# Supplementary material for: Single‐cell analysis reveals neuroprotective histone deacetylase inhibitor pathways
Source: Alzheimers Dement. 2026 Feb 3;22(2):e71108. doi: 10.1002/alz.71108 (PMC12865332; doi:10.1002/alz.71108)
Supplement: Supplementary file 3 — Supporting Information [file ALZ-22-e71108-s003.zip]

Archive with 23 entries (23 files):
- alz71108-sup-0003-SuppMat1.tsv
- alz71108-sup-0004-SuppMat2.tsv
- alz71108-sup-0005-SuppMat3.csv
- alz71108-sup-0006-SuppMat4.tsv
- alz71108-sup-0007-SuppMat5.tsv
- alz71108-sup-0008-SuppMat6.csv
- alz71108-sup-0009-SuppMat7.tsv
- alz71108-sup-0010-SuppMat8.tsv
- alz71108-sup-0011-SuppMat9.csv
- alz71108-sup-0012-SuppMat10.tsv
- alz71108-sup-0013-SuppMat11.tsv
- alz71108-sup-0014-SuppMat12.csv
- alz71108-sup-0015-SuppMat13.tsv
- alz71108-sup-0016-SuppMat14.tsv
- alz71108-sup-0017-SuppMat15.csv
- alz71108-sup-0018-SuppMat16.tsv
- alz71108-sup-0019-SuppMat17.tsv
- alz71108-sup-0020-SuppMat18.csv
- alz71108-sup-0021-SuppMat19.csv
- alz71108-sup-0022-SuppMat20.csv
- alz71108-sup-0023-SuppMat21.xlsx
- alz71108-sup-0024-SuppMat22.xlsx
- alz71108-sup-0025-SuppMat23.xlsx
