# Supplementary material for: Single‐cell analysis reveals neuroprotective histone deacetylase inhibitor pathways
Source: Alzheimers Dement. 2026 Feb 3;22(2):e71108. doi: 10.1002/alz.71108 (PMC12865332; doi:10.1002/alz.71108)
Supplement: Supplementary file 3 — Supporting Information [file ALZ-22-e71108-s003.zip › alz71108-sup-0003-SuppMat1.tsv]

Rank	score	Perturbation	Perturbation LIFE URL	Perturbation PubChem URL	Perturbation DrugBank URL	Cell-line	Dose	Time	Signature URL
1	0.0484	vorinostat	http://life.ccs.miami.edu/life/summary?mode=SmallMolecule&source=BROAD&input=BRD-K81418486	http://pubchem.ncbi.nlm.nih.gov/summary/summary.cgi?cid=5311	http://www.drugbank.ca/drugs/DB02546	MCF7	10.0um	24.0h	https://maayanlab.cloud/L1000CDS2/meta?sig_id=CPC010_MCF7_24H:BRD-K81418486:10.0
2	0.0401	trichostatin A	http://life.ccs.miami.edu/life/summary?mode=SmallMolecule&source=BROAD&input=BRD-A19037878	http://pubchem.ncbi.nlm.nih.gov/summary/summary.cgi?cid=6376322	None	MCF7	10.0um	24.0h	https://maayanlab.cloud/L1000CDS2/meta?sig_id=CPC006_MCF7_24H:BRD-A19037878:10.0
3	0.0384	vorinostat	http://life.ccs.miami.edu/life/summary?mode=SmallMolecule&source=BROAD&input=BRD-K81418486	http://pubchem.ncbi.nlm.nih.gov/summary/summary.cgi?cid=5311	http://www.drugbank.ca/drugs/DB02546	MCF7	10.0um	24.0h	https://maayanlab.cloud/L1000CDS2/meta?sig_id=CPC006_MCF7_24H:BRD-K81418486:10.0
4	0.0384	wortmannin	http://life.ccs.miami.edu/life/summary?mode=SmallMolecule&source=BROAD&input=BRD-A75409952	http://pubchem.ncbi.nlm.nih.gov/summary/summary.cgi?cid=5691	None	HT29	10.0um	6.0h	https://maayanlab.cloud/L1000CDS2/meta?sig_id=CPC008_HT29_6H:BRD-A75409952:10.0
5	0.0351	trichostatin A	http://life.ccs.miami.edu/life/summary?mode=SmallMolecule&source=BROAD&input=BRD-A19037878	http://pubchem.ncbi.nlm.nih.gov/summary/summary.cgi?cid=6376322	None	A375	10.0um	24.0h	https://maayanlab.cloud/L1000CDS2/meta?sig_id=CPC006_A375_24H:BRD-A19037878:10.0
6	0.0351	vorinostat	http://life.ccs.miami.edu/life/summary?mode=SmallMolecule&source=BROAD&input=BRD-K81418486	http://pubchem.ncbi.nlm.nih.gov/summary/summary.cgi?cid=5311	http://www.drugbank.ca/drugs/DB02546	A375	10.0um	24.0h	https://maayanlab.cloud/L1000CDS2/meta?sig_id=CPC006_A375_24H:BRD-K81418486:10.0
7	0.0351	trichostatin A	http://life.ccs.miami.edu/life/summary?mode=SmallMolecule&source=BROAD&input=BRD-A19037878	http://pubchem.ncbi.nlm.nih.gov/summary/summary.cgi?cid=6376322	None	PC3	10.0um	24.0h	https://maayanlab.cloud/L1000CDS2/meta?sig_id=CPC006_PC3_24H:BRD-A19037878:10.0
8	0.0351	trichostatin A	http://life.ccs.miami.edu/life/summary?mode=SmallMolecule&source=BROAD&input=BRD-A19037878	http://pubchem.ncbi.nlm.nih.gov/summary/summary.cgi?cid=6376322	None	MCF7	10.0um	24.0h	https://maayanlab.cloud/L1000CDS2/meta?sig_id=CPC010_MCF7_24H:BRD-A19037878:10.0
9	0.0351	belinostat	http://life.ccs.miami.edu/life/summary?mode=SmallMolecule&source=BROAD&input=BRD-K17743125	http://pubchem.ncbi.nlm.nih.gov/summary/summary.cgi?cid=6918638	None	MCF7	10um	24h	https://maayanlab.cloud/L1000CDS2/meta?sig_id=LJP008_MCF7_24H:BRD-K17743125:10
10	0.0334	THM-I-94	http://life.ccs.miami.edu/life/summary?mode=SmallMolecule&source=BROAD&input=BRD-K12867552	http://pubchem.ncbi.nlm.nih.gov/summary/summary.cgi?cid=11749858	None	HA1E	10.0um	6.0h	https://maayanlab.cloud/L1000CDS2/meta?sig_id=CPC002_HA1E_6H:BRD-K12867552:10.0
11	0.0334	vorinostat	http://life.ccs.miami.edu/life/summary?mode=SmallMolecule&source=BROAD&input=BRD-K81418486	http://pubchem.ncbi.nlm.nih.gov/summary/summary.cgi?cid=5311	http://www.drugbank.ca/drugs/DB02546	HT29	10.0um	6.0h	https://maayanlab.cloud/L1000CDS2/meta?sig_id=CPC006_HT29_6H:BRD-K81418486:10.0
12	0.0334	7722075	http://life.ccs.miami.edu/life/summary?mode=SmallMolecule&source=BROAD&input=BRD-K14704318	http://pubchem.ncbi.nlm.nih.gov/summary/summary.cgi?cid=1283913	None	MCF7	10.0um	24.0h	https://maayanlab.cloud/L1000CDS2/meta?sig_id=CPC012_MCF7_24H:BRD-K14704318:10.0
13	0.0317	trichostatin A	http://life.ccs.miami.edu/life/summary?mode=SmallMolecule&source=BROAD&input=BRD-A19037878	http://pubchem.ncbi.nlm.nih.gov/summary/summary.cgi?cid=6376322	None	PC3	10.0um	24.0h	https://maayanlab.cloud/L1000CDS2/meta?sig_id=CPC001_PC3_24H:BRD-A19037878:10.0
14	0.0317	trichostatin A	http://life.ccs.miami.edu/life/summary?mode=SmallMolecule&source=BROAD&input=BRD-A19037878	http://pubchem.ncbi.nlm.nih.gov/summary/summary.cgi?cid=6376322	None	HA1E	10.0um	6.0h	https://maayanlab.cloud/L1000CDS2/meta?sig_id=CPC002_HA1E_6H:BRD-A19037878:10.0
15	0.0317	trichostatin A	http://life.ccs.miami.edu/life/summary?mode=SmallMolecule&source=BROAD&input=BRD-A19037878	http://pubchem.ncbi.nlm.nih.gov/summary/summary.cgi?cid=6376322	None	PC3	10.0um	24.0h	https://maayanlab.cloud/L1000CDS2/meta?sig_id=CPC005_PC3_24H:BRD-A19037878:10.0
16	0.0317	BRD-K64606589	http://life.ccs.miami.edu/life/summary?mode=SmallMolecule&source=BROAD&input=BRD-K64606589	None	None	MCF7	10.0um	24.0h	https://maayanlab.cloud/L1000CDS2/meta?sig_id=CPC013_MCF7_24H:BRD-K64606589:10.0
17	0.0317	BRD-A94377914	http://life.ccs.miami.edu/life/summary?mode=SmallMolecule&source=BROAD&input=BRD-A94377914	None	None	MCF7	10.0um	6.0h	https://maayanlab.cloud/L1000CDS2/meta?sig_id=CPC019_MCF7_6H:BRD-A94377914:10.0
18	0.0301	Importazole	http://life.ccs.miami.edu/life/summary?mode=SmallMolecule&source=BROAD&input=BRD-A02481876	http://pubchem.ncbi.nlm.nih.gov/summary/summary.cgi?cid=2949965	None	HA1E	60.0um	24.0h	https://maayanlab.cloud/L1000CDS2/meta?sig_id=CPC006_HA1E_24H:BRD-A02481876:60.0
19	0.0301	vorinostat	http://life.ccs.miami.edu/life/summary?mode=SmallMolecule&source=BROAD&input=BRD-K81418486	http://pubchem.ncbi.nlm.nih.gov/summary/summary.cgi?cid=5311	http://www.drugbank.ca/drugs/DB02546	A549	10.0um	24.0h	https://maayanlab.cloud/L1000CDS2/meta?sig_id=CPC007_A549_24H:BRD-K81418486:10.0
20	0.0301	trichostatin A	http://life.ccs.miami.edu/life/summary?mode=SmallMolecule&source=BROAD&input=BRD-A19037878	http://pubchem.ncbi.nlm.nih.gov/summary/summary.cgi?cid=6376322	None	PC3	10.0um	24.0h	https://maayanlab.cloud/L1000CDS2/meta?sig_id=CPC007_PC3_24H:BRD-A19037878:10.0
21	0.0301	S1030	http://life.ccs.miami.edu/life/summary?mode=SmallMolecule&source=BROAD&input=BRD-K02130563	http://pubchem.ncbi.nlm.nih.gov/summary/summary.cgi?cid=6918837	None	MCF7	10.0um	24.0h	https://maayanlab.cloud/L1000CDS2/meta?sig_id=CPC012_MCF7_24H:BRD-K02130563:10.0
22	0.0301	trichostatin A	http://life.ccs.miami.edu/life/summary?mode=SmallMolecule&source=BROAD&input=BRD-A19037878	http://pubchem.ncbi.nlm.nih.gov/summary/summary.cgi?cid=6376322	None	A549	10.0um	24.0h	https://maayanlab.cloud/L1000CDS2/meta?sig_id=CPC014_A549_24H:BRD-A19037878:10.0
23	0.0301	F1566-0341	http://life.ccs.miami.edu/life/summary?mode=SmallMolecule&source=BROAD&input=BRD-K69852452	http://pubchem.ncbi.nlm.nih.gov/summary/summary.cgi?cid=5056826	None	MCF7	10.0um	6.0h	https://maayanlab.cloud/L1000CDS2/meta?sig_id=CPC014_MCF7_6H:BRD-K69852452:10.0
24	0.0301	PD-0325901	http://life.ccs.miami.edu/life/summary?mode=SmallMolecule&source=BROAD&input=BRD-K49865102	http://pubchem.ncbi.nlm.nih.gov/summary/summary.cgi?cid=9826528	None	A375	0.04um	24h	https://maayanlab.cloud/L1000CDS2/meta?sig_id=LJP007_A375_24H:BRD-K49865102:0.04
25	0.0284	trichostatin A	http://life.ccs.miami.edu/life/summary?mode=SmallMolecule&source=BROAD&input=BRD-A19037878	http://pubchem.ncbi.nlm.nih.gov/summary/summary.cgi?cid=6376322	None	MCF7	10.0um	24.0h	https://maayanlab.cloud/L1000CDS2/meta?sig_id=CPC013_MCF7_24H:BRD-A19037878:10.0
26	0.0284	vorinostat	http://life.ccs.miami.edu/life/summary?mode=SmallMolecule&source=BROAD&input=BRD-K81418486	http://pubchem.ncbi.nlm.nih.gov/summary/summary.cgi?cid=5311	http://www.drugbank.ca/drugs/DB02546	MCF7	10um	24h	https://maayanlab.cloud/L1000CDS2/meta?sig_id=LJP009_MCF7_24H:BRD-K81418486:10
27	0.0284	pracinostat	http://life.ccs.miami.edu/life/summary?mode=SmallMolecule&source=BROAD&input=BRD-K86797399	None	None	MCF7	3.33um	24h	https://maayanlab.cloud/L1000CDS2/meta?sig_id=LJP008_MCF7_24H:BRD-K86797399:3.33
28	0.0284	BI-2536	http://life.ccs.miami.edu/life/summary?mode=SmallMolecule&source=BROAD&input=BRD-K64890080	http://pubchem.ncbi.nlm.nih.gov/summary/summary.cgi?cid=11364421	None	A549	10um	24h	https://maayanlab.cloud/L1000CDS2/meta?sig_id=LJP006_A549_24H:BRD-K64890080:10
29	0.0284	geldanamycin	http://life.ccs.miami.edu/life/summary?mode=SmallMolecule&source=BROAD&input=BRD-A19500257	http://pubchem.ncbi.nlm.nih.gov/summary/summary.cgi?cid=13017911	None	HS578T	0.37um	24h	https://maayanlab.cloud/L1000CDS2/meta?sig_id=LJP006_HS578T_24H:BRD-A19500257:0.37
30	0.0284	vorinostat	http://life.ccs.miami.edu/life/summary?mode=SmallMolecule&source=BROAD&input=BRD-K81418486	http://pubchem.ncbi.nlm.nih.gov/summary/summary.cgi?cid=5311	http://www.drugbank.ca/drugs/DB02546	HEPG2	10um	24h	https://maayanlab.cloud/L1000CDS2/meta?sig_id=LJP007_HEPG2_24H:BRD-K81418486:10
31	0.0267	vorinostat	http://life.ccs.miami.edu/life/summary?mode=SmallMolecule&source=BROAD&input=BRD-K81418486	http://pubchem.ncbi.nlm.nih.gov/summary/summary.cgi?cid=5311	http://www.drugbank.ca/drugs/DB02546	PC3	10.0um	24.0h	https://maayanlab.cloud/L1000CDS2/meta?sig_id=CPC001_PC3_24H:BRD-K81418486:10.0
32	0.0267	trichostatin A	http://life.ccs.miami.edu/life/summary?mode=SmallMolecule&source=BROAD&input=BRD-A19037878	http://pubchem.ncbi.nlm.nih.gov/summary/summary.cgi?cid=6376322	None	HCC515	10.0um	24.0h	https://maayanlab.cloud/L1000CDS2/meta?sig_id=CPC002_HCC515_24H:BRD-A19037878:10.0
33	0.0267	trichostatin A	http://life.ccs.miami.edu/life/summary?mode=SmallMolecule&source=BROAD&input=BRD-A19037878	http://pubchem.ncbi.nlm.nih.gov/summary/summary.cgi?cid=6376322	None	A549	10.0um	24.0h	https://maayanlab.cloud/L1000CDS2/meta?sig_id=CPC005_A549_24H:BRD-A19037878:10.0
34	0.0267	geldanamycin	http://life.ccs.miami.edu/life/summary?mode=SmallMolecule&source=BROAD&input=BRD-A19500257	http://pubchem.ncbi.nlm.nih.gov/summary/summary.cgi?cid=13017911	None	HA1E	10.0um	24.0h	https://maayanlab.cloud/L1000CDS2/meta?sig_id=CPC005_HA1E_24H:BRD-A19500257:10.0
35	0.0267	vorinostat	http://life.ccs.miami.edu/life/summary?mode=SmallMolecule&source=BROAD&input=BRD-K81418486	http://pubchem.ncbi.nlm.nih.gov/summary/summary.cgi?cid=5311	http://www.drugbank.ca/drugs/DB02546	A673	10.0um	6.0h	https://maayanlab.cloud/L1000CDS2/meta?sig_id=CPC006_A673_6H:BRD-K81418486:10.0
36	0.0267	BRD-K92317137	http://life.ccs.miami.edu/life/summary?mode=SmallMolecule&source=BROAD&input=BRD-K92317137	http://pubchem.ncbi.nlm.nih.gov/summary/summary.cgi?cid=659101	None	PL21	10.0um	6.0h	https://maayanlab.cloud/L1000CDS2/meta?sig_id=CPC006_PL21_6H:BRD-K92317137:10.0
37	0.0267	BRD-K68548958	http://life.ccs.miami.edu/life/summary?mode=SmallMolecule&source=BROAD&input=BRD-K68548958	http://pubchem.ncbi.nlm.nih.gov/summary/summary.cgi?cid=1285940	None	RMGI	20.0um	6.0h	https://maayanlab.cloud/L1000CDS2/meta?sig_id=CPC006_RMGI_6H:BRD-K68548958:20.0
38	0.0267	trichostatin A	http://life.ccs.miami.edu/life/summary?mode=SmallMolecule&source=BROAD&input=BRD-A19037878	http://pubchem.ncbi.nlm.nih.gov/summary/summary.cgi?cid=6376322	None	MCF7	10.0um	24.0h	https://maayanlab.cloud/L1000CDS2/meta?sig_id=CPC007_MCF7_24H:BRD-A19037878:10.0
39	0.0267	geldanamycin	http://life.ccs.miami.edu/life/summary?mode=SmallMolecule&source=BROAD&input=BRD-A19500257	http://pubchem.ncbi.nlm.nih.gov/summary/summary.cgi?cid=13017911	None	HT29	10.0um	6.0h	https://maayanlab.cloud/L1000CDS2/meta?sig_id=CPC008_HT29_6H:BRD-A19500257:10.0
40	0.0267	trichostatin A	http://life.ccs.miami.edu/life/summary?mode=SmallMolecule&source=BROAD&input=BRD-A19037878	http://pubchem.ncbi.nlm.nih.gov/summary/summary.cgi?cid=6376322	None	A549	10.0um	24.0h	https://maayanlab.cloud/L1000CDS2/meta?sig_id=CPC011_A549_24H:BRD-A19037878:10.0
41	0.0267	BRD-K13810148	http://life.ccs.miami.edu/life/summary?mode=SmallMolecule&source=BROAD&input=BRD-K13810148	http://pubchem.ncbi.nlm.nih.gov/summary/summary.cgi?cid=9804992	None	MCF7	10.0um	24.0h	https://maayanlab.cloud/L1000CDS2/meta?sig_id=CPC012_MCF7_24H:BRD-K13810148:10.0
42	0.0267	trichostatin A	http://life.ccs.miami.edu/life/summary?mode=SmallMolecule&source=BROAD&input=BRD-A19037878	http://pubchem.ncbi.nlm.nih.gov/summary/summary.cgi?cid=6376322	None	MCF7	10.0um	24.0h	https://maayanlab.cloud/L1000CDS2/meta?sig_id=CPC014_MCF7_24H:BRD-A19037878:10.0
43	0.0267	trichostatin A	http://life.ccs.miami.edu/life/summary?mode=SmallMolecule&source=BROAD&input=BRD-A19037878	http://pubchem.ncbi.nlm.nih.gov/summary/summary.cgi?cid=6376322	None	A549	10.0um	6.0h	https://maayanlab.cloud/L1000CDS2/meta?sig_id=CPC017_A549_6H:BRD-A19037878:10.0
44	0.0267	trichostatin A	http://life.ccs.miami.edu/life/summary?mode=SmallMolecule&source=BROAD&input=BRD-A19037878	http://pubchem.ncbi.nlm.nih.gov/summary/summary.cgi?cid=6376322	None	HEPG2	10.0um	6.0h	https://maayanlab.cloud/L1000CDS2/meta?sig_id=CPC017_HEPG2_6H:BRD-A19037878:10.0
45	0.0267	trichostatin A	http://life.ccs.miami.edu/life/summary?mode=SmallMolecule&source=BROAD&input=BRD-A19037878	http://pubchem.ncbi.nlm.nih.gov/summary/summary.cgi?cid=6376322	None	MCF7	10.0um	24.0h	https://maayanlab.cloud/L1000CDS2/meta?sig_id=CPC019_MCF7_24H:BRD-A19037878:10.0
46	0.0267	BRD-K49010888	http://life.ccs.miami.edu/life/summary?mode=SmallMolecule&source=BROAD&input=BRD-K49010888	http://pubchem.ncbi.nlm.nih.gov/summary/summary.cgi?cid=44507260	None	MCF7	10.0um	24.0h	https://maayanlab.cloud/L1000CDS2/meta?sig_id=CPC019_MCF7_24H:BRD-K49010888:10.0
47	0.0267	vorinostat	http://life.ccs.miami.edu/life/summary?mode=SmallMolecule&source=BROAD&input=BRD-K81418486	http://pubchem.ncbi.nlm.nih.gov/summary/summary.cgi?cid=5311	http://www.drugbank.ca/drugs/DB02546	HEPG2	10um	24h	https://maayanlab.cloud/L1000CDS2/meta?sig_id=LJP008_HEPG2_24H:BRD-K81418486:10
48	0.0267	XMD16-144	http://life.ccs.miami.edu/life/summary?mode=SmallMolecule&source=BROAD&input=BRD-U64521890	None	None	MCF7	10um	24h	https://maayanlab.cloud/L1000CDS2/meta?sig_id=LJP005_MCF7_24H:BRD-U64521890:10
49	0.0267	GSK-2126458	http://life.ccs.miami.edu/life/summary?mode=SmallMolecule&source=BROAD&input=BRD-K42918627	http://pubchem.ncbi.nlm.nih.gov/summary/summary.cgi?cid=52914946	None	MCF10A	1.11um	24h	https://maayanlab.cloud/L1000CDS2/meta?sig_id=LJP006_MCF10A_24H:BRD-K42918627:1.11
50	0.0267	afatinib	http://life.ccs.miami.edu/life/summary?mode=SmallMolecule&source=BROAD&input=BRD-A58767537	http://pubchem.ncbi.nlm.nih.gov/summary/summary.cgi?cid=22225683	None	MCF7	10um	24h	https://maayanlab.cloud/L1000CDS2/meta?sig_id=LJP006_MCF7_24H:BRD-A58767537:10
