# Supplementary material for: Single‐cell analysis reveals neuroprotective histone deacetylase inhibitor pathways
Source: Alzheimers Dement. 2026 Feb 3;22(2):e71108. doi: 10.1002/alz.71108 (PMC12865332; doi:10.1002/alz.71108)
Supplement: Supplementary file 3 — Supporting Information [file ALZ-22-e71108-s003.zip › alz71108-sup-0004-SuppMat2.tsv]

Rank	score	Perturbation	Perturbation LIFE URL	Perturbation PubChem URL	Perturbation DrugBank URL	Cell-line	Dose	Time	Signature URL
1	0.0301	NP-004102	http://life.ccs.miami.edu/life/summary?mode=SmallMolecule&source=BROAD&input=BRD-A14178283	http://pubchem.ncbi.nlm.nih.gov/summary/summary.cgi?cid=23986040	None	SKB	10.0um	24.0h	https://maayanlab.cloud/L1000CDS2/meta?sig_id=CPC013_SKB_24H:BRD-A14178283:10.0
2	0.0267	torin-1	http://life.ccs.miami.edu/life/summary?mode=SmallMolecule&source=BROAD&input=BRD-K40175214	http://pubchem.ncbi.nlm.nih.gov/summary/summary.cgi?cid=49836027	None	HS578T	10um	24h	https://maayanlab.cloud/L1000CDS2/meta?sig_id=LJP006_HS578T_24H:BRD-K40175214:10
3	0.0250	Strophanthidin	http://life.ccs.miami.edu/life/summary?mode=SmallMolecule&source=BROAD&input=BRD-K84595254	http://pubchem.ncbi.nlm.nih.gov/summary/summary.cgi?cid=6185	None	HA1E	10.0um	24.0h	https://maayanlab.cloud/L1000CDS2/meta?sig_id=CPC001_HA1E_24H:BRD-K84595254:10.0
4	0.0250	calyculin A	http://life.ccs.miami.edu/life/summary?mode=SmallMolecule&source=BROAD&input=BRD-A47513740	http://pubchem.ncbi.nlm.nih.gov/summary/summary.cgi?cid=16760037	None	HA1E	10.0um	24.0h	https://maayanlab.cloud/L1000CDS2/meta?sig_id=CPC005_HA1E_24H:BRD-A47513740:10.0
5	0.0250	BRD-K64642496	http://life.ccs.miami.edu/life/summary?mode=SmallMolecule&source=BROAD&input=BRD-K64642496	http://pubchem.ncbi.nlm.nih.gov/summary/summary.cgi?cid=10322450	None	SKMEL28	40.0um	6.0h	https://maayanlab.cloud/L1000CDS2/meta?sig_id=CPC006_SKMEL28_6H:BRD-K64642496:40.0
6	0.0250	C3393M50	http://life.ccs.miami.edu/life/summary?mode=SmallMolecule&source=BROAD&input=BRD-A02333338	http://pubchem.ncbi.nlm.nih.gov/summary/summary.cgi?cid=44118238	None	HA1E	10.0um	6.0h	https://maayanlab.cloud/L1000CDS2/meta?sig_id=CPC013_HA1E_6H:BRD-A02333338:10.0
7	0.0250	D3943	http://life.ccs.miami.edu/life/summary?mode=SmallMolecule&source=BROAD&input=BRD-K13087974	http://pubchem.ncbi.nlm.nih.gov/summary/summary.cgi?cid=1697	None	VCAP	10.0um	24.0h	https://maayanlab.cloud/L1000CDS2/meta?sig_id=CPC014_VCAP_24H:BRD-K13087974:10.0
8	0.0250	BRD-A93236127	http://life.ccs.miami.edu/life/summary?mode=SmallMolecule&source=BROAD&input=BRD-A93236127	http://pubchem.ncbi.nlm.nih.gov/summary/summary.cgi?cid=5702041	None	NPC	10.0um	24.0h	https://maayanlab.cloud/L1000CDS2/meta?sig_id=CPC017_NPC_24H:BRD-A93236127:10.0
9	0.0250	QL-XII-47	http://life.ccs.miami.edu/life/summary?mode=SmallMolecule&source=BROAD&input=BRD-K99252563	http://pubchem.ncbi.nlm.nih.gov/summary/summary.cgi?cid=71748056	None	HS578T	3.33um	24h	https://maayanlab.cloud/L1000CDS2/meta?sig_id=LJP006_HS578T_24H:BRD-K99252563:3.33
10	0.0234	656402-250MG	http://life.ccs.miami.edu/life/summary?mode=SmallMolecule&source=BROAD&input=BRD-K72238567	http://pubchem.ncbi.nlm.nih.gov/summary/summary.cgi?cid=8975	None	MCF7	10.0um	24.0h	https://maayanlab.cloud/L1000CDS2/meta?sig_id=CPC012_MCF7_24H:BRD-K72238567:10.0
11	0.0234	BRD-U33728988	http://life.ccs.miami.edu/life/summary?mode=SmallMolecule&source=BROAD&input=BRD-U33728988	None	None	VCAP	10.0um	24.0h	https://maayanlab.cloud/L1000CDS2/meta?sig_id=CPC014_VCAP_24H:BRD-U33728988:10.0
12	0.0234	BRD-K35708212	http://life.ccs.miami.edu/life/summary?mode=SmallMolecule&source=BROAD&input=BRD-K35708212	http://pubchem.ncbi.nlm.nih.gov/summary/summary.cgi?cid=439501	http://www.drugbank.ca/drugs/DB01092	SKB	10.0um	24.0h	https://maayanlab.cloud/L1000CDS2/meta?sig_id=CPC016_SKB_24H:BRD-K35708212:10.0
13	0.0234	BRD-K96076993	http://life.ccs.miami.edu/life/summary?mode=SmallMolecule&source=BROAD&input=BRD-K96076993	http://pubchem.ncbi.nlm.nih.gov/summary/summary.cgi?cid=5337366	None	A549	10.0um	24.0h	https://maayanlab.cloud/L1000CDS2/meta?sig_id=CPC019_A549_24H:BRD-K96076993:10.0
14	0.0234	chelerythrine chloride	http://life.ccs.miami.edu/life/summary?mode=SmallMolecule&source=BROAD&input=BRD-K87904882	None	None	HEPG2	10um	24h	https://maayanlab.cloud/L1000CDS2/meta?sig_id=LJP009_HEPG2_24H:BRD-K87904882:10
15	0.0217	Triacsin-c	http://life.ccs.miami.edu/life/summary?mode=SmallMolecule&source=BROAD&input=BRD-K80527266	http://pubchem.ncbi.nlm.nih.gov/summary/summary.cgi?cid=73707378	None	U937	10.0um	6.0h	https://maayanlab.cloud/L1000CDS2/meta?sig_id=CPC006_U937_6H:BRD-K80527266:10.0
16	0.0217	BRD-K81814927	http://life.ccs.miami.edu/life/summary?mode=SmallMolecule&source=BROAD&input=BRD-K81814927	http://pubchem.ncbi.nlm.nih.gov/summary/summary.cgi?cid=46907621	None	A549	10.0um	6.0h	https://maayanlab.cloud/L1000CDS2/meta?sig_id=CPC009_A549_6H:BRD-K81814927:10.0
17	0.0217	EI-332	http://life.ccs.miami.edu/life/summary?mode=SmallMolecule&source=BROAD&input=BRD-A11706664	http://pubchem.ncbi.nlm.nih.gov/summary/summary.cgi?cid=16759157	None	A549	10.0um	24.0h	https://maayanlab.cloud/L1000CDS2/meta?sig_id=CPC014_A549_24H:BRD-A11706664:10.0
18	0.0217	GR-109	http://life.ccs.miami.edu/life/summary?mode=SmallMolecule&source=BROAD&input=BRD-A96799240	http://pubchem.ncbi.nlm.nih.gov/summary/summary.cgi?cid=6438629	None	VCAP	10.0um	24.0h	https://maayanlab.cloud/L1000CDS2/meta?sig_id=CPC014_VCAP_24H:BRD-A96799240:10.0
19	0.0217	BRD-K28806945	http://life.ccs.miami.edu/life/summary?mode=SmallMolecule&source=BROAD&input=BRD-K28806945	http://pubchem.ncbi.nlm.nih.gov/summary/summary.cgi?cid=6603897	None	SKB	10.0um	24.0h	https://maayanlab.cloud/L1000CDS2/meta?sig_id=CPC017_SKB_24H:BRD-K28806945:10.0
20	0.0217	INK-128	http://life.ccs.miami.edu/life/summary?mode=SmallMolecule&source=BROAD&input=BRD-K59317601	None	None	HA1E	3.33um	24h	https://maayanlab.cloud/L1000CDS2/meta?sig_id=LJP007_HA1E_24H:BRD-K59317601:3.33
21	0.0200	Emetine Dihydrochloride Hydrate (74)	http://life.ccs.miami.edu/life/summary?mode=SmallMolecule&source=BROAD&input=BRD-K01976263	http://pubchem.ncbi.nlm.nih.gov/summary/summary.cgi?cid=11957493	None	NCIH596	0.63um	6.0h	https://maayanlab.cloud/L1000CDS2/meta?sig_id=CPC006_NCIH596_6H:BRD-K01976263:0.63
22	0.0200	F3055	http://life.ccs.miami.edu/life/summary?mode=SmallMolecule&source=BROAD&input=BRD-K87909389	http://pubchem.ncbi.nlm.nih.gov/summary/summary.cgi?cid=5287969	None	A375	10.0um	6.0h	https://maayanlab.cloud/L1000CDS2/meta?sig_id=CPC012_A375_6H:BRD-K87909389:10.0
23	0.0200	656402-250MG	http://life.ccs.miami.edu/life/summary?mode=SmallMolecule&source=BROAD&input=BRD-K72238567	http://pubchem.ncbi.nlm.nih.gov/summary/summary.cgi?cid=8975	None	ASC	10.0um	24.0h	https://maayanlab.cloud/L1000CDS2/meta?sig_id=CPC012_ASC_24H:BRD-K72238567:10.0
24	0.0200	BRD-K11795542	http://life.ccs.miami.edu/life/summary?mode=SmallMolecule&source=BROAD&input=BRD-K11795542	http://pubchem.ncbi.nlm.nih.gov/summary/summary.cgi?cid=44498604	None	HA1E	10.0um	6.0h	https://maayanlab.cloud/L1000CDS2/meta?sig_id=CPC013_HA1E_6H:BRD-K11795542:10.0
25	0.0200	BRD-A60245366	http://life.ccs.miami.edu/life/summary?mode=SmallMolecule&source=BROAD&input=BRD-A60245366	http://pubchem.ncbi.nlm.nih.gov/summary/summary.cgi?cid=10109823	None	HCC515	10.0um	6.0h	https://maayanlab.cloud/L1000CDS2/meta?sig_id=CPC014_HCC515_6H:BRD-A60245366:10.0
26	0.0200	BRD-U33728988	http://life.ccs.miami.edu/life/summary?mode=SmallMolecule&source=BROAD&input=BRD-U33728988	None	None	NPC	10.0um	24.0h	https://maayanlab.cloud/L1000CDS2/meta?sig_id=CPC014_NPC_24H:BRD-U33728988:10.0
27	0.0200	HY-10518	http://life.ccs.miami.edu/life/summary?mode=SmallMolecule&source=BROAD&input=BRD-K13566078	http://pubchem.ncbi.nlm.nih.gov/summary/summary.cgi?cid=9813758	None	VCAP	10.0um	24.0h	https://maayanlab.cloud/L1000CDS2/meta?sig_id=CPC014_VCAP_24H:BRD-K13566078:10.0
28	0.0200	BRD-K38477985	http://life.ccs.miami.edu/life/summary?mode=SmallMolecule&source=BROAD&input=BRD-K38477985	http://pubchem.ncbi.nlm.nih.gov/summary/summary.cgi?cid=16759147	None	NPC	10.0um	24.0h	https://maayanlab.cloud/L1000CDS2/meta?sig_id=CPC016_NPC_24H:BRD-K38477985:10.0
29	0.0200	BRD-A71459254	http://life.ccs.miami.edu/life/summary?mode=SmallMolecule&source=BROAD&input=BRD-A71459254	http://pubchem.ncbi.nlm.nih.gov/summary/summary.cgi?cid=6708764	None	ASC	10.0um	24.0h	https://maayanlab.cloud/L1000CDS2/meta?sig_id=CPC018_ASC_24H:BRD-A71459254:10.0
30	0.0200	BRD-K84595254	http://life.ccs.miami.edu/life/summary?mode=SmallMolecule&source=BROAD&input=BRD-K84595254	http://pubchem.ncbi.nlm.nih.gov/summary/summary.cgi?cid=6185	None	ASC	10.0um	24.0h	https://maayanlab.cloud/L1000CDS2/meta?sig_id=CPC018_ASC_24H:BRD-K84595254:10.0
31	0.0200	BRD-A52530684	http://life.ccs.miami.edu/life/summary?mode=SmallMolecule&source=BROAD&input=BRD-A52530684	http://pubchem.ncbi.nlm.nih.gov/summary/summary.cgi?cid=6916127	None	SKB	10.0um	24.0h	https://maayanlab.cloud/L1000CDS2/meta?sig_id=CPC018_SKB_24H:BRD-A52530684:10.0
32	0.0200	Digoxigenin	http://life.ccs.miami.edu/life/summary?mode=SmallMolecule&source=BROAD&input=BRD-K55113501	http://pubchem.ncbi.nlm.nih.gov/summary/summary.cgi?cid=73707458	None	MCF7	10.0um	24.0h	https://maayanlab.cloud/L1000CDS2/meta?sig_id=CPD003_MCF7_24H:BRD-K55113501:10.0
33	0.0200	CGP-60474	http://life.ccs.miami.edu/life/summary?mode=SmallMolecule&source=BROAD&input=BRD-K79090631	http://pubchem.ncbi.nlm.nih.gov/summary/summary.cgi?cid=644215	None	A549	3.33um	24h	https://maayanlab.cloud/L1000CDS2/meta?sig_id=LJP005_A549_24H:BRD-K79090631:3.33
34	0.0200	CGP-60474	http://life.ccs.miami.edu/life/summary?mode=SmallMolecule&source=BROAD&input=BRD-K79090631	http://pubchem.ncbi.nlm.nih.gov/summary/summary.cgi?cid=644215	None	HS578T	0.37um	3h	https://maayanlab.cloud/L1000CDS2/meta?sig_id=LJP005_HS578T_3H:BRD-K79090631:0.37
35	0.0200	linifanib	http://life.ccs.miami.edu/life/summary?mode=SmallMolecule&source=BROAD&input=BRD-K99749624	http://pubchem.ncbi.nlm.nih.gov/summary/summary.cgi?cid=11485656	None	SKBR3	10um	24h	https://maayanlab.cloud/L1000CDS2/meta?sig_id=LJP006_SKBR3_24H:BRD-K99749624:10
36	0.0184	Homoharringtonine	http://life.ccs.miami.edu/life/summary?mode=SmallMolecule&source=BROAD&input=BRD-K76674262	http://pubchem.ncbi.nlm.nih.gov/summary/summary.cgi?cid=285033	None	HCC515	10.0um	24.0h	https://maayanlab.cloud/L1000CDS2/meta?sig_id=CPC001_HCC515_24H:BRD-K76674262:10.0
37	0.0184	Digoxigenin	http://life.ccs.miami.edu/life/summary?mode=SmallMolecule&source=BROAD&input=BRD-K18619710	http://pubchem.ncbi.nlm.nih.gov/summary/summary.cgi?cid=15478	None	HA1E	10.0um	24.0h	https://maayanlab.cloud/L1000CDS2/meta?sig_id=CPC002_HA1E_24H:BRD-K18619710:10.0
38	0.0184	SB 415286	http://life.ccs.miami.edu/life/summary?mode=SmallMolecule&source=BROAD&input=BRD-K76805682	http://pubchem.ncbi.nlm.nih.gov/summary/summary.cgi?cid=4210951	None	HA1E	10.0um	24.0h	https://maayanlab.cloud/L1000CDS2/meta?sig_id=CPC003_HA1E_24H:BRD-K76805682:10.0
39	0.0184	Dorsomorphin dihydrochloride	http://life.ccs.miami.edu/life/summary?mode=SmallMolecule&source=BROAD&input=BRD-K54233340	http://pubchem.ncbi.nlm.nih.gov/summary/summary.cgi?cid=11524144	None	VCAP	10.0um	24.0h	https://maayanlab.cloud/L1000CDS2/meta?sig_id=CPC004_VCAP_24H:BRD-K54233340:10.0
40	0.0184	Emetine Dihydrochloride Hydrate (74)	http://life.ccs.miami.edu/life/summary?mode=SmallMolecule&source=BROAD&input=BRD-K01976263	http://pubchem.ncbi.nlm.nih.gov/summary/summary.cgi?cid=11957493	None	MCF7	0.63um	24.0h	https://maayanlab.cloud/L1000CDS2/meta?sig_id=CPC006_MCF7_24H:BRD-K01976263:0.63
41	0.0184	TENIPOSIDE	http://life.ccs.miami.edu/life/summary?mode=SmallMolecule&source=BROAD&input=BRD-A35588707	http://pubchem.ncbi.nlm.nih.gov/summary/summary.cgi?cid=6708778	None	THP1	1.25um	6.0h	https://maayanlab.cloud/L1000CDS2/meta?sig_id=CPC006_THP1_6H:BRD-A35588707:1.25
42	0.0184	(S)-(-)-Bay K 8644	http://life.ccs.miami.edu/life/summary?mode=SmallMolecule&source=BROAD&input=BRD-K14329163	http://pubchem.ncbi.nlm.nih.gov/summary/summary.cgi?cid=6603728	None	U937	10.0um	6.0h	https://maayanlab.cloud/L1000CDS2/meta?sig_id=CPC006_U937_6H:BRD-K14329163:10.0
43	0.0184	curcubitacin I	http://life.ccs.miami.edu/life/summary?mode=SmallMolecule&source=BROAD&input=BRD-A28105619	http://pubchem.ncbi.nlm.nih.gov/summary/summary.cgi?cid=73707401	None	VCAP	10.0um	24.0h	https://maayanlab.cloud/L1000CDS2/meta?sig_id=CPC006_VCAP_24H:BRD-A28105619:10.0
44	0.0184	BRD-K20755323	http://life.ccs.miami.edu/life/summary?mode=SmallMolecule&source=BROAD&input=BRD-K20755323	http://pubchem.ncbi.nlm.nih.gov/summary/summary.cgi?cid=753704	None	VCAP	40.0um	24.0h	https://maayanlab.cloud/L1000CDS2/meta?sig_id=CPC006_VCAP_24H:BRD-K20755323:40.0
45	0.0184	EMETINE HYDROCHLORIDE	http://life.ccs.miami.edu/life/summary?mode=SmallMolecule&source=BROAD&input=BRD-K03067624	http://pubchem.ncbi.nlm.nih.gov/summary/summary.cgi?cid=10219	None	A549	10.0um	24.0h	https://maayanlab.cloud/L1000CDS2/meta?sig_id=CPC007_A549_24H:BRD-K03067624:10.0
46	0.0184	656402-250MG	http://life.ccs.miami.edu/life/summary?mode=SmallMolecule&source=BROAD&input=BRD-K72238567	http://pubchem.ncbi.nlm.nih.gov/summary/summary.cgi?cid=8975	None	NEU	10.0um	24.0h	https://maayanlab.cloud/L1000CDS2/meta?sig_id=CPC012_NEU_24H:BRD-K72238567:10.0
47	0.0184	S6005	http://life.ccs.miami.edu/life/summary?mode=SmallMolecule&source=BROAD&input=BRD-K07736136	http://pubchem.ncbi.nlm.nih.gov/summary/summary.cgi?cid=10341154	None	A549	10.0um	24.0h	https://maayanlab.cloud/L1000CDS2/meta?sig_id=CPC014_A549_24H:BRD-K07736136:10.0
48	0.0184	BRD-K19220233	http://life.ccs.miami.edu/life/summary?mode=SmallMolecule&source=BROAD&input=BRD-K19220233	http://pubchem.ncbi.nlm.nih.gov/summary/summary.cgi?cid=59588070	None	HA1E	10.0um	6.0h	https://maayanlab.cloud/L1000CDS2/meta?sig_id=CPC014_HA1E_6H:BRD-K19220233:10.0
49	0.0184	HY-10518	http://life.ccs.miami.edu/life/summary?mode=SmallMolecule&source=BROAD&input=BRD-K13566078	http://pubchem.ncbi.nlm.nih.gov/summary/summary.cgi?cid=9813758	None	HEPG2	10.0um	6.0h	https://maayanlab.cloud/L1000CDS2/meta?sig_id=CPC014_HEPG2_6H:BRD-K13566078:10.0
50	0.0184	EI-156	http://life.ccs.miami.edu/life/summary?mode=SmallMolecule&source=BROAD&input=BRD-K70549064	http://pubchem.ncbi.nlm.nih.gov/summary/summary.cgi?cid=6610353	None	PC3	10.0um	6.0h	https://maayanlab.cloud/L1000CDS2/meta?sig_id=CPC014_PC3_6H:BRD-K70549064:10.0
