# Supplementary material for: Single‐cell analysis reveals neuroprotective histone deacetylase inhibitor pathways
Source: Alzheimers Dement. 2026 Feb 3;22(2):e71108. doi: 10.1002/alz.71108 (PMC12865332; doi:10.1002/alz.71108)
Supplement: Supplementary file 3 — Supporting Information [file ALZ-22-e71108-s003.zip › alz71108-sup-0005-SuppMat3.csv]

gene	p_val	avg_log2FC	pct.1	pct.2	p_val_adj	regulation
ACSBG1	0.01006143	6.44073374	0.021	0	1	Up
CTD-2545M3.8	0.015206146	6.302329019	0.018	0	1	Up
CDH23	0.008290311	6.133151775	0.021	0	1	Up
TRIM22	0.015673567	6.126128071	0.018	0	1	Up
RP11-849I19.1	0.0049474	6.115185919	0.024	0	1	Up
TGFA	0.016249295	5.837934709	0.018	0	1	Up
DTX2	0.009052888	5.812617005	0.021	0	1	Up
HSPA6	0.045787432	5.706363865	0.012	0	1	Up
IL10RB	0.026524826	5.688645929	0.015	0	1	Up
CTA-392E5.1	0.026810397	5.655229946	0.015	0	1	Up
DUSP23	0.045920589	5.564794578	0.012	0	1	Up
LRP10	0.046057976	5.453311731	0.012	0	1	Up
BGN	0.049357748	5.420644291	0.012	0	1	Up
RP5-965F6.2	0.026008343	5.007080141	0.015	0	1	Up
AKR7A2	0.026087704	4.966838743	0.015	0	1	Up
MPPE1	0.000339721	3.9377142	0.052	0.006	1	Up
CCDC106	0.006074378	3.65275191	0.03	0.003	1	Up
HAP1	0.005979387	3.628941069	0.034	0.006	1	Up
TCAP	0.037340383	3.517275762	0.018	0.003	1	Up
CWC25	0.024504682	3.510653002	0.021	0.003	1	Up
MINA	0.041330503	3.510242754	0.018	0.003	1	Up
ERMN	0.000176758	3.425216174	0.064	0.012	1	Up
ARHGEF26	0.001101967	3.412146851	0.046	0.006	1	Up
TP53BP2	0.018603512	3.371767998	0.027	0.006	1	Up
AEBP1	3.01E-06	3.343397897	0.095	0.015	0.032679798	Up
MCAM	0.029021629	3.329099159	0.021	0.003	1	Up
CMB9-22P13.1	0.005223524	3.294891146	0.037	0.006	1	Up
PRR5L	0.02671955	3.278938338	0.021	0.003	1	Up
PLEKHB1	0.001201546	3.236072017	0.058	0.018	1	Up
PDIA4	0.000657299	3.227211794	0.055	0.009	1	Up
SH3BP2	0.043213984	3.214149759	0.018	0.003	1	Up
ZC3HAV1	0.044883502	3.197005636	0.018	0.003	1	Up
TRPC3	0.003894291	3.125788989	0.043	0.009	1	Up
LFNG	0.048775445	3.100306555	0.018	0.003	1	Up
KIF19	0.01914727	3.088880601	0.024	0.003	1	Up
H3F3A	0.047210649	3.085698221	0.018	0.003	1	Up
KLRG1	0.032620956	3.085498336	0.024	0.006	1	Up
IDH3B	0.000159973	3.061136487	0.076	0.018	1	Up
MYO1E	0.006239551	2.967158034	0.04	0.009	1	Up
FKBP14	0.021787206	2.947855787	0.027	0.006	1	Up
SOWAHA	0.035466638	2.936316132	0.027	0.009	1	Up
MAP3K14	0.002624899	2.887129474	0.046	0.009	1	Up
YOD1	0.036482145	2.765460262	0.021	0.003	1	Up
RP11-69E11.4	0.002462175	2.760894738	0.061	0.021	1	Up
AP4M1	0.026930774	2.745281113	0.027	0.006	1	Up
GM2A	0.015491053	2.691381909	0.03	0.006	1	Up
RP11-776H12.1	0.026834114	2.65685304	0.03	0.009	1	Up
LINC00298	0.006621228	2.628203946	0.049	0.015	1	Up
LITAF	0.034735546	2.586217572	0.021	0.003	1	Up
SYNM	0.042009706	2.573128076	0.027	0.009	1	Up
RASGEF1B	0.013224233	2.564435689	0.04	0.012	1	Up
NPTX2	0.027106248	2.541680274	0.027	0.006	1	Up
MERTK	0.03129743	2.531943476	0.03	0.009	1	Up
AMZ1	0.033426469	2.496751522	0.034	0.012	1	Up
HSPA1B	5.51E-05	2.476849035	0.088	0.015	0.59773074	Up
SHROOM4	0.013954209	2.473379984	0.034	0.006	1	Up
RP11-792A8.4	0.008823134	2.469202363	0.04	0.009	1	Up
LINC00320	0.033592518	2.455879082	0.027	0.006	1	Up
RELA	0.009326762	2.446858606	0.049	0.018	1	Up
PAQR4	0.023695666	2.446330517	0.034	0.009	1	Up
IFI6	0.00339568	2.426196514	0.058	0.018	1	Up
MID1IP1	0.010279658	2.411424289	0.046	0.015	1	Up
MADD	8.24E-06	2.409666723	0.128	0.04	0.089394208	Up
AP3M1	0.049850242	2.382574946	0.027	0.009	1	Up
ARRDC2	0.003424653	2.368195459	0.061	0.021	1	Up
HECA	0.040226521	2.349834703	0.034	0.012	1	Up
STX17	0.006810747	2.316092149	0.049	0.012	1	Up
RP11-360L9.4	0.046737945	2.311976698	0.024	0.006	1	Up
KIRREL	0.007214578	2.29629772	0.046	0.012	1	Up
ANGPTL4	0.022744058	2.293590922	0.037	0.012	1	Up
ZNF432	0.000893779	2.293211409	0.076	0.024	1	Up
DHCR7	0.02528171	2.271698613	0.034	0.009	1	Up
NDRG1	8.24E-07	2.262382333	0.189	0.082	0.008935081	Up
SMC2	0.031630189	2.241565751	0.024	0.003	1	Up
NPR3	0.016602876	2.23613603	0.04	0.012	1	Up
HSPA1A	1.43E-11	2.235397865	0.277	0.098	1.55E-07	Up
PLPP2	0.036280474	2.233672862	0.037	0.015	1	Up
ATIC	0.020841687	2.231362559	0.043	0.015	1	Up
TMEM255A	0.033506991	2.20734148	0.027	0.006	1	Up
KIAA1161	0.049764899	2.20014777	0.021	0.003	1	Up
MRPL32	0.029269015	2.199276739	0.037	0.012	1	Up
MACROD1	0.002787391	2.197189822	0.064	0.018	1	Up
ANLN	0.000323154	2.19286938	0.091	0.03	1	Up
CD151	0.019075754	2.188262925	0.04	0.012	1	Up
SUDS3	0.030181147	2.186806665	0.043	0.018	1	Up
HADHA	0.001744039	2.164859237	0.079	0.03	1	Up
STOML2	0.005264901	2.163803164	0.058	0.021	1	Up
PHLDA3	0.009044923	2.162223802	0.052	0.018	1	Up
CLIC4	0.001441808	2.156865257	0.076	0.024	1	Up
HSPB1	2.79E-07	2.155924292	0.162	0.046	0.003029823	Up
MIIP	0.029714081	2.154907118	0.04	0.015	1	Up
PLOD3	0.002590237	2.152528525	0.073	0.027	1	Up
ZCCHC24	0.011405717	2.143297924	0.052	0.018	1	Up
ITPKB	0.000478628	2.132769921	0.091	0.03	1	Up
DDX21	0.035471001	2.127939079	0.03	0.009	1	Up
CTC-806A22.1	0.001939261	2.123420309	0.076	0.027	1	Up
EPB41L4A-AS1	0.019479296	2.123170316	0.052	0.024	1	Up
KCNJ10	0.014153692	2.121711573	0.052	0.021	1	Up
DHCR24	3.20E-05	2.113303228	0.098	0.018	0.346978816	Up
GID8	0.028185136	2.112953742	0.046	0.018	1	Up
ENGASE	0.030875328	2.077594584	0.043	0.018	1	Up
C14orf166	0.0267415	2.060764699	0.046	0.021	1	Up
PDK1	0.024198495	2.052337033	0.037	0.009	1	Up
RAB5A	0.002815814	2.041697231	0.073	0.027	1	Up
POLR2J	0.005738778	2.011865497	0.073	0.034	1	Up
SPP1	7.89E-10	2.007307165	0.326	0.159	8.57E-06	Up
ZNF446	0.030770365	2.00241423	0.034	0.009	1	Up
B4GALT3	0.047017262	1.989848364	0.04	0.018	1	Up
MUL1	0.043080883	1.975279838	0.03	0.009	1	Up
MMP28	0.038448405	1.9744391	0.037	0.012	1	Up
CHST6	0.008281241	1.965275915	0.043	0.009	1	Up
JMJD6	0.046254225	1.945065349	0.034	0.012	1	Up
ID2	0.008822815	1.944666034	0.061	0.024	1	Up
MRPS33	0.033100307	1.942800546	0.037	0.012	1	Up
PALM2-AKAP2	0.002295714	1.926489616	0.073	0.024	1	Up
CD81	5.58E-06	1.922503795	0.168	0.061	0.060497269	Up
GFAP	4.47E-09	1.915801171	0.256	0.098	4.85E-05	Up
CRYAB	1.98E-11	1.911988568	0.442	0.253	2.14E-07	Up
UQCC2	0.005026178	1.906191904	0.064	0.021	1	Up
CCDC90B	0.018859068	1.902937392	0.055	0.024	1	Up
ZBED4	0.042652688	1.900675174	0.037	0.015	1	Up
HEPACAM	0.001215623	1.900388881	0.11	0.052	1	Up
METTL7A	0.00989856	1.879400766	0.061	0.024	1	Up
P4HA2	0.036406439	1.876341039	0.046	0.021	1	Up
PSMD4	0.001236539	1.875487456	0.107	0.052	1	Up
MTMR10	0.034215159	1.870860503	0.04	0.015	1	Up
MRPS2	0.028082703	1.865527734	0.043	0.015	1	Up
FKBP4	0.001337967	1.857243505	0.113	0.055	1	Up
DAGLB	0.0427879	1.856178624	0.046	0.021	1	Up
FAN1	0.00061392	1.854199218	0.095	0.03	1	Up
GTF3C5	0.016957073	1.842304086	0.049	0.018	1	Up
RPS6KA4	0.046544974	1.842119491	0.04	0.018	1	Up
C7orf26	0.029511782	1.837635446	0.049	0.021	1	Up
DNAJC3-AS1	0.026187515	1.834844587	0.03	0.006	1	Up
BAD	0.002141408	1.830387171	0.073	0.024	1	Up
ZFAND2B	0.004753402	1.821623695	0.064	0.021	1	Up
UBA52	2.84E-05	1.819393548	0.165	0.07	0.30845971	Up
PTCHD2	0.005650756	1.806116458	0.076	0.034	1	Up
FAM96B	0.013735918	1.794665779	0.079	0.046	1	Up
CD82	0.02995801	1.790248388	0.046	0.018	1	Up
GATM	0.004897319	1.758198491	0.082	0.037	1	Up
OLIG1	0.003783191	1.757549268	0.085	0.037	1	Up
CDKN1B	0.007763075	1.757310877	0.073	0.034	1	Up
DLG3	0.029328319	1.747759202	0.052	0.024	1	Up
ERCC5	0.037156226	1.74774617	0.052	0.021	1	Up
ANKRD42	0.028189807	1.746962229	0.043	0.015	1	Up
SNHG22	0.003781328	1.731915649	0.061	0.015	1	Up
CUL9	0.005528449	1.731268027	0.067	0.024	1	Up
DNAJC12	0.030653198	1.728789527	0.046	0.018	1	Up
NKIRAS1	0.042676947	1.716802955	0.046	0.021	1	Up
KLHL12	0.026434092	1.715300157	0.04	0.012	1	Up
PLXNB1	0.008816308	1.70599161	0.104	0.064	1	Up
CNTN2	1.27E-05	1.695187799	0.22	0.116	0.137451853	Up
ZNF592	0.017092528	1.694509926	0.07	0.037	1	Up
TTL	0.018416651	1.693406815	0.076	0.043	1	Up
RNF167	0.039553633	1.692576425	0.046	0.021	1	Up
MBD6	0.024564385	1.678993557	0.058	0.027	1	Up
TTYH2	0.00276957	1.675493733	0.098	0.046	1	Up
CSRP1	0.002527668	1.671276537	0.116	0.067	1	Up
SH3BGRL3	0.009159134	1.668961681	0.073	0.034	1	Up
SLC38A10	0.01478859	1.668414514	0.067	0.03	1	Up
CHST12	0.021261321	1.659589401	0.067	0.034	1	Up
PPFIBP2	0.041488337	1.656012268	0.037	0.012	1	Up
SLC12A9	0.019383455	1.655248155	0.07	0.037	1	Up
SHC4	0.046070873	1.63718434	0.037	0.012	1	Up
ABCA7	0.034811748	1.624567615	0.049	0.021	1	Up
FLII	0.034704791	1.622780914	0.046	0.018	1	Up
COL16A1	0.006654122	1.62167413	0.107	0.061	1	Up
NKX6-2	0.013826067	1.620761889	0.088	0.052	1	Up
PRELID2	2.04E-05	1.619368574	0.195	0.095	0.221366876	Up
NELFE	0.034484292	1.613480671	0.046	0.018	1	Up
TIMM44	0.03639419	1.604835867	0.061	0.034	1	Up
GALNT10	0.020917949	1.600259282	0.052	0.018	1	Up
GSK3A	0.041274979	1.599510921	0.043	0.015	1	Up
ADPGK	0.034557688	1.59824303	0.049	0.021	1	Up
FXR2	0.005483235	1.59325457	0.095	0.046	1	Up
CARHSP1	0.032367918	1.593167362	0.073	0.046	1	Up
LAMP5	0.002718105	1.583879704	0.091	0.037	1	Up
RP11-77K12.4	0.04794896	1.574998889	0.037	0.012	1	Up
EYA4	0.011635849	1.5748523	0.088	0.049	1	Up
POLR2L	0.011750558	1.573562174	0.07	0.027	1	Up
MT3	9.49E-06	1.569109266	0.265	0.162	0.103013025	Up
LMAN2L	0.004585594	1.56587279	0.058	0.015	1	Up
CUTA	0.001530968	1.563954858	0.119	0.058	1	Up
RP11-21A7A.2	0.037461266	1.562333114	0.046	0.018	1	Up
NDST1	0.037469516	1.544809477	0.049	0.021	1	Up
ARHGEF17	0.014547218	1.541824296	0.07	0.03	1	Up
DOCK1	0.008762036	1.539718743	0.058	0.018	1	Up
RP1-43E13.2	0.017477504	1.539259179	0.064	0.027	1	Up
LRRC41	0.014122026	1.536887043	0.091	0.052	1	Up
ECE1	0.005299613	1.535948813	0.079	0.03	1	Up
QSOX2	0.017281079	1.533057983	0.058	0.021	1	Up
FAM50A	0.008824785	1.53195353	0.095	0.052	1	Up
GPRC5B	0.00083819	1.52510868	0.192	0.128	1	Up
RAPGEF3	0.002193012	1.521626085	0.146	0.088	1	Up
NDRG2	3.21E-06	1.50995177	0.29	0.174	0.034797473	Up
FAM157C	0.017405093	1.501924553	0.07	0.034	1	Up
SYNE2	0.03415079	1.501725326	0.058	0.027	1	Up
STAT1	0.016876179	1.500149113	0.085	0.049	1	Up
C9orf78	0.021918512	1.498695119	0.055	0.021	1	Up
LAMP1	0.00065476	1.492926811	0.137	0.064	1	Up
IRF2	0.027950502	1.490381552	0.067	0.034	1	Up
TBC1D20	0.001191335	1.483453227	0.091	0.027	1	Up
DNAJB1	0.004174118	1.482686705	0.131	0.079	1	Up
RPS17	0.049140901	1.473057743	0.07	0.046	1	Up
ACSS1	0.039962366	1.471681746	0.061	0.03	1	Up
NME4	0.005929641	1.468608792	0.098	0.043	1	Up
MAST3	0.032816957	1.466362883	0.076	0.046	1	Up
RIMS4	0.031170117	1.462000878	0.058	0.027	1	Up
CYP27A1	0.038886058	1.457846763	0.058	0.027	1	Up
BOK	1.94E-05	1.446832993	0.149	0.052	0.210867456	Up
RGCC	0.012010781	1.432095692	0.101	0.061	1	Up
RPS15A	0.025869657	1.428206305	0.058	0.024	1	Up
TMEM184C	0.022229544	1.425676735	0.052	0.018	1	Up
TIAL1	0.003379713	1.424712345	0.122	0.064	1	Up
MIRLET7BHG	0.014768972	1.419810969	0.11	0.07	1	Up
HLA-C	0.004978942	1.417271456	0.088	0.037	1	Up
AHSA1	0.033574468	1.413690592	0.067	0.037	1	Up
AHSA2	0.023538717	1.409546391	0.07	0.034	1	Up
CNDP2	0.045898722	1.402755028	0.061	0.034	1	Up
FGD5-AS1	0.036042423	1.394834091	0.073	0.043	1	Up
SYT12	0.01408617	1.376632722	0.079	0.037	1	Up
FASN	0.012693926	1.375126588	0.076	0.034	1	Up
AMER2	0.000464336	1.36661853	0.168	0.091	1	Up
RPSA	0.011627602	1.361370922	0.11	0.064	1	Up
LINGO1	6.07E-07	1.353385262	0.643	0.555	0.006587673	Up
TNFAIP8L3	0.010078517	1.349980548	0.055	0.015	1	Up
QDPR	0.00010782	1.34466117	0.28	0.186	1	Up
CLK2	0.046542526	1.341910155	0.046	0.018	1	Up
TF	0.004177785	1.337375279	0.134	0.079	1	Up
MTRNR2L1	0.019596972	1.330368409	0.037	0.006	1	Up
CAPN3	0.013672186	1.325340084	0.079	0.037	1	Up
MBD3	0.015770937	1.320156018	0.061	0.021	1	Up
MYRF	0.021701211	1.318731	0.116	0.079	1	Up
NUDC	0.005716692	1.318230202	0.113	0.058	1	Up
FAM160B2	0.047820057	1.31804092	0.061	0.03	1	Up
9-Sep	0.040659673	1.317602634	0.079	0.049	1	Up
KIT	0.000765578	1.315054548	0.131	0.055	1	Up
TOM1	0.037862736	1.306165164	0.067	0.037	1	Up
AK6	0.041836305	1.302633717	0.052	0.021	1	Up
POLE4	0.007432561	1.301658697	0.058	0.015	1	Up
USF2	0.005492099	1.299251921	0.119	0.064	1	Up
LRSAM1	0.001124223	1.289445181	0.122	0.052	1	Up
DYNC1LI2	0.029167253	1.286427142	0.098	0.061	1	Up
RPS18	0.043107709	1.285451574	0.055	0.024	1	Up
RPS29	0.039800082	1.284904573	0.098	0.064	1	Up
GAK	0.010147975	1.280364229	0.116	0.067	1	Up
TMEM259	0.000709897	1.278387072	0.223	0.146	1	Up
FAM134C	0.048590926	1.277296082	0.082	0.052	1	Up
NDUFA3	0.039498519	1.270546269	0.061	0.03	1	Up
TPPP	0.00117032	1.265966675	0.143	0.07	1	Up
PARN	0.006690171	1.265336441	0.11	0.055	1	Up
ATOX1	0.026755043	1.262121432	0.073	0.037	1	Up
STIP1	0.010079568	1.261185982	0.088	0.04	1	Up
RBM10	0.01641507	1.259412042	0.101	0.061	1	Up
MRPL48	0.044846291	1.257305987	0.061	0.03	1	Up
MIR4300HG	0.043879953	1.252648458	0.061	0.03	1	Up
CEP68	0.044670062	1.235890458	0.07	0.037	1	Up
CPSF4	0.011311432	1.235793561	0.082	0.034	1	Up
WDR12	0.036493037	1.235395831	0.073	0.037	1	Up
BIN1	0.000160535	1.232672672	0.305	0.207	1	Up
PLP1	4.13E-08	1.226715948	0.476	0.308	0.000448263	Up
SV2C	0.028149738	1.219988289	0.073	0.034	1	Up
ZBTB1	0.032737212	1.217211954	0.095	0.058	1	Up
MAP3K11	0.048431261	1.215398867	0.073	0.046	1	Up
TCP1	0.026493872	1.205532538	0.079	0.04	1	Up
APOD	0.001390853	1.203605502	0.21	0.137	1	Up
CFL1	0.004830082	1.198667853	0.223	0.165	1	Up
MRPL57	0.007794233	1.198157446	0.095	0.04	1	Up
PTPN12	0.045866916	1.196766709	0.091	0.058	1	Up
DNAJB11	0.038133489	1.194137247	0.091	0.055	1	Up
HSPA5	0.034959457	1.193677753	0.098	0.064	1	Up
HSBP1	0.038121073	1.192736106	0.11	0.079	1	Up
RP11-267C16.1	0.018653788	1.191837667	0.07	0.027	1	Up
MPDU1	0.034060612	1.189030459	0.046	0.015	1	Up
YTHDC1	0.001274961	1.186256995	0.14	0.07	1	Up
NRIP3	0.014452372	1.181930896	0.134	0.088	1	Up
MTCH1	0.000536718	1.179824398	0.186	0.101	1	Up
ACTN4	0.038250112	1.179054195	0.113	0.079	1	Up
ATP6AP1	0.020536577	1.175233058	0.134	0.095	1	Up
SGK1	9.99E-05	1.168376801	0.329	0.232	1	Up
SGSM3	0.02264063	1.167622252	0.104	0.061	1	Up
CDKL3	0.004916616	1.167188774	0.122	0.061	1	Up
SLC38A2	0.006297648	1.164286227	0.131	0.073	1	Up
ATP5G2	0.001325309	1.163700249	0.18	0.104	1	Up
GRINA	0.003952078	1.161058421	0.171	0.107	1	Up
ZFAND6	0.043083836	1.155723472	0.064	0.03	1	Up
TNFRSF25	0.003737022	1.152324492	0.155	0.088	1	Up
CGGBP1	0.028601507	1.148364959	0.134	0.098	1	Up
RPL35	4.39E-05	1.146261849	0.287	0.177	0.476744787	Up
CNDP1	0.038400543	1.144819536	0.104	0.067	1	Up
CBX7	0.046625807	1.141053353	0.079	0.046	1	Up
OPALIN	0.015534058	1.136319954	0.098	0.049	1	Up
NME3	0.000705706	1.135013941	0.21	0.125	1	Up
SLC2A3	0.040609174	1.133732843	0.058	0.024	1	Up
VPS28	0.009442657	1.129610158	0.149	0.098	1	Up
PTGES3	0.006801423	1.127974961	0.186	0.128	1	Up
FBXW5	0.016687381	1.12527313	0.098	0.049	1	Up
HLF	0.0485662	1.124731562	0.076	0.043	1	Up
PDSS2	0.017682792	1.121305581	0.11	0.061	1	Up
RAMP1	0.011854316	1.11918108	0.11	0.058	1	Up
PDXK	0.023832394	1.116873758	0.128	0.085	1	Up
HM13	0.038437038	1.112916151	0.095	0.058	1	Up
FBXL7	0.000465588	1.100434018	0.247	0.155	1	Up
ELAVL1	0.009454116	1.098974124	0.143	0.088	1	Up
FOS	0.041274756	1.095292464	0.073	0.037	1	Up
LTBP3	0.008077611	1.091060909	0.155	0.098	1	Up
NLGN2	0.032630941	1.089408676	0.091	0.052	1	Up
LGI4	0.044462158	1.084300227	0.095	0.061	1	Up
ANKMY1	0.044649095	1.083894878	0.085	0.052	1	Up
CLDND1	0.001696624	1.080673772	0.189	0.119	1	Up
HLA-B	0.041704891	1.079225269	0.104	0.067	1	Up
CERCAM	0.007803885	1.074065962	0.198	0.137	1	Up
RP4-565E6.1	0.023494648	1.07348491	0.095	0.052	1	Up
RNASE1	0.021605116	1.072665201	0.149	0.107	1	Up
TPD52L2	0.016280365	1.07075539	0.14	0.095	1	Up
SMAD4	0.034860035	1.069159503	0.067	0.03	1	Up
RANBP2	0.048058975	1.065657224	0.122	0.085	1	Up
PDCD5	0.019216756	1.064293709	0.091	0.046	1	Up
TM2D1	0.042728043	1.062174914	0.104	0.064	1	Up
XRRA1	0.04017846	1.05819485	0.107	0.07	1	Up
PACS2	0.016755986	1.052155453	0.186	0.14	1	Up
FAM127A	0.030172459	1.047852411	0.11	0.067	1	Up
CHST11	0.004706005	1.047846008	0.238	0.165	1	Up
CNP	0.027558048	1.045474926	0.189	0.155	1	Up
UBA2	0.016666063	1.044901618	0.122	0.073	1	Up
LIFR	0.022964895	1.042943825	0.104	0.061	1	Up
ATP5D	0.023443488	1.038513912	0.107	0.061	1	Up
DYNLL1	0.002385831	1.03547177	0.287	0.216	1	Up
STMN1	0.003362108	1.032790161	0.265	0.192	1	Up
SNHG9	0.027722728	1.030286848	0.091	0.049	1	Up
SF3B1	0.014120456	1.022503874	0.162	0.107	1	Up
SCD	0.025770126	1.016969349	0.155	0.113	1	Up
BRAT1	0.047074718	1.00668226	0.101	0.064	1	Up
MMD2	0.021086821	0.995764464	0.098	0.052	1	Up
SRP14	0.009069864	0.993875469	0.201	0.14	1	Up
MED15	0.020104925	0.985918495	0.137	0.088	1	Up
MBP	0.002327446	0.984089948	0.384	0.326	1	Up
WWP1	0.02725202	0.969726165	0.177	0.134	1	Up
GSTP1	0.034841674	0.968606538	0.101	0.058	1	Up
TXNIP	0.016789601	0.966486332	0.079	0.034	1	Up
EEF1D	0.021971048	0.960501172	0.104	0.055	1	Up
MXD4	0.019752622	0.960039465	0.146	0.095	1	Up
SHARPIN	0.035281167	0.955036292	0.058	0.021	1	Up
PFDN2	0.026048143	0.951648849	0.155	0.107	1	Up
NPRL3	0.045813479	0.946835349	0.104	0.064	1	Up
WASH1	0.027505991	0.943750815	0.186	0.143	1	Up
MAPK8IP1	0.02447942	0.925573278	0.122	0.076	1	Up
RP4-765H13.1	0.041573698	0.920215444	0.079	0.04	1	Up
MT2A	0.010107528	0.914845126	0.171	0.113	1	Up
VPS45	0.00775448	0.914524821	0.152	0.091	1	Up
SFI1	0.038506162	0.913799161	0.134	0.095	1	Up
RPL27	0.011242069	0.912838545	0.113	0.055	1	Up
ATP6V0B	0.003473295	0.909753384	0.201	0.128	1	Up
GIT1	0.01933503	0.907818679	0.128	0.076	1	Up
NDUFA10	0.01432059	0.907386922	0.165	0.107	1	Up
RPS27A	0.001304721	0.906826436	0.25	0.162	1	Up
TJAP1	0.03875936	0.903273692	0.082	0.043	1	Up
FTL	0.000375493	0.902100288	0.457	0.375	1	Up
SEC61A1	0.040329136	0.901411565	0.11	0.07	1	Up
RHBDD2	0.032649788	0.892445909	0.162	0.116	1	Up
CLDN11	0.013329777	0.886820568	0.183	0.122	1	Up
PDZD2	0.00254724	0.88008652	0.277	0.195	1	Up
RPL28	0.00798007	0.879808329	0.204	0.137	1	Up
UBB	0.024693711	0.863589356	0.265	0.216	1	Up
LAMP2	0.031341983	0.862414167	0.155	0.11	1	Up
UBR4	0.045671832	0.853049648	0.143	0.107	1	Up
RABAC1	0.014304256	0.850226734	0.155	0.098	1	Up
FAM20C	0.031636156	0.839787284	0.073	0.034	1	Up
TSC2	0.014778623	0.837008296	0.152	0.095	1	Up
SYN1	0.031535084	0.834020886	0.174	0.128	1	Up
CLK1	0.006142032	0.831740303	0.259	0.183	1	Up
FNBP1L	0.02823984	0.827284314	0.189	0.14	1	Up
CHM	0.028660086	0.826617552	0.128	0.076	1	Up
UBC	0.002119138	0.8200306	0.314	0.226	1	Up
DOCK10	0.000120061	0.804079275	0.436	0.317	1	Up
RAB11FIP2	0.027791558	0.801600904	0.122	0.073	1	Up
NFIX	0.013124579	0.789784156	0.229	0.159	1	Up
FOXO1	0.047445036	0.786859802	0.082	0.043	1	Up
LINC00486	3.14E-07	0.771476133	0.954	0.948	0.00340613	Up
SERF2	0.049496447	0.770556559	0.21	0.171	1	Up
PTGDS	0.004698918	0.7656825	0.396	0.326	1	Up
ATPIF1	0.039959134	0.761496899	0.201	0.149	1	Up
CDC14B	0.044480179	0.759289613	0.155	0.104	1	Up
COL21A1	0.049702607	0.755589265	0.152	0.113	1	Up
BCOR	0.043606018	0.754918907	0.113	0.073	1	Up
NBEAL1	0.007144479	0.740212582	0.253	0.177	1	Up
KAT2A	0.025775286	0.739399611	0.22	0.165	1	Up
HPCAL1	0.015322734	0.738200059	0.134	0.076	1	Up
2-Sep	0.049114528	0.737693072	0.183	0.137	1	Up
GPM6B	0.004718849	0.735370966	0.427	0.354	1	Up
OOEP	0.033450241	0.732460419	0.125	0.076	1	Up
AMH	0.046528914	0.725897095	0.107	0.061	1	Up
GRIP2	0.034444638	0.712938329	0.143	0.091	1	Up
EGFR	0.008530167	0.709810592	0.189	0.116	1	Up
ATP5L	0.00723795	0.70879812	0.216	0.137	1	Up
DPP7	0.040083509	0.704939272	0.195	0.146	1	Up
COBL	0.038821319	0.700863744	0.268	0.22	1	Up
TUBA1A	0.012849363	0.689355513	0.308	0.244	1	Up
TCF25	0.045374918	0.682813563	0.226	0.177	1	Up
EPN2	0.03221507	0.682757222	0.259	0.21	1	Up
KCNIP1	0.013403246	0.668363738	0.271	0.201	1	Up
FTH1	9.51E-05	0.647244915	0.683	0.595	1	Up
HSP90AB1	0.004562854	0.639454422	0.479	0.405	1	Up
CCDC130	0.040909915	0.63928409	0.116	0.067	1	Up
NFIB	0.001812639	0.622058114	0.445	0.348	1	Up
ITGA8	0.022137875	0.613536255	0.134	0.073	1	Up
PRKCB	0.005991682	0.59784534	0.363	0.274	1	Up
ST18	0.0496596	0.592702761	0.177	0.125	1	Up
GATS	0.036770595	0.580298073	0.201	0.14	1	Up
COL19A1	0.005179796	-0.580075401	0.091	0.18	1	Down
TM9SF3	0.031260203	-0.581838863	0.082	0.143	1	Down
MTMR4	0.045296939	-0.582935221	0.043	0.085	1	Down
FRMPD4	1.34E-06	-0.583421275	0.399	0.595	0.014499252	Down
SCN3B	0.007403223	-0.583609777	0.088	0.171	1	Down
SPDYE5	0.033368142	-0.585045111	0.049	0.098	1	Down
ASIC2	0.000253287	-0.585245959	0.39	0.527	1	Down
CHCHD3	0.012207478	-0.585544044	0.18	0.259	1	Down
KHDRBS3	0.006001571	-0.585905024	0.122	0.213	1	Down
NETO1	0.017007682	-0.587811428	0.137	0.21	1	Down
UBE2K	0.043432899	-0.58822891	0.159	0.22	1	Down
PTPRR	0.000951852	-0.589121449	0.159	0.271	1	Down
RNF11	0.028354984	-0.592941768	0.088	0.155	1	Down
PPM1E	0.000340003	-0.595881669	0.22	0.354	1	Down
NR6A1	0.012636442	-0.595960348	0.116	0.192	1	Down
PTCHD1-AS	0.034010809	-0.598337312	0.091	0.155	1	Down
WDPCP	0.00092855	-0.598734523	0.223	0.348	1	Down
XKR4	0.00019967	-0.59886428	0.366	0.494	1	Down
COG5	0.007402642	-0.598941594	0.174	0.262	1	Down
SYT14	0.001954968	-0.600790073	0.253	0.363	1	Down
KHDRBS2	0.001661478	-0.60221264	0.311	0.43	1	Down
PDE1C	0.036603087	-0.603895062	0.159	0.22	1	Down
LARP1B	0.019938053	-0.604711784	0.143	0.21	1	Down
TTC14	0.001076621	-0.605239189	0.168	0.28	1	Down
XIST	0.009187143	-0.60532847	0.134	0.22	1	Down
HIVEP3	0.001547935	-0.60814601	0.28	0.402	1	Down
ALDH5A1	0.047979294	-0.609656856	0.04	0.085	1	Down
NELFA	0.046879524	-0.610761752	0.079	0.131	1	Down
MMP16	0.019958251	-0.615209996	0.159	0.232	1	Down
PTPRD	7.70E-05	-0.616902802	0.707	0.799	0.835385778	Down
EML6	0.007236305	-0.617100029	0.174	0.265	1	Down
MTR	0.018905722	-0.619193316	0.061	0.122	1	Down
GALK2	0.033775133	-0.619379132	0.076	0.134	1	Down
MLLT3	0.000708254	-0.620471811	0.238	0.366	1	Down
PTPRK	0.018205236	-0.621043611	0.116	0.174	1	Down
MRPL4	0.042415662	-0.621236416	0.046	0.095	1	Down
EXOC4	0.009192152	-0.621922857	0.25	0.338	1	Down
DLC1	0.018162401	-0.62222146	0.116	0.192	1	Down
ARL15	0.000852915	-0.622552605	0.223	0.351	1	Down
RGS7BP	0.009753639	-0.623017173	0.101	0.18	1	Down
CUX1	0.017477447	-0.624727074	0.113	0.18	1	Down
PIK3C2A	0.045733692	-0.62562122	0.091	0.143	1	Down
FBXW7	0.000895407	-0.625906532	0.149	0.268	1	Down
ASAP1	0.001829103	-0.628634192	0.198	0.308	1	Down
KIF2A	0.028891631	-0.629271164	0.104	0.162	1	Down
CEP290	0.009187604	-0.62976574	0.134	0.207	1	Down
SPOCK3	0.000955281	-0.630641165	0.372	0.479	1	Down
GABRG1	0.026621146	-0.632918037	0.018	0.064	1	Down
TASP1	0.020371219	-0.634867992	0.095	0.159	1	Down
MAPK9	0.030151837	-0.635456535	0.055	0.107	1	Down
DCLK1	6.62E-05	-0.636327243	0.378	0.518	0.71850104	Down
VWC2L	0.009507058	-0.637727432	0.107	0.189	1	Down
R3HDM1	8.23E-05	-0.63825742	0.284	0.433	0.892887603	Down
ZNF207	0.006433696	-0.638442973	0.101	0.18	1	Down
MIR325HG	0.007594384	-0.638762787	0.177	0.262	1	Down
ZEB1	0.002139202	-0.63878384	0.162	0.265	1	Down
OXR1	7.90E-09	-0.63886273	0.53	0.735	8.57E-05	Down
PPIP5K2	0.02466954	-0.641920518	0.116	0.177	1	Down
PRDM2	0.038484983	-0.642729218	0.101	0.162	1	Down
LDLRAD4	0.001836365	-0.643308276	0.159	0.265	1	Down
UNC5D	2.22E-05	-0.644455188	0.345	0.506	0.240626941	Down
UBE3A	0.024916094	-0.645783891	0.134	0.198	1	Down
MFSD6	0.034456482	-0.646170891	0.058	0.107	1	Down
MROH1	0.021957466	-0.646537481	0.061	0.122	1	Down
PAM	0.000554489	-0.647138397	0.323	0.442	1	Down
KIF16B	0.048234393	-0.649137231	0.049	0.095	1	Down
IQSEC1	0.014903166	-0.649138544	0.085	0.149	1	Down
AP1G1	0.023409038	-0.651203357	0.076	0.134	1	Down
EPC1	0.006961421	-0.651636879	0.183	0.271	1	Down
PCDH11X	0.000410477	-0.653866128	0.226	0.354	1	Down
CACNA1D	0.001747157	-0.653872685	0.229	0.335	1	Down
NUDT3	0.046186099	-0.654647178	0.082	0.134	1	Down
CTDSPL	0.043528989	-0.657350862	0.125	0.183	1	Down
CNTNAP2	9.81E-09	-0.658607664	0.814	0.918	0.000106415	Down
VWA8	0.000292046	-0.661160875	0.14	0.271	1	Down
TIMM23B	0.011657612	-0.662473862	0.104	0.177	1	Down
PRPS1	0.037216876	-0.663714439	0.046	0.095	1	Down
ASTN2	9.90E-05	-0.665014669	0.314	0.46	1	Down
LRP1B	5.62E-08	-0.669629649	0.686	0.823	0.000609424	Down
NIN	0.037085872	-0.671817135	0.088	0.143	1	Down
NKAIN2	0.000124716	-0.672316647	0.46	0.595	1	Down
GBAS	0.013510733	-0.673623789	0.061	0.125	1	Down
RP11-317N12.1	0.019169747	-0.67592418	0.037	0.091	1	Down
ZDHHC17	0.011845954	-0.682049531	0.091	0.165	1	Down
C11orf80	0.00626472	-0.685827596	0.104	0.183	1	Down
GPR155	0.006993505	-0.687970915	0.162	0.247	1	Down
DNAJC10	0.043056232	-0.689205095	0.055	0.101	1	Down
SLC4A10	1.92E-06	-0.692669569	0.28	0.473	0.020853266	Down
TLN2	0.004884899	-0.697910837	0.116	0.201	1	Down
GATAD2B	0.037814125	-0.698350703	0.113	0.171	1	Down
PPM1L	0.002507309	-0.699752565	0.168	0.265	1	Down
NXPH1	0.014723221	-0.701404534	0.265	0.332	1	Down
ORC5	0.030087149	-0.701931537	0.04	0.088	1	Down
FAM102B	0.04518061	-0.702328595	0.043	0.088	1	Down
UBE3D	0.014355269	-0.704340621	0.082	0.146	1	Down
SCN8A	0.000587766	-0.704686515	0.186	0.305	1	Down
WASF3	0.003450831	-0.70601029	0.11	0.201	1	Down
ATP6V1B2	0.018160312	-0.706346688	0.082	0.146	1	Down
RUNX1T1	1.34E-05	-0.708828121	0.28	0.451	0.144935873	Down
CDH2	8.62E-05	-0.711511953	0.162	0.302	0.934859185	Down
PDE4D	3.71E-05	-0.714896832	0.46	0.595	0.402602546	Down
SESTD1	0.006751596	-0.718325999	0.134	0.21	1	Down
HS6ST3	0.006865974	-0.721181235	0.265	0.345	1	Down
FAR2	0.012150086	-0.721761809	0.113	0.186	1	Down
MFSD14C	0.040891295	-0.722274134	0.076	0.125	1	Down
UMAD1	0.012350422	-0.72358139	0.085	0.152	1	Down
SEZ6L	0.003346373	-0.725593389	0.143	0.229	1	Down
LRRC6	0.034855882	-0.72799185	0.061	0.11	1	Down
ATP5C1	0.038681032	-0.731676957	0.037	0.079	1	Down
DENND1A	0.001234029	-0.731974933	0.14	0.244	1	Down
PPP4R4	0.03737807	-0.732995878	0.046	0.091	1	Down
RAPGEF5	0.000791138	-0.736786388	0.137	0.25	1	Down
CD46	0.014935761	-0.73683333	0.064	0.125	1	Down
HOMER1	0.016356516	-0.74174405	0.088	0.152	1	Down
ATN1	0.033215944	-0.745724193	0.073	0.122	1	Down
FAM19A2	0.001214925	-0.747665765	0.317	0.421	1	Down
CATSPER2	0.008338548	-0.747939625	0.107	0.18	1	Down
ATRNL1	5.65E-06	-0.748880157	0.314	0.482	0.061288029	Down
CPNE8	0.027624822	-0.752573108	0.034	0.079	1	Down
ZNF106	0.047877993	-0.754582297	0.052	0.091	1	Down
C1QTNF3-AMACR	0.015665552	-0.760613137	0.067	0.128	1	Down
LDB2	0.00750097	-0.761042605	0.091	0.165	1	Down
TRPC4	0.000497898	-0.766017325	0.064	0.168	1	Down
XYLT1	0.013193425	-0.767230965	0.046	0.107	1	Down
ZNF804A	1.24E-05	-0.768281147	0.229	0.393	0.134466755	Down
EPHB1	0.020667965	-0.77205772	0.07	0.131	1	Down
PRMT3	0.01306675	-0.773916272	0.03	0.082	1	Down
THOC2	0.005678433	-0.7745917	0.098	0.174	1	Down
ITPR1	0.008662996	-0.776733643	0.055	0.122	1	Down
NBPF1	0.02644754	-0.781549121	0.055	0.107	1	Down
EXD2	0.032956753	-0.781832175	0.037	0.079	1	Down
CDH8	0.005835245	-0.782936202	0.171	0.253	1	Down
B3GAT2	0.041055607	-0.785005366	0.07	0.113	1	Down
LHFPL3	0.000812743	-0.788445512	0.162	0.274	1	Down
UBE2M	0.039346479	-0.790999007	0.034	0.076	1	Down
BCL11A	0.013883946	-0.791470968	0.067	0.128	1	Down
KCNH3	0.032083412	-0.792962573	0.034	0.079	1	Down
PDE8B	0.020910616	-0.793297766	0.177	0.235	1	Down
FHOD3	0.00944453	-0.799681505	0.116	0.186	1	Down
CDH12	7.52E-05	-0.800587841	0.152	0.284	0.815834822	Down
TENM2	3.51E-08	-0.802077768	0.445	0.649	0.000380474	Down
RAB3GAP1	0.003121623	-0.804363793	0.134	0.22	1	Down
GSTCD	0.044144473	-0.80485102	0.046	0.088	1	Down
POM121C	0.009870346	-0.808193548	0.085	0.155	1	Down
TSHZ3	0.026902999	-0.808382199	0.043	0.091	1	Down
LRBA	3.17E-05	-0.808764352	0.18	0.329	0.343638711	Down
DTNA	1.77E-07	-0.8107859	0.259	0.466	0.001920505	Down
EFNA5	0.000617612	-0.811289482	0.146	0.262	1	Down
EPHA6	6.70E-09	-0.817838934	0.396	0.613	7.27E-05	Down
ATP6V1G1	0.034384682	-0.818670389	0.052	0.095	1	Down
EPB41L5	0.004809468	-0.819527411	0.085	0.159	1	Down
ARX	0.019712385	-0.81991009	0.052	0.107	1	Down
AGPS	0.045715579	-0.821188779	0.052	0.091	1	Down
ITPR2	0.030523314	-0.821687858	0.061	0.11	1	Down
MAP2K5	0.000353448	-0.823165771	0.165	0.284	1	Down
TOX	0.034688269	-0.826598947	0.067	0.116	1	Down
PRKG1	0.000109354	-0.828523037	0.152	0.28	1	Down
MLH3	0.02992087	-0.828598574	0.079	0.131	1	Down
SRSF4	0.032529681	-0.831385861	0.085	0.134	1	Down
FMN2	5.93E-06	-0.832505468	0.244	0.405	0.06436759	Down
PCSK5	0.00894732	-0.835408249	0.095	0.165	1	Down
SPATA7	0.007230039	-0.837958545	0.064	0.134	1	Down
TTTY10	0.037284771	-0.838777551	0.027	0.067	1	Down
TTLL11	0.010868254	-0.840176173	0.064	0.128	1	Down
LUZP1	0.026106391	-0.840610393	0.061	0.11	1	Down
RP11-382A20.3	0.038791634	-0.840676253	0.104	0.152	1	Down
RP11-160H12.2	0.047976686	-0.843900917	0.024	0.058	1	Down
NGLY1	0.005423798	-0.845730095	0.061	0.134	1	Down
PGM2L1	0.010359783	-0.847301397	0.07	0.134	1	Down
MIR181A1HG	0.012296497	-0.847680717	0.079	0.143	1	Down
FLT3	0.024196898	-0.850163946	0.03	0.076	1	Down
ZC3H8	0.010304517	-0.852985147	0.055	0.113	1	Down
EP400	0.012045082	-0.854261975	0.061	0.122	1	Down
RP11-539I5.1	0.023423926	-0.856111023	0.027	0.07	1	Down
SEC22A	0.041492673	-0.857350269	0.058	0.104	1	Down
RP3-525N10.2	0.003474639	-0.857594106	0.079	0.155	1	Down
ZCRB1	0.039262932	-0.858088137	0.04	0.082	1	Down
NME5	0.027309292	-0.860414081	0.043	0.088	1	Down
L3MBTL4	1.57E-05	-0.867001959	0.21	0.363	0.170695654	Down
ME3	0.022206352	-0.869920667	0.098	0.152	1	Down
ZNF197	0.047227394	-0.872684301	0.04	0.076	1	Down
EVI5	0.001640318	-0.87587638	0.11	0.204	1	Down
NUP214	0.026213674	-0.878217272	0.043	0.091	1	Down
MDM2	0.040135628	-0.879211717	0.043	0.082	1	Down
SFSWAP	0.01798374	-0.879225358	0.058	0.113	1	Down
MTA1	0.045547193	-0.879253837	0.043	0.082	1	Down
DGKI	9.89E-07	-0.879838489	0.232	0.405	0.010731435	Down
CYSTM1	0.042930017	-0.880749206	0.024	0.061	1	Down
RNF149	0.003410305	-0.881458906	0.128	0.207	1	Down
CACNA2D3	1.75E-05	-0.882548229	0.299	0.439	0.189569051	Down
CAB39	0.029692305	-0.883542128	0.055	0.104	1	Down
MIR137HG	0.000600776	-0.889122544	0.091	0.189	1	Down
ARHGAP32	0.000117958	-0.88968414	0.168	0.296	1	Down
TENM1	2.10E-05	-0.890743177	0.165	0.308	0.227779247	Down
SLC22A15	0.030319691	-0.891818242	0.067	0.116	1	Down
SH3GLB1	0.010063608	-0.892350019	0.049	0.107	1	Down
PARD3B	0.019201766	-0.893526331	0.046	0.095	1	Down
REEP5	0.013869294	-0.893658515	0.107	0.168	1	Down
CRYL1	0.036110423	-0.895901748	0.052	0.098	1	Down
UGP2	0.047866684	-0.896718388	0.07	0.11	1	Down
CNNM2	0.00039537	-0.897920811	0.137	0.247	1	Down
MEG8	0.000171023	-0.899373868	0.162	0.28	1	Down
RP11-692D12.1	0.045524802	-0.900807884	0.043	0.082	1	Down
HDAC3	0.040426933	-0.900879162	0.049	0.091	1	Down
GABRA4	0.011550706	-0.901703259	0.091	0.155	1	Down
LMO4	0.006146658	-0.903945149	0.049	0.116	1	Down
ELAVL2	0.000189623	-0.905843148	0.171	0.287	1	Down
M6PR	0.035830716	-0.907169944	0.046	0.088	1	Down
LINC01122	0.000716634	-0.907190772	0.116	0.213	1	Down
SLC6A17	0.005610216	-0.90762218	0.076	0.146	1	Down
HMGN5	0.041675905	-0.90844894	0.021	0.055	1	Down
TMEM108	1.83E-07	-0.913198017	0.229	0.427	0.001980365	Down
INPP4A	0.00070114	-0.92204315	0.098	0.198	1	Down
PPP1R2	0.012773213	-0.926286362	0.043	0.095	1	Down
HDLBP	0.009772587	-0.929016139	0.058	0.116	1	Down
SLC9A9	0.018090516	-0.931046462	0.091	0.149	1	Down
TRAPPC12	0.003939356	-0.935760858	0.067	0.143	1	Down
ABCB9	0.049414031	-0.937363752	0.043	0.079	1	Down
RP5-1187M17.10	0.024351573	-0.943172933	0.043	0.088	1	Down
GRIA3	1.31E-07	-0.945188105	0.165	0.357	0.001422967	Down
KIAA0355	0.038623572	-0.945263804	0.03	0.07	1	Down
C16orf87	0.032307834	-0.945878752	0.015	0.049	1	Down
GAS2	0.025231629	-0.9490278	0.04	0.082	1	Down
SUCO	0.039234895	-0.949349569	0.043	0.082	1	Down
FUBP3	0.007603353	-0.949473352	0.04	0.101	1	Down
AGBL3	0.016736051	-0.954364581	0.043	0.095	1	Down
TENM3	5.02E-06	-0.956216561	0.262	0.412	0.054505434	Down
SORBS2	1.11E-08	-0.956401615	0.174	0.387	0.000120923	Down
ROBO2	3.73E-06	-0.957115052	0.549	0.686	0.040443137	Down
PCDH11Y	0.001669941	-0.963690811	0.131	0.229	1	Down
FMN1	9.44E-05	-0.964214007	0.119	0.241	1	Down
MEF2C-AS1	1.02E-06	-0.964267445	0.171	0.345	0.011063655	Down
TCEAL2	0.003141013	-0.975888455	0.067	0.137	1	Down
RELL2	0.023423047	-0.976213865	0.034	0.076	1	Down
SYAP1	0.046383857	-0.980776319	0.015	0.046	1	Down
CDH7	0.043757837	-0.984514773	0.076	0.119	1	Down
SLC6A15	0.017712556	-0.984863088	0.055	0.107	1	Down
COL25A1	0.038214858	-0.986853924	0.076	0.119	1	Down
TOMM70A	0.013259129	-0.989610288	0.034	0.085	1	Down
AC010127.3	0.00525677	-0.998729678	0.052	0.119	1	Down
NBN	0.01048578	-1.000423788	0.027	0.079	1	Down
IGSF21	0.025037093	-1.004887518	0.043	0.088	1	Down
SORL1	0.00482649	-1.007585265	0.101	0.171	1	Down
RHBDD1	0.009750345	-1.010009758	0.034	0.085	1	Down
EPB41L2	0.000353149	-1.010688451	0.088	0.192	1	Down
HCN1	2.21E-08	-1.014032191	0.247	0.451	0.000239926	Down
TTC5	0.03892661	-1.014639518	0.037	0.073	1	Down
RP11-405A12.2	0.009181055	-1.015595998	0.095	0.155	1	Down
CRK	0.027012742	-1.017103688	0.034	0.076	1	Down
CYCS	0.011029312	-1.018371619	0.049	0.104	1	Down
CDH13	0.000121419	-1.022727237	0.201	0.317	1	Down
SPARCL1	3.13E-06	-1.026872616	0.125	0.271	0.033934844	Down
ROBO1	1.38E-06	-1.027071345	0.369	0.518	0.01496029	Down
PLPP1	0.000955885	-1.034405665	0.082	0.171	1	Down
ZNF789	0.036752005	-1.035687388	0.03	0.067	1	Down
DUT	0.039007963	-1.037624284	0.043	0.082	1	Down
FAM81A	0.029091075	-1.041424172	0.055	0.101	1	Down
PRB2	0.004955911	-1.043364866	0.027	0.085	1	Down
C9orf72	0.00769789	-1.043381643	0.067	0.125	1	Down
10-Sep	0.041003225	-1.044122527	0.015	0.046	1	Down
ANKRD34C-AS1	0.001134466	-1.050714066	0.027	0.095	1	Down
PSMD13	0.014328466	-1.054255527	0.024	0.07	1	Down
ARF5	0.023194496	-1.05444384	0.034	0.073	1	Down
AC005592.2	0.001734568	-1.061814515	0.073	0.146	1	Down
MTCL1	0.003864278	-1.067961391	0.098	0.174	1	Down
PRICKLE1	0.002176299	-1.068090875	0.091	0.171	1	Down
RP11-649G15.2	0.012757643	-1.069673495	0.058	0.116	1	Down
KCNQ1OT1	0.000120361	-1.072022926	0.134	0.253	1	Down
LINS1	0.014793325	-1.074199981	0.021	0.061	1	Down
PEX3	0.033082757	-1.076016414	0.058	0.098	1	Down
WASF1	0.004941103	-1.076324744	0.095	0.162	1	Down
MAPK14	0.003775612	-1.084059801	0.07	0.14	1	Down
GRB14	0.021032967	-1.086053133	0.012	0.049	1	Down
PRIM2	0.00617944	-1.086935975	0.049	0.107	1	Down
STAM	0.013147458	-1.087215178	0.021	0.067	1	Down
DLGAP2	0.000114639	-1.089006061	0.079	0.192	1	Down
TGS1	0.029006375	-1.089171869	0.024	0.061	1	Down
SLC35F3	9.91E-06	-1.090439513	0.122	0.262	0.107574609	Down
PLCH2	0.00115705	-1.092750678	0.067	0.149	1	Down
MSH4	0.049429364	-1.09319004	0.015	0.046	1	Down
SPCS3	0.044040162	-1.094856121	0.024	0.058	1	Down
TBC1D12	0.029918347	-1.100564821	0.021	0.058	1	Down
TRPC6	0.004615897	-1.103722655	0.046	0.107	1	Down
INTS4	0.009860092	-1.103854761	0.021	0.067	1	Down
LGALS8	0.013398557	-1.104193325	0.034	0.082	1	Down
DISP2	0.01275892	-1.104261779	0.043	0.095	1	Down
TRHDE	0.000577467	-1.108452438	0.125	0.226	1	Down
OPTN	0.021887998	-1.115312157	0.034	0.076	1	Down
UFL1	0.013657986	-1.115540896	0.037	0.085	1	Down
UBA6-AS1	1.64E-05	-1.116805563	0.122	0.256	0.178277564	Down
AZI2	0.036847108	-1.117905971	0.046	0.082	1	Down
LINC00623	0.005688212	-1.120226739	0.061	0.122	1	Down
GSPT1	0.001214153	-1.125759103	0.034	0.107	1	Down
RP11-514O12.4	0.04626261	-1.127928077	0.021	0.052	1	Down
CPNE4	0.035384941	-1.132984735	0.037	0.073	1	Down
RNF168	0.010067819	-1.13537897	0.021	0.067	1	Down
ACTR6	0.030993966	-1.13749195	0.018	0.052	1	Down
TMEM241	0.007439979	-1.137685712	0.03	0.082	1	Down
DPYD	4.35E-05	-1.137707796	0.091	0.201	0.472368869	Down
CCDC30	0.001408353	-1.137782831	0.058	0.134	1	Down
SIDT1	0.001886074	-1.140444977	0.034	0.101	1	Down
DNAJC16	0.027892508	-1.140757481	0.043	0.085	1	Down
7-Mar	0.006440141	-1.14301213	0.073	0.137	1	Down
YBEY	0.03514531	-1.150576916	0.015	0.046	1	Down
AGBL4	5.09E-09	-1.152042666	0.323	0.524	5.52E-05	Down
LINC01102	0.00817159	-1.152523728	0.043	0.098	1	Down
ALCAM	0.000182902	-1.154191919	0.143	0.244	1	Down
FAM120C	0.043136785	-1.160225406	0.034	0.067	1	Down
MAP7D2	0.008626607	-1.165897722	0.049	0.101	1	Down
SMCR5	0.018674755	-1.168816503	0.027	0.07	1	Down
GPR149	0.039420211	-1.172365959	0.04	0.076	1	Down
DPYSL5	0.001252593	-1.172454355	0.064	0.14	1	Down
RP11-418J17.1	0.007065512	-1.173032268	0.04	0.095	1	Down
TIMM17B	0.032985003	-1.176923049	0.018	0.052	1	Down
MTERF1	0.004561575	-1.182366906	0.052	0.113	1	Down
CCDC191	0.047140667	-1.186379024	0.027	0.058	1	Down
LHX6	0.009298025	-1.190468103	0.018	0.061	1	Down
OSBPL3	0.003825328	-1.191258758	0.064	0.134	1	Down
TEX10	0.043316288	-1.19354873	0.04	0.073	1	Down
KCNB2	1.87E-06	-1.21678768	0.168	0.314	0.02026166	Down
FAM184B	0.014081516	-1.218018079	0.024	0.07	1	Down
TRMT13	0.00973604	-1.221948034	0.021	0.067	1	Down
SUSD6	0.039636141	-1.222519119	0.021	0.055	1	Down
CTC-329D1.2	0.010050794	-1.22956992	0.012	0.052	1	Down
RSPO2	0.032288389	-1.230651784	0.018	0.052	1	Down
RP11-37B2.1	0.031727209	-1.236059488	0.037	0.076	1	Down
ST6GALNAC5	1.68E-06	-1.253147339	0.113	0.262	0.018255958	Down
MLIP	0.009252259	-1.255812213	0.012	0.052	1	Down
LINC01250	0.009741517	-1.259617887	0.058	0.11	1	Down
MMP17	0.001730147	-1.262000846	0.049	0.116	1	Down
KIF26B	1.17E-05	-1.263681004	0.116	0.241	0.127111494	Down
MAN1A1	0.003625763	-1.268553679	0.049	0.107	1	Down
ADAMTS17	0.019924422	-1.271343443	0.043	0.085	1	Down
LINC00907	0.015567604	-1.278293822	0.021	0.061	1	Down
STXBP5-AS1	0.00144251	-1.279641844	0.037	0.107	1	Down
FAM78B	0.010730073	-1.282087372	0.03	0.076	1	Down
HDGF	0.044298929	-1.292864312	0.034	0.064	1	Down
LAMA2	0.04132669	-1.296228185	0.046	0.076	1	Down
FSTL4	0.002456442	-1.299935645	0.03	0.091	1	Down
DCC	3.31E-05	-1.305458666	0.171	0.287	0.358829822	Down
RASGRF2	7.66E-07	-1.310789693	0.122	0.277	0.008312738	Down
LINC00685	0.01473176	-1.311287506	0.027	0.07	1	Down
MTCH2	0.005754219	-1.324318278	0.04	0.095	1	Down
XPO4	0.000462304	-1.325786498	0.037	0.113	1	Down
ELFN1	0.009810238	-1.32854772	0.021	0.064	1	Down
DCN	0.042355275	-1.332481371	0.021	0.049	1	Down
ARSG	0.006229255	-1.333200169	0.015	0.058	1	Down
LINC00923	0.010385301	-1.335294496	0.018	0.058	1	Down
SLC25A17	0.014445973	-1.339531627	0.037	0.079	1	Down
PHF11	0.020478831	-1.341080433	0.04	0.079	1	Down
SOX6	5.46E-06	-1.344716243	0.095	0.226	0.059254622	Down
METTL8	0.035673674	-1.346684104	0.024	0.058	1	Down
YPEL4	0.017402689	-1.348089706	0.018	0.058	1	Down
B3GALNT2	0.047252399	-1.352554119	0.034	0.064	1	Down
RAB31	0.036630415	-1.354673432	0.03	0.061	1	Down
FAM20B	0.011003086	-1.356991687	0.024	0.067	1	Down
TYW1B	0.006078486	-1.358729094	0.034	0.085	1	Down
GDAP2	0.045495871	-1.364070666	0.034	0.064	1	Down
LRRN1	0.00838829	-1.369160495	0.034	0.082	1	Down
MIR124-2HG	0.000504394	-1.369645501	0.061	0.14	1	Down
CUX2	0.008544382	-1.3765269	0.018	0.064	1	Down
C4orf47	0.039031201	-1.379390161	0.021	0.049	1	Down
ZC3HC1	0.022264811	-1.38199899	0.024	0.058	1	Down
C12orf40	0.020966839	-1.387844244	0.021	0.058	1	Down
PRDM5	0.024412769	-1.405431008	0.015	0.049	1	Down
ZNF169	0.028504462	-1.411803163	0.012	0.043	1	Down
CCDC144NL-AS1	0.018275325	-1.413372261	0.015	0.052	1	Down
NLK	3.24E-06	-1.414278478	0.064	0.189	0.035189397	Down
CDH9	2.60E-08	-1.422350571	0.155	0.329	0.000281729	Down
STXBP6	0.001151163	-1.422831831	0.055	0.122	1	Down
OPRD1	0.021335846	-1.427038765	0.018	0.052	1	Down
GSG1L	0.02901751	-1.430494359	0.012	0.043	1	Down
PLCH1	4.29E-05	-1.446067844	0.043	0.143	0.465538419	Down
PPOX	0.008289277	-1.459919662	0.021	0.064	1	Down
AGRN	0.035809776	-1.460400927	0.024	0.055	1	Down
ACOT13	0.018300446	-1.467296434	0.003	0.03	1	Down
INTS9	0.003406618	-1.46877186	0.04	0.095	1	Down
ANGPTL1	0.007788404	-1.484054628	0.027	0.073	1	Down
AGBL1	0.026342715	-1.488742123	0.015	0.046	1	Down
GPC5	0.004559672	-1.490130352	0.134	0.204	1	Down
FAM13A-AS1	0.012971591	-1.490515196	0.015	0.055	1	Down
ABCA9	0.025584894	-1.493463808	0.024	0.058	1	Down
IQCJ-SCHIP1	1.36E-08	-1.499653358	0.213	0.396	0.000147571	Down
KIAA1211L	0.003335402	-1.504106938	0.018	0.07	1	Down
RP11-498P14.5	0.000593325	-1.505579516	0.027	0.098	1	Down
MCM9	0.030095252	-1.508575673	0.015	0.046	1	Down
MOK	0.000876194	-1.514749275	0.043	0.113	1	Down
FLRT3	0.024987642	-1.517154537	0.021	0.055	1	Down
GRIK3	0.000662212	-1.519829251	0.04	0.113	1	Down
UNKL	0.013526562	-1.522749904	0.037	0.076	1	Down
ERCC4	0.032533822	-1.524435697	0.015	0.043	1	Down
PLEKHA8	0.015651957	-1.527170195	0.018	0.055	1	Down
HAVCR2	0.038618675	-1.53135238	0.024	0.052	1	Down
STK32B	0.023066294	-1.534027553	0.021	0.055	1	Down
MAFG	0.046929581	-1.542255558	0.012	0.037	1	Down
CCDC53	0.010511269	-1.548073872	0.018	0.058	1	Down
DPP10	5.44E-06	-1.555445777	0.409	0.521	0.059039591	Down
BMPR1B	0.011262619	-1.570894338	0.012	0.049	1	Down
ZCCHC9	0.037051775	-1.582289303	0.015	0.043	1	Down
PSMB2	0.006176665	-1.586080966	0.018	0.061	1	Down
BRD3	0.03500639	-1.589551186	0.024	0.052	1	Down
NARFL	0.047050793	-1.606782737	0.024	0.052	1	Down
ZNF281	0.039944577	-1.608366514	0.03	0.058	1	Down
CYP4X1	0.001062486	-1.611373322	0.027	0.088	1	Down
RP11-420N3.2	0.000726022	-1.612904116	0.018	0.079	1	Down
ARHGAP24	0.000114206	-1.613354875	0.058	0.149	1	Down
GXYLT1	0.013975212	-1.614149149	0.015	0.052	1	Down
PDK3	0.003086461	-1.619771521	0.043	0.101	1	Down
RILPL1	0.014533714	-1.638133262	0.018	0.055	1	Down
RP11-867G2.8	0.00456122	-1.654964785	0.018	0.064	1	Down
SDC2	0.008950966	-1.656552542	0.009	0.046	1	Down
FBRS	0.044367799	-1.664931386	0.012	0.037	1	Down
RRP7A	0.044808125	-1.665389799	0.018	0.043	1	Down
HS6ST1	0.002177308	-1.667157776	0.018	0.07	1	Down
TXNRD3	0.036942894	-1.667864643	0.009	0.034	1	Down
ZNRD1-AS1	0.046463135	-1.671696519	0.03	0.055	1	Down
ANKRD50	0.016074167	-1.688429182	0.021	0.058	1	Down
AC005537.2	0.030057096	-1.690387469	0.009	0.037	1	Down
SCCPDH	0.002847552	-1.695794755	0.018	0.067	1	Down
KATNAL2	0.019842706	-1.703981439	0.009	0.04	1	Down
GHR	0.001351036	-1.711148821	0.027	0.085	1	Down
CLEC2D	0.037398637	-1.713754217	0.009	0.034	1	Down
ILDR2	0.013123965	-1.717142972	0.006	0.037	1	Down
MSC-AS1	0.021847059	-1.719949664	0.009	0.037	1	Down
RAB15	0.006832729	-1.749547099	0.018	0.058	1	Down
CNTNAP3B	1.97E-09	-1.756946792	0.046	0.21	2.13E-05	Down
KIAA1217	5.00E-11	-1.759606245	0.165	0.372	5.42E-07	Down
HLA-E	0.023540289	-1.761274398	0.006	0.034	1	Down
RAB3B	0.000214953	-1.76377065	0.027	0.101	1	Down
MOGS	0.022830035	-1.799289468	0.009	0.037	1	Down
FBXO31	0.044608676	-1.80410373	0.012	0.037	1	Down
MRTO4	0.038682573	-1.822426431	0.012	0.037	1	Down
PLAGL1	2.12E-05	-1.828808577	0.024	0.116	0.2302079	Down
SPTLC1	0.002755252	-1.829255489	0.015	0.061	1	Down
ITGA1	0.022543498	-1.858797168	0.009	0.037	1	Down
GPC6	2.29E-08	-1.881903406	0.091	0.256	0.00024857	Down
ENO4	0.017439718	-1.888627815	0.012	0.043	1	Down
TECPR1	0.001815844	-1.891536306	0.027	0.079	1	Down
RP11-711K1.8	0.01627682	-1.901815777	0.012	0.043	1	Down
ARFIP2	0.018620373	-1.907192236	0.009	0.04	1	Down
EPHA5-AS1	0.016823759	-1.909341532	0.012	0.043	1	Down
BLOC1S2	0.009859173	-1.918122765	0.015	0.052	1	Down
SYT7	0.001178056	-1.924074285	0.015	0.067	1	Down
HS6ST2	0.00418308	-1.92953434	0.015	0.058	1	Down
ANOS1	0.024947458	-1.936631781	0.015	0.043	1	Down
GCLC	0.004069223	-1.963607279	0.018	0.061	1	Down
NACC1	0.031678058	-1.969613001	0.012	0.037	1	Down
ATAD5	0.020226026	-1.981584674	0.009	0.037	1	Down
NEDD4	0.041298289	-1.984264202	0.006	0.027	1	Down
SCN9A	8.87E-06	-2.030177895	0.037	0.131	0.096284508	Down
WWTR1	0.045291558	-2.048036179	0.012	0.034	1	Down
CR1L	0.025207452	-2.064599764	0.006	0.03	1	Down
ST3GAL4	0.012430573	-2.110193486	0.009	0.04	1	Down
KCNK10	0.019236879	-2.112622887	0.009	0.037	1	Down
BLMH	0.004322874	-2.11664865	0.015	0.055	1	Down
RNF217-AS1	0.032720135	-2.132112365	0.006	0.027	1	Down
LINC01482	0.012919723	-2.140648181	0.003	0.03	1	Down
AC011288.2	0.001582719	-2.148175648	0.021	0.076	1	Down
RP11-123M6.2	0.005223473	-2.172711346	0.018	0.058	1	Down
SST	0.001757046	-2.213887229	0.03	0.079	1	Down
IKZF4	0.017019981	-2.223475799	0.009	0.037	1	Down
RP11-20I20.2	0.033776273	-2.237526359	0.003	0.024	1	Down
WDR31	0.036179489	-2.268278221	0.009	0.03	1	Down
RP11-739G5.1	0.006129949	-2.275814763	0.015	0.052	1	Down
EBAG9	0.010870169	-2.283684467	0.015	0.046	1	Down
RBMX2	0.004437579	-2.319542172	0.015	0.055	1	Down
ETNPPL	0.032103451	-2.341806721	0.009	0.03	1	Down
FBXO45	0.015458598	-2.35312458	0.006	0.034	1	Down
MIR4435-2HG	9.97E-05	-2.432794571	0.015	0.082	1	Down
LINC01609	0.008085781	-2.457709817	0.003	0.034	1	Down
PXDN	0.02081995	-2.484138053	0.009	0.034	1	Down
COL6A1	0.000854185	-2.485319947	0.012	0.061	1	Down
CDH26	0.036880945	-2.504118657	0.003	0.021	1	Down
SMYD4	0.003233364	-2.506540566	0.012	0.052	1	Down
SLC15A2	0.015972927	-2.611187963	0.003	0.027	1	Down
CHAMP1	0.004252181	-2.673064108	0.006	0.04	1	Down
NRIP1	0.00038133	-2.676557774	0.012	0.067	1	Down
SLC22A10	0.007416255	-2.71866289	0.006	0.037	1	Down
GLIPR1	0.034938993	-2.732285429	0.003	0.021	1	Down
CMTM5	0.009171389	-2.771383481	0.006	0.034	1	Down
FAM84A	0.02126428	-2.802876233	0.006	0.027	1	Down
KCNMB3	0.00584991	-2.849287973	0.009	0.04	1	Down
COMMD2	0.029121735	-2.853862984	0.006	0.027	1	Down
PKN2-AS1	0.030132247	-2.89722972	0.003	0.021	1	Down
HES5	0.048662464	-2.914716289	0.006	0.021	1	Down
PDCD6	0.002379666	-2.99429691	0.006	0.043	1	Down
FTCDNL1	0.001979582	-3.082767595	0.006	0.043	1	Down
MYO5B	0.000658466	-3.092425056	0.006	0.052	1	Down
FYB	0.012255071	-3.187346182	0.006	0.03	1	Down
TMEM220	0.01802492	-3.242513085	0.003	0.024	1	Down
RP11-729L2.2	0.018344428	-3.399427585	0.003	0.024	1	Down
LY86-AS1	3.95E-05	-4.603544355	0.003	0.061	0.428072948	Down
EFCAB3	0.046515029	-4.618490236	0	0.012	1	Down
RP11-30J20.1	0.003323548	-4.666105062	0.003	0.034	1	Down
HPN	0.0465133	-4.760965011	0	0.012	1	Down
CRCP	0.026790805	-4.945919334	0	0.015	1	Down
CNTNAP3	2.27E-09	-5.008789341	0.006	0.122	2.46E-05	Down
CNGB1	0.027133674	-5.048277287	0	0.015	1	Down
RP11-138A9.2	0.008360055	-5.189859686	0	0.021	1	Down
DUSP10	0.026479704	-5.214857523	0	0.015	1	Down
LINC00936	0.016155782	-5.277365249	0	0.018	1	Down
PHLDB2	0.049525748	-5.29709098	0	0.012	1	Down
ETS2	0.004618509	-5.355911029	0	0.024	1	Down
PROM1	0.025997314	-5.386804256	0	0.015	1	Down
GNG5	0.015513587	-5.390143772	0	0.018	1	Down
MORC4	0.002717993	-5.428993127	0	0.027	1	Down
LINC00152	0.005046436	-5.456408125	0	0.024	1	Down
AC114765.1	0.029118886	-5.487424357	0	0.015	1	Down
HIST2H2BF	0.009315816	-5.66063775	0	0.021	1	Down
SLC38A11	0.016378245	-5.776763535	0	0.018	1	Down
SCHLAP1	0.005162497	-5.985204844	0	0.024	1	Down
ZNF484	0.001715733	-6.139342349	0	0.03	1	Down
