# Supplementary material for: Single‐cell analysis reveals neuroprotective histone deacetylase inhibitor pathways
Source: Alzheimers Dement. 2026 Feb 3;22(2):e71108. doi: 10.1002/alz.71108 (PMC12865332; doi:10.1002/alz.71108)
Supplement: Supplementary file 3 — Supporting Information [file ALZ-22-e71108-s003.zip › alz71108-sup-0006-SuppMat4.tsv]

Rank	score	Perturbation	Perturbation LIFE URL	Perturbation PubChem URL	Perturbation DrugBank URL	Cell-line	Dose	Time	Signature URL
1	0.0504	HY-10518	http://life.ccs.miami.edu/life/summary?mode=SmallMolecule&source=BROAD&input=BRD-K13566078	http://pubchem.ncbi.nlm.nih.gov/summary/summary.cgi?cid=9813758	None	VCAP	10.0um	24.0h	https://maayanlab.cloud/L1000CDS2/meta?sig_id=CPC014_VCAP_24H:BRD-K13566078:10.0
2	0.0354	S1122	http://life.ccs.miami.edu/life/summary?mode=SmallMolecule&source=BROAD&input=BRD-K16485616	http://pubchem.ncbi.nlm.nih.gov/summary/summary.cgi?cid=9865515	None	A549	10.0um	24.0h	https://maayanlab.cloud/L1000CDS2/meta?sig_id=CPC014_A549_24H:BRD-K16485616:10.0
3	0.0317	digoxin	http://life.ccs.miami.edu/life/summary?mode=SmallMolecule&source=BROAD&input=BRD-A75144621	http://pubchem.ncbi.nlm.nih.gov/summary/summary.cgi?cid=30322	None	MCF7	10.0um	24.0h	https://maayanlab.cloud/L1000CDS2/meta?sig_id=CPC020_MCF7_24H:BRD-A75144621:10.0
4	0.0299	Dorsomorphin dihydrochloride	http://life.ccs.miami.edu/life/summary?mode=SmallMolecule&source=BROAD&input=BRD-K54233340	http://pubchem.ncbi.nlm.nih.gov/summary/summary.cgi?cid=11524144	None	VCAP	10.0um	24.0h	https://maayanlab.cloud/L1000CDS2/meta?sig_id=CPC004_VCAP_24H:BRD-K54233340:10.0
5	0.0299	BRD-A84102390	http://life.ccs.miami.edu/life/summary?mode=SmallMolecule&source=BROAD&input=BRD-A84102390	http://pubchem.ncbi.nlm.nih.gov/summary/summary.cgi?cid=73707363	None	MCF7	10.0um	24.0h	https://maayanlab.cloud/L1000CDS2/meta?sig_id=CPC013_MCF7_24H:BRD-A84102390:10.0
6	0.0280	BRD-K64642496	http://life.ccs.miami.edu/life/summary?mode=SmallMolecule&source=BROAD&input=BRD-K64642496	http://pubchem.ncbi.nlm.nih.gov/summary/summary.cgi?cid=10322450	None	MCF7	40.0um	24.0h	https://maayanlab.cloud/L1000CDS2/meta?sig_id=CPC006_MCF7_24H:BRD-K64642496:40.0
7	0.0280	BRD-U25771771	http://life.ccs.miami.edu/life/summary?mode=SmallMolecule&source=BROAD&input=BRD-U25771771	None	None	VCAP	10.0um	24.0h	https://maayanlab.cloud/L1000CDS2/meta?sig_id=CPC014_VCAP_24H:BRD-U25771771:10.0
8	0.0280	AS-601245	http://life.ccs.miami.edu/life/summary?mode=SmallMolecule&source=BROAD&input=BRD-A60245366	http://pubchem.ncbi.nlm.nih.gov/summary/summary.cgi?cid=10109823	None	SKBR3	0.37um	24h	https://maayanlab.cloud/L1000CDS2/meta?sig_id=LJP005_SKBR3_24H:BRD-A60245366:0.37
9	0.0261	CYMARIN	http://life.ccs.miami.edu/life/summary?mode=SmallMolecule&source=BROAD&input=BRD-A71459254	http://pubchem.ncbi.nlm.nih.gov/summary/summary.cgi?cid=6708764	None	HA1E	10.0um	24.0h	https://maayanlab.cloud/L1000CDS2/meta?sig_id=CPC002_HA1E_24H:BRD-A71459254:10.0
10	0.0261	NP-001236	http://life.ccs.miami.edu/life/summary?mode=SmallMolecule&source=BROAD&input=BRD-A70155556	http://pubchem.ncbi.nlm.nih.gov/summary/summary.cgi?cid=3565209	None	HA1E	40.0um	24.0h	https://maayanlab.cloud/L1000CDS2/meta?sig_id=CPC006_HA1E_24H:BRD-A70155556:40.0
11	0.0261	BRD-K96799727	http://life.ccs.miami.edu/life/summary?mode=SmallMolecule&source=BROAD&input=BRD-K96799727	http://pubchem.ncbi.nlm.nih.gov/summary/summary.cgi?cid=327653	None	HA1E	10.0um	24.0h	https://maayanlab.cloud/L1000CDS2/meta?sig_id=CPC006_HA1E_24H:BRD-K96799727:10.0
12	0.0261	BRD-K84203638	http://life.ccs.miami.edu/life/summary?mode=SmallMolecule&source=BROAD&input=BRD-K84203638	http://pubchem.ncbi.nlm.nih.gov/summary/summary.cgi?cid=3237904	None	HT29	10.0um	24.0h	https://maayanlab.cloud/L1000CDS2/meta?sig_id=CPC007_HT29_24H:BRD-K84203638:10.0
13	0.0261	T5212475	http://life.ccs.miami.edu/life/summary?mode=SmallMolecule&source=BROAD&input=BRD-K62459624	http://pubchem.ncbi.nlm.nih.gov/summary/summary.cgi?cid=2416356	None	VCAP	10.0um	24.0h	https://maayanlab.cloud/L1000CDS2/meta?sig_id=CPC012_VCAP_24H:BRD-K62459624:10.0
14	0.0261	HY-10459	http://life.ccs.miami.edu/life/summary?mode=SmallMolecule&source=BROAD&input=BRD-K99545815	http://pubchem.ncbi.nlm.nih.gov/summary/summary.cgi?cid=11713159	None	A549	10.0um	24.0h	https://maayanlab.cloud/L1000CDS2/meta?sig_id=CPC014_A549_24H:BRD-K99545815:10.0
15	0.0261	BRD-U33728988	http://life.ccs.miami.edu/life/summary?mode=SmallMolecule&source=BROAD&input=BRD-U33728988	None	None	VCAP	10.0um	24.0h	https://maayanlab.cloud/L1000CDS2/meta?sig_id=CPC014_VCAP_24H:BRD-U33728988:10.0
16	0.0261	BRD-K84595254	http://life.ccs.miami.edu/life/summary?mode=SmallMolecule&source=BROAD&input=BRD-K84595254	http://pubchem.ncbi.nlm.nih.gov/summary/summary.cgi?cid=6185	None	NPC	10.0um	24.0h	https://maayanlab.cloud/L1000CDS2/meta?sig_id=CPC018_NPC_24H:BRD-K84595254:10.0
17	0.0243	OUABAIN	http://life.ccs.miami.edu/life/summary?mode=SmallMolecule&source=BROAD&input=BRD-A68930007	http://pubchem.ncbi.nlm.nih.gov/summary/summary.cgi?cid=12420	None	HA1E	10.0um	24.0h	https://maayanlab.cloud/L1000CDS2/meta?sig_id=CPC004_HA1E_24H:BRD-A68930007:10.0
18	0.0243	SB 218078	http://life.ccs.miami.edu/life/summary?mode=SmallMolecule&source=BROAD&input=BRD-A06352508	http://pubchem.ncbi.nlm.nih.gov/summary/summary.cgi?cid=3387354	None	HA1E	10.0um	6.0h	https://maayanlab.cloud/L1000CDS2/meta?sig_id=CPC004_HA1E_6H:BRD-A06352508:10.0
19	0.0243	PK-11195	http://life.ccs.miami.edu/life/summary?mode=SmallMolecule&source=BROAD&input=BRD-A41451487	http://pubchem.ncbi.nlm.nih.gov/summary/summary.cgi?cid=1345	None	HA1E	160.0um	24.0h	https://maayanlab.cloud/L1000CDS2/meta?sig_id=CPC006_HA1E_24H:BRD-A41451487:160.0
20	0.0243	PROSTAGLANDIN A1	http://life.ccs.miami.edu/life/summary?mode=SmallMolecule&source=BROAD&input=BRD-K04010869	http://pubchem.ncbi.nlm.nih.gov/summary/summary.cgi?cid=5281912	None	HT115	1.0um	6.0h	https://maayanlab.cloud/L1000CDS2/meta?sig_id=CPC006_HT115_6H:BRD-K04010869:1.0
21	0.0243	BMS-536924	http://life.ccs.miami.edu/life/summary?mode=SmallMolecule&source=BROAD&input=BRD-K34581968	http://pubchem.ncbi.nlm.nih.gov/summary/summary.cgi?cid=11353973	None	HT29	11.1um	24.0h	https://maayanlab.cloud/L1000CDS2/meta?sig_id=CPC006_HT29_24H:BRD-K34581968:11.1
22	0.0243	Emetine Dihydrochloride Hydrate (74)	http://life.ccs.miami.edu/life/summary?mode=SmallMolecule&source=BROAD&input=BRD-K01976263	http://pubchem.ncbi.nlm.nih.gov/summary/summary.cgi?cid=11957493	None	MCF7	0.63um	24.0h	https://maayanlab.cloud/L1000CDS2/meta?sig_id=CPC006_MCF7_24H:BRD-K01976263:0.63
23	0.0243	Dorsomorphin dihydrochloride	http://life.ccs.miami.edu/life/summary?mode=SmallMolecule&source=BROAD&input=BRD-K54233340	http://pubchem.ncbi.nlm.nih.gov/summary/summary.cgi?cid=11524144	None	MCF7	10.0um	24.0h	https://maayanlab.cloud/L1000CDS2/meta?sig_id=CPC006_MCF7_24H:BRD-K54233340:10.0
24	0.0243	wortmannin	http://life.ccs.miami.edu/life/summary?mode=SmallMolecule&source=BROAD&input=BRD-A75409952	http://pubchem.ncbi.nlm.nih.gov/summary/summary.cgi?cid=5691	None	A549	10.0um	24.0h	https://maayanlab.cloud/L1000CDS2/meta?sig_id=CPC011_A549_24H:BRD-A75409952:10.0
25	0.0243	BRD-K74710236	http://life.ccs.miami.edu/life/summary?mode=SmallMolecule&source=BROAD&input=BRD-K74710236	http://pubchem.ncbi.nlm.nih.gov/summary/summary.cgi?cid=44631784	None	PC3	10.0um	24.0h	https://maayanlab.cloud/L1000CDS2/meta?sig_id=CPC012_PC3_24H:BRD-K74710236:10.0
26	0.0243	BRD-K38615104	http://life.ccs.miami.edu/life/summary?mode=SmallMolecule&source=BROAD&input=BRD-K38615104	http://pubchem.ncbi.nlm.nih.gov/summary/summary.cgi?cid=10172943	None	NPC	10.0um	24.0h	https://maayanlab.cloud/L1000CDS2/meta?sig_id=CPC014_NPC_24H:BRD-K38615104:10.0
27	0.0243	HY-10518	http://life.ccs.miami.edu/life/summary?mode=SmallMolecule&source=BROAD&input=BRD-K13566078	http://pubchem.ncbi.nlm.nih.gov/summary/summary.cgi?cid=9813758	None	PHH	10.0um	24.0h	https://maayanlab.cloud/L1000CDS2/meta?sig_id=CPC014_PHH_24H:BRD-K13566078:10.0
28	0.0243	BRD-K04546108	http://life.ccs.miami.edu/life/summary?mode=SmallMolecule&source=BROAD&input=BRD-K04546108	http://pubchem.ncbi.nlm.nih.gov/summary/summary.cgi?cid=9947841	None	MCF7	10.0um	24.0h	https://maayanlab.cloud/L1000CDS2/meta?sig_id=CPC017_MCF7_24H:BRD-K04546108:10.0
29	0.0243	radicicol	http://life.ccs.miami.edu/life/summary?mode=SmallMolecule&source=BROAD&input=BRD-A39996500	http://pubchem.ncbi.nlm.nih.gov/summary/summary.cgi?cid=5311380	None	HME1	3.33um	24h	https://maayanlab.cloud/L1000CDS2/meta?sig_id=LJP006_HME1_24H:BRD-A39996500:3.33
30	0.0243	AT-7519	http://life.ccs.miami.edu/life/summary?mode=SmallMolecule&source=BROAD&input=BRD-K13390322	http://pubchem.ncbi.nlm.nih.gov/summary/summary.cgi?cid=11338033	None	PC3	1.11um	24h	https://maayanlab.cloud/L1000CDS2/meta?sig_id=LJP006_PC3_24H:BRD-K13390322:1.11
31	0.0224	Digoxin	http://life.ccs.miami.edu/life/summary?mode=SmallMolecule&source=BROAD&input=BRD-K23478508	http://pubchem.ncbi.nlm.nih.gov/summary/summary.cgi?cid=2724385	None	HA1E	10.0um	24.0h	https://maayanlab.cloud/L1000CDS2/meta?sig_id=CPC001_HA1E_24H:BRD-K23478508:10.0
32	0.0224	PROSTAGLANDIN A1	http://life.ccs.miami.edu/life/summary?mode=SmallMolecule&source=BROAD&input=BRD-K04010869	http://pubchem.ncbi.nlm.nih.gov/summary/summary.cgi?cid=5281912	None	NCIH1694	1.0um	6.0h	https://maayanlab.cloud/L1000CDS2/meta?sig_id=CPC006_NCIH1694_6H:BRD-K04010869:1.0
33	0.0224	BRD-K84203638	http://life.ccs.miami.edu/life/summary?mode=SmallMolecule&source=BROAD&input=BRD-K84203638	http://pubchem.ncbi.nlm.nih.gov/summary/summary.cgi?cid=3237904	None	HA1E	10.0um	24.0h	https://maayanlab.cloud/L1000CDS2/meta?sig_id=CPC007_HA1E_24H:BRD-K84203638:10.0
34	0.0224	BRD-K53780220	http://life.ccs.miami.edu/life/summary?mode=SmallMolecule&source=BROAD&input=BRD-K53780220	http://pubchem.ncbi.nlm.nih.gov/summary/summary.cgi?cid=45115629	None	MCF7	10.0um	24.0h	https://maayanlab.cloud/L1000CDS2/meta?sig_id=CPC008_MCF7_24H:BRD-K53780220:10.0
35	0.0224	BRD-K83670234	http://life.ccs.miami.edu/life/summary?mode=SmallMolecule&source=BROAD&input=BRD-K83670234	http://pubchem.ncbi.nlm.nih.gov/summary/summary.cgi?cid=46907618	None	VCAP	10.0um	24.0h	https://maayanlab.cloud/L1000CDS2/meta?sig_id=CPC009_VCAP_24H:BRD-K83670234:10.0
36	0.0224	BRD-K77908580	http://life.ccs.miami.edu/life/summary?mode=SmallMolecule&source=BROAD&input=BRD-K77908580	http://pubchem.ncbi.nlm.nih.gov/summary/summary.cgi?cid=4261	None	NPC	10.0um	24.0h	https://maayanlab.cloud/L1000CDS2/meta?sig_id=CPC013_NPC_24H:BRD-K77908580:10.0
37	0.0224	BL-081	http://life.ccs.miami.edu/life/summary?mode=SmallMolecule&source=BROAD&input=BRD-U66370498	None	None	VCAP	10.0um	24.0h	https://maayanlab.cloud/L1000CDS2/meta?sig_id=CPC014_VCAP_24H:BRD-U66370498:10.0
38	0.0224	BRD-K80348542	http://life.ccs.miami.edu/life/summary?mode=SmallMolecule&source=BROAD&input=BRD-K80348542	http://pubchem.ncbi.nlm.nih.gov/summary/summary.cgi?cid=442195	None	NPC	10.0um	24.0h	https://maayanlab.cloud/L1000CDS2/meta?sig_id=CPC016_NPC_24H:BRD-K80348542:10.0
39	0.0224	linifanib	http://life.ccs.miami.edu/life/summary?mode=SmallMolecule&source=BROAD&input=BRD-K99749624	http://pubchem.ncbi.nlm.nih.gov/summary/summary.cgi?cid=11485656	None	HCC515	10um	24h	https://maayanlab.cloud/L1000CDS2/meta?sig_id=LJP006_HCC515_24H:BRD-K99749624:10
40	0.0205	DOXORUBICIN	http://life.ccs.miami.edu/life/summary?mode=SmallMolecule&source=BROAD&input=BRD-A52530684	http://pubchem.ncbi.nlm.nih.gov/summary/summary.cgi?cid=6916127	None	HA1E	10.0um	6.0h	https://maayanlab.cloud/L1000CDS2/meta?sig_id=CPC004_HA1E_6H:BRD-A52530684:10.0
41	0.0205	Ro 31-8220 mesylate	http://life.ccs.miami.edu/life/summary?mode=SmallMolecule&source=BROAD&input=BRD-K06543683	http://pubchem.ncbi.nlm.nih.gov/summary/summary.cgi?cid=5083	None	MCF7	10.0um	6.0h	https://maayanlab.cloud/L1000CDS2/meta?sig_id=CPC004_MCF7_6H:BRD-K06543683:10.0
42	0.0205	Helveticoside	http://life.ccs.miami.edu/life/summary?mode=SmallMolecule&source=BROAD&input=BRD-A63998256	http://pubchem.ncbi.nlm.nih.gov/summary/summary.cgi?cid=23846563	None	A375	10.0um	24.0h	https://maayanlab.cloud/L1000CDS2/meta?sig_id=CPC005_A375_24H:BRD-A63998256:10.0
43	0.0205	BRD-K26664453	http://life.ccs.miami.edu/life/summary?mode=SmallMolecule&source=BROAD&input=BRD-K26664453	http://pubchem.ncbi.nlm.nih.gov/summary/summary.cgi?cid=5311281	None	HA1E	10.0um	24.0h	https://maayanlab.cloud/L1000CDS2/meta?sig_id=CPC006_HA1E_24H:BRD-K26664453:10.0
44	0.0205	curcumin	http://life.ccs.miami.edu/life/summary?mode=SmallMolecule&source=BROAD&input=BRD-K74148702	http://pubchem.ncbi.nlm.nih.gov/summary/summary.cgi?cid=16760039	None	HA1E	48.0um	24.0h	https://maayanlab.cloud/L1000CDS2/meta?sig_id=CPC006_HA1E_24H:BRD-K74148702:48.0
45	0.0205	BRD-K90382497	http://life.ccs.miami.edu/life/summary?mode=SmallMolecule&source=BROAD&input=BRD-K90382497	http://pubchem.ncbi.nlm.nih.gov/summary/summary.cgi?cid=9826308	None	HA1E	10.0um	24.0h	https://maayanlab.cloud/L1000CDS2/meta?sig_id=CPC006_HA1E_24H:BRD-K90382497:10.0
46	0.0205	PP-110	http://life.ccs.miami.edu/life/summary?mode=SmallMolecule&source=BROAD&input=BRD-K03618428	http://pubchem.ncbi.nlm.nih.gov/summary/summary.cgi?cid=24905203	None	HT29	22.2um	24.0h	https://maayanlab.cloud/L1000CDS2/meta?sig_id=CPC006_HT29_24H:BRD-K03618428:22.2
47	0.0205	geldanamycin	http://life.ccs.miami.edu/life/summary?mode=SmallMolecule&source=BROAD&input=BRD-A19500257	http://pubchem.ncbi.nlm.nih.gov/summary/summary.cgi?cid=13017911	None	MCF7	10.0um	24.0h	https://maayanlab.cloud/L1000CDS2/meta?sig_id=CPC006_MCF7_24H:BRD-A19500257:10.0
48	0.0205	BRD-K41859756	http://life.ccs.miami.edu/life/summary?mode=SmallMolecule&source=BROAD&input=BRD-K41859756	http://pubchem.ncbi.nlm.nih.gov/summary/summary.cgi?cid=10096043	None	MCF7	10.0um	24.0h	https://maayanlab.cloud/L1000CDS2/meta?sig_id=CPC006_MCF7_24H:BRD-K41859756:10.0
49	0.0205	BRD-K09635314	http://life.ccs.miami.edu/life/summary?mode=SmallMolecule&source=BROAD&input=BRD-K09635314	http://pubchem.ncbi.nlm.nih.gov/summary/summary.cgi?cid=761523	None	NCIH1694	80.0um	6.0h	https://maayanlab.cloud/L1000CDS2/meta?sig_id=CPC006_NCIH1694_6H:BRD-K09635314:80.0
50	0.0205	IMD 0354	http://life.ccs.miami.edu/life/summary?mode=SmallMolecule&source=BROAD&input=BRD-K74305673	http://pubchem.ncbi.nlm.nih.gov/summary/summary.cgi?cid=5081913	None	PC3	10.0um	24.0h	https://maayanlab.cloud/L1000CDS2/meta?sig_id=CPC006_PC3_24H:BRD-K74305673:10.0
