# Supplementary material for: Single‐cell analysis reveals neuroprotective histone deacetylase inhibitor pathways
Source: Alzheimers Dement. 2026 Feb 3;22(2):e71108. doi: 10.1002/alz.71108 (PMC12865332; doi:10.1002/alz.71108)
Supplement: Supplementary file 3 — Supporting Information [file ALZ-22-e71108-s003.zip › alz71108-sup-0007-SuppMat5.tsv]

Rank	score	Perturbation	Perturbation LIFE URL	Perturbation PubChem URL	Perturbation DrugBank URL	Cell-line	Dose	Time	Signature URL
1	0.0336	89671	http://life.ccs.miami.edu/life/summary?mode=SmallMolecule&source=BROAD&input=BRD-A31107743	http://pubchem.ncbi.nlm.nih.gov/summary/summary.cgi?cid=5353446	None	VCAP	0.09um	24.0h	https://maayanlab.cloud/L1000CDS2/meta?sig_id=CPC006_VCAP_24H:BRD-A31107743:0.09
2	0.0317	vorinostat	http://life.ccs.miami.edu/life/summary?mode=SmallMolecule&source=BROAD&input=BRD-K81418486	http://pubchem.ncbi.nlm.nih.gov/summary/summary.cgi?cid=5311	http://www.drugbank.ca/drugs/DB02546	A549	10.0um	6.0h	https://maayanlab.cloud/L1000CDS2/meta?sig_id=CPC009_A549_6H:BRD-K81418486:10.0
3	0.0299	89671	http://life.ccs.miami.edu/life/summary?mode=SmallMolecule&source=BROAD&input=BRD-A31107743	http://pubchem.ncbi.nlm.nih.gov/summary/summary.cgi?cid=5353446	None	HT29	0.09um	24.0h	https://maayanlab.cloud/L1000CDS2/meta?sig_id=CPC006_HT29_24H:BRD-A31107743:0.09
4	0.0299	vorinostat	http://life.ccs.miami.edu/life/summary?mode=SmallMolecule&source=BROAD&input=BRD-K81418486	http://pubchem.ncbi.nlm.nih.gov/summary/summary.cgi?cid=5311	http://www.drugbank.ca/drugs/DB02546	LOVO	11.1um	6.0h	https://maayanlab.cloud/L1000CDS2/meta?sig_id=CPC006_LOVO_6H:BRD-K81418486:11.1
5	0.0299	trichostatin A	http://life.ccs.miami.edu/life/summary?mode=SmallMolecule&source=BROAD&input=BRD-A19037878	http://pubchem.ncbi.nlm.nih.gov/summary/summary.cgi?cid=6376322	None	MCF7	10.0um	24.0h	https://maayanlab.cloud/L1000CDS2/meta?sig_id=CPC016_MCF7_24H:BRD-A19037878:10.0
6	0.0280	trichostatin A	http://life.ccs.miami.edu/life/summary?mode=SmallMolecule&source=BROAD&input=BRD-A19037878	http://pubchem.ncbi.nlm.nih.gov/summary/summary.cgi?cid=6376322	None	HT29	10.0um	24.0h	https://maayanlab.cloud/L1000CDS2/meta?sig_id=CPC006_HT29_24H:BRD-A19037878:10.0
7	0.0280	Arachidonyl trifluoro-methyl ketone	http://life.ccs.miami.edu/life/summary?mode=SmallMolecule&source=BROAD&input=BRD-K07303502	http://pubchem.ncbi.nlm.nih.gov/summary/summary.cgi?cid=5280436	None	HT29	80.0um	24.0h	https://maayanlab.cloud/L1000CDS2/meta?sig_id=CPC006_HT29_24H:BRD-K07303502:80.0
8	0.0280	vorinostat	http://life.ccs.miami.edu/life/summary?mode=SmallMolecule&source=BROAD&input=BRD-K81418486	http://pubchem.ncbi.nlm.nih.gov/summary/summary.cgi?cid=5311	http://www.drugbank.ca/drugs/DB02546	HT29	10.0um	24.0h	https://maayanlab.cloud/L1000CDS2/meta?sig_id=CPC006_HT29_24H:BRD-K81418486:10.0
9	0.0280	vorinostat	http://life.ccs.miami.edu/life/summary?mode=SmallMolecule&source=BROAD&input=BRD-K81418486	http://pubchem.ncbi.nlm.nih.gov/summary/summary.cgi?cid=5311	http://www.drugbank.ca/drugs/DB02546	SW620	10.0um	6.0h	https://maayanlab.cloud/L1000CDS2/meta?sig_id=CPC006_SW620_6H:BRD-K81418486:10.0
10	0.0280	HDAC6 inhibitor ISOX	http://life.ccs.miami.edu/life/summary?mode=SmallMolecule&source=BROAD&input=BRD-K69840642	http://pubchem.ncbi.nlm.nih.gov/summary/summary.cgi?cid=24951314	None	U937	10.0um	6.0h	https://maayanlab.cloud/L1000CDS2/meta?sig_id=CPC006_U937_6H:BRD-K69840642:10.0
11	0.0280	trichostatin A	http://life.ccs.miami.edu/life/summary?mode=SmallMolecule&source=BROAD&input=BRD-A19037878	http://pubchem.ncbi.nlm.nih.gov/summary/summary.cgi?cid=6376322	None	MCF7	10.0um	24.0h	https://maayanlab.cloud/L1000CDS2/meta?sig_id=CPC017_MCF7_24H:BRD-A19037878:10.0
12	0.0280	trichostatin A	http://life.ccs.miami.edu/life/summary?mode=SmallMolecule&source=BROAD&input=BRD-A19037878	http://pubchem.ncbi.nlm.nih.gov/summary/summary.cgi?cid=6376322	None	A375	10.0um	6.0h	https://maayanlab.cloud/L1000CDS2/meta?sig_id=CPC019_A375_6H:BRD-A19037878:10.0
13	0.0261	CAY10594	http://life.ccs.miami.edu/life/summary?mode=SmallMolecule&source=BROAD&input=BRD-K61662457	http://pubchem.ncbi.nlm.nih.gov/summary/summary.cgi?cid=56588033	None	HCT116	20.0um	6.0h	https://maayanlab.cloud/L1000CDS2/meta?sig_id=CPC006_HCT116_6H:BRD-K61662457:20.0
14	0.0261	DL-PDMP	http://life.ccs.miami.edu/life/summary?mode=SmallMolecule&source=BROAD&input=BRD-K05653692	http://pubchem.ncbi.nlm.nih.gov/summary/summary.cgi?cid=16219895	None	LOVO	64.0um	6.0h	https://maayanlab.cloud/L1000CDS2/meta?sig_id=CPC006_LOVO_6H:BRD-K05653692:64.0
15	0.0261	vorinostat	http://life.ccs.miami.edu/life/summary?mode=SmallMolecule&source=BROAD&input=BRD-K81418486	http://pubchem.ncbi.nlm.nih.gov/summary/summary.cgi?cid=5311	http://www.drugbank.ca/drugs/DB02546	MCF7	10.0um	6.0h	https://maayanlab.cloud/L1000CDS2/meta?sig_id=CPC006_MCF7_6H:BRD-K81418486:10.0
16	0.0261	vorinostat	http://life.ccs.miami.edu/life/summary?mode=SmallMolecule&source=BROAD&input=BRD-K81418486	http://pubchem.ncbi.nlm.nih.gov/summary/summary.cgi?cid=5311	http://www.drugbank.ca/drugs/DB02546	MCF7	11.1um	6.0h	https://maayanlab.cloud/L1000CDS2/meta?sig_id=CPC006_MCF7_6H:BRD-K81418486:11.1
17	0.0261	trichostatin A	http://life.ccs.miami.edu/life/summary?mode=SmallMolecule&source=BROAD&input=BRD-A19037878	http://pubchem.ncbi.nlm.nih.gov/summary/summary.cgi?cid=6376322	None	PC3	10.0um	24.0h	https://maayanlab.cloud/L1000CDS2/meta?sig_id=CPC011_PC3_24H:BRD-A19037878:10.0
18	0.0261	vorinostat	http://life.ccs.miami.edu/life/summary?mode=SmallMolecule&source=BROAD&input=BRD-K81418486	http://pubchem.ncbi.nlm.nih.gov/summary/summary.cgi?cid=5311	http://www.drugbank.ca/drugs/DB02546	HT29	10.0um	6.0h	https://maayanlab.cloud/L1000CDS2/meta?sig_id=CPC012_HT29_6H:BRD-K81418486:10.0
19	0.0261	trichostatin A	http://life.ccs.miami.edu/life/summary?mode=SmallMolecule&source=BROAD&input=BRD-A19037878	http://pubchem.ncbi.nlm.nih.gov/summary/summary.cgi?cid=6376322	None	MCF7	10.0um	24.0h	https://maayanlab.cloud/L1000CDS2/meta?sig_id=CPC012_MCF7_24H:BRD-A19037878:10.0
20	0.0261	trichostatin A	http://life.ccs.miami.edu/life/summary?mode=SmallMolecule&source=BROAD&input=BRD-A19037878	http://pubchem.ncbi.nlm.nih.gov/summary/summary.cgi?cid=6376322	None	HEPG2	10.0um	6.0h	https://maayanlab.cloud/L1000CDS2/meta?sig_id=CPC013_HEPG2_6H:BRD-A19037878:10.0
21	0.0261	trichostatin A	http://life.ccs.miami.edu/life/summary?mode=SmallMolecule&source=BROAD&input=BRD-A19037878	http://pubchem.ncbi.nlm.nih.gov/summary/summary.cgi?cid=6376322	None	MCF7	10.0um	6.0h	https://maayanlab.cloud/L1000CDS2/meta?sig_id=CPC014_MCF7_6H:BRD-A19037878:10.0
22	0.0261	trichostatin A	http://life.ccs.miami.edu/life/summary?mode=SmallMolecule&source=BROAD&input=BRD-A19037878	http://pubchem.ncbi.nlm.nih.gov/summary/summary.cgi?cid=6376322	None	HT29	10.0um	6.0h	https://maayanlab.cloud/L1000CDS2/meta?sig_id=CPC019_HT29_6H:BRD-A19037878:10.0
23	0.0261	vorinostat	http://life.ccs.miami.edu/life/summary?mode=SmallMolecule&source=BROAD&input=BRD-K81418486	http://pubchem.ncbi.nlm.nih.gov/summary/summary.cgi?cid=5311	http://www.drugbank.ca/drugs/DB02546	HT29	10.0um	6.0h	https://maayanlab.cloud/L1000CDS2/meta?sig_id=CPC019_HT29_6H:BRD-K81418486:10.0
24	0.0243	trichostatin A	http://life.ccs.miami.edu/life/summary?mode=SmallMolecule&source=BROAD&input=BRD-A19037878	http://pubchem.ncbi.nlm.nih.gov/summary/summary.cgi?cid=6376322	None	A375	10.0um	6.0h	https://maayanlab.cloud/L1000CDS2/meta?sig_id=CPC005_A375_6H:BRD-A19037878:10.0
25	0.0243	CAY10594	http://life.ccs.miami.edu/life/summary?mode=SmallMolecule&source=BROAD&input=BRD-K61662457	http://pubchem.ncbi.nlm.nih.gov/summary/summary.cgi?cid=56588033	None	LOVO	20.0um	6.0h	https://maayanlab.cloud/L1000CDS2/meta?sig_id=CPC006_LOVO_6H:BRD-K61662457:20.0
26	0.0243	trichostatin A	http://life.ccs.miami.edu/life/summary?mode=SmallMolecule&source=BROAD&input=BRD-A19037878	http://pubchem.ncbi.nlm.nih.gov/summary/summary.cgi?cid=6376322	None	PC3	10.0um	24.0h	https://maayanlab.cloud/L1000CDS2/meta?sig_id=CPC006_PC3_24H:BRD-A19037878:10.0
27	0.0243	trichostatin A	http://life.ccs.miami.edu/life/summary?mode=SmallMolecule&source=BROAD&input=BRD-A19037878	http://pubchem.ncbi.nlm.nih.gov/summary/summary.cgi?cid=6376322	None	U937	10.0um	6.0h	https://maayanlab.cloud/L1000CDS2/meta?sig_id=CPC006_U937_6H:BRD-A19037878:10.0
28	0.0243	trichostatin A	http://life.ccs.miami.edu/life/summary?mode=SmallMolecule&source=BROAD&input=BRD-A19037878	http://pubchem.ncbi.nlm.nih.gov/summary/summary.cgi?cid=6376322	None	VCAP	10.0um	6.0h	https://maayanlab.cloud/L1000CDS2/meta?sig_id=CPC006_VCAP_6H:BRD-A19037878:10.0
29	0.0243	Tyrphostin AG 1478	http://life.ccs.miami.edu/life/summary?mode=SmallMolecule&source=BROAD&input=BRD-K68336408	http://pubchem.ncbi.nlm.nih.gov/summary/summary.cgi?cid=2051	None	VCAP	56.78um	6.0h	https://maayanlab.cloud/L1000CDS2/meta?sig_id=CPC006_VCAP_6H:BRD-K68336408:56.78
30	0.0243	vorinostat	http://life.ccs.miami.edu/life/summary?mode=SmallMolecule&source=BROAD&input=BRD-K81418486	http://pubchem.ncbi.nlm.nih.gov/summary/summary.cgi?cid=5311	http://www.drugbank.ca/drugs/DB02546	VCAP	10.0um	6.0h	https://maayanlab.cloud/L1000CDS2/meta?sig_id=CPC006_VCAP_6H:BRD-K81418486:10.0
31	0.0243	BRD-A76641868	http://life.ccs.miami.edu/life/summary?mode=SmallMolecule&source=BROAD&input=BRD-A76641868	http://pubchem.ncbi.nlm.nih.gov/summary/summary.cgi?cid=663281	None	A375	10.0um	24.0h	https://maayanlab.cloud/L1000CDS2/meta?sig_id=CPC007_A375_24H:BRD-A76641868:10.0
32	0.0243	BRD-K13810148	http://life.ccs.miami.edu/life/summary?mode=SmallMolecule&source=BROAD&input=BRD-K13810148	http://pubchem.ncbi.nlm.nih.gov/summary/summary.cgi?cid=9804992	None	MCF7	10.0um	24.0h	https://maayanlab.cloud/L1000CDS2/meta?sig_id=CPC012_MCF7_24H:BRD-K13810148:10.0
33	0.0243	BRD-K13810148	http://life.ccs.miami.edu/life/summary?mode=SmallMolecule&source=BROAD&input=BRD-K13810148	http://pubchem.ncbi.nlm.nih.gov/summary/summary.cgi?cid=9804992	None	MCF7	10.0um	6.0h	https://maayanlab.cloud/L1000CDS2/meta?sig_id=CPC012_MCF7_6H:BRD-K13810148:10.0
34	0.0243	S1030	http://life.ccs.miami.edu/life/summary?mode=SmallMolecule&source=BROAD&input=BRD-K02130563	http://pubchem.ncbi.nlm.nih.gov/summary/summary.cgi?cid=6918837	None	PC3	10.0um	6.0h	https://maayanlab.cloud/L1000CDS2/meta?sig_id=CPC012_PC3_6H:BRD-K02130563:10.0
35	0.0243	vorinostat	http://life.ccs.miami.edu/life/summary?mode=SmallMolecule&source=BROAD&input=BRD-K81418486	http://pubchem.ncbi.nlm.nih.gov/summary/summary.cgi?cid=5311	http://www.drugbank.ca/drugs/DB02546	MCF7	10.0um	24.0h	https://maayanlab.cloud/L1000CDS2/meta?sig_id=CPC017_MCF7_24H:BRD-K81418486:10.0
36	0.0243	BRD-K12867552	http://life.ccs.miami.edu/life/summary?mode=SmallMolecule&source=BROAD&input=BRD-K12867552	http://pubchem.ncbi.nlm.nih.gov/summary/summary.cgi?cid=11749858	None	MCF7	10.0um	6.0h	https://maayanlab.cloud/L1000CDS2/meta?sig_id=CPC017_MCF7_6H:BRD-K12867552:10.0
37	0.0243	BRD-A64290322	http://life.ccs.miami.edu/life/summary?mode=SmallMolecule&source=BROAD&input=BRD-A64290322	http://pubchem.ncbi.nlm.nih.gov/summary/summary.cgi?cid=5280754	None	MCF7	10.0um	6.0h	https://maayanlab.cloud/L1000CDS2/meta?sig_id=CPC018_MCF7_6H:BRD-A64290322:10.0
38	0.0243	AKT-inhibitor-1-2	http://life.ccs.miami.edu/life/summary?mode=SmallMolecule&source=BROAD&input=BRD-K04887706	http://pubchem.ncbi.nlm.nih.gov/summary/summary.cgi?cid=10196499	None	MCF10A	10um	24h	https://maayanlab.cloud/L1000CDS2/meta?sig_id=LJP005_MCF10A_24H:BRD-K04887706:10
39	0.0224	geldanamycin	http://life.ccs.miami.edu/life/summary?mode=SmallMolecule&source=BROAD&input=BRD-A19500257	http://pubchem.ncbi.nlm.nih.gov/summary/summary.cgi?cid=13017911	None	HCC515	10.0um	6.0h	https://maayanlab.cloud/L1000CDS2/meta?sig_id=CPC002_HCC515_6H:BRD-A19500257:10.0
40	0.0224	trichostatin A	http://life.ccs.miami.edu/life/summary?mode=SmallMolecule&source=BROAD&input=BRD-A19037878	http://pubchem.ncbi.nlm.nih.gov/summary/summary.cgi?cid=6376322	None	HT29	10.0um	24.0h	https://maayanlab.cloud/L1000CDS2/meta?sig_id=CPC005_HT29_24H:BRD-A19037878:10.0
41	0.0224	trichostatin A	http://life.ccs.miami.edu/life/summary?mode=SmallMolecule&source=BROAD&input=BRD-A19037878	http://pubchem.ncbi.nlm.nih.gov/summary/summary.cgi?cid=6376322	None	A375	10.0um	24.0h	https://maayanlab.cloud/L1000CDS2/meta?sig_id=CPC006_A375_24H:BRD-A19037878:10.0
42	0.0224	trichostatin A	http://life.ccs.miami.edu/life/summary?mode=SmallMolecule&source=BROAD&input=BRD-A19037878	http://pubchem.ncbi.nlm.nih.gov/summary/summary.cgi?cid=6376322	None	A549	10.0um	6.0h	https://maayanlab.cloud/L1000CDS2/meta?sig_id=CPC006_A549_6H:BRD-A19037878:10.0
43	0.0224	cyclosporine	http://life.ccs.miami.edu/life/summary?mode=SmallMolecule&source=BROAD&input=BRD-A38030642	http://pubchem.ncbi.nlm.nih.gov/summary/summary.cgi?cid=16404350	None	HT29	10.0um	24.0h	https://maayanlab.cloud/L1000CDS2/meta?sig_id=CPC006_HT29_24H:BRD-A38030642:10.0
44	0.0224	trichostatin A	http://life.ccs.miami.edu/life/summary?mode=SmallMolecule&source=BROAD&input=BRD-A19037878	http://pubchem.ncbi.nlm.nih.gov/summary/summary.cgi?cid=6376322	None	HT29	10.0um	6.0h	https://maayanlab.cloud/L1000CDS2/meta?sig_id=CPC006_HT29_6H:BRD-A19037878:10.0
45	0.0224	Tyrphostin AG 1478	http://life.ccs.miami.edu/life/summary?mode=SmallMolecule&source=BROAD&input=BRD-K68336408	http://pubchem.ncbi.nlm.nih.gov/summary/summary.cgi?cid=2051	None	VCAP	56.78um	24.0h	https://maayanlab.cloud/L1000CDS2/meta?sig_id=CPC006_VCAP_24H:BRD-K68336408:56.78
46	0.0224	vorinostat	http://life.ccs.miami.edu/life/summary?mode=SmallMolecule&source=BROAD&input=BRD-K81418486	http://pubchem.ncbi.nlm.nih.gov/summary/summary.cgi?cid=5311	http://www.drugbank.ca/drugs/DB02546	VCAP	11.1um	6.0h	https://maayanlab.cloud/L1000CDS2/meta?sig_id=CPC006_VCAP_6H:BRD-K81418486:11.1
47	0.0224	trichostatin A	http://life.ccs.miami.edu/life/summary?mode=SmallMolecule&source=BROAD&input=BRD-A19037878	http://pubchem.ncbi.nlm.nih.gov/summary/summary.cgi?cid=6376322	None	A375	10.0um	6.0h	https://maayanlab.cloud/L1000CDS2/meta?sig_id=CPC008_A375_6H:BRD-A19037878:10.0
48	0.0224	trichostatin A	http://life.ccs.miami.edu/life/summary?mode=SmallMolecule&source=BROAD&input=BRD-A19037878	http://pubchem.ncbi.nlm.nih.gov/summary/summary.cgi?cid=6376322	None	HT29	10.0um	6.0h	https://maayanlab.cloud/L1000CDS2/meta?sig_id=CPC008_HT29_6H:BRD-A19037878:10.0
49	0.0224	7722075	http://life.ccs.miami.edu/life/summary?mode=SmallMolecule&source=BROAD&input=BRD-K14704318	http://pubchem.ncbi.nlm.nih.gov/summary/summary.cgi?cid=1283913	None	MCF7	10.0um	24.0h	https://maayanlab.cloud/L1000CDS2/meta?sig_id=CPC012_MCF7_24H:BRD-K14704318:10.0
50	0.0224	BRD-K64606589	http://life.ccs.miami.edu/life/summary?mode=SmallMolecule&source=BROAD&input=BRD-K64606589	None	None	MCF7	10.0um	24.0h	https://maayanlab.cloud/L1000CDS2/meta?sig_id=CPC013_MCF7_24H:BRD-K64606589:10.0
