# Supplementary material for: Single‐cell analysis reveals neuroprotective histone deacetylase inhibitor pathways
Source: Alzheimers Dement. 2026 Feb 3;22(2):e71108. doi: 10.1002/alz.71108 (PMC12865332; doi:10.1002/alz.71108)
Supplement: Supplementary file 3 — Supporting Information [file ALZ-22-e71108-s003.zip › alz71108-sup-0008-SuppMat6.csv]

gene	avg_log2FC	p_val	p_val_adj	pct.1	pct.2	regulation
TUBB2A	-0.806721515119027	0	0	0.231	0.692	Down
NGFRAP1	-0.622889891119477	0	0	0.341	0.791	Down
SRSF5	-0.837237128759059	0	0	0.218	0.655	Down
BEX2	-0.689947005766282	0	0	0.218	0.654	Down
TUBA1A	-0.784046246651444	0	0	0.223	0.659	Down
SVOP	-0.863693779456668	0	0	0.155	0.574	Down
C14orf2	-0.638102215936108	0	0	0.194	0.61	Down
TUBA4A	-0.619222120281166	0	0	0.188	0.602	Down
CRLF3	-0.98633677343549	0	0	0.169	0.582	Down
PDE5A	-1.4476153687035	0	0	0.144	0.55	Down
CES4A	-1.75107654354419	0	0	0.101	0.505	Down
KCNIP4	0.659940713107736	0	0	0.913	0.973	Up
ATPIF1	-0.599004499206396	2.57785646493e-307	4.62106549903351e-303	0.2	0.623	Down
HOOK2	-1.20278610346573	8.11033821266772e-303	1.45385922800282e-298	0.144	0.546	Down
SAT2	-0.847156842966937	1.98237856668935e-301	3.55361181864734e-297	0.163	0.56	Down
RAPH1	-0.859623137343196	2.81427429690686e-300	5.04486810463524e-296	0.216	0.645	Down
HINT1	-0.656046517940862	1.75258719960975e-299	3.14168781402044e-295	0.223	0.651	Down
TCEAL2	-0.692512564797274	1.03713789174405e-297	1.85917338474039e-293	0.186	0.586	Down
SOD1	-0.586213778145284	2.28469152253601e-297	4.09553802329804e-293	0.232	0.654	Down
MEIS3	-1.21669140747886	5.88382029082135e-296	1.05473362533264e-291	0.089	0.441	Down
CHCHD2	-0.595592540787668	7.86408971502909e-295	1.40971672231611e-290	0.157	0.535	Down
DYNLL1	-0.608650991174271	2.41822465021324e-293	4.33490950797225e-289	0.37	0.798	Down
WSB1	-0.746135036670797	4.99469175604579e-293	8.95348444188769e-289	0.239	0.67	Down
APOO	-0.602235209080208	9.6501933860573e-293	1.72989366638463e-288	0.232	0.656	Down
RPL15	-0.663240705981442	1.73127591210846e-291	3.10348520004562e-287	0.28	0.709	Down
GAP43	-0.589438689971523	4.02432172546392e-291	7.21399912506662e-287	0.339	0.769	Down
ATP5J	-0.812771227580293	5.58528797728897e-289	1.00121872280882e-284	0.125	0.483	Down
MLLT11	-0.652979314370515	7.57047041037404e-289	1.35708252576365e-284	0.193	0.596	Down
PDXDC1	-0.785153423275403	1.88069684340386e-285	3.37133716148577e-281	0.282	0.726	Down
ISCU	-0.645728290937917	3.80043281966124e-285	6.81265587252474e-281	0.163	0.551	Down
RPL10	-0.743633400953908	1.22663686569247e-283	2.19886924544031e-279	0.168	0.562	Down
TIMP3	-1.63144675355223	1.62959730619598e-281	2.92121613108691e-277	0.086	0.409	Down
SCPEP1	-1.15249880174848	1.39549996505469e-280	2.50157323735703e-276	0.1	0.438	Down
CCDC65	-1.10914897253877	7.21360475794227e-279	1.29311078890873e-274	0.081	0.4	Down
RPL7	-0.772488950024887	1.10350534476831e-276	1.97814368103167e-272	0.155	0.53	Down
FAM153A	-1.03861402131795	4.25150271184877e-276	7.62124376126011e-272	0.174	0.564	Down
PSMA7	-0.660254383287013	1.64478196333949e-273	2.94843614748237e-269	0.122	0.469	Down
SPDYE2	-1.9953770220227	2.77895573472297e-273	4.9815560500644e-269	0.062	0.357	Down
HSPA8	-0.897890319690001	5.23837941846703e-272	9.39031894554401e-268	0.113	0.438	Down
SAP18	-0.622119719483622	6.93589519877084e-269	1.24332857333166e-264	0.142	0.495	Down
VDAC3	-0.678647515341795	1.17012760435625e-268	2.09757074356902e-264	0.198	0.61	Down
GABARAPL2	-0.703546358175392	7.15394419140086e-268	1.28241603575052e-263	0.163	0.535	Down
ATP6V1F	-0.58592756664968	5.85960049200771e-266	1.0503919841973e-261	0.186	0.576	Down
CHGB	-0.76767963733169	7.52021000842059e-266	1.34807284610947e-261	0.107	0.445	Down
BEX4	-0.603924807156935	4.13165119917042e-265	7.40639793963289e-261	0.207	0.614	Down
RAN	-0.619725094613237	6.27046677611042e-264	1.12404387428555e-259	0.143	0.493	Down
ZNF302	-0.785096982088554	5.56652888903701e-263	9.97855968648774e-259	0.129	0.483	Down
RPL6	-0.693513455175313	6.36479410966444e-263	1.14095299209845e-258	0.157	0.526	Down
BRK1	-0.650430402001391	1.13756923784204e-262	2.03920661575563e-258	0.153	0.521	Down
RPL10A	-0.797663943331444	4.78248619555558e-262	8.57308475415293e-258	0.101	0.426	Down
AP3S1	-0.606695301874982	1.90974718034478e-260	3.42341279548606e-256	0.156	0.523	Down
RPS14	-0.691746071323308	4.31478129434639e-259	7.73467694824535e-255	0.161	0.533	Down
ATP5G1	-0.694212133896716	4.098249328649e-257	7.3465217465362e-253	0.106	0.426	Down
SPDYE3	-1.74349813770415	1.28370196231529e-256	2.30116413764639e-252	0.067	0.358	Down
ATP6V1D	-0.603384095274938	5.51163519974601e-256	9.8801572590647e-252	0.151	0.508	Down
SCG3	-0.622700021579142	1.48425660922128e-255	2.66067839769006e-251	0.165	0.538	Down
ZNF565	-0.915819545509611	8.93370606060802e-255	1.60145614842459e-250	0.122	0.464	Down
NDUFV1	-0.769038327052862	1.67374472157739e-254	3.00035478789963e-250	0.106	0.443	Down
ATP5G3	-0.611622686667861	4.29954210857265e-254	7.70735918382733e-250	0.13	0.48	Down
FAM153C	-0.815026058706453	2.03566141770385e-252	3.64912665737592e-248	0.24	0.645	Down
NRD1	-0.678931871132009	1.70350111375617e-250	3.05369609651931e-246	0.229	0.648	Down
RIC3	-0.620621961241113	4.82417522447609e-250	8.64781650739585e-246	0.2	0.598	Down
MED10	-0.880773842856053	7.89040077909915e-250	1.41443324366131e-245	0.098	0.407	Down
COL24A1	-1.78975785613043	6.71112470248475e-248	1.20303621416742e-243	0.058	0.336	Down
RPS27A	-0.634309116526856	6.54779014788857e-247	1.1737568619105e-242	0.162	0.522	Down
SYTL2	-0.613588194551888	4.40636086181891e-246	7.89884248089658e-242	0.201	0.592	Down
NEUROD6	-1.68212681227215	4.69417819704121e-244	8.41478383601608e-240	0.047	0.301	Down
BEX5	-0.640036612511925	9.22516769918513e-242	1.65370356175593e-237	0.125	0.459	Down
SRSF7	-0.776213199842264	3.5335795776693e-239	6.33429475092999e-235	0.168	0.549	Down
PRDX5	-0.753761139560971	2.14475579548009e-238	3.84468923897761e-234	0.09	0.391	Down
TOM1L1	-0.826877855775806	2.5135022847482e-237	4.50570419563963e-233	0.127	0.453	Down
ARPC3	-0.596119999861629	2.72025178352129e-236	4.87632334714027e-232	0.115	0.435	Down
RPL7A	-0.616799653441247	2.19249432425042e-233	3.9302653256513e-229	0.139	0.477	Down
ATF6B	-0.915303440249519	3.27287181326515e-231	5.86695001245911e-227	0.127	0.469	Down
MLIP	-0.637189181249441	5.90047311774295e-230	1.0577188110866e-225	0.298	0.72	Down
PID1	-0.794328037122679	9.87667302229365e-230	1.77049240597636e-225	0.1	0.404	Down
RPL3	-0.699239217364775	2.57509035151602e-229	4.61610696412762e-225	0.109	0.411	Down
RPS7	-0.726245288553039	1.79509839108436e-227	3.21789337585782e-223	0.127	0.46	Down
FAM153B	-0.701906209496514	8.75412604175696e-227	1.56926463424535e-222	0.328	0.735	Down
P2RY14	-1.37061088731009	1.63219868130043e-226	2.92587935609916e-222	0.084	0.368	Down
DDRGK1	-0.995807106452441	2.25435499438199e-226	4.04115676292915e-222	0.098	0.397	Down
SH3BGRL3	-0.630380112924222	3.20476254082569e-224	5.74485733068414e-220	0.088	0.368	Down
TCEB1	-0.633295855326405	4.31227812140836e-224	7.73018976043663e-220	0.118	0.435	Down
UQCRHL	-0.932371419883939	6.97854013557549e-224	1.25097310470326e-219	0.077	0.362	Down
MBOAT2	-0.636181980126857	1.83606722205501e-223	3.29133410225581e-219	0.175	0.541	Down
UQCRFS1	-0.815926162617597	2.48415008884352e-223	4.45308744926089e-219	0.077	0.349	Down
SRSF10	-0.595281970428788	3.06245573021558e-223	5.48975814198444e-219	0.153	0.492	Down
RPS4X	-0.643708606029072	4.89414027800197e-223	8.77323586234633e-219	0.137	0.466	Down
CFAP36	-0.64509292225711	5.83287965556623e-221	1.0456020070568e-216	0.134	0.467	Down
PSMD7	-0.830994881344	1.21624622631952e-219	2.18024298530036e-215	0.089	0.373	Down
RPL41	-0.763797468764622	2.40175579063711e-219	4.30538743029609e-215	0.098	0.392	Down
ENY2	-0.785264803371522	4.15655118759298e-218	7.45103365887917e-214	0.096	0.387	Down
BAIAP2L1	-0.862115858161858	4.9167210217267e-217	8.81371410354728e-213	0.09	0.381	Down
NDUFA8	-0.659799144980718	8.38328349935284e-217	1.50278740009399e-212	0.095	0.38	Down
TCEAL7	-0.716951767486227	1.51170030145581e-216	2.70987396038968e-212	0.082	0.357	Down
PHTF1	-0.592701171462397	1.56663086326218e-215	2.80834248548379e-211	0.178	0.542	Down
CUTA	-0.673790788178908	1.68355584746518e-214	3.01794221216609e-210	0.087	0.357	Down
GOLT1B	-0.700120189481524	2.26923644702806e-214	4.06783325494251e-210	0.12	0.427	Down
RXFP1	-0.706514049824587	1.64133284134345e-211	2.94225325139227e-207	0.141	0.458	Down
EIF3K	-0.710118007239672	1.89563848223002e-210	3.39812154324554e-206	0.087	0.372	Down
ZSCAN18	-0.62375325437928	3.78050208985654e-209	6.77692804627683e-205	0.123	0.429	Down
ETFDH	-0.735191925212051	3.87895552614012e-209	6.95341567615878e-205	0.099	0.385	Down
RPL36AL	-0.708738677041246	4.48588272887721e-209	8.04139337978529e-205	0.094	0.373	Down
SPDYE5	-1.62016483904332	9.33541792303899e-209	1.67346701688397e-204	0.061	0.32	Down
SORCS3	-0.58648662549003	2.61129835725582e-208	4.68101343521678e-204	0.194	0.542	Down
VPS29	-0.670265181634618	1.28656239764412e-207	2.30629175401685e-203	0.107	0.411	Down
NDUFA12	-0.692229199205657	2.4839091565144e-207	4.45265555396771e-203	0.105	0.395	Down
UQCRQ	-0.64511132979236	5.68454116289874e-207	1.01901084886123e-202	0.087	0.358	Down
ITGB1BP1	-0.595232476781725	7.08884421831858e-204	1.27074621457579e-199	0.126	0.437	Down
RPS6	-0.594523159972459	7.73003928478856e-204	1.3856868421912e-199	0.135	0.457	Down
FILIP1L	-0.97116365124449	1.21840023467461e-202	2.1841042606777e-198	0.094	0.377	Down
ARHGEF28	-0.728136617922345	7.68065653604841e-201	1.37683449065204e-196	0.11	0.398	Down
C6orf1	-0.635244218827356	7.89386936338525e-199	1.41505502208044e-194	0.075	0.34	Down
TMEM150C	-0.589867791633561	7.97217909802537e-199	1.42909282511203e-194	0.117	0.42	Down
DDX50	-0.645540524924336	1.95634192551182e-198	3.50693853567249e-194	0.104	0.38	Down
MAK	-1.01000609606907	1.96388257789296e-198	3.52045590913093e-194	0.082	0.352	Down
RRAGA	-0.620494704742036	2.87445477928384e-198	5.15274763734421e-194	0.112	0.398	Down
NEIL1	-0.726450566819881	6.52171913023459e-198	1.16908337128585e-193	0.099	0.382	Down
MRPL51	-0.74155403513561	3.83161403199292e-197	6.86855131375051e-193	0.056	0.28	Down
NAIP	-0.682285707976787	4.22446487919918e-197	7.57277574245245e-193	0.116	0.413	Down
TCEAL5	-0.689354476873326	4.74965360015575e-197	8.5142290436392e-193	0.099	0.367	Down
TUFM	-0.70291182575481	5.72671478768704e-197	1.02657089284078e-192	0.093	0.364	Down
MAGEH1	-0.620185285616992	6.19749350835893e-197	1.11096268630842e-192	0.074	0.323	Down
MRPS16	-0.781678767397473	4.59702582254079e-196	8.24062848948662e-192	0.086	0.348	Down
RP11-577H5.5	-0.885512362059169	6.03342556531013e-196	1.08155186683749e-191	0.091	0.374	Down
VDAC2	-0.662067870546527	4.93518224371211e-195	8.84680769007832e-191	0.094	0.364	Down
FDPS	-0.61594247382002	1.05621065136246e-193	1.89336321363235e-189	0.11	0.403	Down
HGSNAT	-0.587779365214124	1.25090062359229e-193	2.24236445785154e-189	0.134	0.445	Down
FIS1	-0.665063582574247	3.49106906020141e-193	6.25809039731705e-189	0.072	0.316	Down
CIAO1	-0.780877649059339	1.08375864052294e-192	1.94274573900143e-188	0.083	0.344	Down
COX5A	-0.631633044638317	1.08825060195904e-191	1.95079802907177e-187	0.089	0.362	Down
ACTL6B	-0.660573164228543	7.16186872856872e-191	1.28383658828323e-186	0.116	0.412	Down
LAGE3	-0.842059838229872	9.48098472807684e-191	1.69956132235505e-186	0.072	0.322	Down
SAT1	-0.669833118762503	2.01123666589211e-190	3.6053428472782e-186	0.138	0.435	Down
NHLRC3	-0.71456513114001	3.09088769849617e-190	5.54072528832424e-186	0.093	0.366	Down
AP000304.12	-1.38209850135903	6.60876013797272e-190	1.18468634233299e-185	0.046	0.261	Down
SSTR2	-0.589381270994955	6.99361257463262e-190	1.25367499012864e-185	0.089	0.358	Down
MGST1	-0.68333768475975	3.73606704888116e-189	6.69727379182436e-185	0.108	0.382	Down
KCNAB1	-0.643891180002925	7.01484829585953e-189	1.25748170551578e-184	0.13	0.432	Down
ERP29	-0.924482413738296	1.56581450661077e-188	2.80687908455046e-184	0.052	0.276	Down
MED31	-0.703399503687207	2.19476083283213e-187	3.93432826893487e-183	0.084	0.345	Down
TM7SF3	-0.624487597970587	2.68415817755552e-187	4.81162194908602e-183	0.141	0.454	Down
RARS	-0.664982997209161	2.7185987481986e-187	4.87336011602081e-183	0.11	0.402	Down
CCT7	-0.831072865315518	3.14244618033779e-187	5.63314902287352e-183	0.073	0.321	Down
CD63	-0.824235447650239	7.10953885429473e-184	1.27445593502087e-179	0.06	0.29	Down
RABEPK	-0.710579208411161	1.13971940229577e-183	2.04306100055541e-179	0.083	0.333	Down
ANGPTL1	-1.64296236732975	2.36084278817561e-183	4.23204678208361e-179	0.043	0.252	Down
CCDC12	-0.617634489606284	3.01338675961899e-183	5.401797105293e-179	0.098	0.353	Down
C19orf70	-0.760370605950362	3.40569290982818e-183	6.105045110158e-179	0.056	0.275	Down
ST6GAL2	-0.815641920285334	8.46511591421493e-183	1.51745667878217e-178	0.087	0.351	Down
FAM65B	-0.600187837310192	1.51166874308468e-182	2.7098173888536e-178	0.105	0.375	Down
TRAPPC13	-0.61198065946913	1.88674171405065e-182	3.38217319660719e-178	0.114	0.394	Down
NAPG	-0.592789055107229	2.3180461747686e-182	4.15532957289019e-178	0.137	0.45	Down
CNTNAP3B	-0.786762254714032	7.16511598515823e-182	1.28441869149946e-177	0.086	0.341	Down
SCG2	-0.686049699943201	1.42009002795996e-181	2.54565338412103e-177	0.121	0.405	Down
DRAP1	-0.797113708518847	2.23380906048141e-180	4.00432612181897e-176	0.056	0.279	Down
NDUFB9	-0.699345538860736	9.76114730840411e-179	1.74978326650452e-174	0.062	0.291	Down
PTCH2	-0.693356074558567	2.22575810242371e-178	3.98989397440474e-174	0.104	0.375	Down
IDH2	-0.820508547683026	4.37190478929763e-178	7.83707652529494e-174	0.076	0.312	Down
NDUFB10	-0.668704550039991	8.00590630281125e-178	1.43513876384194e-173	0.076	0.321	Down
RPL21	-0.72339530728405	2.1735166237791e-176	3.89624589978642e-172	0.077	0.314	Down
EMC3	-0.784385037157708	2.5786447423635e-176	4.62247856516082e-172	0.077	0.32	Down
MRPS11	-0.731136179433746	3.0844765347796e-176	5.5292326362459e-172	0.08	0.316	Down
FOXRED1	-0.639683792967399	9.39129561305513e-176	1.68348365159626e-171	0.1	0.369	Down
C17orf89	-0.789897352931787	1.97861476043769e-175	3.54686481956061e-171	0.056	0.269	Down
GADD45GIP1	-0.65794073758674	2.5514925247589e-175	4.5738054998828e-171	0.092	0.342	Down
C19orf66	-0.672632811299965	3.32259297610275e-174	5.95608016896179e-170	0.098	0.357	Down
MTMR4	-0.739693480641838	1.03731558333839e-173	1.8594919146924e-169	0.085	0.337	Down
PSMB6	-0.893227250930312	2.79791033809054e-173	5.0155340720611e-169	0.043	0.243	Down
SNCG	-0.685982852025091	4.13982385884697e-173	7.42104824936907e-169	0.074	0.294	Down
SERPINF1	-0.965926248569914	5.61118676988127e-173	1.00586134036892e-168	0.059	0.27	Down
SNX2	-0.619921286086474	2.17050531973553e-172	3.8908478361579e-168	0.091	0.332	Down
NNAT	-0.763632335440201	1.16192583147153e-171	2.08286824549587e-167	0.088	0.337	Down
GRM8	-0.682042881924559	2.07834498347337e-171	3.72564121737436e-167	0.116	0.382	Down
ESD	-0.62789208649858	2.58268527338488e-171	4.62972162106973e-167	0.078	0.311	Down
RANBP1	-0.818302217032657	1.06462692622218e-170	1.90845022794589e-166	0.073	0.307	Down
NAA38	-0.61313513472439	1.22123408989249e-170	2.18918422954128e-166	0.099	0.356	Down
MRPS7	-0.955676742949647	1.3208045820816e-170	2.36767429383947e-166	0.053	0.257	Down
BANF1	-0.582703392496663	7.38093738893965e-170	1.32310683634132e-165	0.078	0.313	Down
SNRPA1	-0.606872621221708	9.1512318705319e-170	1.64044982511155e-165	0.082	0.322	Down
SLIRP	-0.628709479389579	1.28407654047829e-169	2.30183560646138e-165	0.082	0.319	Down
RYR3	-0.678147234467807	1.94735755300798e-169	3.49083314952211e-165	0.096	0.338	Down
B3GAT2	-1.04559981932879	4.14874760387244e-169	7.43704495470174e-165	0.069	0.294	Down
SLC26A4	-1.05189767974749	1.01691649522409e-168	1.82292450933871e-164	0.074	0.312	Down
MRPL55	-0.641669001389193	1.07287982683509e-168	1.92324437758459e-164	0.057	0.259	Down
PDP2	-0.694914606506287	1.07312304808246e-168	1.92368037599262e-164	0.085	0.324	Down
TCEAL6	-0.640048132039888	2.30516908834129e-168	4.1322461077606e-164	0.066	0.275	Down
TRMT10B	-0.953807108412291	3.67290408699048e-168	6.58404786633913e-164	0.065	0.289	Down
CDK5RAP3	-0.608708393061003	3.30815013329189e-167	5.93018992893905e-163	0.097	0.348	Down
COPS7A	-0.626264413829258	1.0854476010868e-166	1.94577336970819e-162	0.059	0.271	Down
TOX4	-0.602957274383475	1.10743473705084e-166	1.98518750963734e-162	0.089	0.34	Down
DDT	-0.746949478723577	3.27462976624211e-166	5.8701013189656e-162	0.044	0.239	Down
UFC1	-0.818321791780091	1.12909326437061e-165	2.02401258571075e-161	0.059	0.262	Down
CCDC24	-0.824458937165992	1.52977973088399e-165	2.74228314558264e-161	0.075	0.302	Down
LSM3	-0.7334778403506	5.65863516526056e-165	1.01436693972461e-160	0.065	0.278	Down
NPC1	-0.677744273201663	3.31025829066795e-164	5.93396901185137e-160	0.083	0.326	Down
MRPL57	-0.597930287130598	4.14695625029837e-164	7.43383377428487e-160	0.062	0.274	Down
FAM92A1	-0.700537802514214	4.1845436347846e-164	7.50121291971487e-160	0.087	0.346	Down
SEC61B	-0.793611122756844	4.19536731766424e-164	7.52061545364492e-160	0.064	0.279	Down
NDUFB4	-0.667312202830158	1.35022765447696e-163	2.42041809341541e-159	0.076	0.309	Down
GFM1	-0.690944460297449	1.65990175334383e-162	2.97553988304414e-158	0.07	0.289	Down
MRPL18	-0.660362532783996	3.23747309462583e-162	5.80349426942626e-158	0.073	0.291	Down
NDUFB1	-0.580205329252926	9.76887450558512e-162	1.75116844387119e-157	0.081	0.315	Down
ATP5H	-0.805734034316188	2.16234752939131e-161	3.87622418118686e-157	0.055	0.263	Down
C8orf34	-0.81453172064128	4.96504436727455e-160	8.90033853277635e-156	0.079	0.316	Down
SUCLG1	-0.592956629606256	1.1841935844692e-159	2.12278541951949e-155	0.08	0.308	Down
C4orf47	-0.660490169119713	2.97443158264592e-159	5.33196605505108e-155	0.114	0.364	Down
RPP38	-1.0232639782155	3.86926049783061e-159	6.93603636841114e-155	0.055	0.26	Down
MAGEF1	-0.644025624241919	1.2547371654477e-158	2.24924184278155e-154	0.067	0.276	Down
DYNLT1	-1.14850092180516	1.93147649574666e-157	3.46236476627546e-153	0.048	0.24	Down
PWP1	-0.658195453535319	6.56450752637225e-157	1.17675361917749e-152	0.075	0.307	Down
RPS3A	-0.816275270519461	8.89393571681019e-157	1.59432691659539e-152	0.056	0.268	Down
EPB42	-0.721137895099702	1.97288180535923e-156	3.53658792428696e-152	0.068	0.29	Down
ARHGAP12	-0.58718922603203	2.57173864673654e-156	4.61009869813993e-152	0.072	0.297	Down
RNF213	-0.846798886337842	9.69174549433911e-156	1.73734229731523e-151	0.064	0.27	Down
POP7	-0.640528592066449	1.15119130086198e-155	2.06362552592518e-151	0.056	0.251	Down
DIP2A	-0.625428990940625	2.23562332749858e-155	4.00757837687395e-151	0.094	0.343	Down
TEFM	-0.699333617499505	3.63956916698333e-155	6.52429168873433e-151	0.077	0.307	Down
PDHA1	-0.66601351573995	8.68163967002163e-155	1.55627072724808e-150	0.066	0.278	Down
MECR	-0.816015127239816	2.15743778107131e-154	3.86742296634843e-150	0.063	0.284	Down
ANKUB1	-1.02923922245409	1.90218686733175e-153	3.40986017837889e-149	0.052	0.259	Down
NOL7	-0.593867228891218	2.8077263559932e-153	5.03313026575341e-149	0.072	0.28	Down
DLEU1	-1.03886163978286	2.43530030576947e-152	4.36551932812236e-148	0.056	0.253	Down
PRMT9	-0.613197772322154	6.21431176911157e-152	1.11397752773094e-147	0.094	0.337	Down
PSMA5	-0.811388327458336	1.03202462831105e-151	1.85000734871038e-147	0.052	0.246	Down
COMMD2	-0.811696341667152	1.84713481570244e-151	3.3111738706282e-147	0.06	0.259	Down
PFDN4	-0.604861306825652	2.89469033452014e-151	5.18902189366081e-147	0.078	0.298	Down
PAAF1	-0.693821023740496	5.25260140025307e-151	9.41581327009365e-147	0.07	0.282	Down
RNH1	-0.676013139343335	8.86102151271911e-151	1.58842671637003e-146	0.054	0.243	Down
EXOG	-0.633586857275305	6.23661675999083e-150	1.11797592039596e-145	0.085	0.308	Down
OTOGL	-1.50768474662173	6.24780553014109e-150	1.11998161933309e-145	0.035	0.206	Down
PSMC5	-0.741522353034812	6.99606164539488e-150	1.25411401055349e-145	0.054	0.25	Down
OCA2	-1.05479406640217	3.36448394848321e-149	6.03117392605101e-145	0.055	0.26	Down
RUVBL1	-0.637060750661068	6.77254332837522e-149	1.21404611704454e-144	0.049	0.231	Down
CHST12	-0.598904742390103	5.98460012002089e-148	1.07279941751494e-143	0.068	0.275	Down
PIGZ	-0.596334388393683	6.61209778054328e-148	1.18528464814019e-143	0.076	0.288	Down
BAIAP2L2	-0.942654858125217	3.00149291031018e-147	5.38047619102203e-143	0.083	0.293	Down
IFIT3	-1.32442927799858	3.10945327638166e-146	5.57400594324177e-142	0.034	0.194	Down
RRAGB	-0.714129037776113	6.53018270827282e-146	1.17060055228499e-141	0.064	0.268	Down
CXorf38	-1.27902280668931	9.44086996840955e-146	1.6923703505371e-141	0.046	0.236	Down
NDUFB3	-0.600249362777628	1.52187938758834e-145	2.72812099019086e-141	0.057	0.247	Down
GSTP1	-0.633225242965043	2.12348894842132e-145	3.80656628894006e-141	0.062	0.262	Down
CUEDC2	-0.592760848736489	2.44783341432002e-145	4.38798617851008e-141	0.057	0.255	Down
TTC7A	-0.612699174165624	2.68384988572966e-145	4.811069305159e-141	0.058	0.247	Down
TUSC2	-0.586001268983938	2.69226698563867e-145	4.82615779845587e-141	0.067	0.261	Down
TMEM126B	-0.693679010567215	4.2876099856704e-145	7.68596966031277e-141	0.067	0.276	Down
IL12RB2	-0.912220712504253	1.37020544779692e-144	2.45623028572076e-140	0.06	0.275	Down
COPE	-0.590020809440672	6.07090774956561e-144	1.08827092318713e-139	0.054	0.241	Down
PHB	-0.726830155856456	1.14170106583246e-143	2.04661333061127e-139	0.05	0.232	Down
PPP2R3C	-0.589912117129902	1.66641439893848e-143	2.98721445153712e-139	0.079	0.299	Down
APEX1	-0.630896383864081	2.04387323632654e-143	3.66384716343895e-139	0.058	0.25	Down
GSTK1	-0.656076660595118	2.46587069002905e-142	4.42031979894608e-138	0.057	0.248	Down
MRPS18C	-0.784112335687044	3.77774054528068e-142	6.77197770147016e-138	0.048	0.229	Down
DLC1	-0.660736964825375	4.8318947897556e-142	8.6616546001159e-138	0.11	0.337	Down
OSGEP	-0.678730633460825	5.62004748008734e-142	1.00744971128046e-137	0.075	0.289	Down
MTERF4	-0.679398231640025	1.57653827268301e-141	2.82610250761157e-137	0.078	0.293	Down
NUDCD2	-0.837166670575857	5.84290357506184e-141	1.04739889486559e-136	0.055	0.247	Down
CNTNAP3	-1.07979513824352	7.58539391376931e-141	1.35975771298229e-136	0.042	0.218	Down
ETV1	-1.99735379727761	9.98631804790198e-141	1.79014737326691e-136	0.02	0.178	Down
RPS6KL1	-0.604823848592279	3.45544365395984e-140	6.19422829408841e-136	0.062	0.259	Down
ASMTL	-0.884703593070653	3.78187800576958e-140	6.77939451314255e-136	0.043	0.216	Down
FKBP1B	-0.700105866188988	9.67001156212444e-140	1.73344627262643e-135	0.051	0.236	Down
NCBP2-AS2	-1.19334607202407	3.70862870735367e-139	6.64808782080218e-135	0.036	0.202	Down
LIN7B	-0.728677442824521	5.86174887042218e-139	1.05077710251188e-134	0.053	0.238	Down
TMEM147	-0.779373067065908	7.35590467918801e-139	1.31861947279124e-134	0.047	0.215	Down
RHBDL2	-1.45993637057473	1.27628477860435e-138	2.28786809412616e-134	0.035	0.2	Down
NAT9	-0.817371652281384	1.96439646184051e-138	3.52137709749531e-134	0.056	0.242	Down
C8orf59	-0.737028746405659	2.1889403483725e-138	3.92389446849255e-134	0.064	0.259	Down
DCHS2	-1.85385189536817	9.39974606186499e-138	1.68499847904992e-133	0.024	0.182	Down
BOLA3	-0.661376172710374	1.95930433693854e-137	3.51224895439603e-133	0.055	0.244	Down
TDG	-0.663227870043935	3.86278052851918e-137	6.92442037542347e-133	0.094	0.324	Down
FAM184B	-0.958839378061657	5.36000790637956e-137	9.608350172976e-133	0.046	0.228	Down
TCHP	-0.606837839010517	8.49449215830771e-137	1.52272266429824e-132	0.065	0.263	Down
PRKAG1	-0.75985521076059	9.78581545552627e-137	1.75420527855764e-132	0.058	0.249	Down
NDUFS6	-0.616137099331149	2.52032386190109e-136	4.51793255484389e-132	0.048	0.232	Down
TMEM208	-0.714597322878463	3.21728049266239e-136	5.76729701114661e-132	0.038	0.203	Down
RBP4	-0.835038782585624	3.67740621165583e-136	6.59211837501424e-132	0.046	0.226	Down
DNAJC12	-0.595360508953172	6.7630359395723e-136	1.21234182252773e-131	0.057	0.251	Down
TMEM258	-0.666949889069608	7.1478301890558e-136	1.28132003969014e-131	0.044	0.212	Down
ANKRD30B	-0.619465968317114	5.86308012206683e-135	1.0510157426817e-130	0.06	0.25	Down
LSM5	-0.830362757218428	2.53302231211104e-134	4.54069579669025e-130	0.05	0.227	Down
ACP1	-0.844177336475557	5.73347937348144e-134	1.02778351249028e-129	0.056	0.239	Down
KIF17	-0.665093645157351	8.45789402072413e-133	1.51616208215501e-128	0.055	0.239	Down
MPPE1	-0.609893824660238	2.31289652448689e-132	4.14609830979519e-128	0.071	0.276	Down
ZCRB1	-0.600907313641341	5.14168002219402e-132	9.21697560778499e-128	0.066	0.259	Down
LSM10	-0.719276161663754	6.38192149274232e-132	1.14402324678899e-127	0.045	0.218	Down
CNTN6	-0.672952135605773	5.50563188531836e-131	9.8693957176217e-127	0.063	0.248	Down
HSPB11	-0.582960355132924	3.44976370556548e-130	6.18404641859667e-126	0.055	0.238	Down
USP5	-0.645183752937687	7.77396922585031e-130	1.39356172342593e-125	0.049	0.224	Down
ZSWIM7	-0.638720280425465	1.2632469582198e-129	2.26449649730482e-125	0.069	0.268	Down
DHDDS	-0.6341991242525	1.48522336862044e-129	2.662411410589e-125	0.062	0.249	Down
SPDYE1	-1.91916028650203	2.71936698466411e-129	4.87473725670888e-125	0.025	0.172	Down
CCNYL1	-0.69094625242671	4.17832345426728e-129	7.49006262411952e-125	0.065	0.258	Down
SLC35B1	-0.671111273945332	5.08596465185884e-129	9.11710023492216e-125	0.055	0.232	Down
SNAI3	-1.11086556920653	5.28558762368494e-129	9.47494437421762e-125	0.043	0.216	Down
PEX11B	-0.983000210673446	1.81762875990016e-128	3.25828131499702e-124	0.047	0.219	Down
HRH2	-0.675928404527707	5.63072193229254e-128	1.00936321358276e-123	0.079	0.281	Down
CCS	-0.793082758471214	5.92889267892349e-128	1.06281330162383e-123	0.042	0.206	Down
CALCOCO1	-0.693931720782835	2.75729638301245e-127	4.94272949618811e-123	0.083	0.291	Down
EEF1B2	-0.913000070486592	5.49833367793419e-127	9.85631295106482e-123	0.04	0.202	Down
VTI1B	-0.639734866854345	5.85567329749124e-127	1.04968799530828e-122	0.049	0.221	Down
RP11-231C18.3	-0.599618114267146	2.00541035530062e-126	3.5948986029119e-122	0.08	0.28	Down
MESDC2	-0.738989318217227	5.18625612704893e-126	9.2968827333479e-122	0.054	0.228	Down
MRPL27	-0.626915829556596	5.45188173014892e-126	9.77304318946495e-122	0.052	0.225	Down
CTD-2369P2.10	-1.67449763820997	8.54213262381019e-126	1.53126269414422e-121	0.033	0.189	Down
IQCG	-1.16592941399808	2.6545437754711e-125	4.7585351719095e-121	0.041	0.203	Down
SCNM1	-1.22186144664749	3.84571669684765e-125	6.89383175076909e-121	0.033	0.188	Down
FAHD1	-0.913951861328674	7.4253551473935e-125	1.33106916372176e-120	0.04	0.193	Down
SFXN4	-0.780424386888505	1.21029107679064e-124	2.16956778425491e-120	0.055	0.234	Down
PDZD7	-0.59955865081583	2.05170946976439e-124	3.67789439549964e-120	0.076	0.279	Down
KIF9	-0.904013339142426	3.83945539466664e-124	6.88260774047942e-120	0.052	0.227	Down
IGSF10	-0.724428235574786	9.22813715654013e-124	1.65423586668138e-119	0.076	0.276	Down
SDF2	-0.597948539287164	1.11981609274368e-123	2.00738232785232e-119	0.046	0.2	Down
ZNF493	-0.608639931321515	1.65919129069121e-123	2.97426630769306e-119	0.059	0.24	Down
SCRN3	-0.785605046651227	1.8869600273289e-123	3.38256454498978e-119	0.063	0.247	Down
RPS12	-0.627595002394045	1.03834135538299e-122	1.86133071365955e-118	0.05	0.215	Down
WDR54	-1.11978364557654	3.93223590781052e-122	7.04892608834114e-118	0.033	0.182	Down
ACAT2	-0.859520428574135	1.04680921397543e-121	1.87651019697235e-117	0.043	0.209	Down
MRRF	-0.614445654294126	1.14357123056734e-121	2.04996578791502e-117	0.05	0.211	Down
CCZ1B	-0.73161309624922	2.02068804400548e-121	3.62228538768422e-117	0.061	0.239	Down
C12orf40	-0.977359194362398	2.8444478760536e-121	5.09895726261368e-117	0.043	0.205	Down
PHYKPL	-0.722556514538732	4.01595367076631e-121	7.19899855021568e-117	0.055	0.231	Down
CACHD1	-0.64968229664392	1.44921551972262e-120	2.59786374065477e-116	0.067	0.255	Down
RARRES1	-1.52965843678028	1.53842034464873e-120	2.75777230981731e-116	0.024	0.158	Down
GTF2H3	-0.671947380206648	2.57169743400188e-120	4.61002482019177e-116	0.063	0.252	Down
GTF2H2	-0.58804084830828	3.13631255230476e-120	5.6221538812615e-116	0.074	0.268	Down
PMS2	-0.772471044126194	3.36604089668129e-120	6.03396491139089e-116	0.048	0.217	Down
UBXN1	-0.67849318101326	8.27489465476734e-120	1.48335761581359e-115	0.046	0.208	Down
GSS	-0.714550118410596	1.83893233773678e-119	3.29647010862695e-115	0.039	0.188	Down
C6orf203	-0.757332404011461	1.57029131127775e-118	2.81490420459649e-114	0.047	0.215	Down
B3GALNT1	-0.598968739520447	2.13565534492458e-118	3.8283757713118e-114	0.061	0.24	Down
AGBL5	-1.00560802386667	4.90358818653969e-118	8.79017218319106e-114	0.038	0.19	Down
PMM1	-0.712993672216451	5.18149930268784e-118	9.28835564999822e-114	0.04	0.199	Down
CNGB1	-0.803585256610536	9.53551020765242e-118	1.70933555982377e-113	0.067	0.231	Down
PHF11	-0.714390374808484	1.6531216804931e-117	2.96338592445193e-113	0.054	0.216	Down
ZNF714	-0.605695048764936	2.34250590442044e-117	4.19917608426408e-113	0.067	0.24	Down
ETFB	-0.753646636849612	3.32185736211845e-117	5.95476150733353e-113	0.029	0.169	Down
DUOX1	-1.39767564606076	3.64799640283217e-117	6.53939835171694e-113	0.035	0.184	Down
TRNT1	-0.740597268509476	1.19165537683247e-116	2.13616142850989e-112	0.042	0.195	Down
NAT10	-0.596880027296811	1.19780832048624e-116	2.14719119530363e-112	0.065	0.245	Down
EMC6	-1.25559972169709	1.22391023477985e-116	2.19398148686636e-112	0.032	0.173	Down
ADAL	-0.681265533311632	1.29148515971198e-116	2.31511629729969e-112	0.056	0.223	Down
SFMBT2	-0.584444554114627	1.58315446354462e-116	2.83796269135008e-112	0.058	0.222	Down
KLHDC9	-0.637363110298022	1.82530970051074e-116	3.27205016913555e-112	0.047	0.209	Down
ABRACL	-0.876377430682305	1.87479521170959e-116	3.36075789651061e-112	0.039	0.194	Down
ENDOV	-0.729528265659481	2.15629555775034e-116	3.86537541682325e-112	0.056	0.225	Down
SEC13	-0.640082667000704	4.92566019681632e-116	8.82973846881294e-112	0.055	0.228	Down
SERHL2	-1.17515479589938	1.53508053557487e-115	2.75178536807151e-111	0.03	0.173	Down
MAGOH	-0.662883378505106	2.22454816208021e-115	3.98772503534499e-111	0.043	0.197	Down
EIF3D	-0.67980474247691	4.14841016921117e-115	7.43644006932795e-111	0.041	0.184	Down
PIH1D1	-0.636071023340156	7.14051561034465e-115	1.28000882831038e-110	0.046	0.205	Down
SPATA33	-0.977699130092506	1.56869332291049e-114	2.81203965064934e-110	0.039	0.193	Down
PCED1B	-0.907084188279675	2.20584636519693e-114	3.95420019425201e-110	0.051	0.209	Down
MRPS14	-0.663311107164571	2.55077761874337e-114	4.57252395935937e-110	0.053	0.215	Down
DNPH1	-0.726541774744908	3.29062765770652e-114	5.89877913920471e-110	0.034	0.169	Down
IFT22	-0.714873961694143	3.68020336089905e-114	6.59713254474764e-110	0.039	0.182	Down
CCNH	-0.779997785522123	4.20838882220685e-114	7.54395780268799e-110	0.049	0.219	Down
GNB4	-1.1475770081726	4.45502676044881e-113	7.98608097078053e-109	0.025	0.158	Down
BRIX1	-0.648808568706186	5.33483333947562e-113	9.56322224434399e-109	0.047	0.198	Down
DNAJC30	-1.00673908912694	5.23824341636622e-112	9.39007514817809e-108	0.025	0.154	Down
FAM229B	-0.877505324932444	4.91798133920616e-111	8.81597334866096e-107	0.043	0.193	Down
TRMT13	-0.602583212954905	1.96556264565519e-110	3.5234675986015e-106	0.059	0.217	Down
LUZP2	-0.636121412192928	2.23584481781959e-110	4.00797542042339e-106	0.053	0.203	Down
ZNF749	-1.61100076159428	3.87280612417617e-110	6.94239225819821e-106	0.03	0.171	Down
NRBP2	-0.593127560058899	4.52372631389166e-110	8.10923179028219e-106	0.065	0.246	Down
GRHPR	-0.662718148928127	8.31433531475559e-110	1.49042774852309e-105	0.044	0.195	Down
CHMP2A	-0.648884228017867	9.06779395656884e-110	1.62549274465453e-105	0.043	0.195	Down
GNL3	-0.627527570415193	1.76599718731515e-109	3.16572655798113e-105	0.054	0.221	Down
SNTG2	-0.677348703156394	2.15792563237521e-109	3.8682974885958e-105	0.066	0.251	Down
PTRH2	-0.626403735375745	2.30289823353456e-109	4.12817537343406e-105	0.048	0.202	Down
HHIP	-1.31281164427166	3.50791708113048e-109	6.28829215963451e-105	0.025	0.156	Down
SPDYE16	-1.32247398935757	9.33581512346752e-109	1.67353821903279e-104	0.023	0.142	Down
ARL16	-0.616154438656547	1.0888695945746e-108	1.95190763523442e-104	0.041	0.176	Down
TCTA	-0.698914232488115	1.57462645350397e-108	2.82267538055122e-104	0.036	0.172	Down
KAT5	-0.734884551029221	1.58062291401419e-108	2.83342463566184e-104	0.035	0.176	Down
CA1	-1.48214269553632	2.97536033138885e-107	5.33363093004765e-103	0.028	0.155	Down
LPCAT3	-0.598357018553688	1.11954444958567e-106	2.00689538032728e-102	0.063	0.235	Down
FAM173B	-0.617296968928624	1.87441466800222e-106	3.36007573386078e-102	0.059	0.22	Down
SEMA5A	-1.27576892188548	2.03925094363891e-106	3.65556124156711e-102	0.026	0.148	Down
SQLE	-0.741294532353586	8.09450665853041e-106	1.45102126360816e-101	0.043	0.202	Down
PPIL3	-0.710876812673483	1.41178740170798e-105	2.53077009630172e-101	0.06	0.229	Down
PCSK5	-1.65447929137418	1.48546282132196e-105	2.66284065350175e-101	0.022	0.14	Down
ZNF260	-0.675655662498724	1.6680462669855e-105	2.99013973819821e-101	0.047	0.191	Down
DBI	-0.714854170075535	1.81360870662519e-105	3.25107496749632e-101	0.036	0.17	Down
CYB5R1	-0.731780196070733	3.0038664022446e-105	5.38473091266367e-101	0.034	0.171	Down
CA4	-0.642816578411111	9.27761243559938e-105	1.66310480520555e-100	0.056	0.205	Down
NOSIP	-0.662046427156613	1.00494957508093e-104	1.80147260829007e-100	0.045	0.194	Down
RFX4	-1.30864566619737	1.2882264537018e-104	2.30927474090585e-100	0.031	0.166	Down
EIF2B1	-0.580428209083102	1.29871726116334e-104	2.3280805623614e-100	0.06	0.217	Down
NUBP1	-1.1044087968588	3.56088596386768e-104	6.3832441788292e-100	0.039	0.174	Down
BCL2L14	-0.808778425995923	8.21148209169948e-104	1.47199027975805e-99	0.038	0.188	Down
C12orf73	-0.957175421807684	1.0580422397043e-103	1.89664651889392e-99	0.031	0.156	Down
MRPL15	-0.617576187256272	1.49938632240414e-103	2.68779992154166e-99	0.044	0.189	Down
PLCH1	-0.8352544131623	2.26573646988831e-103	4.06155919592179e-99	0.065	0.222	Down
METTL3	-0.824478793745832	3.66580994699365e-103	6.57133091098083e-99	0.044	0.195	Down
STRADB	-0.595963623821556	6.44147014283762e-103	1.15469793780507e-98	0.049	0.204	Down
KDM5D	-0.711948989817484	1.87634049737965e-102	3.36352797560276e-98	0.053	0.193	Down
SLC47A1	-0.636962482418432	2.96769564473496e-102	5.31989121275189e-98	0.037	0.172	Down
TMEM223	-0.641754064531478	5.6920712514752e-102	1.02036069253944e-97	0.039	0.184	Down
MRPS18B	-0.681839174766381	1.691115579161e-101	3.031493787204e-97	0.034	0.162	Down
FBF1	-1.4435083495458	2.60535590852865e-101	4.67036100162845e-97	0.028	0.156	Down
UNC50	-0.654670607692734	2.86563317396455e-101	5.13693402764886e-97	0.042	0.183	Down
BLVRB	-0.835718601807075	3.62539584437408e-101	6.49888459062497e-97	0.03	0.158	Down
FGFR1	-0.736759676710315	5.36007383667896e-101	9.60846835963071e-97	0.045	0.19	Down
FASTKD2	-0.791775747554212	5.82790980625529e-101	1.04471111186932e-96	0.049	0.203	Down
TBCC	-0.627071004088579	6.56157581845243e-101	1.17622808121578e-96	0.04	0.173	Down
FBXW8	-0.630720371215629	7.80554934359453e-101	1.39922277533275e-96	0.054	0.21	Down
SLC7A6OS	-0.810769472425799	1.2784803936887e-100	2.29180395372637e-96	0.041	0.185	Down
ZNF213	-0.596659626329527	1.60353046748488e-100	2.87448871601339e-96	0.048	0.198	Down
CDK7	-0.717020534061605	1.82926637431242e-100	3.27914290259244e-96	0.048	0.188	Down
VIMP	-0.652591533047364	3.34794504671172e-100	6.00152629073543e-96	0.03	0.161	Down
EID2B	-0.630126204446891	3.56879933646845e-100	6.39742969055333e-96	0.048	0.196	Down
FGF1	-1.11005774363893	6.22280629779425e-100	1.1155002569426e-95	0.019	0.123	Down
OXLD1	-0.581687211896523	8.20798524347168e-100	1.47136343474473e-95	0.033	0.163	Down
USE1	-0.800065844560432	9.19890334541392e-100	1.6489954136989e-95	0.039	0.176	Down
NIT1	-0.697843507869407	1.3431912614347e-99	2.40780465524784e-95	0.037	0.174	Down
C10orf11	-0.909463938708942	1.81422228878288e-99	3.25217487487219e-95	0.051	0.194	Down
TRAPPC1	-0.67545478569466	1.89162483845472e-99	3.39092668541393e-95	0.031	0.161	Down
C3orf80	-0.79156965673472	3.08651253848041e-99	5.53288237647998e-95	0.034	0.161	Down
TUBG1	-0.703941872694265	1.07803879568548e-98	1.93249234514579e-94	0.037	0.171	Down
CCDC47	-1.06927916409305	1.6823763192765e-98	3.01582778993506e-94	0.031	0.158	Down
TMEM199	-0.872264659601284	2.36382533663105e-98	4.23739329844481e-94	0.027	0.141	Down
ALDH7A1	-0.645176559946811	2.76694292118795e-98	4.96002188052152e-94	0.05	0.193	Down
GCSH	-0.765019797814535	4.11631885615741e-98	7.37891318154778e-94	0.033	0.169	Down
TSEN54	-0.622282810867817	7.02974269589398e-98	1.26015167566596e-93	0.056	0.207	Down
GGCT	-0.651497345617283	7.9222673454658e-98	1.4201456443482e-93	0.044	0.178	Down
ZNF766	-0.805028221173725	1.7786046243054e-97	3.18832664952986e-93	0.037	0.173	Down
TMEM243	-0.635699527691363	3.01589751724094e-97	5.40629788940611e-93	0.05	0.197	Down
MRPL22	-0.605395417631921	4.35323105758672e-97	7.80360199382995e-93	0.04	0.168	Down
ZNF490	-0.811892931257459	4.68926738582968e-97	8.40598071583828e-93	0.042	0.179	Down
TIMM8B	-0.614174665382205	4.92318566925899e-97	8.82530263071366e-93	0.041	0.173	Down
ANGPT2	-1.63691890247417	4.95886960974843e-97	8.88926966243503e-93	0.021	0.133	Down
HDHD3	-0.854188868380714	4.96738641686752e-97	8.90453689087672e-93	0.035	0.163	Down
EBNA1BP2	-0.595527211630991	6.1397881104734e-97	1.10061841668346e-92	0.044	0.19	Down
RPUSD3	-0.595108306520122	9.17086985385167e-97	1.64397013000145e-92	0.033	0.157	Down
CUTC	-0.658979711537141	1.26529359505959e-96	2.26816529850382e-92	0.046	0.189	Down
TMEM254	-0.636419817496704	2.02439252199348e-96	3.62892603492551e-92	0.046	0.196	Down
POLE2	-1.25967520910802	2.23503331845928e-96	4.0065207266701e-92	0.034	0.166	Down
TMEM179B	-1.22354148054181	3.02766549072529e-96	5.42739315867415e-92	0.026	0.149	Down
TMEM168	-0.602724877929885	3.34989893883665e-96	6.00502883775858e-92	0.052	0.206	Down
KCNK4	-0.679251396724315	3.96420512742752e-96	7.10623411142657e-92	0.031	0.158	Down
NEDD9	-1.03052535312799	5.06562540160948e-96	9.08064009492515e-92	0.028	0.152	Down
AKR1E2	-1.05050797119069	5.46401656759811e-96	9.79479609907638e-92	0.03	0.152	Down
ZNF7	-0.816805298944588	6.98688985836613e-96	1.25246987601071e-91	0.037	0.164	Down
OCIAD2	-0.876612658808688	7.34785381159182e-96	1.31717627426595e-91	0.035	0.164	Down
MRPL36	-0.690803739801896	7.84597294867032e-96	1.40646911077864e-91	0.034	0.161	Down
RPS4Y1	-0.656023274800518	2.380920929578e-95	4.26803885836153e-91	0.036	0.16	Down
SLC24A3	-0.884734336129622	3.54459809706688e-95	6.35404654880209e-91	0.029	0.149	Down
FERMT2	-0.629858355029111	4.38807983893919e-95	7.8660719192824e-91	0.041	0.172	Down
SUPT4H1	-0.699574876710001	5.22646155662219e-95	9.36895498640094e-91	0.034	0.159	Down
POLE4	-0.761115425297344	5.33884707044298e-95	9.57041725847609e-91	0.027	0.146	Down
SLC25A14	-0.676589978233245	7.31661557298303e-95	1.31157650761294e-90	0.04	0.172	Down
MRI1	-0.587876951161449	9.28889864723747e-95	1.66512797150379e-90	0.046	0.179	Down
AP4M1	-1.21841222212549	9.32787626659274e-95	1.67211509954942e-90	0.029	0.153	Down
FGD6	-0.633555021323466	1.8896069726552e-94	3.38730945918172e-90	0.05	0.191	Down
NGDN	-0.669360624385669	2.42159266312363e-94	4.34094700791541e-90	0.035	0.16	Down
PLD5	-0.735882525988418	2.57855013607106e-94	4.62230897392098e-90	0.041	0.171	Down
PDE6B	-1.13009396883046	2.88429949218677e-94	5.170395269694e-90	0.023	0.134	Down
TRIM16	-0.593360693216469	4.88162890874588e-94	8.75080798181786e-90	0.035	0.156	Down
SCN9A	-0.783673361073048	4.96044971055589e-94	8.89210215114249e-90	0.037	0.164	Down
ANAPC15	-0.705515465446856	1.10898296473751e-93	1.98796286258845e-89	0.03	0.151	Down
RPS26	-0.75693855071281	1.32250776863849e-93	2.37072742606135e-89	0.034	0.164	Down
LEO1	-0.762439019537609	1.65956671618042e-93	2.97493929542503e-89	0.042	0.176	Down
TIMM9	-0.625363824886645	1.88038805389753e-93	3.37078362541671e-89	0.054	0.197	Down
MRPL47	-0.684475501765415	4.36996562073451e-93	7.83360037172868e-89	0.024	0.137	Down
TMEM126A	-0.727513342118352	5.46830396197846e-93	9.80248168224259e-89	0.032	0.149	Down
COQ7	-0.799132337467283	6.07728786779979e-93	1.08941462318179e-88	0.028	0.141	Down
ABCB8	-0.654479841757923	8.83783702968522e-93	1.58427066594137e-88	0.041	0.169	Down
ZNF790	-0.743504983272613	1.78299486906779e-92	3.19619660229093e-88	0.042	0.181	Down
PRRX1	-0.940808295886614	2.24186402135616e-92	4.01876544468305e-88	0.022	0.128	Down
CCDC90B	-0.625891223291499	2.42354618553334e-92	4.34444889218706e-88	0.038	0.171	Down
COL12A1	-0.830321778724947	2.6551849135958e-92	4.75968447611183e-88	0.042	0.172	Down
LRMP	-0.675846958994598	4.68591899751399e-92	8.39997839494357e-88	0.065	0.219	Down
PNKP	-0.779685359347626	5.84292788920618e-92	1.0474032534191e-87	0.034	0.17	Down
SLC8B1	-0.70424445907885	4.25520851599975e-91	7.62788678578114e-87	0.036	0.169	Down
SPHKAP	-0.964480911795023	8.08795687757907e-91	1.44984714987482e-86	0.034	0.155	Down
AKIP1	-0.708078709850407	9.07238349397914e-91	1.6263154651307e-86	0.036	0.163	Down
MCMDC2	-1.01912076130262	9.5235793147679e-91	1.70719682796529e-86	0.037	0.158	Down
TMEM41A	-0.666783912120424	1.41560757654149e-90	2.53761814170827e-86	0.033	0.151	Down
SNRPB	-0.625975473934624	2.49773589867635e-90	4.47744137196723e-86	0.036	0.159	Down
EYS	-0.614746857793116	5.85411473652651e-90	1.04940860766974e-85	0.042	0.171	Down
ZDHHC23	-0.76074747428309	6.66771563836944e-90	1.19525470533411e-85	0.04	0.172	Down
SLC22A6	-1.30254114184945	8.71143839057527e-90	1.56161244589452e-85	0.027	0.132	Down
DPCD	-0.695423192258274	8.7725499868358e-90	1.57256731064018e-85	0.034	0.16	Down
RAB33A	-0.693220545734894	1.44651430836259e-89	2.59302154917077e-85	0.025	0.135	Down
PIGC	-0.768697159041484	1.51372172902974e-89	2.7134975714587e-85	0.039	0.167	Down
SNUPN	-0.736082935417794	2.03899860800367e-89	3.65510890470737e-85	0.036	0.166	Down
PES1	-0.778338708859529	5.00631248104372e-89	8.97431575351897e-85	0.028	0.14	Down
THOC5	-0.610308417963062	5.86363750991791e-89	1.05111566002788e-84	0.036	0.155	Down
DDIT3	-0.625834539402515	7.28185795710472e-89	1.30534585739059e-84	0.04	0.167	Down
HSD17B7	-0.74956253159504	8.9170949119063e-89	1.59847843390832e-84	0.03	0.144	Down
MITD1	-0.699804640818474	2.15852272360597e-88	3.86936783433606e-84	0.04	0.167	Down
GRIN3A	-0.834964023176542	3.79277906314669e-88	6.79893574859675e-84	0.03	0.153	Down
PIGF	-0.750802983541918	5.64010224644257e-88	1.0110447286973e-83	0.037	0.165	Down
HIPK4	-1.24593175750819	7.61058155265506e-88	1.36427284912895e-83	0.031	0.147	Down
C20orf27	-0.703798275709557	8.17054750491548e-88	1.46465234573115e-83	0.028	0.142	Down
ITGAL	-1.58973001318899	2.2397732002609e-87	4.01501743878769e-83	0.018	0.121	Down
MS4A13	-1.32725108432519	4.089449934704e-87	7.33074795295038e-83	0.017	0.114	Down
TMEM60	-0.618534054062997	5.69872628002988e-87	1.02155367295816e-82	0.027	0.136	Down
HSDL2	-0.616192837306558	8.26116324613315e-87	1.48089612350183e-82	0.041	0.162	Down
RASGEF1B	1.11281045151837	1.24926283230339e-86	2.23942855318705e-82	0.759	0.877	Up
PPIH	-0.598738674915682	1.28375337468025e-86	2.30125629945182e-82	0.033	0.148	Down
MRPL39	-0.778434768307707	1.3698162251454e-86	2.45553256519564e-82	0.041	0.169	Down
TYW5	-0.605606549460999	1.58939983888501e-86	2.84915815118527e-82	0.044	0.172	Down
MRPL14	-1.06465239848658	1.60328057831039e-86	2.87404076467921e-82	0.026	0.137	Down
SPDYA	-0.976696404118543	3.93262524552499e-86	7.04962401512809e-82	0.026	0.133	Down
OGG1	-0.649955331331733	4.31617834538583e-86	7.73718130193863e-82	0.034	0.145	Down
AQP11	-0.781098036624984	7.64716358935334e-86	1.37083054502748e-81	0.028	0.144	Down
EBPL	-0.725461109256093	9.82243057260297e-86	1.76076890444481e-81	0.037	0.158	Down
ELP5	-0.836729887133651	1.1177093011944e-85	2.00360569332108e-81	0.03	0.142	Down
NTMT1	-0.636942057254562	1.16493951598371e-85	2.0882705763524e-81	0.03	0.139	Down
NEIL2	-0.825711881140496	1.53118113812963e-85	2.74479530821117e-81	0.028	0.139	Down
COCH	-0.587514692921382	1.53383020942138e-85	2.74954403340877e-81	0.046	0.175	Down
TLL1	-0.704279118542461	1.9631275109885e-85	3.51910237619799e-81	0.046	0.178	Down
RHEBL1	-0.759096775181705	3.71269979403381e-85	6.65538565078501e-81	0.025	0.132	Down
BAX	-0.829626031609568	1.20743259941722e-84	2.16444367771531e-80	0.024	0.129	Down
ATG101	-0.766230384414988	1.83646022522798e-84	3.29203859974368e-80	0.022	0.125	Down
LRRC3B	-1.07510961148565	2.19864474884862e-84	3.94129057678603e-80	0.021	0.12	Down
BANK1	-0.659025326125316	2.4626244848773e-84	4.41450065159105e-80	0.04	0.166	Down
CLCN6	-0.973732757203519	4.36569135886549e-84	7.82593832990228e-80	0.03	0.143	Down
SCRG1	-0.617897839507928	5.21739026763441e-84	9.35269379376144e-80	0.038	0.159	Down
UEVLD	-0.582499935391714	5.48805730705646e-84	9.8378915286294e-80	0.043	0.168	Down
NIF3L1	-0.702067406362739	6.34473636117741e-84	1.13735744010466e-79	0.031	0.139	Down
TSFM	-0.714770707189602	1.55602177150723e-83	2.78932462760385e-79	0.033	0.154	Down
FKBP14	-0.916020180982867	2.06924563124621e-83	3.70932971857195e-79	0.031	0.146	Down
MRPL54	-0.644928898075036	4.3283411935621e-83	7.75898442357942e-79	0.023	0.121	Down
MRPL24	-0.704574544091307	4.67021791419404e-83	8.37183263298424e-79	0.026	0.134	Down
TMEM18	-0.586628848798973	5.79434138489061e-83	1.03869363665549e-78	0.027	0.128	Down
TDRD9	-0.812399725158182	6.27520636699866e-83	1.12489349334818e-78	0.031	0.146	Down
TGFB1	-0.979888550950082	6.36583492699229e-83	1.14113956901264e-78	0.03	0.139	Down
BCO1	-1.59847700579383	1.01654973632913e-82	1.82226705734361e-78	0.016	0.113	Down
NELFE	-0.659094901604373	1.20610106854733e-82	2.16205677547794e-78	0.032	0.138	Down
ZNF622	-1.01819057246749	1.27606546590209e-82	2.28747495417608e-78	0.017	0.11	Down
TTF2	-0.607923191831797	4.26863688123387e-82	7.65195847329984e-78	0.045	0.173	Down
MYLK	-1.01174036934741	4.30594947521395e-82	7.71884502926853e-78	0.028	0.122	Down
ZSCAN23	-1.1818028165208	4.49059000683288e-82	8.04983164624862e-78	0.023	0.125	Down
PTRHD1	-0.727751126175323	5.09457345246839e-82	9.13253237089483e-78	0.022	0.121	Down
HLA-C	-0.736219562165669	9.05814042782471e-82	1.62376225309186e-77	0.026	0.136	Down
WDR73	-0.607290485814512	1.13529134637342e-81	2.03512326750899e-77	0.037	0.157	Down
BBS4	-0.604758414216827	2.10105532719428e-81	3.76635177952847e-77	0.033	0.142	Down
MMP23B	-0.74530760021441	9.46762732882279e-81	1.69716687496477e-76	0.04	0.167	Down
HMGN4	-1.06185052096288	1.0160137638585e-80	1.82130627309275e-76	0.02	0.119	Down
PAPPA2	-0.932476719946347	1.40033957440813e-80	2.51024872108402e-76	0.026	0.131	Down
PCBP3	-0.724246977405901	1.69766368333371e-80	3.043231918744e-76	0.041	0.16	Down
ARL4D	-0.629002725448365	1.86515916110442e-80	3.34348431219579e-76	0.031	0.141	Down
PEX10	-0.648103997330435	2.649604226905e-80	4.7496805371499e-76	0.031	0.136	Down
ADGRF5	-0.591380980561411	4.28532202460525e-80	7.68186826130738e-76	0.044	0.161	Down
EARS2	-0.703993424841755	7.63828576175342e-80	1.36923910565192e-75	0.032	0.134	Down
FAHD2B	-0.729121191165302	1.00162339557426e-79	1.79551009890642e-75	0.03	0.138	Down
EXOSC4	-0.647062316756672	2.4688767307405e-79	4.42570842752542e-75	0.027	0.129	Down
CYP2R1	-0.63006771342457	4.01943662197917e-79	7.20524208855986e-75	0.033	0.147	Down
APOA1BP	-0.728230318146903	5.12368635601886e-79	9.18472016179941e-75	0.022	0.119	Down
LACTB	-0.657364129707398	5.77615669731804e-79	1.03543384956123e-74	0.034	0.146	Down
ALK	-0.929423316520378	7.02873812495455e-79	1.25997159627935e-74	0.026	0.134	Down
POP5	-0.850099820528566	7.20035471903423e-79	1.29073558693408e-74	0.023	0.114	Down
NANS	-0.728986309373341	8.08432808804585e-79	1.4491966530631e-74	0.024	0.123	Down
ANKRD37	-0.623714336196762	1.22132671404155e-78	2.18935026759087e-74	0.03	0.136	Down
HDDC3	-0.985536175999747	1.29730519279248e-78	2.3255492885998e-74	0.025	0.127	Down
FAM227B	-0.630697179979952	1.63166947062632e-78	2.92493069304474e-74	0.03	0.141	Down
WIPI1	-0.687823376618506	1.8967091481843e-78	3.40004081903518e-74	0.035	0.146	Down
PPEF1	-1.93010269242195	2.46737267549856e-78	4.42301225809871e-74	0.011	0.102	Down
DRC3	-0.773098338932574	3.30581030862931e-78	5.9259955592489e-74	0.036	0.142	Down
MRPL40	-0.750591976943404	5.23147075292459e-78	9.37793447169261e-74	0.023	0.121	Down
STAG3	-0.937517256763269	1.51348750585031e-77	2.71307770298726e-73	0.029	0.138	Down
DALRD3	-0.7668265072198	2.11585704307758e-77	3.79288533542087e-73	0.032	0.147	Down
GMPR2	-0.588792986885267	2.75269713210467e-77	4.93448487901084e-73	0.03	0.138	Down
GGACT	-0.616437982334491	2.63539178908278e-76	4.7242033211098e-72	0.032	0.15	Down
MDC1	-0.747443459972377	2.86878482593724e-76	5.1425836789751e-72	0.035	0.144	Down
ZNF426	-0.662298244082393	7.66131567123824e-76	1.37336744722617e-71	0.032	0.132	Down
CLTCL1	-0.941491651983803	8.51729178865557e-76	1.5268097260344e-71	0.023	0.119	Down
SCRN2	-0.626784985656551	1.45605830929971e-75	2.61013012525065e-71	0.033	0.137	Down
DPYS	-0.603789009554633	1.5539504314765e-75	2.78561154346478e-71	0.035	0.145	Down
MRPL21	-0.60693436188726	2.8823694010305e-75	5.16693538828728e-71	0.023	0.122	Down
LYPD5	-0.595300562897251	3.86104345709339e-75	6.9213065011856e-71	0.037	0.146	Down
GSTT2B	-0.77935011548713	4.80074474836513e-75	8.60581503591934e-71	0.032	0.139	Down
TIMM10	-0.77492752608637	5.32443799857912e-75	9.54458755625293e-71	0.022	0.113	Down
TMEM233	-1.00522677023448	7.76501344422308e-75	1.39195631001143e-70	0.018	0.112	Down
ZFHX3	-0.721340626867113	9.65612598906471e-75	1.73095714479974e-70	0.035	0.139	Down
FHAD1	-0.749239750559375	1.16463485920639e-74	2.08772444861337e-70	0.023	0.114	Down
CPNE7	-0.750974820067614	1.61202575187732e-74	2.88971736281529e-70	0.026	0.131	Down
TMEM107	-0.580814907914654	1.61619963603693e-74	2.8971994675598e-70	0.029	0.133	Down
FUCA2	-1.16023113143186	1.65460877945949e-74	2.96605169805909e-70	0.019	0.11	Down
CHRM2	-0.7712826130429	1.89978691052798e-74	3.40555801581245e-70	0.033	0.141	Down
C1orf112	-0.581448291534787	1.92933689561071e-74	3.45852931907175e-70	0.039	0.149	Down
ACP2	-0.684924478095	2.80886350775974e-74	5.03516872401011e-70	0.024	0.123	Down
MRPL2	-0.878211047230244	3.02422388051417e-74	5.42122372820969e-70	0.024	0.118	Down
LRRC39	-0.816675868157765	1.25330991603607e-73	2.24668335548625e-69	0.024	0.119	Down
METTL22	-0.591460384012594	1.26549447312264e-73	2.26852539251965e-69	0.034	0.137	Down
SDHAF1	-0.638148570002388	2.09311196344308e-73	3.75211250566806e-69	0.019	0.102	Down
FN1	-1.14504083490842	2.32834504529625e-73	4.17379132819807e-69	0.022	0.112	Down
PLS1	-0.80541438946856	2.4127120197038e-73	4.32502756652103e-69	0.026	0.118	Down
PPCS	-0.595885613989083	4.97991240336624e-73	8.92699097427432e-69	0.022	0.112	Down
GPSM2	-0.651895608850844	5.8187846023827e-73	1.04307532782312e-68	0.03	0.132	Down
NIPSNAP3B	-0.741929794309844	8.11967984086863e-73	1.45553380827411e-68	0.032	0.14	Down
OVOL2	-0.839819222722443	1.0789259412501e-72	1.93408264228493e-68	0.028	0.133	Down
JAGN1	-0.640276140211483	1.88820658997282e-72	3.38479913318527e-68	0.022	0.111	Down
RGPD8	-0.629177096652477	1.89362772583453e-72	3.39451706133098e-68	0.04	0.153	Down
ZNF552	-0.807735262087697	1.95295711792124e-72	3.50087092958561e-68	0.032	0.138	Down
USHBP1	-1.57374485094046	2.6036259587361e-72	4.66725989363033e-68	0.017	0.102	Down
PDRG1	-0.621346899053484	2.71869850848872e-72	4.87353894631688e-68	0.022	0.108	Down
DNAH11	-0.945368093288927	4.35837951998749e-72	7.81283112752957e-68	0.021	0.119	Down
ARHGAP15	-0.913000215893061	4.57029797625999e-72	8.19271615224365e-68	0.036	0.14	Down
MANF	-0.750383183410991	5.4198152705384e-72	9.71556085396714e-68	0.025	0.117	Down
FN3K	-0.827429714002717	5.49625557842657e-72	9.85258774988747e-68	0.022	0.115	Down
HRK	-0.654375674253551	5.63090102597491e-72	1.00939531791626e-67	0.033	0.146	Down
FAM58A	-0.675811124889353	1.49310299750211e-71	2.67653643332227e-67	0.022	0.11	Down
DUSP6	-0.889245159954368	2.39592962922357e-71	4.29494345334617e-67	0.023	0.124	Down
GPATCH4	-0.636475023992939	2.46521297130442e-71	4.41914077236031e-67	0.023	0.112	Down
TMEM116	-0.629540707735796	2.92340278830923e-71	5.24049183832313e-67	0.036	0.149	Down
GCAT	-0.58970312927518	3.42203043070042e-71	6.13433175007357e-67	0.037	0.144	Down
CSTF2	-0.853685486035866	3.62515462377751e-71	6.49845217858357e-67	0.027	0.121	Down
C2orf81	-0.776472422280975	1.03424591187861e-70	1.85398922163359e-66	0.026	0.118	Down
WDR83	-0.593966421201992	1.11223426039232e-70	1.99379113517927e-66	0.035	0.144	Down
NOB1	-0.659242075859096	1.73678681171505e-70	3.11336403868041e-66	0.025	0.112	Down
MADCAM1	-0.776115084906088	3.67240284604697e-70	6.58314934182379e-66	0.03	0.132	Down
SEMA3E	-0.903049423611788	4.90301482890211e-70	8.78914438228992e-66	0.044	0.154	Down
CBR3	-0.708198614047936	1.35550244620574e-69	2.42987368506841e-65	0.023	0.11	Down
FITM2	-0.598965844036437	1.37615079123949e-69	2.46688790837591e-65	0.021	0.11	Down
HLA-A	-1.0909608030866	1.45270060992299e-69	2.60411111334795e-65	0.02	0.107	Down
ADCYAP1	-0.951061290404364	1.558610797294e-69	2.79396571522922e-65	0.027	0.126	Down
LSM8	-0.689824778136098	2.61460874544147e-69	4.68694763707839e-65	0.022	0.109	Down
CHDH	-1.58899396145173	4.30675342275623e-69	7.72028618563282e-65	0.017	0.1	Down
DOCK2	-1.20160998211686	8.42587420338955e-69	1.51042220969961e-64	0.023	0.115	Down
NOA1	-0.732900038813535	9.41713552303788e-69	1.68811571385977e-64	0.021	0.1	Down
ORC6	-0.956457084198361	1.25205471487447e-68	2.24443328188397e-64	0.021	0.112	Down
NR4A1	-0.721768760716746	2.06977180707783e-68	3.71027294136771e-64	0.028	0.129	Down
IFT27	-0.696171131486412	2.64472064375665e-68	4.74092622599817e-64	0.026	0.122	Down
SNRPA	-0.844949677481062	3.14807294325259e-68	5.6432355580746e-64	0.029	0.121	Down
MYO10	-0.755275291871153	3.20337846674834e-68	5.74237623949308e-64	0.023	0.113	Down
DPAGT1	-0.632559962307949	7.66542457896321e-68	1.37410401002495e-63	0.023	0.107	Down
KRT17	-0.942104944741497	8.42172612162912e-68	1.50967862456324e-63	0.023	0.11	Down
CRELD2	-0.723948823759358	1.10726423107676e-67	1.98488186062821e-63	0.031	0.139	Down
CCDC189	-0.909034239029987	1.35910942813733e-67	2.43633956087897e-63	0.021	0.107	Down
UMPS	-0.690751993269818	1.3661284166837e-67	2.44892179974721e-63	0.031	0.125	Down
MCOLN1	-1.13358763762715	4.23537607090351e-67	7.59233514470163e-63	0.019	0.103	Down
SVIL	-0.610993193429209	5.41668467088554e-67	9.70994894102941e-63	0.031	0.13	Down
MARCKSL1	-0.587590183314052	5.42974627856179e-67	9.73336317894986e-63	0.04	0.149	Down
AIMP2	-0.67961287019682	8.6610296245151e-67	1.55257617049058e-62	0.028	0.124	Down
RTFDC1	-0.898472434406846	8.92964279972771e-67	1.60072776827919e-62	0.026	0.117	Down
TMEM138	-0.99102042733659	9.72796456267977e-67	1.74383492750598e-62	0.022	0.112	Down
BMX	-0.73875613135043	1.46357347196472e-66	2.62360180584396e-62	0.023	0.12	Down
MLX	-0.589594762378061	2.07954211904717e-66	3.72778720260395e-62	0.027	0.121	Down
SOX6	-0.661350276518659	2.39050251830417e-66	4.28521481431206e-62	0.021	0.11	Down
C9orf84	-1.08384771541519	2.50473497335636e-66	4.48998791323862e-62	0.019	0.102	Down
PDCD11	-0.607665966401031	2.88063499866893e-66	5.16382629861392e-62	0.036	0.138	Down
COL21A1	-0.639619656576195	3.3539429836587e-66	6.01227819250659e-62	0.039	0.147	Down
ASTE1	-0.749601115063701	4.37163708522247e-66	7.83659663896981e-62	0.02	0.101	Down
TLDC1	-0.681933090867921	3.36834476228396e-65	6.03809482087022e-61	0.025	0.117	Down
GPANK1	-0.632160715213494	5.21706485233234e-65	9.35211045429095e-61	0.023	0.116	Down
SIRT4	-0.622082778374529	5.60371180167433e-65	1.00452137756814e-60	0.027	0.118	Down
GTPBP10	-0.682324740018215	1.24553193289496e-64	2.2327405429075e-60	0.031	0.129	Down
DNAH2	-0.684221629925214	2.83645016291313e-64	5.08462056203808e-60	0.033	0.128	Down
KCNQ1	-0.921969899055298	1.08524943132922e-63	1.94541813060075e-59	0.021	0.111	Down
ALG3	-0.724885977932885	1.49028636376505e-63	2.67148733568522e-59	0.024	0.11	Down
NECAP2	-0.767705312542426	2.49766499498959e-63	4.47731427001834e-59	0.022	0.105	Down
MCEE	-0.862987116538199	5.78114758067281e-63	1.03632851531141e-58	0.03	0.121	Down
PROSER3	-0.963271109756623	5.79470219648368e-63	1.03875831574166e-58	0.02	0.105	Down
TAF9B	-0.694992039307643	8.80049464596252e-63	1.57757667023524e-58	0.023	0.106	Down
RANGRF	-0.761235068823242	9.45574735110423e-63	1.69503727015894e-58	0.024	0.108	Down
VPS25	-0.691293759537939	1.109175841036e-62	1.98830861264113e-58	0.021	0.104	Down
TMEM136	-0.617219409420957	1.19649474389336e-62	2.14483647790324e-58	0.022	0.101	Down
HMGCL	-0.72852782011186	1.23641236760644e-62	2.21639281017131e-58	0.025	0.108	Down
SYT10	-1.16581852320851	1.24546709569905e-62	2.23262431575013e-58	0.02	0.101	Down
NUP210L	-0.90968579328355	1.29067625295838e-62	2.3136662510532e-58	0.032	0.129	Down
ITGA8	-1.15147499135883	1.62159503683082e-62	2.90687126302293e-58	0.02	0.101	Down
AGBL1	-0.636233279530709	3.06777875621474e-62	5.49930019839055e-58	0.039	0.137	Down
MEGF11	-1.10351444878533	3.98760233953538e-62	7.14817595385111e-58	0.021	0.108	Down
GLT8D2	-0.585565095747041	7.77713233930388e-62	1.39412874314361e-57	0.03	0.122	Down
WDR31	-0.583566481849962	1.8192220438485e-61	3.26113743580282e-57	0.029	0.121	Down
GTPBP2	-1.00242579079505	1.8777588009539e-61	3.36607042658995e-57	0.022	0.11	Down
SPRTN	-0.612276197540352	8.7233304494063e-61	1.56374421636057e-56	0.024	0.101	Down
SLC16A1	-0.915167075029959	9.51097380962379e-61	1.70493716511316e-56	0.022	0.108	Down
PRPF18	-0.757676814513402	1.51733389014086e-60	2.7199727314665e-56	0.024	0.108	Down
RNF207	-0.597275234101549	2.14949062277716e-60	3.85317689039034e-56	0.029	0.117	Down
TOMM40L	-0.765790377111308	2.80759528508661e-60	5.03289530804626e-56	0.023	0.102	Down
TIGD7	-0.667733863066952	6.38466301810663e-60	1.14451469262579e-55	0.023	0.103	Down
ING2	-0.672974893885929	8.85893217507372e-60	1.58805218170371e-55	0.023	0.106	Down
TRABD2A	-0.838366950305533	1.57260891085666e-59	2.81905873360164e-55	0.021	0.103	Down
SCAF1	-0.623482044550674	2.16215713415532e-59	3.87588287868683e-55	0.035	0.133	Down
CHCHD7	-0.700448791678613	3.90022608478334e-59	6.99154527958262e-55	0.028	0.117	Down
FILIP1	-0.685045509190863	7.67779225176315e-59	1.37632103905106e-54	0.025	0.112	Down
KCNK2	-0.623468450031399	9.27877861402139e-59	1.66331385434947e-54	0.027	0.12	Down
POLH	-0.605446690573542	6.89742588972494e-58	1.23643256499209e-53	0.03	0.113	Down
B4GALT4	-0.77913550656478	7.4934365293387e-58	1.34327343224926e-53	0.022	0.101	Down
TMC7	-1.07783627928873	1.93164454466098e-57	3.46266601075928e-53	0.021	0.106	Down
ZNF778	-0.588270910230198	3.00534674649253e-57	5.38738457776251e-53	0.028	0.111	Down
ARSJ	-0.725520773797851	8.95023313306303e-57	1.60441879143288e-52	0.025	0.114	Down
RPS21	-0.794418219676597	2.63281853049766e-56	4.71959049777011e-52	0.025	0.111	Down
ZNF528	-0.706904560457248	3.02273063514484e-56	5.41854693656063e-52	0.025	0.101	Down
CLCN7	0.593396201723271	7.66826383189928e-56	1.37461297450627e-51	0.145	0.304	Up
TOP1MT	-0.631751024012692	1.33521361797809e-55	2.39350393158752e-51	0.027	0.109	Down
HPSE2	-0.799690760007374	2.63567569348118e-55	4.72471224813436e-51	0.024	0.106	Down
NIPSNAP3A	-0.739321749352667	3.14706361261174e-55	5.6414262319678e-51	0.025	0.108	Down
MAP2K2	0.611636820335021	5.02861568311325e-55	9.01429647354882e-51	0.164	0.341	Up
RPA3	-0.630998343784368	5.77345260032926e-55	1.03494911313502e-50	0.021	0.101	Down
P4HA3	-0.94455405626418	1.40676323072281e-54	2.52176376739371e-50	0.021	0.101	Down
USF2	0.599568166686796	1.67253616060881e-54	2.99818832150735e-50	0.135	0.287	Up
CLEC11A	-0.638940732746632	2.77270013353907e-54	4.97034225938214e-50	0.024	0.101	Down
ANAPC2	-0.800762396384149	1.92123067791529e-53	3.44399811323096e-49	0.026	0.105	Down
LDLR	-0.733466722823512	3.32434112818693e-53	5.95921390638788e-49	0.026	0.102	Down
ARHGEF25	0.615271399004478	4.460894364368e-52	7.99659923756608e-48	0.185	0.362	Up
ZFP2	-0.608786101679406	1.08512148418765e-51	1.94518877255478e-47	0.03	0.11	Down
BDNF	-0.711155428266324	1.22401453210465e-50	2.1941684502508e-46	0.035	0.113	Down
MDFIC	-0.691049117209714	4.23291210592023e-50	7.58791824107261e-46	0.027	0.112	Down
INO80D	0.681085174573366	4.84072936637127e-49	8.67749146215713e-45	0.209	0.402	Up
GNB2	0.644908952957825	1.48860419133081e-48	2.66847187337962e-44	0.174	0.346	Up
SLC6A8	0.595364567776254	9.79040058300215e-48	1.75502720850897e-43	0.092	0.205	Up
IRF2BP2	0.609412633681326	1.01556448066369e-47	1.82050088803773e-43	0.101	0.224	Up
UBTF	0.62776382260016	5.59775566731638e-47	1.00345368092313e-42	0.113	0.246	Up
ARFGAP1	0.668667321691775	1.14647259019994e-46	2.05516676519242e-42	0.132	0.264	Up
ZNF91	0.651405194197504	1.26853515029222e-46	2.27397611041383e-42	0.363	0.652	Up
MAPK8IP2	0.647121894837157	5.64379403390087e-46	1.01170651851707e-41	0.247	0.466	Up
SCN1B	0.676427632359427	7.83464351488495e-46	1.40443819647828e-41	0.159	0.305	Up
QKI	0.615344281993131	1.62506773533138e-45	2.91309642235503e-41	0.165	0.325	Up
BAP1	0.665346203523023	4.23748941694688e-45	7.59612352881898e-41	0.087	0.203	Up
STK11	0.668457848995277	5.66732661221862e-45	1.01592496850631e-40	0.09	0.195	Up
DAB2IP	0.591346432338757	7.43138728179416e-45	1.33215048413442e-40	0.104	0.226	Up
LINGO1	0.78478825869023	8.78925948552315e-45	1.57556265537488e-40	0.739	0.903	Up
RNF208	0.589316605722144	9.69252253927444e-45	1.73748159039034e-40	0.152	0.304	Up
GNA11	0.729697233431877	2.92082487088241e-43	5.23587066354381e-39	0.141	0.281	Up
RABL6	0.764672935480778	4.91636618811564e-43	8.8130780288161e-39	0.182	0.348	Up
MAPK8IP1	0.805871404367567	8.88511125342346e-42	1.59274504328869e-37	0.153	0.301	Up
CXXC5	0.697165867915007	1.57510051461305e-41	2.82352518249536e-37	0.27	0.484	Up
PTGDS	0.59441563110584	4.9869005684947e-41	8.93951795908359e-37	0.058	0.149	Up
UBE2M	0.776950618933169	9.29868026980072e-41	1.66688142516448e-36	0.163	0.314	Up
WDR82	0.693281114988033	3.21329825307438e-40	5.76015844846114e-36	0.245	0.46	Up
PDZD4	0.724808093848356	7.6841155858856e-40	1.37745455992585e-35	0.178	0.336	Up
GIT1	0.691123160734227	1.95537848644455e-39	3.5052114748005e-35	0.192	0.379	Up
PRRC2C	0.675908532046048	2.40993734962496e-39	4.32005369293771e-35	0.351	0.627	Up
KLHL4	0.67079988318237	1.39400297667198e-38	2.49888973598219e-34	0.159	0.302	Up
SYNPO	0.710578746475746	3.12609135238393e-38	5.60383135828344e-34	0.259	0.459	Up
NCDN	0.698614099395576	1.21741977016146e-37	2.18234667999143e-33	0.129	0.255	Up
NECAB3	0.680897599268484	1.3327627313502e-37	2.38911047221838e-33	0.063	0.149	Up
PLXNA1	0.662195526069221	2.35335792997805e-37	4.21862942527865e-33	0.139	0.28	Up
PABPN1	0.678132549920298	2.23841187666771e-36	4.01257713011454e-32	0.2	0.367	Up
TSPYL4	0.613809979675744	3.34665977130877e-36	5.9992223060481e-32	0.237	0.436	Up
SOWAHA	0.690208927524448	1.21664525206064e-35	2.1809582788439e-31	0.065	0.151	Up
ZDHHC8	0.637123906161176	2.87626451789951e-35	5.15599177478666e-31	0.088	0.19	Up
HAPLN4	0.804849560279482	3.30502644654411e-34	5.92459040807497e-30	0.145	0.265	Up
UPF1	0.775339018817019	4.1364130178474e-34	7.41493397579325e-30	0.088	0.182	Up
DUS1L	0.64312599589465	7.52115070994674e-34	1.34824147626505e-29	0.081	0.168	Up
ITPKA	0.693290813131863	7.73826599212038e-34	1.3871615617475e-29	0.179	0.336	Up
ABHD17A	0.699621940746586	9.29136673943121e-34	1.66557040171044e-29	0.099	0.203	Up
UCK1	0.723303394570456	1.43428559868581e-33	2.57110036420418e-29	0.064	0.141	Up
C11orf68	0.654922156883718	1.48032180464029e-33	2.65362486699819e-29	0.095	0.2	Up
GRIN1	0.908124212993696	3.57737755664246e-33	6.41280700803727e-29	0.692	0.878	Up
SMAD2	0.871599088470689	7.4269758546392e-33	1.33135969170262e-28	0.259	0.466	Up
CDC34	0.614295475587904	2.19493223852522e-32	3.93463553078031e-28	0.085	0.179	Up
DGAT1	0.638403946903915	2.76087708225214e-32	4.94914825764518e-28	0.054	0.13	Up
NAT14	0.71475183863029	3.17045878232189e-32	5.68336441319023e-28	0.089	0.175	Up
ADAP1	0.764664998227462	9.07135525280032e-32	1.62613114261698e-27	0.129	0.255	Up
CTDSP2	0.589375459238107	1.15180039885166e-31	2.06471739498148e-27	0.092	0.192	Up
FAM69B	0.587003018823839	1.38314120666388e-31	2.47941892706567e-27	0.066	0.149	Up
PIAS4	0.71844230960941	1.82626297333931e-31	3.27375900600806e-27	0.095	0.188	Up
REXO1	0.689190422595659	1.83121093306548e-31	3.28262871861318e-27	0.074	0.16	Up
SNPH	0.945734745795228	3.11428687746888e-31	5.58267065655072e-27	0.213	0.367	Up
HHAT	0.600192401021974	3.14676355412524e-31	5.6408883471249e-27	0.124	0.238	Up
SLC26A3	1.22656956002339	3.5181735216008e-31	6.30667785482159e-27	0.593	0.718	Up
HCN2	0.615946006883681	1.84366857687182e-30	3.30496029090042e-26	0.07	0.152	Up
C9orf69	0.705023263594909	5.62645107540872e-30	1.00859761977777e-25	0.071	0.148	Up
ORMDL3	0.629537322361383	1.20777632685935e-29	2.16505984352807e-25	0.047	0.117	Up
FAM210B	0.607963206289686	3.64490974983851e-29	6.53386521756052e-25	0.063	0.132	Up
SMAD4	0.714905564856785	1.16264368672214e-28	2.0841550728181e-24	0.093	0.189	Up
RLTPR	0.606512479122839	1.36987349569312e-28	2.45563522837948e-24	0.07	0.145	Up
FAM171A2	0.655216251905004	1.54438437106074e-28	2.76846342356349e-24	0.084	0.175	Up
UBQLN4	0.810424993419572	1.72280426018233e-28	3.08829891680284e-24	0.079	0.161	Up
BRSK2	0.680998132120387	2.19837391478735e-28	3.94080507964781e-24	0.227	0.401	Up
NRXN2	0.612362003834302	2.554917266444e-28	4.57994469182752e-24	0.361	0.626	Up
ZBTB7A	0.806652027822998	2.91528605777071e-28	5.22594178715978e-24	0.232	0.4	Up
PGAM5	0.642462482276889	2.92898086359389e-28	5.25049109607841e-24	0.049	0.114	Up
ADAM15	0.621796964468444	4.50047182124206e-28	8.06754578675851e-24	0.041	0.102	Up
C1orf233	0.79595526636249	5.17997821415994e-28	9.28562894670311e-24	0.058	0.126	Up
DDX55	0.637300273970472	7.55762211132326e-28	1.35477933967581e-23	0.062	0.135	Up
RP11-618P17.4	0.755095169474546	1.04369826211604e-27	1.87093350466921e-23	0.192	0.347	Up
ATN1	0.643473708623196	1.28315471168407e-27	2.30018313616486e-23	0.162	0.292	Up
FBXL19	0.63766893513359	1.89759074241404e-27	3.40162116485141e-23	0.061	0.128	Up
MEX3C	0.623818715722992	1.13065966661456e-26	2.02682051837326e-22	0.045	0.11	Up
PLP1	1.01461198294259	1.72279169383627e-26	3.0882763903709e-22	0.082	0.162	Up
ZBTB21	0.688038937279922	6.1252596321445e-26	1.09801404165822e-21	0.065	0.136	Up
DHFR	1.52215489089721	8.09831399126079e-26	1.45170376607341e-21	0.52	0.611	Up
FBLL1	0.799528115028838	1.01033061030249e-25	1.81111865202825e-21	0.069	0.144	Up
FKBP5	0.662260558977269	1.60410408380048e-25	2.87551698062074e-21	0.16	0.277	Up
AC013461.1	0.628468783864001	5.51915405066716e-25	9.89363555122595e-21	0.07	0.143	Up
PLXND1	0.661972531279904	1.07114786417344e-24	1.92013966131731e-20	0.093	0.179	Up
GIGYF1	0.620325326562332	2.30907680208409e-24	4.13925107541595e-20	0.063	0.129	Up
RIMS4	0.757624717375817	3.09549014148695e-24	5.54897562762951e-20	0.076	0.158	Up
DUSP7	0.755013278546484	1.1021193589399e-23	1.97565916283566e-19	0.055	0.116	Up
TOB1	0.877070358591998	1.70663753444191e-23	3.05931844424057e-19	0.084	0.156	Up
VSTM2A	0.731171608522024	3.51148178453327e-22	6.29468224695434e-18	0.247	0.392	Up
MBD3	0.686554228841298	5.24392552050414e-22	9.40026088805573e-18	0.07	0.137	Up
MXD4	0.721362842269892	1.01761478972476e-21	1.82417627206061e-17	0.07	0.142	Up
SYN1	0.58450636299065	1.6339201332685e-21	2.92896523089711e-17	0.427	0.7	Up
GPS2	0.910408304493232	2.50643619403313e-21	4.49303752142379e-17	0.074	0.142	Up
JUND	0.757083650699615	4.62405198856469e-21	8.28907559470107e-17	0.27	0.441	Up
ZNF316	0.640616322329112	7.5250531689491e-21	1.34894103106582e-16	0.052	0.112	Up
SRF	0.675473794613092	1.54504569116061e-20	2.76964890597451e-16	0.054	0.11	Up
CELSR3	0.610818618971709	2.43705884920638e-20	4.36867169308735e-16	0.049	0.104	Up
SPTB	0.790814397298313	3.05647242616984e-20	5.47903247115206e-16	0.099	0.181	Up
SEMA3C	0.639151165027496	3.48029793204777e-20	6.23878207298882e-16	0.088	0.155	Up
SEMA7A	0.897414496026858	2.39913135631109e-18	4.30068286932326e-14	0.094	0.168	Up
ZNF804A	0.770584762151889	2.92941055143091e-18	5.25126135449504e-14	0.249	0.392	Up
CCDC117	0.732132584734473	7.02487918833499e-18	1.25927984330093e-13	0.055	0.105	Up
DRD1	0.856287362805175	8.5785623579688e-18	1.53779308828949e-13	0.067	0.126	Up
DUSP8	0.895930671408353	3.75586512381595e-17	6.73276382095248e-13	0.115	0.197	Up
PRR36	0.739409731866564	4.97783131158582e-17	8.92326040914874e-13	0.076	0.133	Up
SCRT1	0.859324981394792	1.21085899071043e-16	2.17058582674752e-12	0.082	0.142	Up
SHANK3	0.828813323394856	1.43531257042397e-16	2.57294131374200e-12	0.053	0.107	Up
LRFN4	1.08891208044624	1.06169372308292e-15	1.90319216799844e-11	0.113	0.186	Up
ICAM5	0.728831819677796	1.63176179905337e-15	2.92509620098308e-11	0.06	0.115	Up
ELK1	1.0850376462943	3.44194353010391e-15	6.17002797206427e-11	0.227	0.349	Up
MTRNR2L8	2.10875527412893	1.16344636507967e-13	2.08559395404182e-09	0.171	0.134	Up
MTRNR2L1	1.96102638180399	2.07960659881945e-13	3.72790278904375e-09	0.114	0.08	Up
EEF1A2	1.06073180602941	5.03434292151522e-13	9.02456312110819e-09	0.155	0.245	Up
TMEM47	0.810057962339813	2.17090476547108e-12	3.89156388258345e-08	0.057	0.108	Up
H1FX	1.06011447623665	4.20500278465757e-12	7.53788799177716e-08	0.187	0.279	Up
SLC17A6	0.673525344292134	3.56227533605937e-11	6.38573476742002e-07	0.055	0.101	Up
EDIL3	0.675311653861904	4.90237852573557e-10	8.78800374523357e-06	0.38	0.567	Up
COL27A1	0.99168686520176	1.22103444495068e-08	0.000218882634601859	0.065	0.103	Up
MKNK2	1.08185129412485	1.36544460610274e-07	0.00244769600089976	0.073	0.113	Up
RASD2	1.14909864205019	6.78727328580579e-07	0.0121668660921355	0.098	0.138	Up
KCND2	0.716177668064509	2.19093497348804e-06	0.0392747003347466	0.606	0.817	Up
CHD5	0.764973812236576	3.6374583989593e-06	0.0652050792597444	0.456	0.702	Up
ACVR1C	1.11413939915016	1.00668936067466e-05	0.180459134794539	0.094	0.126	Up
MTRNR2L12	1.76807696517312	6.03672944646399e-05	1	0.237	0.233	Up
THSD7A	0.925171505185785	0.000267237692239598	1	0.136	0.184	Up
CBLN2	0.774350045335472	0.00333257167712305	1	0.455	0.631	Up
TSPYL1	0.642986087396599	0.00603853207625182	1	0.536	0.787	Up
CAMK2N1	0.68193682316642	0.00850529382160928	1	0.497	0.73	Up
