# Supplementary material for: Single‐cell analysis reveals neuroprotective histone deacetylase inhibitor pathways
Source: Alzheimers Dement. 2026 Feb 3;22(2):e71108. doi: 10.1002/alz.71108 (PMC12865332; doi:10.1002/alz.71108)
Supplement: Supplementary file 3 — Supporting Information [file ALZ-22-e71108-s003.zip › alz71108-sup-0009-SuppMat7.tsv]

Rank	score	Perturbation	Perturbation LIFE URL	Perturbation PubChem URL	Perturbation DrugBank URL	Cell-line	Dose	Time	Signature URL
1	0.0671	HY-10518	http://life.ccs.miami.edu/life/summary?mode=SmallMolecule&source=BROAD&input=BRD-K13566078	http://pubchem.ncbi.nlm.nih.gov/summary/summary.cgi?cid=9813758	None	VCAP	10.0um	24.0h	https://maayanlab.cloud/L1000CDS2/meta?sig_id=CPC014_VCAP_24H:BRD-K13566078:10.0
2	0.0525	T5212475	http://life.ccs.miami.edu/life/summary?mode=SmallMolecule&source=BROAD&input=BRD-K62459624	http://pubchem.ncbi.nlm.nih.gov/summary/summary.cgi?cid=2416356	None	VCAP	10.0um	24.0h	https://maayanlab.cloud/L1000CDS2/meta?sig_id=CPC012_VCAP_24H:BRD-K62459624:10.0
3	0.0510	Narciclasine	http://life.ccs.miami.edu/life/summary?mode=SmallMolecule&source=BROAD&input=BRD-K06792661	http://pubchem.ncbi.nlm.nih.gov/summary/summary.cgi?cid=72376	None	HA1E	10.0um	24.0h	https://maayanlab.cloud/L1000CDS2/meta?sig_id=CPC006_HA1E_24H:BRD-K06792661:10.0
4	0.0466	BL-081	http://life.ccs.miami.edu/life/summary?mode=SmallMolecule&source=BROAD&input=BRD-U66370498	None	None	VCAP	10.0um	24.0h	https://maayanlab.cloud/L1000CDS2/meta?sig_id=CPC014_VCAP_24H:BRD-U66370498:10.0
5	0.0452	Dorsomorphin dihydrochloride	http://life.ccs.miami.edu/life/summary?mode=SmallMolecule&source=BROAD&input=BRD-K54233340	http://pubchem.ncbi.nlm.nih.gov/summary/summary.cgi?cid=11524144	None	VCAP	10.0um	24.0h	https://maayanlab.cloud/L1000CDS2/meta?sig_id=CPC004_VCAP_24H:BRD-K54233340:10.0
6	0.0437	BRD-K38615104	http://life.ccs.miami.edu/life/summary?mode=SmallMolecule&source=BROAD&input=BRD-K38615104	http://pubchem.ncbi.nlm.nih.gov/summary/summary.cgi?cid=10172943	None	NPC	10.0um	24.0h	https://maayanlab.cloud/L1000CDS2/meta?sig_id=CPC014_NPC_24H:BRD-K38615104:10.0
7	0.0437	BRD-U29336476	http://life.ccs.miami.edu/life/summary?mode=SmallMolecule&source=BROAD&input=BRD-U29336476	None	None	VCAP	10.0um	24.0h	https://maayanlab.cloud/L1000CDS2/meta?sig_id=CPC014_VCAP_24H:BRD-U29336476:10.0
8	0.0408	Parthenolide	http://life.ccs.miami.edu/life/summary?mode=SmallMolecule&source=BROAD&input=BRD-K81651477	http://pubchem.ncbi.nlm.nih.gov/summary/summary.cgi?cid=5420804	None	A375	20.0um	24.0h	https://maayanlab.cloud/L1000CDS2/meta?sig_id=CPC006_A375_24H:BRD-K81651477:20.0
9	0.0408	IMD 0354	http://life.ccs.miami.edu/life/summary?mode=SmallMolecule&source=BROAD&input=BRD-K74305673	http://pubchem.ncbi.nlm.nih.gov/summary/summary.cgi?cid=5081913	None	MCF7	10.0um	24.0h	https://maayanlab.cloud/L1000CDS2/meta?sig_id=CPC006_MCF7_24H:BRD-K74305673:10.0
10	0.0408	BRD-U33728988	http://life.ccs.miami.edu/life/summary?mode=SmallMolecule&source=BROAD&input=BRD-U33728988	None	None	VCAP	10.0um	24.0h	https://maayanlab.cloud/L1000CDS2/meta?sig_id=CPC014_VCAP_24H:BRD-U33728988:10.0
11	0.0394	PROSTAGLANDIN A1	http://life.ccs.miami.edu/life/summary?mode=SmallMolecule&source=BROAD&input=BRD-K04010869	http://pubchem.ncbi.nlm.nih.gov/summary/summary.cgi?cid=5281912	None	HT115	1.0um	6.0h	https://maayanlab.cloud/L1000CDS2/meta?sig_id=CPC006_HT115_6H:BRD-K04010869:1.0
12	0.0379	BRD-K80786583	http://life.ccs.miami.edu/life/summary?mode=SmallMolecule&source=BROAD&input=BRD-K80786583	http://pubchem.ncbi.nlm.nih.gov/summary/summary.cgi?cid=44616501	None	MCF7	10.0um	24.0h	https://maayanlab.cloud/L1000CDS2/meta?sig_id=CPC013_MCF7_24H:BRD-K80786583:10.0
13	0.0379	S1053	http://life.ccs.miami.edu/life/summary?mode=SmallMolecule&source=BROAD&input=BRD-K77908580	http://pubchem.ncbi.nlm.nih.gov/summary/summary.cgi?cid=4261	None	VCAP	10.0um	24.0h	https://maayanlab.cloud/L1000CDS2/meta?sig_id=CPC014_VCAP_24H:BRD-K77908580:10.0
14	0.0364	NICLOSAMIDE	http://life.ccs.miami.edu/life/summary?mode=SmallMolecule&source=BROAD&input=BRD-K35960502	http://pubchem.ncbi.nlm.nih.gov/summary/summary.cgi?cid=4477	http://www.drugbank.ca/drugs/DB06803	MCF7	10.0um	24.0h	https://maayanlab.cloud/L1000CDS2/meta?sig_id=CPC006_MCF7_24H:BRD-K35960502:10.0
15	0.0364	dactinomycin	http://life.ccs.miami.edu/life/summary?mode=SmallMolecule&source=BROAD&input=BRD-K70578146	http://pubchem.ncbi.nlm.nih.gov/summary/summary.cgi?cid=457193	None	VCAP	10.0um	24.0h	https://maayanlab.cloud/L1000CDS2/meta?sig_id=CPC010_VCAP_24H:BRD-K70578146:10.0
16	0.0364	S1230	http://life.ccs.miami.edu/life/summary?mode=SmallMolecule&source=BROAD&input=BRD-K87909389	http://pubchem.ncbi.nlm.nih.gov/summary/summary.cgi?cid=5287969	None	VCAP	10.0um	24.0h	https://maayanlab.cloud/L1000CDS2/meta?sig_id=CPC013_VCAP_24H:BRD-K87909389:10.0
17	0.0364	wortmannin	http://life.ccs.miami.edu/life/summary?mode=SmallMolecule&source=BROAD&input=BRD-A75409952	http://pubchem.ncbi.nlm.nih.gov/summary/summary.cgi?cid=5691	None	VCAP	10.0um	24.0h	https://maayanlab.cloud/L1000CDS2/meta?sig_id=CPC014_VCAP_24H:BRD-A75409952:10.0
18	0.0350	Emetine Dihydrochloride Hydrate (74)	http://life.ccs.miami.edu/life/summary?mode=SmallMolecule&source=BROAD&input=BRD-K01976263	http://pubchem.ncbi.nlm.nih.gov/summary/summary.cgi?cid=11957493	None	HA1E	0.63um	24.0h	https://maayanlab.cloud/L1000CDS2/meta?sig_id=CPC006_HA1E_24H:BRD-K01976263:0.63
19	0.0335	T542500	http://life.ccs.miami.edu/life/summary?mode=SmallMolecule&source=BROAD&input=BRD-A59985574	http://pubchem.ncbi.nlm.nih.gov/summary/summary.cgi?cid=5515	None	VCAP	10.0um	24.0h	https://maayanlab.cloud/L1000CDS2/meta?sig_id=CPC012_VCAP_24H:BRD-A59985574:10.0
20	0.0335	P8624	http://life.ccs.miami.edu/life/summary?mode=SmallMolecule&source=BROAD&input=BRD-K83794624	http://pubchem.ncbi.nlm.nih.gov/summary/summary.cgi?cid=11296583	None	NPC	10.0um	24.0h	https://maayanlab.cloud/L1000CDS2/meta?sig_id=CPC014_NPC_24H:BRD-K83794624:10.0
21	0.0335	BRD-K09549677	http://life.ccs.miami.edu/life/summary?mode=SmallMolecule&source=BROAD&input=BRD-K09549677	http://pubchem.ncbi.nlm.nih.gov/summary/summary.cgi?cid=60663	None	NPC	10.0um	24.0h	https://maayanlab.cloud/L1000CDS2/meta?sig_id=CPC017_NPC_24H:BRD-K09549677:10.0
22	0.0321	PROSTAGLANDIN A1	http://life.ccs.miami.edu/life/summary?mode=SmallMolecule&source=BROAD&input=BRD-K04010869	http://pubchem.ncbi.nlm.nih.gov/summary/summary.cgi?cid=5281912	None	NCIH1694	1.0um	6.0h	https://maayanlab.cloud/L1000CDS2/meta?sig_id=CPC006_NCIH1694_6H:BRD-K04010869:1.0
23	0.0321	curcubitacin I	http://life.ccs.miami.edu/life/summary?mode=SmallMolecule&source=BROAD&input=BRD-A28105619	http://pubchem.ncbi.nlm.nih.gov/summary/summary.cgi?cid=73707401	None	VCAP	10.0um	24.0h	https://maayanlab.cloud/L1000CDS2/meta?sig_id=CPC006_VCAP_24H:BRD-A28105619:10.0
24	0.0321	BRD-K56411643	http://life.ccs.miami.edu/life/summary?mode=SmallMolecule&source=BROAD&input=BRD-K56411643	http://pubchem.ncbi.nlm.nih.gov/summary/summary.cgi?cid=40911229	None	VCAP	10.0um	24.0h	https://maayanlab.cloud/L1000CDS2/meta?sig_id=CPC006_VCAP_24H:BRD-K56411643:10.0
25	0.0321	C3930	http://life.ccs.miami.edu/life/summary?mode=SmallMolecule&source=BROAD&input=BRD-A98283014	http://pubchem.ncbi.nlm.nih.gov/summary/summary.cgi?cid=644274	None	MCF7	10.0um	24.0h	https://maayanlab.cloud/L1000CDS2/meta?sig_id=CPC014_MCF7_24H:BRD-A98283014:10.0
26	0.0321	HY-10518	http://life.ccs.miami.edu/life/summary?mode=SmallMolecule&source=BROAD&input=BRD-K13566078	http://pubchem.ncbi.nlm.nih.gov/summary/summary.cgi?cid=9813758	None	PHH	10.0um	24.0h	https://maayanlab.cloud/L1000CDS2/meta?sig_id=CPC014_PHH_24H:BRD-K13566078:10.0
27	0.0321	BRD-U25771771	http://life.ccs.miami.edu/life/summary?mode=SmallMolecule&source=BROAD&input=BRD-U25771771	None	None	VCAP	10.0um	24.0h	https://maayanlab.cloud/L1000CDS2/meta?sig_id=CPC014_VCAP_24H:BRD-U25771771:10.0
28	0.0321	BRD-A94756469	http://life.ccs.miami.edu/life/summary?mode=SmallMolecule&source=BROAD&input=BRD-A94756469	http://pubchem.ncbi.nlm.nih.gov/summary/summary.cgi?cid=5702042	None	NPC	10.0um	24.0h	https://maayanlab.cloud/L1000CDS2/meta?sig_id=CPC017_NPC_24H:BRD-A94756469:10.0
29	0.0321	BRD-K23478508	http://life.ccs.miami.edu/life/summary?mode=SmallMolecule&source=BROAD&input=BRD-K23478508	http://pubchem.ncbi.nlm.nih.gov/summary/summary.cgi?cid=2724385	None	NPC	10.0um	24.0h	https://maayanlab.cloud/L1000CDS2/meta?sig_id=CPC017_NPC_24H:BRD-K23478508:10.0
30	0.0306	PROSTAGLANDIN A1	http://life.ccs.miami.edu/life/summary?mode=SmallMolecule&source=BROAD&input=BRD-K04010869	http://pubchem.ncbi.nlm.nih.gov/summary/summary.cgi?cid=5281912	None	CL34	1.0um	6.0h	https://maayanlab.cloud/L1000CDS2/meta?sig_id=CPC006_CL34_6H:BRD-K04010869:1.0
31	0.0306	PP-110	http://life.ccs.miami.edu/life/summary?mode=SmallMolecule&source=BROAD&input=BRD-K03618428	http://pubchem.ncbi.nlm.nih.gov/summary/summary.cgi?cid=24905203	None	HA1E	22.2um	24.0h	https://maayanlab.cloud/L1000CDS2/meta?sig_id=CPC006_HA1E_24H:BRD-K03618428:22.2
32	0.0306	KU-0063794	http://life.ccs.miami.edu/life/summary?mode=SmallMolecule&source=BROAD&input=BRD-K67566344	http://pubchem.ncbi.nlm.nih.gov/summary/summary.cgi?cid=16736978	None	HA1E	10.0um	24.0h	https://maayanlab.cloud/L1000CDS2/meta?sig_id=CPC006_HA1E_24H:BRD-K67566344:10.0
33	0.0306	GR-109	http://life.ccs.miami.edu/life/summary?mode=SmallMolecule&source=BROAD&input=BRD-A96799240	http://pubchem.ncbi.nlm.nih.gov/summary/summary.cgi?cid=6438629	None	VCAP	10.0um	24.0h	https://maayanlab.cloud/L1000CDS2/meta?sig_id=CPC014_VCAP_24H:BRD-A96799240:10.0
34	0.0306	chelerythrine chloride	http://life.ccs.miami.edu/life/summary?mode=SmallMolecule&source=BROAD&input=BRD-K87904882	None	None	HEPG2	10um	24h	https://maayanlab.cloud/L1000CDS2/meta?sig_id=LJP009_HEPG2_24H:BRD-K87904882:10
35	0.0292	BRD-K12184916	http://life.ccs.miami.edu/life/summary?mode=SmallMolecule&source=BROAD&input=BRD-K12184916	http://pubchem.ncbi.nlm.nih.gov/summary/summary.cgi?cid=11977753	None	HA1E	0.63um	24.0h	https://maayanlab.cloud/L1000CDS2/meta?sig_id=CPC006_HA1E_24H:BRD-K12184916:0.63
36	0.0292	Dorsomorphin dihydrochloride	http://life.ccs.miami.edu/life/summary?mode=SmallMolecule&source=BROAD&input=BRD-K54233340	http://pubchem.ncbi.nlm.nih.gov/summary/summary.cgi?cid=11524144	None	HA1E	10.0um	24.0h	https://maayanlab.cloud/L1000CDS2/meta?sig_id=CPC006_HA1E_24H:BRD-K54233340:10.0
37	0.0292	AZD8055	http://life.ccs.miami.edu/life/summary?mode=SmallMolecule&source=BROAD&input=BRD-K69932463	http://pubchem.ncbi.nlm.nih.gov/summary/summary.cgi?cid=25262965	None	HA1E	10.0um	24.0h	https://maayanlab.cloud/L1000CDS2/meta?sig_id=CPC006_HA1E_24H:BRD-K69932463:10.0
38	0.0292	B675700.cdx	http://life.ccs.miami.edu/life/summary?mode=SmallMolecule&source=BROAD&input=BRD-K88510285	http://pubchem.ncbi.nlm.nih.gov/summary/summary.cgi?cid=387447	None	HA1E	0.04um	24.0h	https://maayanlab.cloud/L1000CDS2/meta?sig_id=CPC006_HA1E_24H:BRD-K88510285:0.04
39	0.0292	BRD-U82589721	http://life.ccs.miami.edu/life/summary?mode=SmallMolecule&source=BROAD&input=BRD-U82589721	None	None	MCF7	10.0um	24.0h	https://maayanlab.cloud/L1000CDS2/meta?sig_id=CPC013_MCF7_24H:BRD-U82589721:10.0
40	0.0292	BRD-K40175214	http://life.ccs.miami.edu/life/summary?mode=SmallMolecule&source=BROAD&input=BRD-K40175214	http://pubchem.ncbi.nlm.nih.gov/summary/summary.cgi?cid=49836027	None	MCF7	10.0um	24.0h	https://maayanlab.cloud/L1000CDS2/meta?sig_id=CPC014_MCF7_24H:BRD-K40175214:10.0
41	0.0292	BRD-U51951544	http://life.ccs.miami.edu/life/summary?mode=SmallMolecule&source=BROAD&input=BRD-U51951544	None	None	PHH	10.0um	24.0h	https://maayanlab.cloud/L1000CDS2/meta?sig_id=CPC014_PHH_24H:BRD-U51951544:10.0
42	0.0292	BRD-A80502530	http://life.ccs.miami.edu/life/summary?mode=SmallMolecule&source=BROAD&input=BRD-A80502530	http://pubchem.ncbi.nlm.nih.gov/summary/summary.cgi?cid=23947601	None	NPC	10.0um	24.0h	https://maayanlab.cloud/L1000CDS2/meta?sig_id=CPC017_NPC_24H:BRD-A80502530:10.0
43	0.0277	PI 103 hydrochloride	http://life.ccs.miami.edu/life/summary?mode=SmallMolecule&source=BROAD&input=BRD-K67868012	http://pubchem.ncbi.nlm.nih.gov/summary/summary.cgi?cid=9884685	None	HA1E	11.1um	24.0h	https://maayanlab.cloud/L1000CDS2/meta?sig_id=CPC006_HA1E_24H:BRD-K67868012:11.1
44	0.0277	T8902	http://life.ccs.miami.edu/life/summary?mode=SmallMolecule&source=BROAD&input=BRD-A20697603	http://pubchem.ncbi.nlm.nih.gov/summary/summary.cgi?cid=16129995	None	VCAP	10.0um	24.0h	https://maayanlab.cloud/L1000CDS2/meta?sig_id=CPC012_VCAP_24H:BRD-A20697603:10.0
45	0.0277	BRD-K56196992	http://life.ccs.miami.edu/life/summary?mode=SmallMolecule&source=BROAD&input=BRD-K56196992	http://pubchem.ncbi.nlm.nih.gov/summary/summary.cgi?cid=44507063	None	VCAP	10.0um	24.0h	https://maayanlab.cloud/L1000CDS2/meta?sig_id=CPC012_VCAP_24H:BRD-K56196992:10.0
46	0.0277	trichostatin A	http://life.ccs.miami.edu/life/summary?mode=SmallMolecule&source=BROAD&input=BRD-A19037878	http://pubchem.ncbi.nlm.nih.gov/summary/summary.cgi?cid=6376322	None	VCAP	10.0um	24.0h	https://maayanlab.cloud/L1000CDS2/meta?sig_id=CPC014_VCAP_24H:BRD-A19037878:10.0
47	0.0277	HY-10159	http://life.ccs.miami.edu/life/summary?mode=SmallMolecule&source=BROAD&input=BRD-K81528515	http://pubchem.ncbi.nlm.nih.gov/summary/summary.cgi?cid=644241	http://www.drugbank.ca/drugs/DB04868	VCAP	10.0um	24.0h	https://maayanlab.cloud/L1000CDS2/meta?sig_id=CPC014_VCAP_24H:BRD-K81528515:10.0
48	0.0262	OUABAIN	http://life.ccs.miami.edu/life/summary?mode=SmallMolecule&source=BROAD&input=BRD-A68930007	http://pubchem.ncbi.nlm.nih.gov/summary/summary.cgi?cid=12420	None	HA1E	10.0um	24.0h	https://maayanlab.cloud/L1000CDS2/meta?sig_id=CPC004_HA1E_24H:BRD-A68930007:10.0
49	0.0262	Narciclasine	http://life.ccs.miami.edu/life/summary?mode=SmallMolecule&source=BROAD&input=BRD-K06792661	http://pubchem.ncbi.nlm.nih.gov/summary/summary.cgi?cid=72376	None	A375	10.0um	24.0h	https://maayanlab.cloud/L1000CDS2/meta?sig_id=CPC006_A375_24H:BRD-K06792661:10.0
50	0.0262	CT-200783	http://life.ccs.miami.edu/life/summary?mode=SmallMolecule&source=BROAD&input=BRD-K02822062	http://pubchem.ncbi.nlm.nih.gov/summary/summary.cgi?cid=73707405	None	HA1E	10.0um	24.0h	https://maayanlab.cloud/L1000CDS2/meta?sig_id=CPC006_HA1E_24H:BRD-K02822062:10.0
