# Supplementary material for: Single‐cell analysis reveals neuroprotective histone deacetylase inhibitor pathways
Source: Alzheimers Dement. 2026 Feb 3;22(2):e71108. doi: 10.1002/alz.71108 (PMC12865332; doi:10.1002/alz.71108)
Supplement: Supplementary file 3 — Supporting Information [file ALZ-22-e71108-s003.zip › alz71108-sup-0010-SuppMat8.tsv]

Rank	score	Perturbation	Perturbation LIFE URL	Perturbation PubChem URL	Perturbation DrugBank URL	Cell-line	Dose	Time	Signature URL
1	0.0364	trichostatin A	http://life.ccs.miami.edu/life/summary?mode=SmallMolecule&source=BROAD&input=BRD-A19037878	http://pubchem.ncbi.nlm.nih.gov/summary/summary.cgi?cid=6376322	None	HT29	10.0um	6.0h	https://maayanlab.cloud/L1000CDS2/meta?sig_id=CPC008_HT29_6H:BRD-A19037878:10.0
2	0.0364	trichostatin A	http://life.ccs.miami.edu/life/summary?mode=SmallMolecule&source=BROAD&input=BRD-A19037878	http://pubchem.ncbi.nlm.nih.gov/summary/summary.cgi?cid=6376322	None	HT29	10.0um	6.0h	https://maayanlab.cloud/L1000CDS2/meta?sig_id=CPC015_HT29_6H:BRD-A19037878:10.0
3	0.0350	vorinostat	http://life.ccs.miami.edu/life/summary?mode=SmallMolecule&source=BROAD&input=BRD-K81418486	http://pubchem.ncbi.nlm.nih.gov/summary/summary.cgi?cid=5311	http://www.drugbank.ca/drugs/DB02546	HT29	10.0um	6.0h	https://maayanlab.cloud/L1000CDS2/meta?sig_id=CPC008_HT29_6H:BRD-K81418486:10.0
4	0.0350	trichostatin A	http://life.ccs.miami.edu/life/summary?mode=SmallMolecule&source=BROAD&input=BRD-A19037878	http://pubchem.ncbi.nlm.nih.gov/summary/summary.cgi?cid=6376322	None	HT29	10.0um	6.0h	https://maayanlab.cloud/L1000CDS2/meta?sig_id=CPC019_HT29_6H:BRD-A19037878:10.0
5	0.0321	BRD-K22503835	http://life.ccs.miami.edu/life/summary?mode=SmallMolecule&source=BROAD&input=BRD-K22503835	http://pubchem.ncbi.nlm.nih.gov/summary/summary.cgi?cid=5186	None	HT29	10.0um	6.0h	https://maayanlab.cloud/L1000CDS2/meta?sig_id=CPC015_HT29_6H:BRD-K22503835:10.0
6	0.0306	vorinostat	http://life.ccs.miami.edu/life/summary?mode=SmallMolecule&source=BROAD&input=BRD-K81418486	http://pubchem.ncbi.nlm.nih.gov/summary/summary.cgi?cid=5311	http://www.drugbank.ca/drugs/DB02546	HT29	10.0um	6.0h	https://maayanlab.cloud/L1000CDS2/meta?sig_id=CPC015_HT29_6H:BRD-K81418486:10.0
7	0.0306	vorinostat	http://life.ccs.miami.edu/life/summary?mode=SmallMolecule&source=BROAD&input=BRD-K81418486	http://pubchem.ncbi.nlm.nih.gov/summary/summary.cgi?cid=5311	http://www.drugbank.ca/drugs/DB02546	HT29	10.0um	6.0h	https://maayanlab.cloud/L1000CDS2/meta?sig_id=CPC019_HT29_6H:BRD-K81418486:10.0
8	0.0292	vorinostat	http://life.ccs.miami.edu/life/summary?mode=SmallMolecule&source=BROAD&input=BRD-K81418486	http://pubchem.ncbi.nlm.nih.gov/summary/summary.cgi?cid=5311	http://www.drugbank.ca/drugs/DB02546	A375	10.0um	6.0h	https://maayanlab.cloud/L1000CDS2/meta?sig_id=CPC005_A375_6H:BRD-K81418486:10.0
9	0.0292	vorinostat	http://life.ccs.miami.edu/life/summary?mode=SmallMolecule&source=BROAD&input=BRD-K81418486	http://pubchem.ncbi.nlm.nih.gov/summary/summary.cgi?cid=5311	http://www.drugbank.ca/drugs/DB02546	HT29	10.0um	6.0h	https://maayanlab.cloud/L1000CDS2/meta?sig_id=CPC010_HT29_6H:BRD-K81418486:10.0
10	0.0292	trichostatin A	http://life.ccs.miami.edu/life/summary?mode=SmallMolecule&source=BROAD&input=BRD-A19037878	http://pubchem.ncbi.nlm.nih.gov/summary/summary.cgi?cid=6376322	None	MCF7	10.0um	6.0h	https://maayanlab.cloud/L1000CDS2/meta?sig_id=CPC019_MCF7_6H:BRD-A19037878:10.0
11	0.0277	trichostatin A	http://life.ccs.miami.edu/life/summary?mode=SmallMolecule&source=BROAD&input=BRD-A19037878	http://pubchem.ncbi.nlm.nih.gov/summary/summary.cgi?cid=6376322	None	HT29	10.0um	6.0h	https://maayanlab.cloud/L1000CDS2/meta?sig_id=CPC006_HT29_6H:BRD-A19037878:10.0
12	0.0277	vorinostat	http://life.ccs.miami.edu/life/summary?mode=SmallMolecule&source=BROAD&input=BRD-K81418486	http://pubchem.ncbi.nlm.nih.gov/summary/summary.cgi?cid=5311	http://www.drugbank.ca/drugs/DB02546	MCF7	10.0um	6.0h	https://maayanlab.cloud/L1000CDS2/meta?sig_id=CPC006_MCF7_6H:BRD-K81418486:10.0
13	0.0277	89671	http://life.ccs.miami.edu/life/summary?mode=SmallMolecule&source=BROAD&input=BRD-A31107743	http://pubchem.ncbi.nlm.nih.gov/summary/summary.cgi?cid=5353446	None	VCAP	0.09um	24.0h	https://maayanlab.cloud/L1000CDS2/meta?sig_id=CPC006_VCAP_24H:BRD-A31107743:0.09
14	0.0277	BRD-K12867552	http://life.ccs.miami.edu/life/summary?mode=SmallMolecule&source=BROAD&input=BRD-K12867552	http://pubchem.ncbi.nlm.nih.gov/summary/summary.cgi?cid=11749858	None	A549	10.0um	6.0h	https://maayanlab.cloud/L1000CDS2/meta?sig_id=CPC017_A549_6H:BRD-K12867552:10.0
15	0.0277	vorinostat	http://life.ccs.miami.edu/life/summary?mode=SmallMolecule&source=BROAD&input=BRD-K81418486	http://pubchem.ncbi.nlm.nih.gov/summary/summary.cgi?cid=5311	http://www.drugbank.ca/drugs/DB02546	HT29	10.0um	6.0h	https://maayanlab.cloud/L1000CDS2/meta?sig_id=CPC018_HT29_6H:BRD-K81418486:10.0
16	0.0277	trichostatin A	http://life.ccs.miami.edu/life/summary?mode=SmallMolecule&source=BROAD&input=BRD-A19037878	http://pubchem.ncbi.nlm.nih.gov/summary/summary.cgi?cid=6376322	None	A375	10.0um	6.0h	https://maayanlab.cloud/L1000CDS2/meta?sig_id=CPC019_A375_6H:BRD-A19037878:10.0
17	0.0262	vorinostat	http://life.ccs.miami.edu/life/summary?mode=SmallMolecule&source=BROAD&input=BRD-K81418486	http://pubchem.ncbi.nlm.nih.gov/summary/summary.cgi?cid=5311	http://www.drugbank.ca/drugs/DB02546	A673	10.0um	6.0h	https://maayanlab.cloud/L1000CDS2/meta?sig_id=CPC006_A673_6H:BRD-K81418486:10.0
18	0.0262	BRD-K41859756	http://life.ccs.miami.edu/life/summary?mode=SmallMolecule&source=BROAD&input=BRD-K41859756	http://pubchem.ncbi.nlm.nih.gov/summary/summary.cgi?cid=10096043	None	HCC515	10.0um	6.0h	https://maayanlab.cloud/L1000CDS2/meta?sig_id=CPC006_HCC515_6H:BRD-K41859756:10.0
19	0.0262	cyclosporine	http://life.ccs.miami.edu/life/summary?mode=SmallMolecule&source=BROAD&input=BRD-A38030642	http://pubchem.ncbi.nlm.nih.gov/summary/summary.cgi?cid=16404350	None	HT29	10.0um	24.0h	https://maayanlab.cloud/L1000CDS2/meta?sig_id=CPC006_HT29_24H:BRD-A38030642:10.0
20	0.0262	BRD-K13810148	http://life.ccs.miami.edu/life/summary?mode=SmallMolecule&source=BROAD&input=BRD-K13810148	http://pubchem.ncbi.nlm.nih.gov/summary/summary.cgi?cid=9804992	None	A375	10.0um	6.0h	https://maayanlab.cloud/L1000CDS2/meta?sig_id=CPC012_A375_6H:BRD-K13810148:10.0
21	0.0262	trichostatin A	http://life.ccs.miami.edu/life/summary?mode=SmallMolecule&source=BROAD&input=BRD-A19037878	http://pubchem.ncbi.nlm.nih.gov/summary/summary.cgi?cid=6376322	None	HEPG2	10.0um	6.0h	https://maayanlab.cloud/L1000CDS2/meta?sig_id=CPC013_HEPG2_6H:BRD-A19037878:10.0
22	0.0262	trichostatin A	http://life.ccs.miami.edu/life/summary?mode=SmallMolecule&source=BROAD&input=BRD-A19037878	http://pubchem.ncbi.nlm.nih.gov/summary/summary.cgi?cid=6376322	None	HT29	10.0um	6.0h	https://maayanlab.cloud/L1000CDS2/meta?sig_id=CPC014_HT29_6H:BRD-A19037878:10.0
23	0.0262	BRD-A94377914	http://life.ccs.miami.edu/life/summary?mode=SmallMolecule&source=BROAD&input=BRD-A94377914	None	None	A375	10.0um	6.0h	https://maayanlab.cloud/L1000CDS2/meta?sig_id=CPC019_A375_6H:BRD-A94377914:10.0
24	0.0248	geldanamycin	http://life.ccs.miami.edu/life/summary?mode=SmallMolecule&source=BROAD&input=BRD-A19500257	http://pubchem.ncbi.nlm.nih.gov/summary/summary.cgi?cid=13017911	None	A375	10.0um	6.0h	https://maayanlab.cloud/L1000CDS2/meta?sig_id=CPC005_A375_6H:BRD-A19500257:10.0
25	0.0248	trichostatin A	http://life.ccs.miami.edu/life/summary?mode=SmallMolecule&source=BROAD&input=BRD-A19037878	http://pubchem.ncbi.nlm.nih.gov/summary/summary.cgi?cid=6376322	None	HT29	10.0um	24.0h	https://maayanlab.cloud/L1000CDS2/meta?sig_id=CPC005_HT29_24H:BRD-A19037878:10.0
26	0.0248	trichostatin A	http://life.ccs.miami.edu/life/summary?mode=SmallMolecule&source=BROAD&input=BRD-A19037878	http://pubchem.ncbi.nlm.nih.gov/summary/summary.cgi?cid=6376322	None	A549	10.0um	6.0h	https://maayanlab.cloud/L1000CDS2/meta?sig_id=CPC006_A549_6H:BRD-A19037878:10.0
27	0.0248	geldanamycin	http://life.ccs.miami.edu/life/summary?mode=SmallMolecule&source=BROAD&input=BRD-A19500257	http://pubchem.ncbi.nlm.nih.gov/summary/summary.cgi?cid=13017911	None	AGS	10.0um	6.0h	https://maayanlab.cloud/L1000CDS2/meta?sig_id=CPC006_AGS_6H:BRD-A19500257:10.0
28	0.0248	BRD-K68548958	http://life.ccs.miami.edu/life/summary?mode=SmallMolecule&source=BROAD&input=BRD-K68548958	http://pubchem.ncbi.nlm.nih.gov/summary/summary.cgi?cid=1285940	None	RMGI	20.0um	6.0h	https://maayanlab.cloud/L1000CDS2/meta?sig_id=CPC006_RMGI_6H:BRD-K68548958:20.0
29	0.0248	geldanamycin	http://life.ccs.miami.edu/life/summary?mode=SmallMolecule&source=BROAD&input=BRD-A19500257	http://pubchem.ncbi.nlm.nih.gov/summary/summary.cgi?cid=13017911	None	VCAP	10.0um	6.0h	https://maayanlab.cloud/L1000CDS2/meta?sig_id=CPC006_VCAP_6H:BRD-A19500257:10.0
30	0.0248	trichostatin A	http://life.ccs.miami.edu/life/summary?mode=SmallMolecule&source=BROAD&input=BRD-A19037878	http://pubchem.ncbi.nlm.nih.gov/summary/summary.cgi?cid=6376322	None	A375	10.0um	6.0h	https://maayanlab.cloud/L1000CDS2/meta?sig_id=CPC008_A375_6H:BRD-A19037878:10.0
31	0.0248	geldanamycin	http://life.ccs.miami.edu/life/summary?mode=SmallMolecule&source=BROAD&input=BRD-A19500257	http://pubchem.ncbi.nlm.nih.gov/summary/summary.cgi?cid=13017911	None	HT29	10.0um	6.0h	https://maayanlab.cloud/L1000CDS2/meta?sig_id=CPC008_HT29_6H:BRD-A19500257:10.0
32	0.0248	vorinostat	http://life.ccs.miami.edu/life/summary?mode=SmallMolecule&source=BROAD&input=BRD-K81418486	http://pubchem.ncbi.nlm.nih.gov/summary/summary.cgi?cid=5311	http://www.drugbank.ca/drugs/DB02546	A549	10.0um	6.0h	https://maayanlab.cloud/L1000CDS2/meta?sig_id=CPC009_A549_6H:BRD-K81418486:10.0
33	0.0248	vorinostat	http://life.ccs.miami.edu/life/summary?mode=SmallMolecule&source=BROAD&input=BRD-K81418486	http://pubchem.ncbi.nlm.nih.gov/summary/summary.cgi?cid=5311	http://www.drugbank.ca/drugs/DB02546	HEPG2	10.0um	6.0h	https://maayanlab.cloud/L1000CDS2/meta?sig_id=CPC010_HEPG2_6H:BRD-K81418486:10.0
34	0.0248	vorinostat	http://life.ccs.miami.edu/life/summary?mode=SmallMolecule&source=BROAD&input=BRD-K81418486	http://pubchem.ncbi.nlm.nih.gov/summary/summary.cgi?cid=5311	http://www.drugbank.ca/drugs/DB02546	HT29	10.0um	6.0h	https://maayanlab.cloud/L1000CDS2/meta?sig_id=CPC012_HT29_6H:BRD-K81418486:10.0
35	0.0248	S1030	http://life.ccs.miami.edu/life/summary?mode=SmallMolecule&source=BROAD&input=BRD-K02130563	http://pubchem.ncbi.nlm.nih.gov/summary/summary.cgi?cid=6918837	None	MCF7	10.0um	24.0h	https://maayanlab.cloud/L1000CDS2/meta?sig_id=CPC012_MCF7_24H:BRD-K02130563:10.0
36	0.0248	trichostatin A	http://life.ccs.miami.edu/life/summary?mode=SmallMolecule&source=BROAD&input=BRD-K68202742	http://pubchem.ncbi.nlm.nih.gov/summary/summary.cgi?cid=444732	None	HT29	10.0um	6.0h	https://maayanlab.cloud/L1000CDS2/meta?sig_id=CPC013_HT29_6H:BRD-K68202742:10.0
37	0.0248	geldanamycin	http://life.ccs.miami.edu/life/summary?mode=SmallMolecule&source=BROAD&input=BRD-A19500257	http://pubchem.ncbi.nlm.nih.gov/summary/summary.cgi?cid=13017911	None	HT29	10.0um	6.0h	https://maayanlab.cloud/L1000CDS2/meta?sig_id=CPC015_HT29_6H:BRD-A19500257:10.0
38	0.0248	BRD-K12867552	http://life.ccs.miami.edu/life/summary?mode=SmallMolecule&source=BROAD&input=BRD-K12867552	http://pubchem.ncbi.nlm.nih.gov/summary/summary.cgi?cid=11749858	None	HT29	10.0um	6.0h	https://maayanlab.cloud/L1000CDS2/meta?sig_id=CPC017_HT29_6H:BRD-K12867552:10.0
39	0.0248	BRD-K12867552	http://life.ccs.miami.edu/life/summary?mode=SmallMolecule&source=BROAD&input=BRD-K12867552	http://pubchem.ncbi.nlm.nih.gov/summary/summary.cgi?cid=11749858	None	MCF7	10.0um	6.0h	https://maayanlab.cloud/L1000CDS2/meta?sig_id=CPC017_MCF7_6H:BRD-K12867552:10.0
40	0.0248	geldanamycin	http://life.ccs.miami.edu/life/summary?mode=SmallMolecule&source=BROAD&input=BRD-A19500257	http://pubchem.ncbi.nlm.nih.gov/summary/summary.cgi?cid=13017911	None	HT29	10.0um	6.0h	https://maayanlab.cloud/L1000CDS2/meta?sig_id=CPC018_HT29_6H:BRD-A19500257:10.0
41	0.0248	trichostatin A	http://life.ccs.miami.edu/life/summary?mode=SmallMolecule&source=BROAD&input=BRD-A19037878	http://pubchem.ncbi.nlm.nih.gov/summary/summary.cgi?cid=6376322	None	SKB	10.0um	24.0h	https://maayanlab.cloud/L1000CDS2/meta?sig_id=CPC018_SKB_24H:BRD-A19037878:10.0
42	0.0248	vorinostat	http://life.ccs.miami.edu/life/summary?mode=SmallMolecule&source=BROAD&input=BRD-K81418486	http://pubchem.ncbi.nlm.nih.gov/summary/summary.cgi?cid=5311	http://www.drugbank.ca/drugs/DB02546	MCF7	10.0um	6.0h	https://maayanlab.cloud/L1000CDS2/meta?sig_id=CPC019_MCF7_6H:BRD-K81418486:10.0
43	0.0248	geldanamycin	http://life.ccs.miami.edu/life/summary?mode=SmallMolecule&source=BROAD&input=BRD-A19500257	http://pubchem.ncbi.nlm.nih.gov/summary/summary.cgi?cid=13017911	None	VCAP	10.0um	6.0h	https://maayanlab.cloud/L1000CDS2/meta?sig_id=CPC019_VCAP_6H:BRD-A19500257:10.0
44	0.0233	trichostatin A	http://life.ccs.miami.edu/life/summary?mode=SmallMolecule&source=BROAD&input=BRD-A19037878	http://pubchem.ncbi.nlm.nih.gov/summary/summary.cgi?cid=6376322	None	A375	10.0um	6.0h	https://maayanlab.cloud/L1000CDS2/meta?sig_id=CPC004_A375_6H:BRD-A19037878:10.0
45	0.0233	HDAC6 inhibitor ISOX	http://life.ccs.miami.edu/life/summary?mode=SmallMolecule&source=BROAD&input=BRD-K69840642	http://pubchem.ncbi.nlm.nih.gov/summary/summary.cgi?cid=24951314	None	A375	10.0um	6.0h	https://maayanlab.cloud/L1000CDS2/meta?sig_id=CPC006_A375_6H:BRD-K69840642:10.0
46	0.0233	vorinostat	http://life.ccs.miami.edu/life/summary?mode=SmallMolecule&source=BROAD&input=BRD-K81418486	http://pubchem.ncbi.nlm.nih.gov/summary/summary.cgi?cid=5311	http://www.drugbank.ca/drugs/DB02546	A549	11.1um	6.0h	https://maayanlab.cloud/L1000CDS2/meta?sig_id=CPC006_A549_6H:BRD-K81418486:11.1
47	0.0233	vorinostat	http://life.ccs.miami.edu/life/summary?mode=SmallMolecule&source=BROAD&input=BRD-K81418486	http://pubchem.ncbi.nlm.nih.gov/summary/summary.cgi?cid=5311	http://www.drugbank.ca/drugs/DB02546	HA1E	11.1um	6.0h	https://maayanlab.cloud/L1000CDS2/meta?sig_id=CPC006_HA1E_6H:BRD-K81418486:11.1
48	0.0233	vorinostat	http://life.ccs.miami.edu/life/summary?mode=SmallMolecule&source=BROAD&input=BRD-K81418486	http://pubchem.ncbi.nlm.nih.gov/summary/summary.cgi?cid=5311	http://www.drugbank.ca/drugs/DB02546	HCC515	11.1um	24.0h	https://maayanlab.cloud/L1000CDS2/meta?sig_id=CPC006_HCC515_24H:BRD-K81418486:11.1
49	0.0233	vorinostat	http://life.ccs.miami.edu/life/summary?mode=SmallMolecule&source=BROAD&input=BRD-K81418486	http://pubchem.ncbi.nlm.nih.gov/summary/summary.cgi?cid=5311	http://www.drugbank.ca/drugs/DB02546	HEPG2	11.1um	6.0h	https://maayanlab.cloud/L1000CDS2/meta?sig_id=CPC006_HEPG2_6H:BRD-K81418486:11.1
50	0.0233	89671	http://life.ccs.miami.edu/life/summary?mode=SmallMolecule&source=BROAD&input=BRD-A31107743	http://pubchem.ncbi.nlm.nih.gov/summary/summary.cgi?cid=5353446	None	HT29	0.09um	24.0h	https://maayanlab.cloud/L1000CDS2/meta?sig_id=CPC006_HT29_24H:BRD-A31107743:0.09
