# Supplementary material for: Single‐cell analysis reveals neuroprotective histone deacetylase inhibitor pathways
Source: Alzheimers Dement. 2026 Feb 3;22(2):e71108. doi: 10.1002/alz.71108 (PMC12865332; doi:10.1002/alz.71108)
Supplement: Supplementary file 3 — Supporting Information [file ALZ-22-e71108-s003.zip › alz71108-sup-0011-SuppMat9.csv]

gene	avg_log2FC	p_val	p_val_adj	pct.1	pct.2	regulation
NGFRAP1	-1.10190462219909	5.86666066149316e-122	1.05165759017926e-117	0.255	0.627	Down
CNTNAP2	0.626784196852319	2.33721236805862e-119	4.18968689098188e-115	0.967	0.984	Up
DYNLL1	-0.931541747774149	6.07646727767075e-106	1.08926752419526e-101	0.194	0.538	Down
HSP90AA1	-0.886924239680696	1.67573662234103e-104	3.00392546920853e-100	0.404	0.753	Down
STMN1	-0.9210377634383	5.02492101604858e-103	9.00767341336869e-99	0.242	0.592	Down
TMSB4X	-0.956308139139478	2.92630603266501e-102	5.2456961941553e-98	0.337	0.688	Down
NDUFA4	-1.10814447385828	1.31069716856389e-101	2.34955574436763e-97	0.198	0.524	Down
SRP14	-0.929465022574396	8.01513326649916e-101	1.43679278935264e-96	0.219	0.559	Down
TUBB2A	-0.959055443203747	1.41000147796938e-100	2.52756864940791e-96	0.208	0.543	Down
HINT1	-1.0038716025321	4.05745818981934e-99	7.27339955107015e-95	0.149	0.457	Down
SCG5	-0.820607995436906	1.21040099909652e-98	2.16976483098042e-94	0.205	0.542	Down
ATPIF1	-1.07071687596503	1.36265718685857e-98	2.44269927316267e-94	0.166	0.485	Down
STMN2	-0.90896626411284	2.99232806420947e-97	5.3640472879019e-93	0.247	0.59	Down
SCG3	-0.92636945412958	2.4873051233602e-95	4.4587431641355e-91	0.141	0.45	Down
TUBA1A	-1.02974962878519	9.63416917551364e-95	1.72702116640258e-90	0.166	0.474	Down
ISCU	-1.33049840569183	4.40826523123423e-94	7.90225625351047e-90	0.107	0.381	Down
UBB	-0.895534174686628	3.65669030932154e-93	6.55498304848979e-89	0.19	0.51	Down
SPHKAP	-1.40850639915763	4.06253197102979e-93	7.28249481126801e-89	0.09	0.349	Down
ERBB4	0.76236669829185	4.3801480274901e-92	7.85185335407874e-88	0.856	0.876	Up
BEX1	-0.916692666055928	9.19646749873642e-92	1.64855876382349e-87	0.218	0.54	Down
CHL1	-0.67987374085497	1.29645237807949e-91	2.3240205329453e-87	0.222	0.571	Down
SOD1	-0.850683204316029	1.42444884806291e-91	2.55346700503758e-87	0.189	0.506	Down
BEX2	-1.02605279818515	1.34883080465576e-90	2.41791410042591e-86	0.149	0.443	Down
RPL15	-0.813623510733557	1.12095139434996e-89	2.00941746951174e-85	0.225	0.552	Down
TUBA1B	-0.683542513188409	6.50949453355476e-89	1.16689199008503e-84	0.336	0.688	Down
ACTG1	-0.80168102123549	1.17426770280063e-88	2.10499228404041e-84	0.225	0.555	Down
COX4I1	-0.860870208045615	7.38091767159072e-88	1.32310330180935e-83	0.187	0.494	Down
PGAM1	-0.820295658774684	5.01008351819261e-87	8.98107571471207e-83	0.188	0.494	Down
COX7C	-0.836704087729919	8.31384990026662e-87	1.49034073312179e-82	0.203	0.519	Down
ATP6V1F	-0.982288372705028	1.71744815891925e-86	3.07869756967865e-82	0.143	0.426	Down
GAD1	-0.711541022735228	2.88910832136728e-86	5.17901557688298e-82	0.36	0.701	Down
ICA1	-0.738535719098539	7.59673824729275e-86	1.3617912982097e-81	0.17	0.479	Down
RPL6	-0.958862333271702	1.6695416896253e-85	2.99282043282231e-81	0.14	0.422	Down
ARL6IP5	-0.813440067508223	1.3992207694786e-84	2.50824315136733e-80	0.176	0.472	Down
ATP5J	-1.17519230892359	2.14905196594578e-84	3.85239055415441e-80	0.114	0.373	Down
CHCHD2	-1.10983101846448	3.17839938580681e-84	5.6975987389973e-80	0.131	0.403	Down
FTL	-0.743946059725624	1.59189251500858e-83	2.85362652240438e-79	0.281	0.611	Down
PEBP1	-0.725329727970375	5.54573588528043e-83	9.94128614795369e-79	0.364	0.698	Down
BEX4	-0.895721905989696	7.74820519585756e-83	1.38894326340943e-78	0.141	0.419	Down
ITM2C	-0.977429148502588	3.03385143922941e-82	5.43848208996265e-78	0.109	0.365	Down
RPL7	-0.880256280268079	5.5899253544006e-82	1.00205001902985e-77	0.128	0.397	Down
COX5B	-0.934109717607443	1.0863587263962e-81	1.94740665293782e-77	0.127	0.392	Down
LY6H	-0.676378739334488	1.20238667619651e-81	2.15539835574986e-77	0.196	0.504	Down
SARAF	-0.693169501699714	1.2523431699278e-81	2.24495036641258e-77	0.298	0.632	Down
UQCR10	-0.902269409126012	3.5323088357243e-81	6.33201681891937e-77	0.13	0.398	Down
GABARAPL2	-1.12190220406726	1.78690407400417e-80	3.20320424305988e-76	0.117	0.371	Down
MDH1	-0.980829948006649	8.89897566569799e-80	1.59523037783302e-75	0.204	0.494	Down
UQCRH	-0.839218677555924	1.08990122354523e-79	1.95375693332719e-75	0.19	0.479	Down
ATP6AP2	-1.01389774562766	4.98262257421741e-79	8.93184922654213e-75	0.122	0.382	Down
RAB3A	-0.866354444586288	8.40787404546945e-79	1.50719550139085e-74	0.217	0.51	Down
ATP5G3	-1.18499753130729	2.17050670639829e-78	3.89085032188958e-74	0.104	0.347	Down
APOO	-0.588701458833504	8.61760247431674e-78	1.54479141954602e-73	0.228	0.541	Down
CCDC85B	-0.793816523800191	2.47024683518481e-77	4.4281644767523e-73	0.119	0.375	Down
VDAC3	-0.7993753023241	2.62723686095566e-77	4.70958479694912e-73	0.183	0.471	Down
SEPW1	-0.623777251668387	9.17587965178782e-77	1.64486818637948e-72	0.197	0.494	Down
NDUFS5	-0.856054697986381	1.16726220834185e-76	2.09243423467361e-72	0.125	0.38	Down
CYCS	-0.863050519261218	1.33570575472801e-76	2.39438613592544e-72	0.13	0.39	Down
NRIP3	-0.769720044686975	1.59614257187205e-76	2.86124517433785e-72	0.144	0.411	Down
GNG3	-0.898124410658048	2.91957737318362e-76	5.23363439916896e-72	0.1	0.34	Down
CKB	-0.685836098978741	9.8179814780866e-76	1.7599713597618e-71	0.36	0.676	Down
APLP2	-0.640744926136886	1.00666943202237e-75	1.8045556238433e-71	0.23	0.544	Down
SLC25A4	-1.02141303072709	1.11052166240819e-75	1.99072113203291e-71	0.116	0.361	Down
MOAP1	-1.18064686478467	3.68206571458548e-75	6.60047099996592e-71	0.084	0.31	Down
MRPS21	-0.720311425526361	4.74829714499535e-75	8.51179746211866e-71	0.136	0.404	Down
TCEAL2	-0.748133160175953	7.55441997620817e-75	1.35420532493508e-70	0.141	0.406	Down
TUBA4A	-1.13143066546012	8.65631704627439e-75	1.55173139371515e-70	0.094	0.325	Down
MAP1LC3A	-0.890930712733947	7.22749124989099e-74	1.29560008145546e-69	0.115	0.362	Down
PPA1	-0.920423224478015	1.19663148706178e-73	2.14508160370694e-69	0.113	0.356	Down
HSPA8	-1.30925177158672	2.22333686677625e-73	3.9855536673831e-69	0.101	0.328	Down
BTF3	-1.16846445931878	4.17784087114126e-73	7.48919754560782e-69	0.083	0.305	Down
SST	-3.73395561526234	4.46316000952166e-73	8.00066063306853e-69	0.024	0.188	Down
SPCS1	-0.870884755110389	5.32881143484715e-73	9.552427378107e-69	0.097	0.331	Down
MGST3	-0.661235940070405	3.27347104807645e-72	5.86802420078185e-68	0.207	0.498	Down
RPS4X	-1.12118268504156	5.26107939311815e-72	9.4310109201036e-68	0.098	0.328	Down
RPS7	-1.09354759927909	5.27743569164327e-72	9.46033122083972e-68	0.097	0.328	Down
COX5A	-1.25699704281626	5.92566257452322e-72	1.06223427310903e-67	0.071	0.281	Down
UBC	-0.731649123332417	6.26337052320614e-72	1.12277179998993e-67	0.252	0.549	Down
ALK	-0.673520709677094	1.54449131798404e-71	2.7686551366182e-67	0.204	0.491	Down
CHCHD10	-0.727831261508648	1.6280346354788e-71	2.91841488755929e-67	0.152	0.414	Down
PCSK1N	-0.65632089005752	2.16931645482918e-71	3.88871667692678e-67	0.343	0.654	Down
PPIA	-0.597624096967213	2.22477903639816e-71	3.98813890064734e-67	0.251	0.562	Down
RPS25	-0.662145868497132	2.32377881414127e-71	4.16560590222965e-67	0.156	0.424	Down
ATP6V1G1	-0.806688919486606	2.44492701516749e-71	4.38277616738923e-67	0.134	0.385	Down
OCIAD1	-0.632124171514338	2.9373741884027e-71	5.26553697013069e-67	0.221	0.523	Down
FGF13	-0.822121168339769	3.70331278274875e-71	6.6385584943554e-67	0.237	0.523	Down
ATP5F1	-1.08187825196271	7.64470963997107e-71	1.37039065006121e-66	0.075	0.286	Down
PDZD2	-0.625226124400655	8.45862414152915e-71	1.51629296361051e-66	0.186	0.466	Down
PDE5A	-0.903795219749554	1.10731962985489e-70	1.98498116847787e-66	0.134	0.386	Down
H2AFZ	-0.855019551014709	1.24244825845695e-70	2.22721274810993e-66	0.107	0.344	Down
TM2D3	-0.826462970669467	2.82673816726113e-70	5.0672108386323e-66	0.118	0.359	Down
PARK7	-1.02858786071335	3.74414370326815e-70	6.71175200247849e-66	0.102	0.331	Down
PTPRT	-0.7968855751253	8.27123611708041e-70	1.48270178634784e-65	0.267	0.552	Down
ALDOA	-0.680165974919594	8.83938073125706e-70	1.58454738988514e-65	0.23	0.512	Down
CRLF3	-0.663984425743833	9.49548984219847e-70	1.7021615091125e-65	0.158	0.425	Down
COX7B	-1.39913483664077	1.32183152754984e-69	2.36951519628584e-65	0.056	0.249	Down
COX6B1	-0.745634797253185	1.38909259906485e-69	2.49008739308366e-65	0.138	0.389	Down
HOOK2	-0.788996657233795	1.58611692212315e-69	2.84327319459795e-65	0.156	0.418	Down
PID1	-0.756925102938562	2.88899622838661e-69	5.17881463900583e-65	0.133	0.38	Down
GOT1	-0.813414340025492	3.9487737400892e-69	7.0785718064839e-65	0.156	0.414	Down
RPL10	-0.87208719641332	5.390152993835e-69	9.66238825674863e-65	0.146	0.397	Down
GABBR1	-0.720406810789003	8.79388265295547e-69	1.5763914043688e-64	0.156	0.418	Down
ENO1	-0.853615847240381	1.30151350921348e-68	2.33309311661608e-64	0.114	0.347	Down
ATP5G1	-1.3102317419329	4.53757064498892e-68	8.13404913820714e-64	0.085	0.295	Down
ATP6V0B	-0.619187607886146	8.15005172483667e-68	1.46097827219422e-63	0.156	0.414	Down
SVOP	-0.588632275804881	1.83420937499604e-67	3.2880037256179e-63	0.141	0.395	Down
VDAC2	-1.21040319069124	3.94661950031367e-67	7.07471011626229e-63	0.083	0.293	Down
SHC3	-0.690960887917449	4.37949438440064e-67	7.85068163347659e-63	0.14	0.391	Down
SNU13	-0.755343887095351	5.37325329992181e-67	9.63209386543984e-63	0.135	0.378	Down
KCNIP1	-0.715616646541687	9.74974995903787e-67	1.74774017765713e-62	0.182	0.445	Down
ATP2A2	-0.591713367278321	1.09672287623478e-66	1.96598542793846e-62	0.216	0.505	Down
KCNN2	-0.863094340486806	1.22181124536653e-66	2.19021883844404e-62	0.107	0.338	Down
LAMTOR5	-0.863860760792703	1.34372873284548e-66	2.40876812649882e-62	0.078	0.284	Down
UQCRC2	-0.689361410280509	1.51965934616994e-66	2.72414134394423e-62	0.151	0.408	Down
ATP5L	-0.588730058080911	1.60202462140483e-66	2.87178933633031e-62	0.167	0.431	Down
B4GAT1	-0.715691297496705	1.72289675762379e-66	3.08846472771641e-62	0.124	0.364	Down
SAP18	-0.833169319481155	1.73779466764339e-66	3.11517072121755e-62	0.104	0.33	Down
RPS23	-0.676552137103472	1.77662151131391e-66	3.18477172118131e-62	0.123	0.362	Down
TCEAL4	-0.805568880207088	1.98819617317913e-66	3.56404046004091e-62	0.084	0.296	Down
NDUFB9	-1.1265261114406	3.1828618495243e-66	5.70559815145726e-62	0.074	0.276	Down
RPS14	-0.791789265641289	3.77241202242265e-66	6.76242579139484e-62	0.116	0.346	Down
FAM134A	-0.862161242177226	5.35689471397509e-66	9.60276946427175e-62	0.094	0.311	Down
TMEM160	-0.640674799361409	1.0265206018032e-65	1.84014083079241e-61	0.144	0.39	Down
CFL1	-0.620236842410162	1.54431349464539e-65	2.76833637050133e-61	0.187	0.452	Down
PNMAL1	-0.772128479368044	1.81075445415135e-65	3.24595843451172e-61	0.089	0.303	Down
TPI1	-0.727073942010761	2.24575279193904e-65	4.02573645482992e-61	0.147	0.394	Down
ATP5G2	-0.66434425108304	3.22397091051689e-65	5.77929025419258e-61	0.136	0.377	Down
NAP1L5	-0.759481123630616	3.29197609229491e-65	5.90119634304786e-61	0.097	0.314	Down
SLC25A3	-0.671884639251827	3.75234507887348e-65	6.72645378838859e-61	0.158	0.41	Down
MTCH1	-0.58199441611109	4.41295740141402e-65	7.91066743777477e-61	0.173	0.436	Down
CAMKV	-0.696753940130155	5.35795814623094e-65	9.60467577293358e-61	0.09	0.304	Down
SERP2	-0.78568547756918	9.08598310950268e-65	1.62875333220945e-60	0.105	0.327	Down
SAT2	-0.903272092539293	1.06160148172776e-64	1.90302681614519e-60	0.113	0.341	Down
ZNF565	-0.898666683031439	1.15722928431486e-64	2.07444921506282e-60	0.115	0.341	Down
ZNF428	-0.933883274606269	1.51853428666695e-64	2.72212456227917e-60	0.086	0.296	Down
SELM	-0.785871216578982	2.43015568228558e-64	4.35629707606513e-60	0.097	0.314	Down
BEX5	-1.20305126319716	3.03201949933131e-64	5.43519815450131e-60	0.07	0.265	Down
ASAH1	-0.833742118576656	3.62927067980658e-64	6.50583062062127e-60	0.102	0.321	Down
NDUFA1	-1.39346589485774	7.40955469938261e-64	1.32823677541133e-59	0.066	0.255	Down
RPS3	-0.667661036587889	7.54541383781222e-64	1.35259088456622e-59	0.14	0.382	Down
DNAJA1	-0.913943283707445	8.20756376036247e-64	1.47128787968258e-59	0.088	0.295	Down
LDHA	-0.834806381718965	1.192191636707e-63	2.13712272796097e-59	0.1	0.314	Down
MLLT11	-0.756292880461503	2.35370823557254e-63	4.21925738308733e-59	0.11	0.333	Down
RAN	-0.786064787053819	2.65104273046231e-63	4.75225919862673e-59	0.095	0.305	Down
WIF1	-1.58768986325368	6.35701528954484e-63	1.13955856080381e-58	0.049	0.223	Down
PGK1	-0.839433441461054	6.47140549835479e-63	1.16006414963508e-58	0.107	0.324	Down
C14orf2	-0.763519965526839	7.99298392812478e-63	1.43282229895565e-58	0.129	0.361	Down
RPS27A	-0.583567530561629	9.5961003977493e-63	1.72019695730054e-58	0.155	0.402	Down
EIF5	-0.726214530010995	1.16757154814857e-62	2.09298875721113e-58	0.134	0.369	Down
RPL29	-0.738886202609034	1.7887622546056e-62	3.206535217606e-58	0.151	0.393	Down
RPL10A	-1.00295012977146	1.99913856999929e-62	3.58365580058072e-58	0.102	0.314	Down
TIMP2	-0.595940959221573	3.14820150190945e-62	5.64346601232287e-58	0.181	0.441	Down
CUTA	-1.09080651698626	3.30532170314857e-62	5.92511968506413e-58	0.069	0.259	Down
ATP6V0E2	-0.652343490989826	6.29332028534484e-62	1.12814059435092e-57	0.18	0.437	Down
VDAC1	-0.708070430240327	7.38805813292722e-62	1.32438330090853e-57	0.117	0.341	Down
NDUFV1	-0.706597098642831	8.62406219270371e-62	1.54594938866407e-57	0.094	0.304	Down
BAIAP2L1	-0.96029670127595	9.56611730186948e-62	1.71482218753312e-57	0.089	0.294	Down
CADM2	0.615740886869566	1.24332521852647e-61	2.22878478673055e-57	0.888	0.938	Up
TOX3	-0.637062720274342	1.32601373680855e-61	2.37701222460301e-57	0.123	0.353	Down
ATP5E	-0.8324860433389	1.69883454271475e-61	3.04533080127046e-57	0.087	0.289	Down
MRFAP1	-0.67532645047859	2.21539788847985e-61	3.97132225488898e-57	0.127	0.358	Down
SRSF7	-0.629462644894823	2.70720675593522e-61	4.85293883068947e-57	0.143	0.383	Down
PSMB1	-1.15791315780821	7.57029143753974e-61	1.35705044309337e-56	0.051	0.224	Down
PITHD1	-0.615169973019846	8.27959087086842e-61	1.48419945951187e-56	0.111	0.33	Down
TAC1	-1.36903507233201	9.02663312250613e-61	1.61811425354045e-56	0.09	0.283	Down
TCEAL7	-0.978476007847837	1.61658111641007e-60	2.89788330927669e-56	0.072	0.26	Down
PSMB5	-0.863570320182454	1.6406110374695e-60	2.94095934576783e-56	0.074	0.265	Down
RPL8	-0.685885751732301	3.37069051430674e-60	6.04229981594626e-56	0.125	0.351	Down
PSMA7	-0.703143900923123	4.44426264904046e-60	7.96678522466993e-56	0.092	0.296	Down
NSG1	-0.740321016660126	4.47503975539922e-60	8.02195626552865e-56	0.093	0.298	Down
MYL12B	-0.977126043329243	4.52632921848883e-60	8.11389775706307e-56	0.064	0.247	Down
SNCG	-1.21915580334826	5.01820077096013e-60	8.99562670202313e-56	0.109	0.314	Down
HNRNPA1	-0.729109953814013	5.14788577093218e-60	9.22810003297302e-56	0.088	0.289	Down
GNB2L1	-0.606398147880236	6.77982795206725e-60	1.21535195868757e-55	0.1	0.311	Down
BRK1	-1.07472175834264	8.47295492643171e-60	1.51886190011215e-55	0.07	0.256	Down
LDHB	-0.650484799892495	1.46020059023512e-59	2.61755557805548e-55	0.175	0.418	Down
ERP29	-1.40201352381047	2.23960351589275e-59	4.01471326258935e-55	0.051	0.221	Down
PRDX1	-0.632059937582892	3.1510068963227e-59	5.64849496234807e-55	0.102	0.31	Down
FBXL7	-1.35715040537698	4.24606010302223e-59	7.61148734067764e-55	0.067	0.245	Down
UQCRQ	-1.1665458455076	6.25375148199791e-59	1.12104749066294e-54	0.065	0.246	Down
MAGEF1	-1.23601385729365	1.11578477578665e-58	2.00015578907514e-54	0.041	0.202	Down
SLC25A5	-1.33557915438641	1.31617362045366e-58	2.35937283202523e-54	0.06	0.233	Down
ST5	-0.644196006377671	2.36293214233576e-58	4.23579215835108e-54	0.09	0.288	Down
NDUFS3	-1.15533316475205	3.13843737977801e-58	5.62596284699006e-54	0.06	0.233	Down
TPT1	-0.585839540569147	4.56071076164955e-58	8.17553011133298e-54	0.147	0.38	Down
TPM3	-0.625750548734505	5.1290818548298e-58	9.19439213296789e-54	0.085	0.28	Down
NDUFA12	-0.73437193644918	5.79251897879112e-58	1.0383669521381e-53	0.118	0.333	Down
RPS9	-0.816961607400484	2.01274743238842e-57	3.60805104729948e-53	0.097	0.299	Down
UQCRHL	-1.17607791221565	2.21493906123706e-57	3.97049976117355e-53	0.052	0.218	Down
TCEB1	-0.932681244011745	3.88063889238771e-57	6.95643327849421e-53	0.069	0.248	Down
SNRPD2	-0.799165801919451	6.34352125541091e-57	1.13713962024496e-52	0.085	0.279	Down
ID2	-1.86338412941267	6.65759948174271e-57	1.1934412830972e-52	0.041	0.194	Down
RPS13	-1.01970126995782	7.60206182109159e-57	1.36274560204888e-52	0.078	0.262	Down
RHEB	-0.609504110562644	8.8036721672841e-57	1.57814627270735e-52	0.127	0.347	Down
EIF4G2	-0.723068722594468	1.20017353610656e-56	2.15143108082462e-52	0.104	0.31	Down
CYC1	-0.87566133417718	1.21271583642706e-56	2.17391440837915e-52	0.09	0.283	Down
SLC32A1	-1.10344255531777	1.30507607393449e-56	2.33947937013497e-52	0.056	0.224	Down
B2M	-1.09997235225012	1.44850853846878e-56	2.59659640605913e-52	0.07	0.247	Down
IDI1	-1.00884953379046	1.83809119417177e-56	3.29496227467232e-52	0.057	0.227	Down
NDUFB2	-0.763700535911824	2.18897462808996e-56	3.92395591831406e-52	0.076	0.26	Down
CACYBP	-0.736082952334809	4.3001038898008e-56	7.70836623285692e-52	0.079	0.264	Down
HAPLN1	-1.28608806844518	7.33910854922799e-56	1.31560859853461e-51	0.04	0.191	Down
CD59	-0.879880457871717	7.85089390522253e-56	1.40735124145019e-51	0.075	0.257	Down
CHGB	-0.997743939511963	7.91947652385412e-56	1.41964536166609e-51	0.063	0.234	Down
NDUFA8	-0.769479064668562	1.09579936136093e-55	1.9643299351756e-51	0.09	0.285	Down
RPL7L1	-0.702919841472565	1.48201290715365e-55	2.65665633736364e-51	0.082	0.271	Down
ENY2	-0.924937082847992	1.54154222310912e-55	2.76336858914542e-51	0.069	0.247	Down
CAND1	-0.58659583545096	1.6792422008008e-55	3.01020956915551e-51	0.161	0.4	Down
KIF1BP	-1.06383675000152	1.71769705131655e-55	3.07914373419005e-51	0.054	0.218	Down
C19orf60	-0.860218046162298	1.74020566806593e-55	3.11949268057498e-51	0.079	0.264	Down
TOMM7	-0.712400279511082	2.07975095903921e-55	3.72816156917368e-51	0.081	0.267	Down
SRP9	-0.876646920125937	2.23597683466026e-55	4.00821207381197e-51	0.081	0.268	Down
RPL36AL	-0.789466972894769	3.96846562651491e-55	7.11387148209063e-51	0.085	0.274	Down
NDUFB5	-0.8110137329646	4.67903158496985e-55	8.38763201921695e-51	0.067	0.241	Down
LAMTOR1	-0.914860104201421	6.06079535008325e-55	1.08645817445592e-50	0.055	0.221	Down
NDUFA5	-0.788951887596664	6.4457789630432e-55	1.15547033691512e-50	0.089	0.28	Down
PSMC1	-0.830896010633883	7.96202180586734e-55	1.42727202891978e-50	0.064	0.236	Down
PRDX5	-0.823809005203098	9.16782977401717e-55	1.64342516529032e-50	0.077	0.258	Down
PFKM	-0.833503160134584	1.29701112322429e-54	2.32502213949186e-50	0.07	0.246	Down
FDPS	-0.931150540125368	1.95270407181143e-54	3.50041731912917e-50	0.074	0.254	Down
SPDYE2	-1.30249923939071	2.77375387030657e-54	4.97223118791155e-50	0.058	0.223	Down
MDH2	-0.831704104130264	6.264143841929e-54	1.12291042510419e-49	0.056	0.221	Down
MZT2B	-0.703639499209767	9.31884377404756e-54	1.67049593493576e-49	0.077	0.256	Down
COA3	-1.00200761923407	1.40801059164831e-53	2.52399978658876e-49	0.04	0.189	Down
COX7A2	-0.588442781374421	1.5897755168282e-53	2.84983159146624e-49	0.091	0.28	Down
MRPS7	-1.33453168637772	2.519600344176e-53	4.51663557696989e-49	0.042	0.191	Down
SH3BGRL3	-1.01962975221163	2.64827603993764e-53	4.74729962919221e-49	0.054	0.215	Down
HLA-A	-1.28016424941372	4.31192033416954e-53	7.72954839103232e-49	0.057	0.219	Down
UBE2V2	-0.636560304534354	4.75648054315578e-53	8.52646702166105e-49	0.108	0.309	Down
SET	-0.584347344121291	4.78450984415577e-53	8.57671234663364e-49	0.115	0.32	Down
ARL6IP4	-0.633643360459682	7.07380423563649e-53	1.2680501472802e-48	0.08	0.261	Down
AURKAIP1	-0.930129121686067	9.78714458163698e-53	1.75444353770425e-48	0.049	0.206	Down
MAGEH1	-1.0177960311076	9.95559643568529e-53	1.78464021706094e-48	0.054	0.213	Down
UTRN	-0.756636203833166	1.19443774382486e-52	2.14114909958045e-48	0.1	0.293	Down
GPX1	-0.629748674303945	1.27436612045106e-52	2.28442870752058e-48	0.105	0.302	Down
C1orf43	-0.786867603172015	1.27640399556611e-52	2.2880818024518e-48	0.074	0.248	Down
TSSC1	-0.58249684352739	1.37486302966687e-52	2.46457946698084e-48	0.076	0.254	Down
CCK	-0.748311025825069	1.81462570139493e-52	3.25289803232055e-48	0.259	0.513	Down
EMC4	-0.968025818880337	2.30049690426519e-52	4.12387075058579e-48	0.043	0.193	Down
NDN	-0.592250086345659	3.65410535578312e-52	6.55034926077683e-48	0.086	0.268	Down
SPDYE3	-1.10549365307501	4.12857183177034e-52	7.40087786563151e-48	0.067	0.234	Down
C6orf1	-1.13622652552217	5.54836740606697e-52	9.94600341211564e-48	0.062	0.225	Down
NDUFB10	-0.76596216490051	5.7388808979142e-52	1.0287517897601e-47	0.065	0.231	Down
CES4A	-0.72445424367907	6.04144740734372e-52	1.08298986224044e-47	0.084	0.264	Down
B3GAT3	-0.722755821560178	1.21595342137326e-51	2.17971810315371e-47	0.072	0.244	Down
CUEDC2	-1.2347329374868	1.26458496962366e-51	2.26689501654737e-47	0.034	0.173	Down
CACNA2D1	-0.769066572160049	1.41321887511458e-51	2.5333361555304e-47	0.159	0.373	Down
PTGR1	-0.696762853371505	1.8581418146671e-51	3.33090501697224e-47	0.097	0.284	Down
SGTB	-0.612121209213724	2.17096461318443e-51	3.89167116559442e-47	0.078	0.254	Down
UQCRFS1	-1.13458737251196	2.63901696929493e-51	4.73070181915809e-47	0.067	0.232	Down
GABRD	-0.592447641520964	2.92059422340051e-51	5.23545720486776e-47	0.097	0.284	Down
COPS6	-0.704459032224831	3.59822239113134e-51	6.45017345834204e-47	0.088	0.271	Down
AP1S2	-0.643774053863925	5.61352934621534e-51	1.00628127060256e-46	0.141	0.348	Down
CSTB	-0.595521621089875	7.45702160608788e-51	1.33674569310731e-46	0.097	0.284	Down
DCTN2	-0.751948811407623	8.98703397616191e-51	1.61101571056678e-46	0.075	0.245	Down
ACTL6B	-1.0249166344796	9.43921171436103e-51	1.69207309191636e-46	0.069	0.236	Down
TCEAL3	-0.642544897606139	1.27180884021215e-50	2.2798445269643e-46	0.082	0.258	Down
RPL3	-0.858180102299794	1.3607929851803e-50	2.43935750523421e-46	0.086	0.262	Down
PSMD7	-1.0178995329319	1.71874197414502e-50	3.08101686285236e-46	0.055	0.211	Down
TMEM14A	-0.591075383261984	2.27638460881616e-50	4.08064704976384e-46	0.11	0.305	Down
GSTP1	-1.05716637144939	2.44735333607925e-50	4.38712559025567e-46	0.047	0.196	Down
FAM174A	-0.864118673102182	3.2096498691166e-50	5.75361835537842e-46	0.063	0.224	Down
ZNF302	-0.626016706701245	3.23872382354491e-50	5.80573632608661e-46	0.119	0.319	Down
USMG5	-0.824580190225933	4.51188025262122e-50	8.08799654084881e-46	0.071	0.237	Down
FAU	-0.625892375176496	6.49145034757776e-50	1.16365738930679e-45	0.1	0.288	Down
POMP	-0.691191932665361	8.03854791081331e-50	1.44099009849239e-45	0.067	0.232	Down
PDCD6IP	-0.58465838230755	8.25543376675121e-50	1.47986905702782e-45	0.103	0.291	Down
C19orf53	-0.952377434279718	1.64503608156117e-49	2.94889167980654e-45	0.049	0.197	Down
MYL6	-0.739889921451931	1.93300436890183e-49	3.46510363169341e-45	0.067	0.23	Down
C19orf43	-0.66059800855099	2.22015171839107e-49	3.97984397038784e-45	0.081	0.254	Down
HPCAL1	-1.10595083457781	2.22826419870336e-49	3.99438640259565e-45	0.049	0.195	Down
POLR2K	-1.03993727975963	2.59065550374354e-49	4.64400905601067e-45	0.053	0.204	Down
MAGED2	-0.774914822315695	2.68231327647895e-49	4.80831477941617e-45	0.064	0.225	Down
LMO7	-0.633937751477473	3.6532064356905e-49	6.54873785661878e-45	0.087	0.262	Down
PSMD8	-0.872351804784588	4.33372728703225e-49	7.76863953473401e-45	0.055	0.208	Down
NOL7	-0.796868640597061	5.4897397239339e-49	9.84090742912392e-45	0.06	0.218	Down
ANKRD55	-0.885508578961088	6.14474132489464e-49	1.10150632990061e-44	0.071	0.234	Down
NDUFB7	-0.678554230655786	6.63835706409285e-49	1.18999188730929e-44	0.074	0.242	Down
GADD45GIP1	-1.04215028948469	7.35783932797552e-49	1.31896627793289e-44	0.076	0.241	Down
SPRED2	-0.76681161317233	7.69180343267324e-49	1.378832683341e-44	0.087	0.263	Down
HSPA5	-0.949596438393767	8.33230910844526e-49	1.4936497307799e-44	0.065	0.224	Down
LUZP2	-0.653617059307451	9.06077366850209e-49	1.62423428781569e-44	0.23	0.462	Down
RARS	-0.682604956861841	9.63167071534913e-49	1.72657329243348e-44	0.077	0.245	Down
DDRGK1	-1.12232512556221	9.83487482381143e-49	1.76299966091644e-44	0.042	0.182	Down
TRMT112	-0.609208118711807	1.00194717351654e-48	1.79609050324575e-44	0.077	0.247	Down
HDDC2	-1.09848303300897	1.14584051924734e-48	2.05403371480278e-44	0.048	0.194	Down
RPS6	-0.671717728678868	1.46793713785331e-48	2.63142411331585e-44	0.106	0.294	Down
RPL27	-0.672621940769276	1.6434348928185e-48	2.94602138886644e-44	0.077	0.245	Down
NTNG1	-1.26864726636707	1.91168806684979e-48	3.42689202863494e-44	0.058	0.208	Down
TSPAN13	-0.652616390857039	2.13398657339401e-48	3.82538433146611e-44	0.092	0.27	Down
CCT5	-0.900957653803091	2.73575826971427e-48	4.90412027428979e-44	0.051	0.199	Down
LAMP5	-2.09346449939767	2.82471524570653e-48	5.06358454945352e-44	0.021	0.139	Down
NDUFB11	-0.841258982434772	3.45512237578838e-48	6.19365237083825e-44	0.074	0.237	Down
TKT	-0.829002827707684	4.0625618972191e-48	7.28254845695497e-44	0.062	0.219	Down
CSMD1	0.633804797918919	4.32106901209341e-48	7.74594831107865e-44	0.851	0.913	Up
LIN7B	-1.31312939978236	5.3920880786797e-48	9.66585708984123e-44	0.045	0.186	Down
RRAGA	-0.846796741345593	6.33591327601655e-48	1.13577581385873e-43	0.076	0.242	Down
CCT7	-0.962181663231649	6.9682310715715e-48	1.24912510188991e-43	0.057	0.207	Down
FBXO2	-0.797826004719557	7.70976008808302e-48	1.38205159338976e-43	0.068	0.23	Down
MRPL4	-0.65738281338373	1.06402577738885e-47	1.90737260854725e-43	0.056	0.208	Down
XPO5	-0.601358290117627	1.25331536971696e-47	2.24669313175462e-43	0.109	0.296	Down
NXPH2	-1.01651810341283	1.34714565016046e-47	2.41489329247764e-43	0.062	0.215	Down
RPAIN	-0.629606583863484	1.66403797989093e-47	2.98295448275248e-43	0.084	0.255	Down
MYEOV2	-1.02789611604973	1.93437319846823e-47	3.46755739557415e-43	0.059	0.211	Down
MRPS11	-1.12192944185647	1.95886349846459e-47	3.51145870734762e-43	0.043	0.183	Down
HERPUD1	-0.638343159639819	2.29347481129456e-47	4.11128294672662e-43	0.087	0.26	Down
SCPEP1	-0.838585930000829	2.54745362307093e-47	4.56656536471695e-43	0.05	0.196	Down
MRPL18	-0.661730251956283	2.85661953187896e-47	5.12077617284623e-43	0.055	0.204	Down
GTF2A2	-0.62437867022498	2.97053868446547e-47	5.32498764577281e-43	0.077	0.242	Down
OAZ2	-0.789403469368607	4.17089669267299e-47	7.4767494112856e-43	0.054	0.202	Down
TOX4	-0.908589970503976	4.91711034204166e-47	8.81441199914388e-43	0.058	0.208	Down
FKBP4	-0.793696333927684	5.47378665546338e-47	9.81230995858366e-43	0.064	0.22	Down
NDUFB6	-0.783880949025479	5.65671348060366e-47	1.01402245853301e-42	0.077	0.241	Down
MZT2A	-0.700835419890537	6.03102550702737e-47	1.08112163238973e-42	0.067	0.224	Down
NPM1	-0.829463914512086	8.35450344483861e-47	1.49762828752177e-42	0.058	0.209	Down
PCP4L1	-0.717629284156748	8.92803303942749e-47	1.60043920264777e-42	0.083	0.251	Down
TIMP3	-1.2430496788978	9.49645925518015e-47	1.70233528608359e-42	0.052	0.197	Down
FAM213A	-0.688790861065095	1.11643420306897e-46	2.00131995242144e-42	0.097	0.276	Down
KCNS3	-0.728398109187234	1.21893924314106e-46	2.18507048725466e-42	0.057	0.205	Down
TUFM	-0.590923819806783	1.76232765116034e-46	3.15914854747003e-42	0.071	0.232	Down
MRPL27	-0.892109414473365	2.28508687600682e-46	4.09624673392982e-42	0.039	0.173	Down
CFAP36	-0.618102401056073	2.52242092945405e-46	4.52169175813933e-42	0.088	0.259	Down
MRPS34	-1.12201005239711	2.63796666044659e-46	4.72881903551655e-42	0.043	0.18	Down
HMGN2	-0.75398432902287	2.71124557246269e-46	4.86017881319662e-42	0.054	0.199	Down
DCTN3	-0.89394734154806	2.94005399527987e-46	5.27034079193869e-42	0.046	0.184	Down
AP000304.12	-1.10483629000515	2.95258848596931e-46	5.29281011994858e-42	0.057	0.204	Down
MRPL20	-0.769234699703229	3.04941548582335e-46	5.46638219988693e-42	0.065	0.219	Down
MCFD2	-0.704756645135512	3.78543111761938e-46	6.7857638214445e-42	0.064	0.22	Down
PFDN1	-0.750062053803106	3.98514633573554e-46	7.14377332143953e-42	0.071	0.23	Down
TUBB4A	-0.713376068560563	4.79090532239073e-46	8.58817688091761e-42	0.072	0.231	Down
RANBP1	-0.729063505070589	6.72223457793364e-46	1.20502777044038e-41	0.059	0.208	Down
GOLIM4	-0.83589659650805	6.77705462943567e-46	1.21485481287264e-41	0.069	0.224	Down
ZFHX2	-0.805024332349358	8.83404593733077e-46	1.58359107472591e-41	0.067	0.222	Down
C19orf70	-0.866358830990021	9.45020455166821e-46	1.69404366793204e-41	0.047	0.187	Down
SPRYD3	-0.590387026173709	9.63177349057603e-46	1.72659171592066e-41	0.075	0.237	Down
GAP43	-0.61496450876162	1.0563505753883e-45	1.89361404144106e-41	0.104	0.282	Down
MRPS16	-0.585349826080789	1.0989722400037e-45	1.97001763743064e-41	0.076	0.237	Down
LYRM2	-0.663935071481948	1.10359490661473e-45	1.97830422959757e-41	0.061	0.212	Down
OCIAD2	-1.76544840810317	1.67121228288295e-45	2.99581513829598e-41	0.014	0.12	Down
ROGDI	-0.749350514279356	1.85898092983917e-45	3.33240921482969e-41	0.056	0.202	Down
RGS4	-0.58703789759528	2.58388232503738e-45	4.631867455862e-41	0.1	0.277	Down
LRPAP1	-0.89713266504048	2.78086031869709e-45	4.98497020729641e-41	0.061	0.21	Down
THOC7	-0.680069301680364	3.42231713876072e-45	6.13484570294247e-41	0.059	0.207	Down
SELK	-0.648965250889616	4.07556647253628e-45	7.30586045866854e-41	0.068	0.224	Down
RPS3A	-1.03675103734773	4.07661197333101e-45	7.30773462339317e-41	0.052	0.194	Down
TXN2	-1.1756987040775	4.13180898764845e-45	7.40668079125861e-41	0.038	0.167	Down
TMEM126B	-1.19361274271433	4.18557041947813e-45	7.5030535339565e-41	0.04	0.171	Down
TCEAL5	-0.614930065486775	4.81771991723803e-45	8.6362447236409e-41	0.069	0.224	Down
ZSCAN18	-0.635386673151875	5.12969708814644e-45	9.19549500021131e-41	0.068	0.222	Down
NDUFS8	-0.722399724504298	5.47305323083149e-45	9.81099522158853e-41	0.076	0.235	Down
FAM153A	-0.728821253656261	5.56795567672799e-45	9.98111734610259e-41	0.087	0.255	Down
NDUFB3	-0.953033567834561	7.1016434950228e-45	1.27304061291779e-40	0.051	0.192	Down
HMGN1	-0.756994410040333	8.27981123947043e-45	1.48423896278747e-40	0.061	0.21	Down
RNH1	-1.24427589722975	1.3781228065158e-44	2.47042294296023e-40	0.041	0.173	Down
NT5C3B	-0.955135039421615	1.57075136150711e-44	2.81572889063765e-40	0.051	0.191	Down
POP7	-1.24101411832834	1.73713780381531e-44	3.11399322711933e-40	0.033	0.157	Down
TCEAL6	-1.22407359755621	1.77005831812174e-44	3.17300654106503e-40	0.043	0.175	Down
GPRASP2	-0.838741129356896	1.97289230649614e-44	3.53660674862499e-40	0.061	0.208	Down
RPL21	-0.591046748727645	2.47054709783946e-44	4.42870272758701e-40	0.082	0.244	Down
PTPRB	-0.83065874082381	4.06073221515095e-44	7.2792685688796e-40	0.072	0.224	Down
RPS19BP1	-0.717280506150623	7.36133729281347e-44	1.31959332310974e-39	0.054	0.196	Down
NHP2	-0.844794000503958	7.47596325592606e-44	1.3401411732573e-39	0.047	0.182	Down
NDUFB1	-0.601519773156473	8.95528039661078e-44	1.60532356389645e-39	0.066	0.217	Down
PDHA1	-1.05131282779671	1.01048216572955e-43	1.81139033028678e-39	0.049	0.185	Down
TACR1	-0.825344902979408	1.05066675617363e-43	1.88342522711684e-39	0.062	0.207	Down
LSM5	-0.893744250029549	1.39876338998363e-43	2.50742325288466e-39	0.045	0.178	Down
MRPL57	-0.924454655287723	1.61488229253489e-43	2.89483799759804e-39	0.057	0.2	Down
SOX2	-0.801758608184915	2.27041484787452e-43	4.06994565629987e-39	0.073	0.226	Down
NHLRC3	-0.618795542710311	2.66741338185029e-43	4.78160522830483e-39	0.085	0.246	Down
ST6GAL2	-1.36688955312631	3.674376069772e-43	6.58668654267328e-39	0.032	0.152	Down
COBL	-0.607599761543137	3.81667718196309e-43	6.84177551638703e-39	0.151	0.344	Down
COPS7A	-0.990093871093716	4.34145841470846e-43	7.78249835420639e-39	0.049	0.183	Down
EYA4	-1.10039659549984	5.31326518534146e-43	9.52455917124311e-39	0.057	0.195	Down
DUSP26	-0.608059309271815	6.76146687979406e-43	1.21206055287188e-38	0.062	0.207	Down
GSTO1	-1.24934400188728	7.08126207807594e-43	1.26938704011589e-38	0.041	0.169	Down
FBXL15	-0.668277724478112	1.11383583778563e-42	1.99666212281452e-38	0.064	0.21	Down
B3GAT2	-0.717228193747882	1.1500353733945e-42	2.06155341034697e-38	0.077	0.231	Down
GSTK1	-0.942794008029768	1.37980003422802e-42	2.47342954135714e-38	0.049	0.184	Down
C8orf4	-1.04639945879826	2.18398467863109e-42	3.9150109349141e-38	0.046	0.175	Down
RSL24D1	-0.809241879400821	2.23438992017896e-42	4.00536737091281e-38	0.042	0.17	Down
SIRT5	-0.649398107248434	2.25966590712145e-42	4.05067710510591e-38	0.076	0.229	Down
ANAPC11	-1.0040711484702	2.84227970662986e-42	5.09507060210468e-38	0.047	0.178	Down
IFI6	-0.781271120007405	3.22934329640552e-42	5.78892079313653e-38	0.072	0.222	Down
PSMC5	-1.13997382750063	3.90359850031475e-42	6.99759067166423e-38	0.033	0.151	Down
CCDC65	-0.967609734165768	5.767565277161e-42	1.03389375158388e-37	0.045	0.173	Down
POLR2L	-1.53538696342904	6.04541920841091e-42	1.08370184729974e-37	0.025	0.136	Down
NDUFA6	-0.896222354377189	7.22129431845884e-42	1.29448921952693e-37	0.048	0.179	Down
B3GALNT1	-0.763319071615587	7.42794879706262e-42	1.33153410136145e-37	0.057	0.194	Down
CDO1	-0.829108866948413	8.05825869680695e-42	1.44452345398961e-37	0.047	0.178	Down
FNDC4	-0.882559355515889	8.80244593755953e-42	1.57792645876692e-37	0.036	0.157	Down
NEIL1	-0.625196883278441	9.60228140122979e-42	1.72130496398445e-37	0.067	0.215	Down
WSB2	-0.638651735261002	1.09016165753041e-41	1.95422378728901e-37	0.062	0.205	Down
TIMM13	-0.690859322992093	1.54179965241234e-41	2.76383005691437e-37	0.053	0.189	Down
MRPL55	-0.988280316391879	1.60649369495975e-41	2.87980059758485e-37	0.037	0.157	Down
MRPL51	-1.21321635624542	1.7087602079958e-41	3.06312354885327e-37	0.042	0.167	Down
RPP25	-1.10625820589429	1.9599274061768e-41	3.51336586831253e-37	0.037	0.159	Down
FREM1	-0.800043791686787	1.99245594540025e-41	3.57167652772449e-37	0.059	0.197	Down
PLA2G12A	-0.808584217641526	1.99363426390287e-41	3.57378878147229e-37	0.059	0.199	Down
IDH3B	-1.00343932717214	2.37779429002097e-41	4.26243404429159e-37	0.035	0.154	Down
NDUFAB1	-1.03183250974528	2.95370943601417e-41	5.29481953499901e-37	0.042	0.167	Down
NAA20	-0.6734322426785	3.23326977872918e-41	5.79595940534993e-37	0.07	0.217	Down
VAPB	-0.584903679414903	3.26806503213883e-41	5.85833337661206e-37	0.077	0.23	Down
SNTG1	0.636882965257085	3.37120207246059e-41	6.04321683509285e-37	0.81	0.859	Up
TOMM40	-0.632913142175745	4.36147892028535e-41	7.81838711250351e-37	0.053	0.187	Down
PPFIBP1	-0.610342897812099	4.71199063430985e-41	8.44671441106383e-37	0.11	0.278	Down
CRH	-2.59478603315186	4.87856231241389e-41	8.74531080123313e-37	0.021	0.124	Down
FAM96B	-0.621912964264264	5.39346680119673e-41	9.66832858782526e-37	0.056	0.193	Down
SNRPA1	-0.580128704538105	8.95428801829593e-41	1.60514567015973e-36	0.063	0.205	Down
TRMT13	-0.819588286241926	1.03692616407036e-40	1.85879384171252e-36	0.055	0.19	Down
LSM4	-0.735827786837081	1.0426813006525e-40	1.86911049954968e-36	0.054	0.187	Down
PCSK5	-0.741071201569101	1.34969967293502e-40	2.41947163370332e-36	0.093	0.251	Down
TCEAL1	-0.609614736405119	1.38985196807322e-40	2.49144863796806e-36	0.067	0.211	Down
KIT	-1.08274919257386	2.14489599362534e-40	3.84494055817278e-36	0.079	0.223	Down
ZNF90	-0.598267137358412	3.93342379847258e-40	7.05105550114195e-36	0.078	0.228	Down
RAB3B	-0.80763918307862	3.96130725239115e-40	7.10103938063638e-36	0.08	0.229	Down
CALCOCO1	-0.670896246396736	3.9883328226695e-40	7.14948541791735e-36	0.064	0.205	Down
B3GALT2	-0.818467569814566	4.01210129813798e-40	7.19209278704215e-36	0.047	0.174	Down
CDK5RAP3	-0.620078800309011	4.51619147015829e-40	8.09572482940575e-36	0.08	0.23	Down
SV2C	-0.730514078469041	5.42568658392579e-40	9.72608577034537e-36	0.047	0.172	Down
GPAA1	-0.933746538837937	6.62195249880667e-40	1.18705120493608e-35	0.031	0.143	Down
GFM1	-0.686428090487455	7.49120922086812e-40	1.34287416493282e-35	0.057	0.192	Down
DHPS	-0.582524365402567	7.61900584289393e-40	1.36578298739717e-35	0.038	0.159	Down
COPE	-0.901999276420107	7.89370465325883e-40	1.41502549614318e-35	0.035	0.151	Down
FIS1	-0.594223051211606	8.29422467639928e-40	1.48682271549133e-35	0.053	0.184	Down
COPS8	-0.722765068575997	8.57228934352949e-40	1.5366685877211e-35	0.06	0.197	Down
POLR2C	-0.932046542919065	1.1029825163224e-39	1.97720645875954e-35	0.038	0.157	Down
ARPC5L	-0.81274987674223	1.38806340579467e-39	2.48824246122753e-35	0.04	0.161	Down
PRKAG1	-0.778266153858964	1.7215957905353e-39	3.08613261411357e-35	0.058	0.193	Down
NDUFB4	-0.66268748656952	1.94039246302806e-39	3.4783475292241e-35	0.059	0.194	Down
IFIT1	-0.93783869699972	2.04056419582075e-39	3.65791537742828e-35	0.05	0.177	Down
TMEM147	-0.738686071456149	2.32455811368036e-39	4.16700287458341e-35	0.042	0.163	Down
SMDT1	-1.0326971950802	2.7221190226581e-39	4.87967056001691e-35	0.05	0.176	Down
ISCA1	-0.723891513455718	2.84416395852763e-39	5.09844831205663e-35	0.065	0.205	Down
TMED9	-0.853620181375242	2.86501388151885e-39	5.13582388401069e-35	0.039	0.158	Down
TCEAL8	-1.02614913805082	2.88431027583049e-39	5.17041460045374e-35	0.043	0.165	Down
ASNA1	-0.950712113247133	3.06782010765923e-39	5.49937432498994e-35	0.032	0.144	Down
EIF3I	-0.85769073778459	3.25510499531959e-39	5.8351012146099e-35	0.04	0.159	Down
DDIT3	-0.869907037629031	3.29935908262289e-39	5.91443109150979e-35	0.052	0.181	Down
PNRC1	-0.946972291008103	3.30653760653056e-39	5.92729931346669e-35	0.047	0.172	Down
TRMT10C	-0.660118663523565	3.40066773536337e-39	6.09603698241238e-35	0.049	0.177	Down
HSPBP1	-0.833543646793546	5.86330332120709e-39	1.05105575335958e-34	0.042	0.163	Down
MRPL43	-0.957796018083942	7.62516888654738e-39	1.36688777460248e-34	0.043	0.164	Down
ATP5H	-0.652562934316777	8.12212485228767e-39	1.45597210102109e-34	0.052	0.181	Down
SLC35B4	-0.729340938405387	8.48051836289382e-39	1.52021772173235e-34	0.067	0.207	Down
PHB	-0.663121267282955	8.98062365596227e-39	1.6098665965678e-34	0.04	0.159	Down
LSM7	-0.585518045688128	9.98223861813176e-39	1.7894160946863e-34	0.046	0.169	Down
DHRS7	-0.675762323057893	1.49710527486988e-38	2.68371091573175e-34	0.046	0.169	Down
CHMP4B	-0.731480957184306	1.62244432593456e-38	2.9083936986703e-34	0.05	0.176	Down
PYURF	-0.916035060025309	1.73475990887293e-38	3.10973061264561e-34	0.036	0.15	Down
YIPF3	-0.713091584298842	2.46697918808331e-38	4.42230689255814e-34	0.056	0.186	Down
EMC10	-1.00820774015977	2.48952329822741e-38	4.46271946440246e-34	0.042	0.161	Down
TRPC3	-2.01075802476966	2.49142545456895e-38	4.46612926986029e-34	0.014	0.105	Down
PRDX3	-0.68241406263396	2.71811206265605e-38	4.87248768351724e-34	0.055	0.184	Down
NDUFS6	-1.24661942063749	3.4956373934981e-38	6.2662795915847e-34	0.037	0.151	Down
GTF2H5	-0.710416362391861	3.58400511950599e-38	6.42468757722644e-34	0.06	0.193	Down
ATP5I	-0.630264189468749	3.86149987472466e-38	6.92212467543142e-34	0.052	0.179	Down
TXN	-0.722427093425478	3.95643531085821e-38	7.09230593824443e-34	0.061	0.194	Down
SCRG1	-1.35080091916333	4.17745854059121e-38	7.48851217986381e-34	0.028	0.133	Down
VAT1L	-0.69609511671665	5.06044055536562e-38	9.07134573954842e-34	0.074	0.214	Down
PSMB6	-0.915646091149078	5.28090374742826e-38	9.4665480576399e-34	0.034	0.145	Down
ILF2	-1.08628058312741	5.77215262250733e-38	1.03471607911066e-33	0.034	0.144	Down
JTB	-0.628438546361576	6.1512019073245e-38	1.10266445390699e-33	0.078	0.223	Down
SSR2	-0.750169174340974	7.42430974115841e-38	1.33088176420006e-33	0.045	0.167	Down
CYSTM1	-0.912004544717097	7.43676295877796e-38	1.33311412799054e-33	0.041	0.159	Down
CWC15	-0.798269244841577	8.59875000854838e-38	1.54141192653238e-33	0.052	0.177	Down
RASGRP1	-1.4626797996142	1.1090578383993e-37	1.98809708111459e-33	0.025	0.126	Down
PRAF2	-0.99322642784952	1.20918492076383e-37	2.16758488896124e-33	0.03	0.136	Down
ARF5	-1.02287416162455	1.22710926856822e-37	2.19971607483539e-33	0.03	0.138	Down
YBX1	-0.607064920816174	1.35539748486646e-37	2.42968553137161e-33	0.06	0.193	Down
RFK	-0.61781331101126	2.51211319819988e-37	4.5032141190931e-33	0.064	0.198	Down
ELOF1	-0.726218067110327	4.15324033972853e-37	7.44509863299736e-33	0.06	0.19	Down
SFXN4	-0.732453063515281	5.08704039693844e-37	9.11902861555185e-33	0.065	0.198	Down
PSMB3	-1.30327651632942	5.13254755993336e-37	9.20060475593653e-33	0.032	0.139	Down
TMEM219	-0.65361414257225	5.53929757121249e-37	9.92974482615552e-33	0.053	0.179	Down
MZT1	-0.663383987856318	6.23618959869117e-37	1.11789934746138e-32	0.049	0.17	Down
BANF1	-0.617369146927137	6.89905064370288e-37	1.23672381839018e-32	0.063	0.195	Down
RTCB	-0.919856625617346	1.16828580662206e-36	2.09426913695071e-32	0.058	0.185	Down
ETV1	-2.07829359614868	1.32471897920947e-36	2.3746912421309e-32	0.017	0.108	Down
CHMP5	-0.630515385571264	1.32505715329422e-36	2.37529745299521e-32	0.066	0.198	Down
FAM101A	-0.611328952592396	1.39174538614611e-36	2.49484277920551e-32	0.053	0.177	Down
SPDYE5	-0.834942965436557	1.43283514292137e-36	2.56850027720085e-32	0.055	0.181	Down
UCHL5	-0.713716479490866	1.58885313534015e-36	2.84817813041076e-32	0.044	0.161	Down
ESD	-0.667578086624562	1.66291657913642e-36	2.98094425975995e-32	0.051	0.174	Down
CDHR3	-0.668560703070976	1.67607848051699e-36	3.00453828417475e-32	0.084	0.227	Down
PDHB	-0.854889609034242	1.72513736389569e-36	3.09248123851941e-32	0.056	0.181	Down
TRAPPC4	-0.955757268988164	1.87864700229625e-36	3.36766261631626e-32	0.039	0.151	Down
DDT	-0.8046989381746	2.19579807991523e-36	3.93618763805604e-32	0.047	0.165	Down
TMEM9B	-0.861055079807086	2.24993179707673e-36	4.03322773943974e-32	0.044	0.161	Down
TDG	-0.587417264944582	2.3093242531406e-36	4.13969465617984e-32	0.079	0.221	Down
DNAJC12	-0.974139686773754	2.56775733915891e-36	4.60296180617626e-32	0.046	0.164	Down
FAM32A	-1.11664459437631	2.70681950557494e-36	4.85224464569364e-32	0.03	0.135	Down
CREG1	-0.720991346570677	2.74213301002887e-36	4.91554763377776e-32	0.046	0.164	Down
GLRX3	-0.734184570689908	2.92469783229427e-36	5.24281333417071e-32	0.053	0.175	Down
DNAJC19	-0.710688206687297	3.92155366019978e-36	7.02977709127412e-32	0.039	0.152	Down
TMEM208	-1.17696487398585	4.46704602580868e-36	8.00762670586464e-32	0.033	0.14	Down
TMEM223	-1.0052787291608	4.49082623690825e-36	8.05025511228172e-32	0.033	0.139	Down
PNOC	-0.904337918058714	5.4232723261004e-36	9.72175797176757e-32	0.039	0.151	Down
ZNHIT3	-0.782212607711787	5.46602626485758e-36	9.7983986823837e-32	0.05	0.17	Down
PTGES2	-0.724371112888495	7.19534129832346e-36	1.28983688113746e-31	0.053	0.176	Down
EMC7	-0.759542805169568	7.21313545491967e-36	1.2930266616489e-31	0.047	0.165	Down
PPP6C	-0.654341221152439	7.66889887175869e-36	1.37472681175146e-31	0.07	0.205	Down
MRPS18B	-1.47568887060184	8.57244395898612e-36	1.53669630408785e-31	0.025	0.123	Down
MARS	-0.642304904245106	1.18813986921582e-35	2.12985952955628e-31	0.062	0.191	Down
PRMT1	-0.71511507486169	1.27952256469827e-35	2.29367214947812e-31	0.058	0.184	Down
DDA1	-0.663463518794475	1.40163419482938e-35	2.51256945765115e-31	0.039	0.151	Down
GMPR2	-1.60820105188718	1.5093497867485e-35	2.70566042772536e-31	0.019	0.11	Down
RPS12	-0.76119175979595	1.53737168024728e-35	2.75589247401127e-31	0.041	0.153	Down
C6orf203	-0.708966634747779	2.01209307926766e-35	3.60687805389521e-31	0.053	0.174	Down
CPNE5	-0.88464046911049	2.33109070481451e-35	4.17871319745049e-31	0.029	0.131	Down
HS2ST1	-0.632721230158265	2.78628940255726e-35	4.99470238302414e-31	0.072	0.206	Down
OCA2	-1.23061694741493	2.85130699370043e-35	5.11125291690739e-31	0.027	0.126	Down
TOM1L1	-0.617402790249097	2.9561958446901e-35	5.29927667119147e-31	0.071	0.204	Down
OSGEP	-0.693415882123005	3.28566018444618e-35	5.88987444663823e-31	0.062	0.19	Down
DNAJB11	-0.632332359804683	4.01149786955995e-35	7.19101108097317e-31	0.046	0.161	Down
TPD52L1	-1.23523686270943	4.23821478924234e-35	7.59742383119582e-31	0.024	0.12	Down
MED29	-0.703322384351329	4.59655219744127e-35	8.23977946913321e-31	0.047	0.163	Down
FIBP	-0.781199136334025	5.03696277974154e-35	9.02925947896468e-31	0.02	0.113	Down
MAGEE1	-1.11872568981708	7.096960462599e-35	1.2722011325255e-30	0.043	0.155	Down
JKAMP	-0.699865599576629	7.62771222588933e-35	1.36734369361292e-30	0.04	0.151	Down
DYNLT1	-0.588484596680607	7.96399870429562e-35	1.42762640773203e-30	0.057	0.18	Down
DUSP3	-1.03289152458964	8.87523665304514e-35	1.59097492242487e-30	0.053	0.171	Down
SPG21	-0.680090919373306	1.28011673213479e-34	2.29473725402482e-30	0.037	0.144	Down
BOLA3	-1.03703689092822	1.6728875931301e-34	2.99881829944501e-30	0.04	0.148	Down
CLDN11	-0.712748447291195	1.68189952649041e-34	3.0149730911867e-30	0.061	0.185	Down
DNAJA4	-0.635581789188191	2.23752999725654e-34	4.01099627308208e-30	0.048	0.163	Down
C12orf10	-0.622702932319435	2.7194868879794e-34	4.87495219539187e-30	0.033	0.136	Down
SLC1A2	-0.593294976348393	2.73169836865692e-34	4.89684249565439e-30	0.083	0.221	Down
ACP1	-0.802564210769396	3.1465290696506e-34	5.64046801025567e-30	0.04	0.147	Down
STOML2	-0.667963777308332	3.5783689887239e-34	6.41458424918647e-30	0.032	0.133	Down
KCNH5	-0.637818523198559	4.15417625808422e-34	7.44677636024178e-30	0.07	0.199	Down
SLC35B1	-1.05458411872714	4.32370724311848e-34	7.7506776040142e-30	0.031	0.131	Down
SULT1A1	-0.612328065738028	4.61474325351874e-34	8.2723887562577e-30	0.072	0.204	Down
NDUFA2	-0.584863030970288	5.21359609643321e-34	9.34589236246617e-30	0.054	0.173	Down
DNAJB1	-0.694391702414949	5.50473973142046e-34	9.86779644254432e-30	0.055	0.174	Down
PDSS1	-0.700251295451222	6.2117622237639e-34	1.11352049623192e-29	0.055	0.174	Down
UBXN1	-1.25902166209912	6.50299292800072e-34	1.16572651227341e-29	0.031	0.13	Down
LINC00116	-0.881121265690032	6.56770946848604e-34	1.17732759932081e-29	0.043	0.153	Down
ADAL	-0.636903099758744	6.6660673796269e-34	1.19495923847192e-29	0.054	0.174	Down
EXOSC1	-0.63059684392077	7.01627257411343e-34	1.25773702163557e-29	0.045	0.157	Down
RAB4A	-0.595017665313524	8.745258746328e-34	1.56767508286676e-29	0.067	0.194	Down
PCBD1	-0.730085373856891	8.90475935953035e-34	1.59626716278941e-29	0.051	0.167	Down
SS18L2	-0.850544231226616	9.2219457914142e-34	1.65312600256891e-29	0.035	0.137	Down
DNMT1	-0.845594446499229	9.86212063378995e-34	1.76788374481319e-29	0.055	0.173	Down
NUDT9	-0.7386771556623	1.00159748162148e-33	1.79546364555466e-29	0.047	0.159	Down
VAMP1	-0.621017384601057	1.08228461150261e-33	1.94010339457958e-29	0.06	0.182	Down
C14orf166	-0.833027951396416	1.08265329837231e-33	1.9407643026622e-29	0.035	0.138	Down
LAGE3	-0.951309417562933	1.08446390522871e-33	1.94400999651299e-29	0.042	0.15	Down
USE1	-1.09033168668498	1.4109678006309e-33	2.52930087941096e-29	0.023	0.115	Down
CD63	-0.864218998228165	1.49011341875921e-33	2.67117731446776e-29	0.047	0.158	Down
LSM10	-1.15590433852483	1.62677243887526e-33	2.9161522739278e-29	0.031	0.13	Down
UQCC2	-0.605839628898103	1.81564966373149e-33	3.25473358720508e-29	0.036	0.139	Down
ADAMTSL3	-0.651490160729598	2.10839355122071e-33	3.77950627991824e-29	0.08	0.212	Down
ANGPTL1	-0.886215765057768	2.13321555638555e-33	3.82400220637673e-29	0.07	0.198	Down
SEC61G	-1.18920479148169	2.49994201814261e-33	4.48139606172244e-29	0.026	0.119	Down
SMIM12	-0.753805463946161	2.50629858620673e-33	4.49279084563418e-29	0.061	0.184	Down
MIEN1	-0.945857571947624	2.50724395522182e-33	4.49448551413063e-29	0.04	0.145	Down
SPTBN2	-0.664732344153035	3.04712127408889e-33	5.46226959593174e-29	0.044	0.154	Down
SEC61B	-1.04008427557334	3.80574394047872e-33	6.82217658770215e-29	0.049	0.161	Down
FILIP1L	-0.844311716599106	3.8321074804022e-33	6.86943586936898e-29	0.058	0.177	Down
TMEM167A	-0.981007414213432	3.84046067000282e-33	6.88440979704706e-29	0.042	0.15	Down
EMC6	-1.32532985430088	4.11570211411809e-33	7.37780760976809e-29	0.023	0.114	Down
AAGAB	-0.604905537153893	5.1637069809776e-33	9.25646113410044e-29	0.045	0.155	Down
FABP3	-0.869761799625039	5.30789273324639e-33	9.51492851361747e-29	0.036	0.137	Down
LSM1	-0.784950635852479	6.21159365539919e-33	1.11349027866686e-28	0.041	0.148	Down
LAPTM4A	-1.16901129936121	6.23850681326194e-33	1.11831473134534e-28	0.029	0.125	Down
NECAB2	-0.675668577340614	6.58001483283538e-33	1.17953345893407e-28	0.06	0.179	Down
NCBP2-AS2	-1.16230895788358	7.37932150094257e-33	1.32281717225896e-28	0.032	0.13	Down
ECHS1	-0.787447300259392	8.86165917124838e-33	1.58854102303799e-28	0.042	0.148	Down
GTF2H3	-0.658540486982354	9.27547591351142e-33	1.66272181225606e-28	0.051	0.164	Down
AAMP	-0.947327240280479	1.10976596523575e-32	1.9893664692816e-28	0.032	0.13	Down
ALKBH4	-0.742460239291928	1.26626105888892e-32	2.26989957416428e-28	0.027	0.121	Down
GLRX	-0.772081400424406	1.43717311957917e-32	2.57627653415763e-28	0.037	0.14	Down
NACA2	-0.839814536695414	1.50151910266365e-32	2.69162314343485e-28	0.048	0.158	Down
GFM2	-0.751702475346036	1.51556318480442e-32	2.71679856508041e-28	0.054	0.17	Down
LGALS1	-0.93945988801843	1.52546078597747e-32	2.73454100494322e-28	0.023	0.112	Down
SCML1	-0.703501381386553	1.57863955587568e-32	2.82986926786275e-28	0.041	0.147	Down
DEGS1	-0.654654416166864	1.6363934340418e-32	2.93339886986332e-28	0.044	0.152	Down
CXorf38	-0.77851909300289	1.69005409847183e-32	3.0295909769206e-28	0.049	0.161	Down
SNRPD1	-0.656561957173142	2.02306746738527e-32	3.62655074203483e-28	0.047	0.156	Down
PPIL4	-0.593364933028088	2.24175356315427e-32	4.01856743731034e-28	0.06	0.179	Down
POLR1D	-0.687322619320564	2.29996950873045e-32	4.12292534135021e-28	0.047	0.155	Down
MANBAL	-0.665732028749924	2.33466821684419e-32	4.1851262455149e-28	0.04	0.145	Down
MRPL32	-0.831568549216479	2.45039344530297e-32	4.3925752900501e-28	0.047	0.155	Down
NDUFS2	-0.615643556329892	3.16419199285434e-32	5.67213056639069e-28	0.056	0.171	Down
GOLGA1	-0.584076396564808	3.43645899588574e-32	6.16019639602477e-28	0.057	0.174	Down
ZCRB1	-0.701238982556998	3.54189667789235e-32	6.34920398478983e-28	0.049	0.161	Down
MAN2A2	-0.844670026824462	4.24374041578128e-32	7.60732906932953e-28	0.046	0.154	Down
ACAA1	-0.646209357652543	4.52122295288596e-32	8.10474426534336e-28	0.058	0.174	Down
SNRPE	-1.07487029164089	5.2174638271372e-32	9.35282565652614e-28	0.031	0.127	Down
CRHBP	-0.932017809276499	5.65461917314797e-32	1.01364703297851e-27	0.039	0.141	Down
C1orf52	-0.754027666559491	5.73623682250241e-32	1.02827781280178e-27	0.037	0.137	Down
BLOC1S2	-1.14239785521186	5.75187748338e-32	1.0310815576707e-27	0.031	0.126	Down
WBSCR22	-0.734555181853267	5.90937242919471e-32	1.05931410165744e-27	0.043	0.148	Down
VBP1	-0.722717896023216	6.24727932446074e-32	1.11988729170283e-27	0.038	0.14	Down
IFIT3	-0.760943797359045	6.6673701816639e-32	1.19519277876507e-27	0.041	0.145	Down
MEIS3	-1.25530593763446	7.27674446550309e-32	1.30442921288608e-27	0.028	0.121	Down
SNAPC5	-0.759409831086116	8.55748137501516e-32	1.53401411128522e-27	0.03	0.124	Down
MECR	-0.906393893346607	9.72288056944194e-32	1.74292357087816e-27	0.036	0.135	Down
PDCD5	-0.607284151640493	1.08574674873572e-31	1.94630962178364e-27	0.056	0.171	Down
TUBE1	-0.683790422879883	1.09173401682542e-31	1.95704239856126e-27	0.082	0.212	Down
TMEM261	-0.64781755330258	1.45743473357751e-31	2.61259750341104e-27	0.056	0.171	Down
RMDN3	-0.871089173478159	1.48786941409883e-31	2.66715471171356e-27	0.049	0.158	Down
RBM23	-0.584437341659882	1.995767861759e-31	3.57761346898918e-27	0.061	0.178	Down
HDHD2	-1.17465901236147	2.13747046814037e-31	3.83162956118843e-27	0.02	0.105	Down
TMEM151A	-0.630662317283742	2.58555577847648e-31	4.63486728849694e-27	0.043	0.148	Down
AP1S1	-0.879016225594554	2.76219008000697e-31	4.9515019374205e-27	0.028	0.119	Down
TUBGCP4	-0.846707855802085	2.79336083306748e-31	5.00737862935677e-27	0.04	0.142	Down
USP5	-0.999521285079349	3.00904007994694e-31	5.39400524731288e-27	0.027	0.117	Down
METAP1D	-0.588976239304897	3.1318939386851e-31	5.61423307448692e-27	0.052	0.163	Down
GNL3	-0.917431093706905	3.65586212879719e-31	6.55349845208184e-27	0.04	0.14	Down
ARL1	-0.795696331459966	4.71860476480944e-31	8.4585709013974e-27	0.053	0.163	Down
SEC11A	-0.840927420808138	5.30721900012086e-31	9.51372077961665e-27	0.046	0.15	Down
PDGFD	-1.00676341361694	8.16100076828708e-31	1.46294099772314e-26	0.039	0.137	Down
DNAJB9	-1.03982155359847	1.01120697717679e-30	1.81268962728712e-26	0.03	0.121	Down
AIMP1	-0.77966951201409	1.26003775049914e-30	2.25874367154476e-26	0.046	0.15	Down
TRAPPC1	-1.56685063827781	1.31688695404209e-30	2.36065155381584e-26	0.019	0.1	Down
C12orf73	-1.01659899080642	1.44642813831039e-30	2.59286708073521e-26	0.02	0.103	Down
PHF11	-0.62686791651931	1.4708178241361e-30	2.63658803154637e-26	0.037	0.134	Down
SLC47A1	-0.761629355182303	1.56975064167835e-30	2.81393500027261e-26	0.064	0.18	Down
PPIL3	-0.722767144484585	1.65616788591572e-30	2.96884655229252e-26	0.051	0.159	Down
HRH1	-0.959252119830372	1.96570718219185e-30	3.5237266947971e-26	0.029	0.119	Down
DRAP1	-0.806475648259907	2.03851832807119e-30	3.65424795490042e-26	0.043	0.146	Down
VRK3	-0.677652752939268	2.11170192845968e-30	3.78543687695683e-26	0.034	0.13	Down
MYDGF	-0.624758254354614	2.2198906901482e-30	3.97937605115966e-26	0.051	0.16	Down
COQ10B	-0.985994269735072	2.30003798399923e-30	4.12304809011701e-26	0.034	0.13	Down
PMEPA1	-0.783676100409313	2.40515899596623e-30	4.31148801616907e-26	0.038	0.136	Down
FAM173B	-0.748825315580376	2.99306835184875e-30	5.36537432752407e-26	0.054	0.163	Down
ARHGDIA	-0.635583502046234	3.01954944261476e-30	5.41284433083122e-26	0.041	0.142	Down
MRPL50	-0.673510289289485	3.52331213490763e-30	6.31588933303543e-26	0.03	0.122	Down
SSR3	-0.76622157163836	3.82932491272214e-30	6.86444783854571e-26	0.035	0.13	Down
PDAP1	-0.625175617255273	3.94470701878273e-30	7.07128180186993e-26	0.05	0.157	Down
FASTKD2	-1.064479520914	4.3646070416167e-30	7.82399458280209e-26	0.037	0.134	Down
AK6	-0.938527583378621	4.49046234072396e-30	8.04960279198177e-26	0.033	0.127	Down
VIMP	-0.721308335007733	4.69663612954402e-30	8.41918992582061e-26	0.036	0.132	Down
EBAG9	-0.724221350019257	5.67400598917403e-30	1.01712231361934e-25	0.039	0.137	Down
GCSH	-0.631893161117016	6.00038499600868e-30	1.07562901438452e-25	0.033	0.127	Down
SDR39U1	-0.650678217368131	8.62701130151931e-30	1.54647804591035e-25	0.036	0.131	Down
ETFB	-1.12111310082586	9.71638185742584e-30	1.74175861176216e-25	0.023	0.107	Down
PMM1	-0.879704703490182	1.0823143349735e-29	1.94015667687349e-25	0.025	0.11	Down
SRSF9	-0.773464170248771	1.47689700164384e-29	2.64748556514675e-25	0.048	0.152	Down
VTI1B	-0.754760282486795	1.71708679465344e-29	3.07804978809576e-25	0.043	0.142	Down
LSM3	-0.717428219755021	1.85941639385382e-29	3.33318982762235e-25	0.051	0.156	Down
OST4	-0.805850998726882	2.73940176482363e-29	4.91065160362284e-25	0.04	0.137	Down
FBXO7	-0.771267915270026	2.89931693912904e-29	5.19731554508271e-25	0.044	0.145	Down
AGBL5	-0.872771755106302	3.01230193224208e-29	5.39985244373716e-25	0.04	0.137	Down
CHCHD1	-0.829482839343949	3.7567214440039e-29	6.73429886052139e-25	0.03	0.118	Down
PHKG2	-0.648290300975747	3.95787459250275e-29	7.09488599452042e-25	0.03	0.12	Down
JAM2	-1.24642272319216	4.62893659002381e-29	8.29783173127669e-25	0.03	0.118	Down
MESDC2	-0.833059567604935	5.45164749702509e-29	9.77262330316719e-25	0.041	0.138	Down
CHMP3	-1.19283352580308	6.25056807238033e-29	1.1204768326549e-24	0.033	0.124	Down
KAT5	-0.986376087341982	6.69510442217015e-29	1.20016441871822e-24	0.028	0.115	Down
CAND2	-0.698097242721241	8.23131324255292e-29	1.47554521186004e-24	0.043	0.142	Down
PMVK	-0.649741748112829	8.59597055500149e-29	1.54091368168957e-24	0.036	0.129	Down
XBP1	-0.942486153481047	9.81306741391535e-29	1.75909046461846e-24	0.03	0.118	Down
CXCL14	-1.11571678073366	1.00863656825872e-28	1.80808191226059e-24	0.145	0.278	Down
PLEKHJ1	-0.681913233420446	1.02018843415334e-28	1.82878978706328e-24	0.042	0.139	Down
EPHA3	-0.619531132355806	1.0303125947607e-28	1.84693835736804e-24	0.07	0.184	Down
BAG1	-1.00014409824314	1.29250453225361e-28	2.31694362451783e-24	0.026	0.11	Down
BCL2L14	-1.01059676564045	1.35658131794342e-28	2.43180767054537e-24	0.03	0.118	Down
MCRS1	-0.624727668606829	1.9703838305e-28	3.53211005455431e-24	0.042	0.139	Down
HSBP1L1	-0.635899248580615	2.00583203233564e-28	3.59565450116488e-24	0.022	0.103	Down
ZNF32	-0.935891403515186	2.20354990480183e-28	3.95008355934776e-24	0.031	0.119	Down
TMED2	-0.605141090566399	2.27539611361045e-28	4.0788750732581e-24	0.044	0.142	Down
NOS1	-0.615178658925601	2.54137125737609e-28	4.55566211597237e-24	0.068	0.182	Down
NMRAL1	-0.641726795947179	3.2169435268093e-28	5.76669296615834e-24	0.042	0.139	Down
ARL4D	-0.97376742248065	3.38719622792497e-28	6.07188795817831e-24	0.029	0.114	Down
RNF7	-0.8523917029241	3.65637023204684e-28	6.55440927796716e-24	0.043	0.139	Down
FUNDC1	-1.01711952237204	3.84706122668273e-28	6.89624195495145e-24	0.026	0.109	Down
GLIS1	-0.599256302864692	3.93578110211265e-28	7.05528120364714e-24	0.041	0.137	Down
DAD1	-0.829880583801155	4.21868992059559e-28	7.56242355165966e-24	0.032	0.12	Down
MRPS22	-0.638577927341038	5.63407931415769e-28	1.00996505785591e-23	0.025	0.107	Down
MRPL40	-0.585134073624223	5.91692752111278e-28	1.06066842743468e-23	0.026	0.108	Down
SRD5A3	-0.798987852762003	6.03894171985273e-28	1.0825406927008e-23	0.04	0.134	Down
ZNF429	-0.603353718173971	6.34272335412776e-28	1.13699658846094e-23	0.066	0.177	Down
ZNF260	-0.775162495279448	7.91657079864715e-28	1.41912448136549e-23	0.035	0.124	Down
CA3	-1.00504145859957	9.04892833248028e-28	1.62211089288042e-23	0.035	0.124	Down
CHMP2A	-0.865199706553065	1.26832545895738e-27	2.273600217727e-23	0.029	0.113	Down
SLC9A5	-0.651138722431698	1.28659144309364e-27	2.30634382088967e-23	0.031	0.118	Down
RNF167	-0.793740000179673	1.28929093632926e-27	2.31118293246383e-23	0.037	0.129	Down
PRR13	-0.800847017317879	1.70179577821219e-27	3.05063911202317e-23	0.032	0.119	Down
IMP4	-0.652605106553072	1.7953300658542e-27	3.21830867605024e-23	0.031	0.117	Down
FAHD1	-0.824172215676458	1.83506246978629e-27	3.28953298333891e-23	0.033	0.121	Down
TPRG1L	-0.625956860124143	1.89319156124034e-27	3.39373519267943e-23	0.046	0.144	Down
TMEM11	-1.0370846326315	2.13671790366654e-27	3.83028051411263e-23	0.023	0.103	Down
TMEM258	-0.614342597032197	2.3700262567165e-27	4.24850906779e-23	0.04	0.133	Down
UBTD2	-0.65480157501365	2.54576007656947e-27	4.56352951325843e-23	0.032	0.119	Down
NNAT	-1.25528511343779	2.61164395362646e-27	4.68163295127079e-23	0.027	0.108	Down
ADI1	-0.802458560811279	2.78230184316878e-27	4.98755428406436e-23	0.028	0.111	Down
ZNF790	-0.647222413145996	3.10459386006386e-27	5.56529495355047e-23	0.038	0.129	Down
S100A6	-0.618576016502306	3.281106074564e-27	5.88171074926342e-23	0.044	0.139	Down
ZNF512	-0.742409733221927	3.76849340666894e-27	6.75540128079474e-23	0.046	0.141	Down
TRUB2	-0.945278143217328	4.16752948930093e-27	7.47071336252084e-23	0.023	0.102	Down
ALDH1L2	-0.704905312702503	4.29812568407601e-27	7.70482010127466e-23	0.039	0.13	Down
C20orf27	-0.940101792824426	4.98315165881453e-27	8.93279766359092e-23	0.027	0.107	Down
METTL3	-0.881995416352738	6.04521385082577e-27	1.08366503489903e-22	0.04	0.132	Down
KBTBD11	-0.595169437493752	6.53238155035943e-27	1.17099471671743e-22	0.042	0.136	Down
RRAGB	-0.625250692712208	6.65748090285542e-27	1.19342002664586e-22	0.055	0.158	Down
KATNB1	-0.704104152171626	7.10024461172458e-27	1.27278984909775e-22	0.032	0.118	Down
EEF1B2	-0.625949496536886	8.06193934391814e-27	1.44518324679076e-22	0.04	0.132	Down
KDELR1	-0.594187290136404	9.34877298993504e-27	1.67586104617575e-22	0.055	0.156	Down
UNC50	-0.72573268091663	1.04168847208625e-26	1.86733075506181e-22	0.034	0.121	Down
CLPP	-0.899611096085922	1.07703781440918e-26	1.9306979861099e-22	0.029	0.11	Down
TAF13	-0.759036422668642	1.13764346989932e-26	2.03933968414152e-22	0.026	0.105	Down
ZNF444	-0.66750052481576	1.14895499847656e-26	2.05961673026908e-22	0.034	0.121	Down
OGFOD1	-0.935875808482162	1.44816249683598e-26	2.59597609182818e-22	0.042	0.134	Down
ANKMY2	-0.638937848061147	1.49917020328104e-26	2.68741250640159e-22	0.052	0.151	Down
PA2G4	-0.772246920282401	1.55981583994803e-26	2.79612587469084e-22	0.034	0.121	Down
CCZ1B	-0.68515513370627	1.74365119140163e-26	3.12566912570656e-22	0.04	0.13	Down
QRSL1	-0.640149821239143	3.66933419200951e-26	6.57764847259625e-22	0.037	0.125	Down
TIMM8B	-0.67450305811417	3.79641496964493e-26	6.80545347458551e-22	0.043	0.134	Down
SVIP	-0.584314851802785	3.94464403496243e-26	7.07116889707365e-22	0.036	0.123	Down
ATP11C	-1.16591130868214	4.21948492933027e-26	7.56384868431744e-22	0.024	0.1	Down
PPP1R11	-0.786311963371931	4.66983627170127e-26	8.3711485006517e-22	0.036	0.123	Down
FAM21C	-0.794853584054653	5.34287184381376e-26	9.57763206722054e-22	0.043	0.135	Down
MRPS15	-0.957569772225572	5.46765699268944e-26	9.80132192509509e-22	0.024	0.1	Down
CYP2R1	-0.796451789531952	5.50206166686856e-26	9.86299574402857e-22	0.033	0.116	Down
POMGNT2	-0.880730778711157	7.50123961492588e-26	1.34467221337161e-21	0.028	0.107	Down
FH	-0.996137377073512	8.33458101707289e-26	1.49405699312049e-21	0.026	0.104	Down
MALSU1	-0.677348635561836	8.99941265303761e-26	1.61323471218352e-21	0.047	0.14	Down
SSR4	-0.650293374852692	9.20806513739239e-26	1.65063775652896e-21	0.026	0.104	Down
DNAJC27	-0.608637886420279	1.14754427573554e-25	2.05708786868352e-21	0.049	0.144	Down
TMEM263	-0.74242947698066	1.17924072347489e-25	2.11390692090108e-21	0.031	0.113	Down
ASMTL	-0.888201028197687	1.18112635735285e-25	2.11728710819071e-21	0.028	0.107	Down
SMIM19	-0.752585803875661	1.28422935476297e-25	2.3021095413481e-21	0.03	0.11	Down
LTBP1	-0.7517675866965	1.36101768158604e-25	2.43976029601113e-21	0.039	0.126	Down
SF3B5	-0.929668649132761	1.50183755461673e-25	2.69219400040596e-21	0.027	0.104	Down
CYB5R1	-0.720022097992237	1.74137587045883e-25	3.1215903853845e-21	0.035	0.12	Down
CDKN2AIPNL	-1.08333534521427	1.81642347106707e-25	3.25612071423484e-21	0.027	0.106	Down
MTHFD1	-0.692170524916679	2.23829329480791e-25	4.01236456027266e-21	0.037	0.121	Down
LIAS	-0.909491587876508	2.37243596799313e-25	4.25282871622448e-21	0.033	0.115	Down
ETF1	-0.707512020091022	2.78088592305646e-25	4.98501610567101e-21	0.03	0.111	Down
NYAP1	-0.686117986562364	2.87502322987617e-25	5.15376664187601e-21	0.036	0.12	Down
PIH1D1	-0.705513264722209	2.91756656764313e-25	5.23002982915708e-21	0.036	0.12	Down
CFAP20	-1.06608567514259	3.06117845004051e-25	5.48746848954262e-21	0.031	0.112	Down
C17orf75	-0.675631633306778	3.39742230754989e-25	6.09021922851393e-21	0.033	0.116	Down
POU6F2	-0.611084368269301	3.81811092265399e-25	6.84434563994954e-21	0.045	0.135	Down
TSFM	-1.23069015424523	4.09015284995349e-25	7.33200799882663e-21	0.025	0.101	Down
MRPS14	-0.779561487114688	4.23202982605817e-25	7.58633666619187e-21	0.042	0.131	Down
FRG1	-1.08750074216543	4.32343902755478e-25	7.75019680079469e-21	0.032	0.113	Down
CHUK	-0.867742293810933	4.41068286650991e-25	7.90659010650566e-21	0.034	0.117	Down
ELP6	-0.623933400851409	4.69963900176649e-25	8.42457287456661e-21	0.036	0.12	Down
BLVRB	-1.06160022687069	4.90527794876742e-25	8.79320125096047e-21	0.025	0.1	Down
THYN1	-0.797793953241769	5.38818845604626e-25	9.65886662630852e-21	0.028	0.106	Down
LAMTOR2	-0.765927844145379	6.07517842173522e-25	1.08903648388026e-20	0.031	0.111	Down
MEA1	-0.810036102734291	6.21913767496463e-25	1.11484261961416e-20	0.033	0.114	Down
SNX5	-0.898617690845265	9.13785602416993e-25	1.6380520708927e-20	0.027	0.104	Down
SNW1	-0.650631777188549	1.12626396230267e-24	2.01894077882376e-20	0.053	0.148	Down
EIF3D	-0.787620717124444	1.22709217683247e-24	2.19968543618988e-20	0.027	0.104	Down
MRPS33	-0.69824088072476	1.45547926914986e-24	2.60909213787805e-20	0.035	0.117	Down
ATP5SL	-1.01215563651751	1.55148715981354e-24	2.78119588268175e-20	0.033	0.113	Down
MRPL39	-0.804860328135592	1.55342263892827e-24	2.78466542254281e-20	0.027	0.102	Down
ALDH6A1	-0.836082842737181	1.82330535019247e-24	3.26845717075503e-20	0.026	0.101	Down
HIF1AN	-0.703408165895943	1.90111457055556e-24	3.40793797917789e-20	0.027	0.103	Down
SCNM1	-0.939274741134511	3.46264198527879e-24	6.20713202281076e-20	0.033	0.112	Down
PSMA5	-0.625826169072618	4.34363182530043e-24	7.78639441003356e-20	0.04	0.126	Down
SSTR2	-0.952037500884875	4.51439819260804e-24	8.09251020006917e-20	0.027	0.1	Down
CREB3	-0.737623200520749	5.060630745257e-24	9.0716866739477e-20	0.034	0.114	Down
RPS15A	-0.703611055116999	5.40808683507241e-24	9.6945364605508e-20	0.053	0.145	Down
TSR2	-0.606002819179448	6.11931719574026e-24	1.0969488005084e-19	0.039	0.122	Down
COA5	-0.69705046840519	7.4631622035551e-24	1.33784645660929e-19	0.033	0.112	Down
PROSC	-0.593582281760422	7.86687600530238e-24	1.41021619271051e-19	0.047	0.136	Down
PUF60	-0.840008084665379	8.473108913414e-24	1.51888950381859e-19	0.033	0.113	Down
SCUBE2	-0.905906647752608	8.86514509288202e-24	1.58916590935003e-19	0.036	0.117	Down
NPRL2	-0.75176053550646	9.30083375151832e-24	1.66726745829717e-19	0.029	0.105	Down
MLH1	-0.825822170278079	9.89999574578692e-24	1.77467323738976e-19	0.033	0.111	Down
ZNF490	-0.674367899907448	1.02353231527447e-23	1.83478402836101e-19	0.031	0.109	Down
DLEU1	-0.7930552177913	1.05844001193899e-23	1.89735956540184e-19	0.04	0.123	Down
FAM57B	-0.658316588932661	1.07965367967678e-23	1.9353871861886e-19	0.05	0.14	Down
WDR73	-0.841164496505943	1.11225859615483e-23	1.99383475946715e-19	0.028	0.102	Down
DNPH1	-0.704292235473405	1.1857193583605e-23	2.12552052179703e-19	0.028	0.102	Down
TMEM168	-0.669547471959426	1.29419023450475e-23	2.31996541437322e-19	0.05	0.14	Down
EIF2B1	-0.70638208358975	2.1307619631114e-23	3.81960389507349e-19	0.04	0.123	Down
CCDC28A	-0.725373291238685	2.21843267218103e-23	3.97676240815171e-19	0.038	0.119	Down
KARS	-0.874787832421958	2.76965717242262e-23	4.96488744728479e-19	0.036	0.116	Down
TGFB1	-0.61233692838702	2.8259351172126e-23	5.06577129111531e-19	0.028	0.101	Down
C6orf48	-0.620155923010077	3.44009037926018e-23	6.1667060138618e-19	0.05	0.14	Down
FUNDC2	-0.751391002470547	4.18241681564712e-23	7.49740038372902e-19	0.027	0.1	Down
RHBDL2	-0.770622769198317	4.49937038750878e-23	8.06557135664823e-19	0.04	0.122	Down
KCTD6	-0.869727995566469	4.89893642904951e-23	8.78183344271416e-19	0.031	0.107	Down
PTRH2	-0.628493860591576	5.27064700543976e-23	9.44816182195131e-19	0.04	0.121	Down
PPP4C	-0.755014296739358	8.51943638346908e-23	1.52719416610067e-18	0.032	0.107	Down
PIGC	-0.775372425118763	8.97247986318042e-23	1.60840674027372e-18	0.045	0.129	Down
IQCG	-0.695990089552754	9.8691801647209e-23	1.76914923632787e-18	0.036	0.114	Down
ZCCHC12	-0.824061787093243	1.23200932057614e-22	2.20849990806479e-18	0.031	0.106	Down
AKIP1	-0.587004828834557	1.4800810253371e-22	2.65319324601929e-18	0.042	0.125	Down
PSME3	-0.634132411813698	1.5766356988043e-22	2.82627715367658e-18	0.029	0.102	Down
DPM2	-0.627255611441575	2.11986353822672e-22	3.80006737862522e-18	0.03	0.104	Down
DFNB59	-0.630684697068738	2.41923005129414e-22	4.33671178994987e-18	0.029	0.102	Down
CCDC53	-0.618099939011157	2.44362814761196e-22	4.3804478174092e-18	0.033	0.109	Down
TADA3	-0.818165102823729	2.46423113655426e-22	4.41738073538716e-18	0.035	0.111	Down
ASCC2	-0.642329740398122	2.48337535729292e-22	4.45169866548329e-18	0.034	0.111	Down
TMEM243	-0.818914526459686	2.55330635711041e-22	4.57705697575612e-18	0.033	0.109	Down
CCDC124	-0.628232664107292	2.55892962519672e-22	4.58713724612764e-18	0.033	0.109	Down
RPL18A	-0.815668518561388	3.03914681077731e-22	5.44797457299941e-18	0.04	0.121	Down
RAD1	-1.03128119061618	3.41670430950043e-22	6.12478414521048e-18	0.029	0.1	Down
MAN2B2	-0.839251027969081	4.56493034884212e-22	8.18309414333439e-18	0.03	0.104	Down
SVBP	-0.611232796062178	5.41378409971726e-22	9.70474937715316e-18	0.032	0.105	Down
GSS	-0.690433024401193	5.57869312383529e-22	1.00003652937871e-17	0.038	0.116	Down
NR1H3	-0.60677189926248	7.9690673845603e-22	1.42853501935628e-17	0.035	0.111	Down
RPA2	-0.591146877421365	9.75478869281927e-22	1.74864342107478e-17	0.034	0.108	Down
STAMBP	-0.597351996749619	1.07460179276668e-21	1.92633117371356e-17	0.048	0.133	Down
TXNRD2	-0.58160476409969	2.74409893631877e-21	4.91907175324503e-17	0.03	0.1	Down
C20orf196	-0.783176015481226	3.48218121927763e-21	6.24215805367707e-17	0.03	0.1	Down
FAM229B	-0.767372175299437	3.9663184538459e-21	7.11002246036416e-17	0.039	0.116	Down
PIGF	-0.618264713415358	5.86698128005688e-21	1.051715064263e-16	0.037	0.111	Down
EFTUD1	-0.756472039841623	9.28763087966196e-21	1.6649007114882e-16	0.031	0.102	Down
KCNQ1	-0.712771028486194	1.5804006583853e-20	2.83302622022149e-16	0.034	0.105	Down
TRNP1	-0.632845782386728	1.66865540550697e-20	2.99123167991179e-16	0.033	0.104	Down
ZNF324	-0.726851858530582	1.72322959866397e-20	3.08906137856502e-16	0.031	0.101	Down
GPR89A	-0.663364290615794	2.65020873563245e-20	4.75076417949473e-16	0.037	0.111	Down
LRRC4C	0.644500824214985	2.90097605297279e-20	5.20028967255903e-16	0.685	0.763	Up
APBB3	-0.758802710196329	3.35835337085004e-20	6.02018425258578e-16	0.037	0.109	Down
CWC25	-0.649922900573681	3.84876594884938e-20	6.89929783990741e-16	0.035	0.106	Down
CCDC184	-0.608752542125925	5.11937247815925e-20	9.17698710434828e-16	0.049	0.129	Down
THOC5	-0.601135135698849	5.7137834050211e-20	1.02425281318408e-15	0.039	0.112	Down
ZSWIM7	-0.621766993324321	7.02266841219292e-20	1.2588835395697e-15	0.046	0.124	Down
AKR1E2	-0.8430842578664	8.38169340389772e-20	1.5025023595827e-15	0.032	0.101	Down
TPM4	-0.668581368753153	9.2704151910154e-20	1.66181462714142e-15	0.036	0.107	Down
UBFD1	-0.64152276456628	2.06456453707544e-19	3.70093838916143e-15	0.036	0.107	Down
ERAP1	-0.653615754442475	3.825180782168e-19	6.85701907011436e-15	0.035	0.104	Down
BBOF1	-0.671036409934437	3.87278224816992e-19	6.9423494580694e-15	0.04	0.113	Down
P2RY14	-0.733379114307492	3.8860951370584e-19	6.96621414269089e-15	0.038	0.109	Down
NSUN2	-0.666085755266858	4.16958284529635e-19	7.47439420847823e-15	0.04	0.113	Down
ARHGEF10	-0.586740961614977	2.02348630460373e-18	3.62730154963264e-14	0.039	0.108	Down
TMEM63B	0.58645745790049	5.9622111517367e-18	1.06878597106032e-13	0.117	0.23	Up
HS3ST4	-0.592796698059492	1.09792314820696e-17	1.96813703547579e-13	0.054	0.13	Down
PVALB	-0.628150090577178	1.23060586733323e-17	2.20598407778154e-13	0.094	0.186	Down
HSPA14	-0.665204359345643	1.07147090072646e-16	1.92071873664224e-12	0.037	0.101	Down
SPEN	0.582293140412251	1.13535614311485e-16	2.03523942214767e-12	0.137	0.255	Up
RBMX2	0.66556615862731	2.01524676932252e-13	3.61253135868755e-09	0.055	0.121	Up
SNPH	0.583399322749562	2.24796901525811e-12	4.0297092567517e-08	0.107	0.194	Up
KCNA2	0.606680825188793	1.1339800099121e-11	2.03277256576844e-07	0.102	0.184	Up
AHDC1	0.648352863828577	1.63813009909295e-11	2.93651201563403e-07	0.101	0.182	Up
CXorf23	0.631790570166394	2.1554569144157e-11	3.86387206478159e-07	0.084	0.156	Up
THSD7A	0.921405353979915	2.35301519929858e-11	4.21801504626264e-07	0.522	0.565	Up
GNB2	0.726119163286977	2.55989903447351e-11	4.58887500919722e-07	0.095	0.173	Up
ZNF804A	0.931766669570568	2.69664001832252e-11	4.83399689684494e-07	0.467	0.463	Up
BCAR1	0.623655879111518	6.9430947689221e-11	1.24461916827698e-06	0.082	0.152	Up
ANKRD40	0.590587208564493	1.04284123871121e-10	1.86939720451372e-06	0.05	0.104	Up
RIMS4	0.676992898355435	1.16355725224129e-10	2.08579273036773e-06	0.072	0.136	Up
INO80D	0.643729026050968	1.97643967901501e-10	3.54296576860231e-06	0.159	0.262	Up
PRRC2C	0.729144154188422	4.79751414055735e-10	8.60002384836311e-06	0.298	0.467	Up
JUND	0.637731178641088	1.43716178258853e-09	2.5762562114682e-05	0.124	0.207	Up
GAB1	0.618299302982975	1.44178320124628e-09	2.58454056655408e-05	0.067	0.124	Up
ATN1	0.640630516812732	2.76853600660262e-09	4.96287764543585e-05	0.108	0.182	Up
OPRD1	0.580213055304938	2.96554915312144e-09	5.31604341188548e-05	0.098	0.167	Up
PCBP4	0.602161939339552	3.78225998817732e-09	6.78007925480667e-05	0.072	0.131	Up
RNLS	0.627871561040872	4.2651506498469e-09	7.64570905491555e-05	0.139	0.224	Up
MIB2	0.70406305179929	5.24907244589577e-09	9.40948726651276e-05	0.055	0.105	Up
GALNT16	0.675188044203685	5.41346590655393e-09	9.70417898408858e-05	0.088	0.152	Up
TPP2	0.741347287326188	6.3991535744308e-09	0.000114711226975247	0.13	0.211	Up
ZBTB7A	0.770445139639393	6.49941282397770e-09	0.000116508474282624	0.139	0.225	Up
N4BP2	0.700082340555818	8.14271645765842e-09	0.000145966335219985	0.098	0.165	Up
PTOV1	0.684937213397933	1.32620022638707e-08	0.000237734652582146	0.09	0.154	Up
FNDC3B	0.636262403508884	1.41999020251231e-08	0.000254547443702357	0.067	0.12	Up
FGD4	0.657266158140404	2.86757879929697e-08	0.000514042175561975	0.17	0.264	Up
DUSP8	0.604949653920702	4.34804210895134e-08	0.000779430028450617	0.066	0.117	Up
RASGEF1B	1.00141730418242	1.03404002456045e-07	0.00185362014802706	0.591	0.703	Up
MATK	0.689658975538082	1.31554850924046e-07	0.00235825225766444	0.074	0.127	Up
ABCA1	0.872603339062225	1.32271487531651e-07	0.00237109868549237	0.064	0.114	Up
TSPYL4	0.629540807237172	1.39301483080829e-07	0.00249711838570694	0.161	0.247	Up
CELF3	0.648006045259844	1.4961463912241e-07	0.00268199202090832	0.084	0.14	Up
BRSK2	0.791689879990332	1.75618868910384e-07	0.00314814384408755	0.118	0.187	Up
ACVR2B	0.619384269355083	2.1380640431248e-07	0.00383269360370552	0.058	0.103	Up
ANKRD18A	0.751290770182855	2.93262703691135e-07	0.00525702722636728	0.057	0.101	Up
ABHD17A	0.58048193183675	3.20379262427527e-07	0.00574311865827584	0.056	0.1	Up
FBLL1	0.821093294631167	6.328900584302e-07	0.0113451871874198	0.062	0.108	Up
PLP1	0.62146588298456	6.35881760562281e-07	0.0113988164398395	0.06	0.104	Up
GIT1	0.682310643001632	8.97152764305249e-07	0.0160823604529359	0.114	0.179	Up
PDZD4	0.670403495178039	1.89914164289478e-06	0.0340440130905318	0.077	0.125	Up
SLITRK3	0.714143527461528	2.20645829981196e-06	0.0395529714824291	0.059	0.1	Up
KLHL13	0.614965122569855	2.29912234681709e-06	0.0412140671890432	0.078	0.126	Up
ENC1	0.602699875929831	3.39699495726516e-06	0.0608945316039353	0.127	0.19	Up
DHFR	1.3529281747199	3.66876605249387e-06	0.0657663002570051	0.461	0.515	Up
PRH1	0.701426620876791	5.98384200490379e-06	0.107266351779905	0.072	0.117	Up
PPP1R9B	0.892063422349262	6.26031067010916e-06	0.112222329072377	0.066	0.108	Up
FBXO36	0.636998301255289	1.24849886039521e-05	0.223805905714445	0.064	0.104	Up
VIP	-0.749240890644146	1.28670626250922e-05	0.230654964617402	0.077	0.115	Down
HTR1E	0.719025470169141	1.36096502413044e-05	0.243966590225622	0.152	0.221	Up
CREB5	0.687439708308474	1.71263131665637e-05	0.307006289823821	0.069	0.109	Up
SMAD2	1.02173872583625	1.74576607207863e-05	0.312946026080814	0.193	0.28	Up
ARPP21	1.449650241376	1.82055228068154e-05	0.326352201834973	0.201	0.169	Up
PDCD7	0.677208098872784	2.52608402541452e-05	0.452825822395806	0.098	0.147	Up
C5orf30	0.667500215646007	2.52725866427194e-05	0.453036388157387	0.064	0.103	Up
HIP1	0.928542768600747	5.26670393434228e-05	0.944109347270197	0.081	0.124	Up
BTBD3	0.650765929916737	9.24386881554641e-05	1	0.131	0.187	Up
ANGPT1	0.748257690779982	0.000116931143393948	1	0.066	0.101	Up
PDE7B	0.710143218771522	0.000231170735886494	1	0.178	0.245	Up
PABPN1	0.667490058312262	0.000246195276513305	1	0.16	0.222	Up
CDH10	0.590567783826294	0.000337112853983283	1	0.256	0.351	Up
BICC1	0.72892874812552	0.000450751749588327	1	0.12	0.167	Up
H1FX	0.661507723839373	0.000457875922827773	1	0.157	0.216	Up
CHST15	0.618855963234184	0.000533707759590343	1	0.089	0.127	Up
OLFM3	1.16297877693991	0.000738712044415378	1	0.215	0.195	Up
RARB	0.762982961403722	0.00077281467216782	1	0.177	0.243	Up
PDIA2	0.610959395071043	0.00104540201389884	1	0.074	0.106	Up
PTPRZ1	0.623378347297798	0.00105675466677042	1	0.15	0.203	Up
VWC2L	0.672415771945134	0.00146047130199288	1	0.207	0.275	Up
HRH3	0.87449666293215	0.00165282330662747	1	0.13	0.178	Up
DPP10	0.854206989024052	0.00170446031851871	1	0.562	0.68	Up
PTPRK	0.630160154734152	0.00190274675281499	1	0.117	0.157	Up
TSHZ2	1.26081865826297	0.00305847443911573	1	0.154	0.134	Up
ELFN1	0.597295811484877	0.00307468132401182	1	0.073	0.101	Up
LINGO1	0.707494253864134	0.00337142473135673	1	0.56	0.693	Up
MAF	0.953915287707481	0.00445588345691428	1	0.217	0.291	Up
ARHGAP28	0.634767996441266	0.00692731243435056	1	0.08	0.108	Up
CCNG2	0.93228375662054	0.00799929882153247	1	0.126	0.166	Up
MTRNR2L12	1.64037865587629	0.0166543551185663	1	0.197	0.194	Up
RASD2	1.05643198995423	0.028494060681849	1	0.079	0.103	Up
CALB2	0.904624439041793	0.035634159918805	1	0.137	0.122	Up
GULP1	0.580853258493853	0.0368308656705174	1	0.133	0.164	Up
MTRNR2L8	1.82984529941896	0.0413785984161516	1	0.144	0.137	Up
