# Supplementary material for: Single‐cell analysis reveals neuroprotective histone deacetylase inhibitor pathways
Source: Alzheimers Dement. 2026 Feb 3;22(2):e71108. doi: 10.1002/alz.71108 (PMC12865332; doi:10.1002/alz.71108)
Supplement: Supplementary file 3 — Supporting Information [file ALZ-22-e71108-s003.zip › alz71108-sup-0012-SuppMat10.tsv]

Rank	score	Perturbation	Perturbation LIFE URL	Perturbation PubChem URL	Perturbation DrugBank URL	Cell-line	Dose	Time	Signature URL
1	0.1765	BRD-K54256913	http://life.ccs.miami.edu/life/summary?mode=SmallMolecule&source=BROAD&input=BRD-K54256913	http://pubchem.ncbi.nlm.nih.gov/summary/summary.cgi?cid=24856436	None	OV7	10.0um	6.0h	https://maayanlab.cloud/L1000CDS2/meta?sig_id=CPC006_OV7_6H:BRD-K54256913:10.0
2	0.1765	geldanamycin	http://life.ccs.miami.edu/life/summary?mode=SmallMolecule&source=BROAD&input=BRD-A19500257	http://pubchem.ncbi.nlm.nih.gov/summary/summary.cgi?cid=13017911	None	HS578T	1.11um	24h	https://maayanlab.cloud/L1000CDS2/meta?sig_id=LJP006_HS578T_24H:BRD-A19500257:1.11
3	0.1176	Syk Inhibitor	http://life.ccs.miami.edu/life/summary?mode=SmallMolecule&source=BROAD&input=BRD-K30189597	http://pubchem.ncbi.nlm.nih.gov/summary/summary.cgi?cid=6419747	None	HA1E	10.0um	24.0h	https://maayanlab.cloud/L1000CDS2/meta?sig_id=CPC001_HA1E_24H:BRD-K30189597:10.0
4	0.1176	BU 239 hydrochloride	http://life.ccs.miami.edu/life/summary?mode=SmallMolecule&source=BROAD&input=BRD-K11696279	http://pubchem.ncbi.nlm.nih.gov/summary/summary.cgi?cid=4520732	None	HCC515	10.0um	24.0h	https://maayanlab.cloud/L1000CDS2/meta?sig_id=CPC001_HCC515_24H:BRD-K11696279:10.0
5	0.1176	Taxol	http://life.ccs.miami.edu/life/summary?mode=SmallMolecule&source=BROAD&input=BRD-A23723433	http://pubchem.ncbi.nlm.nih.gov/summary/summary.cgi?cid=4666	None	PC3	10.0um	24.0h	https://maayanlab.cloud/L1000CDS2/meta?sig_id=CPC001_PC3_24H:BRD-A23723433:10.0
6	0.1176	CYCLOHEXIMIDE	http://life.ccs.miami.edu/life/summary?mode=SmallMolecule&source=BROAD&input=BRD-K36055864	http://pubchem.ncbi.nlm.nih.gov/summary/summary.cgi?cid=6197	None	HA1E	10.0um	24.0h	https://maayanlab.cloud/L1000CDS2/meta?sig_id=CPC004_HA1E_24H:BRD-K36055864:10.0
7	0.1176	PENICILLIN G POTASSIUM	http://life.ccs.miami.edu/life/summary?mode=SmallMolecule&source=BROAD&input=BRD-K55191674	http://pubchem.ncbi.nlm.nih.gov/summary/summary.cgi?cid=5904	http://www.drugbank.ca/drugs/DB01053	HCC515	10.0um	6.0h	https://maayanlab.cloud/L1000CDS2/meta?sig_id=CPC004_HCC515_6H:BRD-K55191674:10.0
8	0.1176	Bisindolylmaleimide IV	http://life.ccs.miami.edu/life/summary?mode=SmallMolecule&source=BROAD&input=BRD-K49448285	http://pubchem.ncbi.nlm.nih.gov/summary/summary.cgi?cid=2399	None	A375	10.0um	24.0h	https://maayanlab.cloud/L1000CDS2/meta?sig_id=CPC005_A375_24H:BRD-K49448285:10.0
9	0.1176	Parbendazole	http://life.ccs.miami.edu/life/summary?mode=SmallMolecule&source=BROAD&input=BRD-K02407574	http://pubchem.ncbi.nlm.nih.gov/summary/summary.cgi?cid=26596	None	A375	0.31um	24.0h	https://maayanlab.cloud/L1000CDS2/meta?sig_id=CPC006_A375_24H:BRD-K02407574:0.31
10	0.1176	Rottlerin	http://life.ccs.miami.edu/life/summary?mode=SmallMolecule&source=BROAD&input=BRD-K03816923	http://pubchem.ncbi.nlm.nih.gov/summary/summary.cgi?cid=5281847	None	A375	9.68um	24.0h	https://maayanlab.cloud/L1000CDS2/meta?sig_id=CPC006_A375_24H:BRD-K03816923:9.68
11	0.1176	17757146	http://life.ccs.miami.edu/life/summary?mode=SmallMolecule&source=BROAD&input=BRD-K05402890	http://pubchem.ncbi.nlm.nih.gov/summary/summary.cgi?cid=17757146	None	A375	0.35um	24.0h	https://maayanlab.cloud/L1000CDS2/meta?sig_id=CPC006_A375_24H:BRD-K05402890:0.35
12	0.1176	CYT997	http://life.ccs.miami.edu/life/summary?mode=SmallMolecule&source=BROAD&input=BRD-K23363278	http://pubchem.ncbi.nlm.nih.gov/summary/summary.cgi?cid=11351021	None	A375	1.0um	24.0h	https://maayanlab.cloud/L1000CDS2/meta?sig_id=CPC006_A375_24H:BRD-K23363278:1.0
13	0.1176	NICLOSAMIDE	http://life.ccs.miami.edu/life/summary?mode=SmallMolecule&source=BROAD&input=BRD-K35960502	http://pubchem.ncbi.nlm.nih.gov/summary/summary.cgi?cid=4477	http://www.drugbank.ca/drugs/DB06803	A375	10.0um	24.0h	https://maayanlab.cloud/L1000CDS2/meta?sig_id=CPC006_A375_24H:BRD-K35960502:10.0
14	0.1176	BRD-K41859756	http://life.ccs.miami.edu/life/summary?mode=SmallMolecule&source=BROAD&input=BRD-K41859756	http://pubchem.ncbi.nlm.nih.gov/summary/summary.cgi?cid=10096043	None	A375	10.0um	24.0h	https://maayanlab.cloud/L1000CDS2/meta?sig_id=CPC006_A375_24H:BRD-K41859756:10.0
15	0.1176	AS605240	http://life.ccs.miami.edu/life/summary?mode=SmallMolecule&source=BROAD&input=BRD-K41895714	http://pubchem.ncbi.nlm.nih.gov/summary/summary.cgi?cid=10377751	None	A375	10.0um	24.0h	https://maayanlab.cloud/L1000CDS2/meta?sig_id=CPC006_A375_24H:BRD-K41895714:10.0
16	0.1176	528116.cdx	http://life.ccs.miami.edu/life/summary?mode=SmallMolecule&source=BROAD&input=BRD-K49371609	http://pubchem.ncbi.nlm.nih.gov/summary/summary.cgi?cid=10275789	None	A375	0.09um	24.0h	https://maayanlab.cloud/L1000CDS2/meta?sig_id=CPC006_A375_24H:BRD-K49371609:0.09
17	0.1176	BRD-K57080016	http://life.ccs.miami.edu/life/summary?mode=SmallMolecule&source=BROAD&input=BRD-K57080016	http://pubchem.ncbi.nlm.nih.gov/summary/summary.cgi?cid=10127622	None	A375	80.0um	24.0h	https://maayanlab.cloud/L1000CDS2/meta?sig_id=CPC006_A375_24H:BRD-K57080016:80.0
18	0.1176	sb 225002	http://life.ccs.miami.edu/life/summary?mode=SmallMolecule&source=BROAD&input=BRD-K61323504	http://pubchem.ncbi.nlm.nih.gov/summary/summary.cgi?cid=3854666	None	A375	11.1um	24.0h	https://maayanlab.cloud/L1000CDS2/meta?sig_id=CPC006_A375_24H:BRD-K61323504:11.1
19	0.1176	IMD 0354	http://life.ccs.miami.edu/life/summary?mode=SmallMolecule&source=BROAD&input=BRD-K74305673	http://pubchem.ncbi.nlm.nih.gov/summary/summary.cgi?cid=5081913	None	A375	10.0um	24.0h	https://maayanlab.cloud/L1000CDS2/meta?sig_id=CPC006_A375_24H:BRD-K74305673:10.0
20	0.1176	ABT-751	http://life.ccs.miami.edu/life/summary?mode=SmallMolecule&source=BROAD&input=BRD-K91623615	http://pubchem.ncbi.nlm.nih.gov/summary/summary.cgi?cid=3035714	None	A375	10.0um	24.0h	https://maayanlab.cloud/L1000CDS2/meta?sig_id=CPC006_A375_24H:BRD-K91623615:10.0
21	0.1176	AS605240	http://life.ccs.miami.edu/life/summary?mode=SmallMolecule&source=BROAD&input=BRD-K41895714	http://pubchem.ncbi.nlm.nih.gov/summary/summary.cgi?cid=10377751	None	A375	10.0um	6.0h	https://maayanlab.cloud/L1000CDS2/meta?sig_id=CPC006_A375_6H:BRD-K41895714:10.0
22	0.1176	BRD-A62809825	http://life.ccs.miami.edu/life/summary?mode=SmallMolecule&source=BROAD&input=BRD-A62809825	http://pubchem.ncbi.nlm.nih.gov/summary/summary.cgi?cid=5353993	None	HA1E	10.0um	24.0h	https://maayanlab.cloud/L1000CDS2/meta?sig_id=CPC006_HA1E_24H:BRD-A62809825:10.0
23	0.1176	Evodiamine	http://life.ccs.miami.edu/life/summary?mode=SmallMolecule&source=BROAD&input=BRD-A68631409	http://pubchem.ncbi.nlm.nih.gov/summary/summary.cgi?cid=151289	None	HT29	10.0um	24.0h	https://maayanlab.cloud/L1000CDS2/meta?sig_id=CPC006_HT29_24H:BRD-A68631409:10.0
24	0.1176	BRD-K08316444	http://life.ccs.miami.edu/life/summary?mode=SmallMolecule&source=BROAD&input=BRD-K08316444	http://pubchem.ncbi.nlm.nih.gov/summary/summary.cgi?cid=6758	None	HT29	0.63um	24.0h	https://maayanlab.cloud/L1000CDS2/meta?sig_id=CPC006_HT29_24H:BRD-K08316444:0.63
25	0.1176	Emetine Dihydrochloride Hydrate (74)	http://life.ccs.miami.edu/life/summary?mode=SmallMolecule&source=BROAD&input=BRD-K01976263	http://pubchem.ncbi.nlm.nih.gov/summary/summary.cgi?cid=11957493	None	MCF7	0.63um	24.0h	https://maayanlab.cloud/L1000CDS2/meta?sig_id=CPC006_MCF7_24H:BRD-K01976263:0.63
26	0.1176	METHYLENE BLUE	http://life.ccs.miami.edu/life/summary?mode=SmallMolecule&source=BROAD&input=BRD-K16406336	http://pubchem.ncbi.nlm.nih.gov/summary/summary.cgi?cid=4139	None	MCF7	10.0um	24.0h	https://maayanlab.cloud/L1000CDS2/meta?sig_id=CPC006_MCF7_24H:BRD-K16406336:10.0
27	0.1176	Ro 28-1675 ?	http://life.ccs.miami.edu/life/summary?mode=SmallMolecule&source=BROAD&input=BRD-K21672174	http://pubchem.ncbi.nlm.nih.gov/summary/summary.cgi?cid=9886086	None	MCF7	160.0um	24.0h	https://maayanlab.cloud/L1000CDS2/meta?sig_id=CPC006_MCF7_24H:BRD-K21672174:160.0
28	0.1176	BRD-K25737009	http://life.ccs.miami.edu/life/summary?mode=SmallMolecule&source=BROAD&input=BRD-K25737009	http://pubchem.ncbi.nlm.nih.gov/summary/summary.cgi?cid=24868309	None	MCF7	40.0um	24.0h	https://maayanlab.cloud/L1000CDS2/meta?sig_id=CPC006_MCF7_24H:BRD-K25737009:40.0
29	0.1176	BRD-K43620258	http://life.ccs.miami.edu/life/summary?mode=SmallMolecule&source=BROAD&input=BRD-K43620258	http://pubchem.ncbi.nlm.nih.gov/summary/summary.cgi?cid=16747776	None	MCF7	80.0um	24.0h	https://maayanlab.cloud/L1000CDS2/meta?sig_id=CPC006_MCF7_24H:BRD-K43620258:80.0
30	0.1176	BRD-K86574132	http://life.ccs.miami.edu/life/summary?mode=SmallMolecule&source=BROAD&input=BRD-K86574132	http://pubchem.ncbi.nlm.nih.gov/summary/summary.cgi?cid=7326481	None	MCF7	48.0um	24.0h	https://maayanlab.cloud/L1000CDS2/meta?sig_id=CPC006_MCF7_24H:BRD-K86574132:48.0
31	0.1176	CHR 2797	http://life.ccs.miami.edu/life/summary?mode=SmallMolecule&source=BROAD&input=BRD-K92241597	http://pubchem.ncbi.nlm.nih.gov/summary/summary.cgi?cid=15547703	None	MCF7	80.0um	24.0h	https://maayanlab.cloud/L1000CDS2/meta?sig_id=CPC006_MCF7_24H:BRD-K92241597:80.0
32	0.1176	BRD-K94325918	http://life.ccs.miami.edu/life/summary?mode=SmallMolecule&source=BROAD&input=BRD-K94325918	http://pubchem.ncbi.nlm.nih.gov/summary/summary.cgi?cid=20345	None	MCF7	10.0um	24.0h	https://maayanlab.cloud/L1000CDS2/meta?sig_id=CPC006_MCF7_24H:BRD-K94325918:10.0
33	0.1176	HKI-272	http://life.ccs.miami.edu/life/summary?mode=SmallMolecule&source=BROAD&input=BRD-K85606544	http://pubchem.ncbi.nlm.nih.gov/summary/summary.cgi?cid=9915743	None	MDST8	10.0um	6.0h	https://maayanlab.cloud/L1000CDS2/meta?sig_id=CPC006_MDST8_6H:BRD-K85606544:10.0
34	0.1176	FK506	http://life.ccs.miami.edu/life/summary?mode=SmallMolecule&source=BROAD&input=BRD-K08845546	http://pubchem.ncbi.nlm.nih.gov/summary/summary.cgi?cid=24140138	None	NCIH1694	22.2um	6.0h	https://maayanlab.cloud/L1000CDS2/meta?sig_id=CPC006_NCIH1694_6H:BRD-K08845546:22.2
35	0.1176	cjd-pla-49-3	http://life.ccs.miami.edu/life/summary?mode=SmallMolecule&source=BROAD&input=BRD-K40758391	http://pubchem.ncbi.nlm.nih.gov/summary/summary.cgi?cid=26871482	None	NCIH1694	40.0um	6.0h	https://maayanlab.cloud/L1000CDS2/meta?sig_id=CPC006_NCIH1694_6H:BRD-K40758391:40.0
36	0.1176	BRD-K57080016	http://life.ccs.miami.edu/life/summary?mode=SmallMolecule&source=BROAD&input=BRD-K57080016	http://pubchem.ncbi.nlm.nih.gov/summary/summary.cgi?cid=10127622	None	NCIH2073	80.0um	6.0h	https://maayanlab.cloud/L1000CDS2/meta?sig_id=CPC006_NCIH2073_6H:BRD-K57080016:80.0
37	0.1176	trichostatin A	http://life.ccs.miami.edu/life/summary?mode=SmallMolecule&source=BROAD&input=BRD-A19037878	http://pubchem.ncbi.nlm.nih.gov/summary/summary.cgi?cid=6376322	None	OV7	10.0um	6.0h	https://maayanlab.cloud/L1000CDS2/meta?sig_id=CPC006_OV7_6H:BRD-A19037878:10.0
38	0.1176	LY-2183240	http://life.ccs.miami.edu/life/summary?mode=SmallMolecule&source=BROAD&input=BRD-K37865504	http://pubchem.ncbi.nlm.nih.gov/summary/summary.cgi?cid=11507802	None	PC3	10.0um	24.0h	https://maayanlab.cloud/L1000CDS2/meta?sig_id=CPC006_PC3_24H:BRD-K37865504:10.0
39	0.1176	CHR 2797	http://life.ccs.miami.edu/life/summary?mode=SmallMolecule&source=BROAD&input=BRD-K92241597	http://pubchem.ncbi.nlm.nih.gov/summary/summary.cgi?cid=15547703	None	PC3	80.0um	24.0h	https://maayanlab.cloud/L1000CDS2/meta?sig_id=CPC006_PC3_24H:BRD-K92241597:80.0
40	0.1176	Parthenolide	http://life.ccs.miami.edu/life/summary?mode=SmallMolecule&source=BROAD&input=BRD-K98548675	http://pubchem.ncbi.nlm.nih.gov/summary/summary.cgi?cid=6473881	None	SKMEL28	10.0um	6.0h	https://maayanlab.cloud/L1000CDS2/meta?sig_id=CPC006_SKMEL28_6H:BRD-K98548675:10.0
41	0.1176	BRD-U88878891	http://life.ccs.miami.edu/life/summary?mode=SmallMolecule&source=BROAD&input=BRD-U88878891	None	None	A375	10.0um	24.0h	https://maayanlab.cloud/L1000CDS2/meta?sig_id=CPC008_A375_24H:BRD-U88878891:10.0
42	0.1176	NCGC00185090-03	http://life.ccs.miami.edu/life/summary?mode=SmallMolecule&source=BROAD&input=BRD-K30351863	http://pubchem.ncbi.nlm.nih.gov/summary/summary.cgi?cid=60138096	None	PC3	10.0um	24.0h	https://maayanlab.cloud/L1000CDS2/meta?sig_id=CPC008_PC3_24H:BRD-K30351863:10.0
43	0.1176	NCGC00184830-01	http://life.ccs.miami.edu/life/summary?mode=SmallMolecule&source=BROAD&input=BRD-K40329609	http://pubchem.ncbi.nlm.nih.gov/summary/summary.cgi?cid=60138097	None	PC3	10.0um	24.0h	https://maayanlab.cloud/L1000CDS2/meta?sig_id=CPC008_PC3_24H:BRD-K40329609:10.0
44	0.1176	BRD-U88878891	http://life.ccs.miami.edu/life/summary?mode=SmallMolecule&source=BROAD&input=BRD-U88878891	None	None	PC3	10.0um	24.0h	https://maayanlab.cloud/L1000CDS2/meta?sig_id=CPC008_PC3_24H:BRD-U88878891:10.0
45	0.1176	BRD-K19724398	http://life.ccs.miami.edu/life/summary?mode=SmallMolecule&source=BROAD&input=BRD-K19724398	http://pubchem.ncbi.nlm.nih.gov/summary/summary.cgi?cid=53338857	None	PC3	10.0um	24.0h	https://maayanlab.cloud/L1000CDS2/meta?sig_id=CPC009_PC3_24H:BRD-K19724398:10.0
46	0.1176	BRD-K38625260	http://life.ccs.miami.edu/life/summary?mode=SmallMolecule&source=BROAD&input=BRD-K38625260	http://pubchem.ncbi.nlm.nih.gov/summary/summary.cgi?cid=53338855	None	PC3	10.0um	24.0h	https://maayanlab.cloud/L1000CDS2/meta?sig_id=CPC009_PC3_24H:BRD-K38625260:10.0
47	0.1176	vincristine	http://life.ccs.miami.edu/life/summary?mode=SmallMolecule&source=BROAD&input=BRD-K82109576	http://pubchem.ncbi.nlm.nih.gov/summary/summary.cgi?cid=5388992	None	PC3	10.0um	24.0h	https://maayanlab.cloud/L1000CDS2/meta?sig_id=CPC011_PC3_24H:BRD-K82109576:10.0
48	0.1176	STOCK3S-04022	http://life.ccs.miami.edu/life/summary?mode=SmallMolecule&source=BROAD&input=BRD-K70891562	http://pubchem.ncbi.nlm.nih.gov/summary/summary.cgi?cid=5417654	None	ASC	10.0um	24.0h	https://maayanlab.cloud/L1000CDS2/meta?sig_id=CPC012_ASC_24H:BRD-K70891562:10.0
49	0.1176	STOCK3S-04022	http://life.ccs.miami.edu/life/summary?mode=SmallMolecule&source=BROAD&input=BRD-K70891562	http://pubchem.ncbi.nlm.nih.gov/summary/summary.cgi?cid=5417654	None	NPC	10.0um	24.0h	https://maayanlab.cloud/L1000CDS2/meta?sig_id=CPC012_NPC_24H:BRD-K70891562:10.0
50	0.1176	2515-5512	http://life.ccs.miami.edu/life/summary?mode=SmallMolecule&source=BROAD&input=BRD-K29622226	http://pubchem.ncbi.nlm.nih.gov/summary/summary.cgi?cid=4220279	None	A375	10.0um	6.0h	https://maayanlab.cloud/L1000CDS2/meta?sig_id=CPC013_A375_6H:BRD-K29622226:10.0
