# Supplementary material for: Single‐cell analysis reveals neuroprotective histone deacetylase inhibitor pathways
Source: Alzheimers Dement. 2026 Feb 3;22(2):e71108. doi: 10.1002/alz.71108 (PMC12865332; doi:10.1002/alz.71108)
Supplement: Supplementary file 3 — Supporting Information [file ALZ-22-e71108-s003.zip › alz71108-sup-0013-SuppMat11.tsv]

Rank	score	Perturbation	Perturbation LIFE URL	Perturbation PubChem URL	Perturbation DrugBank URL	Cell-line	Dose	Time	Signature URL
1	0.2353	FIT	http://life.ccs.miami.edu/life/summary?mode=SmallMolecule&source=BROAD&input=BRD-K17896185	http://pubchem.ncbi.nlm.nih.gov/summary/summary.cgi?cid=84008	None	HA1E	10.0um	24.0h	https://maayanlab.cloud/L1000CDS2/meta?sig_id=CPC001_HA1E_24H:BRD-K17896185:10.0
2	0.2353	vorinostat	http://life.ccs.miami.edu/life/summary?mode=SmallMolecule&source=BROAD&input=BRD-K81418486	http://pubchem.ncbi.nlm.nih.gov/summary/summary.cgi?cid=5311	http://www.drugbank.ca/drugs/DB02546	A375	10.0um	6.0h	https://maayanlab.cloud/L1000CDS2/meta?sig_id=CPC005_A375_6H:BRD-K81418486:10.0
3	0.2353	XMD11-85H	http://life.ccs.miami.edu/life/summary?mode=SmallMolecule&source=BROAD&input=BRD-U22633929	None	None	HME1	10um	24h	https://maayanlab.cloud/L1000CDS2/meta?sig_id=LJP006_HME1_24H:BRD-U22633929:10
4	0.1765	480743.cdx	http://life.ccs.miami.edu/life/summary?mode=SmallMolecule&source=BROAD&input=BRD-K53903639	http://pubchem.ncbi.nlm.nih.gov/summary/summary.cgi?cid=19582717	None	HA1E	80.0um	6.0h	https://maayanlab.cloud/L1000CDS2/meta?sig_id=CPC006_HA1E_6H:BRD-K53903639:80.0
5	0.1765	phorbol-12-myristate-13-acetate (PMA)	http://life.ccs.miami.edu/life/summary?mode=SmallMolecule&source=BROAD&input=BRD-A15079084	http://pubchem.ncbi.nlm.nih.gov/summary/summary.cgi?cid=4792	None	HCC515	10.0um	24.0h	https://maayanlab.cloud/L1000CDS2/meta?sig_id=CPC006_HCC515_24H:BRD-A15079084:10.0
6	0.1765	trichostatin A	http://life.ccs.miami.edu/life/summary?mode=SmallMolecule&source=BROAD&input=BRD-A19037878	http://pubchem.ncbi.nlm.nih.gov/summary/summary.cgi?cid=6376322	None	HEPG2	10.0um	6.0h	https://maayanlab.cloud/L1000CDS2/meta?sig_id=CPC008_HEPG2_6H:BRD-A19037878:10.0
7	0.1765	H7270	http://life.ccs.miami.edu/life/summary?mode=SmallMolecule&source=BROAD&input=BRD-A39646320	http://pubchem.ncbi.nlm.nih.gov/summary/summary.cgi?cid=3571	None	A549	10.0um	6.0h	https://maayanlab.cloud/L1000CDS2/meta?sig_id=CPC014_A549_6H:BRD-A39646320:10.0
8	0.1765	BRD-K75081836	http://life.ccs.miami.edu/life/summary?mode=SmallMolecule&source=BROAD&input=BRD-K75081836	http://pubchem.ncbi.nlm.nih.gov/summary/summary.cgi?cid=73707351	None	HA1E	10.0um	6.0h	https://maayanlab.cloud/L1000CDS2/meta?sig_id=CPC014_HA1E_6H:BRD-K75081836:10.0
9	0.1765	BRD-A20968261	http://life.ccs.miami.edu/life/summary?mode=SmallMolecule&source=BROAD&input=BRD-A20968261	http://pubchem.ncbi.nlm.nih.gov/summary/summary.cgi?cid=24868316	None	A549	10.0um	24.0h	https://maayanlab.cloud/L1000CDS2/meta?sig_id=CPC017_A549_24H:BRD-A20968261:10.0
10	0.1765	BRD-K74486276	http://life.ccs.miami.edu/life/summary?mode=SmallMolecule&source=BROAD&input=BRD-K74486276	http://pubchem.ncbi.nlm.nih.gov/summary/summary.cgi?cid=44506811	None	MCF7	10.0um	6.0h	https://maayanlab.cloud/L1000CDS2/meta?sig_id=CPC019_MCF7_6H:BRD-K74486276:10.0
11	0.1765	trichostatin A	http://life.ccs.miami.edu/life/summary?mode=SmallMolecule&source=BROAD&input=BRD-A19037878	http://pubchem.ncbi.nlm.nih.gov/summary/summary.cgi?cid=6376322	None	MCF7	10.0um	6.0h	https://maayanlab.cloud/L1000CDS2/meta?sig_id=CPD002_MCF7_6H:BRD-A19037878:10.0
12	0.1765	JWE-035	http://life.ccs.miami.edu/life/summary?mode=SmallMolecule&source=BROAD&input=BRD-K83972459	http://pubchem.ncbi.nlm.nih.gov/summary/summary.cgi?cid=57340671	None	A375	10um	24h	https://maayanlab.cloud/L1000CDS2/meta?sig_id=LJP009_A375_24H:BRD-K83972459:10
13	0.1765	AZD-5438	http://life.ccs.miami.edu/life/summary?mode=SmallMolecule&source=BROAD&input=BRD-K72414522	http://pubchem.ncbi.nlm.nih.gov/summary/summary.cgi?cid=16747683	None	HME1	10um	24h	https://maayanlab.cloud/L1000CDS2/meta?sig_id=LJP006_HME1_24H:BRD-K72414522:10
14	0.1765	BMS-387032	http://life.ccs.miami.edu/life/summary?mode=SmallMolecule&source=BROAD&input=BRD-K43389698	http://pubchem.ncbi.nlm.nih.gov/summary/summary.cgi?cid=3025986	None	HME1	3.33um	24h	https://maayanlab.cloud/L1000CDS2/meta?sig_id=LJP006_HME1_24H:BRD-K43389698:3.33
15	0.1765	BI-2536	http://life.ccs.miami.edu/life/summary?mode=SmallMolecule&source=BROAD&input=BRD-K64890080	http://pubchem.ncbi.nlm.nih.gov/summary/summary.cgi?cid=11364421	None	SKBR3	10um	3h	https://maayanlab.cloud/L1000CDS2/meta?sig_id=LJP006_SKBR3_3H:BRD-K64890080:10
16	0.1765	XMD-885	http://life.ccs.miami.edu/life/summary?mode=SmallMolecule&source=BROAD&input=BRD-K64857848	http://pubchem.ncbi.nlm.nih.gov/summary/summary.cgi?cid=46844147	None	A375	10um	24h	https://maayanlab.cloud/L1000CDS2/meta?sig_id=LJP007_A375_24H:BRD-K64857848:10
17	0.1765	belinostat	http://life.ccs.miami.edu/life/summary?mode=SmallMolecule&source=BROAD&input=BRD-K17743125	http://pubchem.ncbi.nlm.nih.gov/summary/summary.cgi?cid=6918638	None	A375	1.11um	24h	https://maayanlab.cloud/L1000CDS2/meta?sig_id=LJP008_A375_24H:BRD-K17743125:1.11
18	0.1176	trichostatin A	http://life.ccs.miami.edu/life/summary?mode=SmallMolecule&source=BROAD&input=BRD-A19037878	http://pubchem.ncbi.nlm.nih.gov/summary/summary.cgi?cid=6376322	None	HA1E	10.0um	24.0h	https://maayanlab.cloud/L1000CDS2/meta?sig_id=CPC001_HA1E_24H:BRD-A19037878:10.0
19	0.1176	U 18666A	http://life.ccs.miami.edu/life/summary?mode=SmallMolecule&source=BROAD&input=BRD-A81795050	http://pubchem.ncbi.nlm.nih.gov/summary/summary.cgi?cid=415541	None	HA1E	10.0um	24.0h	https://maayanlab.cloud/L1000CDS2/meta?sig_id=CPC001_HA1E_24H:BRD-A81795050:10.0
20	0.1176	GR 127935 hydrochloride	http://life.ccs.miami.edu/life/summary?mode=SmallMolecule&source=BROAD&input=BRD-K11911061	http://pubchem.ncbi.nlm.nih.gov/summary/summary.cgi?cid=107780	None	HA1E	10.0um	24.0h	https://maayanlab.cloud/L1000CDS2/meta?sig_id=CPC001_HA1E_24H:BRD-K11911061:10.0
21	0.1176	Lylamine hydrochloride	http://life.ccs.miami.edu/life/summary?mode=SmallMolecule&source=BROAD&input=BRD-K62289640	http://pubchem.ncbi.nlm.nih.gov/summary/summary.cgi?cid=62034	None	HA1E	10.0um	24.0h	https://maayanlab.cloud/L1000CDS2/meta?sig_id=CPC001_HA1E_24H:BRD-K62289640:10.0
22	0.1176	Y 134	http://life.ccs.miami.edu/life/summary?mode=SmallMolecule&source=BROAD&input=BRD-K94832621	http://pubchem.ncbi.nlm.nih.gov/summary/summary.cgi?cid=11784736	None	HA1E	10.0um	24.0h	https://maayanlab.cloud/L1000CDS2/meta?sig_id=CPC001_HA1E_24H:BRD-K94832621:10.0
23	0.1176	trichostatin A	http://life.ccs.miami.edu/life/summary?mode=SmallMolecule&source=BROAD&input=BRD-A19037878	http://pubchem.ncbi.nlm.nih.gov/summary/summary.cgi?cid=6376322	None	HA1E	10.0um	6.0h	https://maayanlab.cloud/L1000CDS2/meta?sig_id=CPC001_HA1E_6H:BRD-A19037878:10.0
24	0.1176	R(-)-N-ALLYLNORAPOMORPHINE	http://life.ccs.miami.edu/life/summary?mode=SmallMolecule&source=BROAD&input=BRD-K07079548	http://pubchem.ncbi.nlm.nih.gov/summary/summary.cgi?cid=11957524	None	HA1E	10.0um	6.0h	https://maayanlab.cloud/L1000CDS2/meta?sig_id=CPC001_HA1E_6H:BRD-K07079548:10.0
25	0.1176	BAPTA-AM	http://life.ccs.miami.edu/life/summary?mode=SmallMolecule&source=BROAD&input=BRD-K40919711	http://pubchem.ncbi.nlm.nih.gov/summary/summary.cgi?cid=2293	None	HCC515	10.0um	24.0h	https://maayanlab.cloud/L1000CDS2/meta?sig_id=CPC001_HCC515_24H:BRD-K40919711:10.0
26	0.1176	ARP 101	http://life.ccs.miami.edu/life/summary?mode=SmallMolecule&source=BROAD&input=BRD-K73395020	http://pubchem.ncbi.nlm.nih.gov/summary/summary.cgi?cid=11292680	None	HCC515	10.0um	6.0h	https://maayanlab.cloud/L1000CDS2/meta?sig_id=CPC001_HCC515_6H:BRD-K73395020:10.0
27	0.1176	vorinostat	http://life.ccs.miami.edu/life/summary?mode=SmallMolecule&source=BROAD&input=BRD-K81418486	http://pubchem.ncbi.nlm.nih.gov/summary/summary.cgi?cid=5311	http://www.drugbank.ca/drugs/DB02546	VCAP	10.0um	24.0h	https://maayanlab.cloud/L1000CDS2/meta?sig_id=CPC001_VCAP_24H:BRD-K81418486:10.0
28	0.1176	trichostatin A	http://life.ccs.miami.edu/life/summary?mode=SmallMolecule&source=BROAD&input=BRD-A19037878	http://pubchem.ncbi.nlm.nih.gov/summary/summary.cgi?cid=6376322	None	HA1E	10.0um	6.0h	https://maayanlab.cloud/L1000CDS2/meta?sig_id=CPC002_HA1E_6H:BRD-A19037878:10.0
29	0.1176	SB 431542	http://life.ccs.miami.edu/life/summary?mode=SmallMolecule&source=BROAD&input=BRD-K67298865	http://pubchem.ncbi.nlm.nih.gov/summary/summary.cgi?cid=4521392	None	HCC515	10.0um	24.0h	https://maayanlab.cloud/L1000CDS2/meta?sig_id=CPC002_HCC515_24H:BRD-K67298865:10.0
30	0.1176	vorinostat	http://life.ccs.miami.edu/life/summary?mode=SmallMolecule&source=BROAD&input=BRD-K81418486	http://pubchem.ncbi.nlm.nih.gov/summary/summary.cgi?cid=5311	http://www.drugbank.ca/drugs/DB02546	HA1E	10.0um	24.0h	https://maayanlab.cloud/L1000CDS2/meta?sig_id=CPC003_HA1E_24H:BRD-K81418486:10.0
31	0.1176	trichostatin A	http://life.ccs.miami.edu/life/summary?mode=SmallMolecule&source=BROAD&input=BRD-A19037878	http://pubchem.ncbi.nlm.nih.gov/summary/summary.cgi?cid=6376322	None	HA1E	10.0um	6.0h	https://maayanlab.cloud/L1000CDS2/meta?sig_id=CPC003_HA1E_6H:BRD-A19037878:10.0
32	0.1176	Scriptaid	http://life.ccs.miami.edu/life/summary?mode=SmallMolecule&source=BROAD&input=BRD-K22503835	http://pubchem.ncbi.nlm.nih.gov/summary/summary.cgi?cid=5186	None	HA1E	10.0um	6.0h	https://maayanlab.cloud/L1000CDS2/meta?sig_id=CPC003_HA1E_6H:BRD-K22503835:10.0
33	0.1176	AG 555	http://life.ccs.miami.edu/life/summary?mode=SmallMolecule&source=BROAD&input=BRD-K72783841	http://pubchem.ncbi.nlm.nih.gov/summary/summary.cgi?cid=5353390	None	HCC515	10.0um	24.0h	https://maayanlab.cloud/L1000CDS2/meta?sig_id=CPC003_HCC515_24H:BRD-K72783841:10.0
34	0.1176	PHA 665752	http://life.ccs.miami.edu/life/summary?mode=SmallMolecule&source=BROAD&input=BRD-K95435023	http://pubchem.ncbi.nlm.nih.gov/summary/summary.cgi?cid=10461815	None	HCC515	10.0um	24.0h	https://maayanlab.cloud/L1000CDS2/meta?sig_id=CPC003_HCC515_24H:BRD-K95435023:10.0
35	0.1176	Scriptaid	http://life.ccs.miami.edu/life/summary?mode=SmallMolecule&source=BROAD&input=BRD-K22503835	http://pubchem.ncbi.nlm.nih.gov/summary/summary.cgi?cid=5186	None	PC3	10.0um	24.0h	https://maayanlab.cloud/L1000CDS2/meta?sig_id=CPC003_PC3_24H:BRD-K22503835:10.0
36	0.1176	vorinostat	http://life.ccs.miami.edu/life/summary?mode=SmallMolecule&source=BROAD&input=BRD-K81418486	http://pubchem.ncbi.nlm.nih.gov/summary/summary.cgi?cid=5311	http://www.drugbank.ca/drugs/DB02546	PC3	10.0um	24.0h	https://maayanlab.cloud/L1000CDS2/meta?sig_id=CPC003_PC3_24H:BRD-K81418486:10.0
37	0.1176	SERICETIN DIMETHYL ETHER	http://life.ccs.miami.edu/life/summary?mode=SmallMolecule&source=BROAD&input=BRD-K08714182	http://pubchem.ncbi.nlm.nih.gov/summary/summary.cgi?cid=6710761	None	VCAP	10.0um	24.0h	https://maayanlab.cloud/L1000CDS2/meta?sig_id=CPC003_VCAP_24H:BRD-K08714182:10.0
38	0.1176	trichostatin A	http://life.ccs.miami.edu/life/summary?mode=SmallMolecule&source=BROAD&input=BRD-A19037878	http://pubchem.ncbi.nlm.nih.gov/summary/summary.cgi?cid=6376322	None	A375	10.0um	6.0h	https://maayanlab.cloud/L1000CDS2/meta?sig_id=CPC004_A375_6H:BRD-A19037878:10.0
39	0.1176	PERPHENAZINE	http://life.ccs.miami.edu/life/summary?mode=SmallMolecule&source=BROAD&input=BRD-K10995081	http://pubchem.ncbi.nlm.nih.gov/summary/summary.cgi?cid=4748	http://www.drugbank.ca/drugs/DB00850	HA1E	10.0um	24.0h	https://maayanlab.cloud/L1000CDS2/meta?sig_id=CPC004_HA1E_24H:BRD-K10995081:10.0
40	0.1176	FLUVASTATIN	http://life.ccs.miami.edu/life/summary?mode=SmallMolecule&source=BROAD&input=BRD-K66296774	http://pubchem.ncbi.nlm.nih.gov/summary/summary.cgi?cid=23663976	None	HA1E	10.0um	24.0h	https://maayanlab.cloud/L1000CDS2/meta?sig_id=CPC004_HA1E_24H:BRD-K66296774:10.0
41	0.1176	GW 4064	http://life.ccs.miami.edu/life/summary?mode=SmallMolecule&source=BROAD&input=BRD-K64245000	http://pubchem.ncbi.nlm.nih.gov/summary/summary.cgi?cid=9893571	None	HCC515	10.0um	24.0h	https://maayanlab.cloud/L1000CDS2/meta?sig_id=CPC004_HCC515_24H:BRD-K64245000:10.0
42	0.1176	trichostatin A	http://life.ccs.miami.edu/life/summary?mode=SmallMolecule&source=BROAD&input=BRD-A19037878	http://pubchem.ncbi.nlm.nih.gov/summary/summary.cgi?cid=6376322	None	HEPG2	10.0um	6.0h	https://maayanlab.cloud/L1000CDS2/meta?sig_id=CPC004_HEPG2_6H:BRD-A19037878:10.0
43	0.1176	vorinostat	http://life.ccs.miami.edu/life/summary?mode=SmallMolecule&source=BROAD&input=BRD-K81418486	http://pubchem.ncbi.nlm.nih.gov/summary/summary.cgi?cid=5311	http://www.drugbank.ca/drugs/DB02546	HEPG2	10.0um	6.0h	https://maayanlab.cloud/L1000CDS2/meta?sig_id=CPC004_HEPG2_6H:BRD-K81418486:10.0
44	0.1176	BVT 948	http://life.ccs.miami.edu/life/summary?mode=SmallMolecule&source=BROAD&input=BRD-A22713669	http://pubchem.ncbi.nlm.nih.gov/summary/summary.cgi?cid=44483339	None	A375	10.0um	24.0h	https://maayanlab.cloud/L1000CDS2/meta?sig_id=CPC005_A375_24H:BRD-A22713669:10.0
45	0.1176	Metergoline	http://life.ccs.miami.edu/life/summary?mode=SmallMolecule&source=BROAD&input=BRD-A30435184	http://pubchem.ncbi.nlm.nih.gov/summary/summary.cgi?cid=4090	None	A375	10.0um	24.0h	https://maayanlab.cloud/L1000CDS2/meta?sig_id=CPC005_A375_24H:BRD-A30435184:10.0
46	0.1176	Dihydroergocristine mesylate	http://life.ccs.miami.edu/life/summary?mode=SmallMolecule&source=BROAD&input=BRD-A44701612	http://pubchem.ncbi.nlm.nih.gov/summary/summary.cgi?cid=3065	None	A375	10.0um	24.0h	https://maayanlab.cloud/L1000CDS2/meta?sig_id=CPC005_A375_24H:BRD-A44701612:10.0
47	0.1176	Dilazep dihydrochloride	http://life.ccs.miami.edu/life/summary?mode=SmallMolecule&source=BROAD&input=BRD-K48722258	http://pubchem.ncbi.nlm.nih.gov/summary/summary.cgi?cid=3074	None	A375	10.0um	24.0h	https://maayanlab.cloud/L1000CDS2/meta?sig_id=CPC005_A375_24H:BRD-K48722258:10.0
48	0.1176	E6 berbamine	http://life.ccs.miami.edu/life/summary?mode=SmallMolecule&source=BROAD&input=BRD-K50464341	http://pubchem.ncbi.nlm.nih.gov/summary/summary.cgi?cid=6610268	None	A375	10.0um	24.0h	https://maayanlab.cloud/L1000CDS2/meta?sig_id=CPC005_A375_24H:BRD-K50464341:10.0
49	0.1176	ML 9 hydrochloride	http://life.ccs.miami.edu/life/summary?mode=SmallMolecule&source=BROAD&input=BRD-K68402494	http://pubchem.ncbi.nlm.nih.gov/summary/summary.cgi?cid=4217	None	A375	10.0um	24.0h	https://maayanlab.cloud/L1000CDS2/meta?sig_id=CPC005_A375_24H:BRD-K68402494:10.0
50	0.1176	trichostatin A	http://life.ccs.miami.edu/life/summary?mode=SmallMolecule&source=BROAD&input=BRD-A19037878	http://pubchem.ncbi.nlm.nih.gov/summary/summary.cgi?cid=6376322	None	A375	10.0um	6.0h	https://maayanlab.cloud/L1000CDS2/meta?sig_id=CPC005_A375_6H:BRD-A19037878:10.0
