# Supplementary material for: Single‐cell analysis reveals neuroprotective histone deacetylase inhibitor pathways
Source: Alzheimers Dement. 2026 Feb 3;22(2):e71108. doi: 10.1002/alz.71108 (PMC12865332; doi:10.1002/alz.71108)
Supplement: Supplementary file 3 — Supporting Information [file ALZ-22-e71108-s003.zip › alz71108-sup-0014-SuppMat12.csv]

gene	avg_log2FC	p_val	p_val_adj	pct.1	pct.2	regulation
MT-ND4L	-0.887581401071098	0	0	0.509	0.768	Down
OTOGL	-1.13082980782285	0	0	0.368	0.627	Down
PID1	-0.691434853530871	0	0	0.393	0.635	Down
NEUROD6	-1.14961692354098	0	0	0.165	0.393	Down
MT-ND5	-0.940258143838111	0	0	0.649	0.874	Down
CDKN2D	-0.583978743645111	0	0	0.392	0.614	Down
MEIS3	-0.765635510120974	0	0	0.311	0.527	Down
ST6GAL2	-0.599352261277223	0	0	0.453	0.665	Down
GRM8	-0.746340652804522	0	0	0.334	0.545	Down
ALDOC	-0.658620964411551	0	0	0.487	0.691	Down
C3orf80	-0.658520330610715	0	0	0.216	0.397	Down
SPRY4-AS1	-1.01982106196915	0	0	0.183	0.363	Down
ADCYAP1	-0.804037322362564	0	0	0.199	0.379	Down
OCA2	-0.756043275732699	0	0	0.202	0.373	Down
ACTG1	-0.692208655564129	0	0	0.696	0.863	Down
RGS4	-0.851577565520194	0	0	0.737	0.896	Down
STMN2	-0.602740291169276	0	0	0.747	0.894	Down
MT-CYB	-1.09850852173383	0	0	0.821	0.957	Down
IL12RB2	-0.671561788109124	0	0	0.185	0.32	Down
MT-ND2	-0.849925970813945	0	0	0.834	0.96	Down
MT-ND1	-0.962821614802103	0	0	0.845	0.966	Down
MT-ND4	-1.08631040556455	0	0	0.856	0.969	Down
SWAP70	-0.587665907865885	0	0	0.124	0.236	Down
MT-CO1	-1.03934502460763	0	0	0.874	0.974	Down
ETV1	-0.876845631296594	0	0	0.074	0.171	Down
MT-ATP6	-1.13110497388959	0	0	0.878	0.975	Down
PPEF1	-0.974739119300976	0	0	0.068	0.162	Down
MT-CO2	-1.12496137442398	0	0	0.883	0.976	Down
MT-ND3	-1.10730881792077	0	0	0.887	0.979	Down
MT-CO3	-1.16957183784839	0	0	0.905	0.981	Down
TUBA1B	-0.705098991317747	0	0	0.94	0.989	Down
QKI	0.599248525362823	0	0	0.683	0.687	Up
MALAT1	0.751760860378367	0	0	1	1	Up
DOCK2	0.667565444427944	4.19057268190998e-130	2.06176175949971e-127	0.211	0.193	Up
