# Supplementary material for: Single‐cell analysis reveals neuroprotective histone deacetylase inhibitor pathways
Source: Alzheimers Dement. 2026 Feb 3;22(2):e71108. doi: 10.1002/alz.71108 (PMC12865332; doi:10.1002/alz.71108)
Supplement: Supplementary file 3 — Supporting Information [file ALZ-22-e71108-s003.zip › alz71108-sup-0015-SuppMat13.tsv]

Rank	score	Perturbation	Perturbation LIFE URL	Perturbation PubChem URL	Perturbation DrugBank URL	Cell-line	Dose	Time	Signature URL
1	0.3846	BRD-K82732294	http://life.ccs.miami.edu/life/summary?mode=SmallMolecule&source=BROAD&input=BRD-K82732294	http://pubchem.ncbi.nlm.nih.gov/summary/summary.cgi?cid=44142138	None	PC3	10.0um	24.0h	https://maayanlab.cloud/L1000CDS2/meta?sig_id=CPC009_PC3_24H:BRD-K82732294:10.0
2	0.3846	afatinib	http://life.ccs.miami.edu/life/summary?mode=SmallMolecule&source=BROAD&input=BRD-A58767537	http://pubchem.ncbi.nlm.nih.gov/summary/summary.cgi?cid=22225683	None	HCC515	10um	24h	https://maayanlab.cloud/L1000CDS2/meta?sig_id=LJP006_HCC515_24H:BRD-A58767537:10
3	0.3077	NICLOSAMIDE	http://life.ccs.miami.edu/life/summary?mode=SmallMolecule&source=BROAD&input=BRD-K35960502	http://pubchem.ncbi.nlm.nih.gov/summary/summary.cgi?cid=4477	http://www.drugbank.ca/drugs/DB06803	A375	10.0um	24.0h	https://maayanlab.cloud/L1000CDS2/meta?sig_id=CPC006_A375_24H:BRD-K35960502:10.0
4	0.3077	MW-ras12	http://life.ccs.miami.edu/life/summary?mode=SmallMolecule&source=BROAD&input=BRD-A36275421	http://pubchem.ncbi.nlm.nih.gov/summary/summary.cgi?cid=3689413	None	HCC515	10.0um	6.0h	https://maayanlab.cloud/L1000CDS2/meta?sig_id=CPC006_HCC515_6H:BRD-A36275421:10.0
5	0.3077	CHR 2797	http://life.ccs.miami.edu/life/summary?mode=SmallMolecule&source=BROAD&input=BRD-K92241597	http://pubchem.ncbi.nlm.nih.gov/summary/summary.cgi?cid=15547703	None	MCF7	80.0um	24.0h	https://maayanlab.cloud/L1000CDS2/meta?sig_id=CPC006_MCF7_24H:BRD-K92241597:80.0
6	0.3077	piperlongumine (HPLC)	http://life.ccs.miami.edu/life/summary?mode=SmallMolecule&source=BROAD&input=BRD-K24132293	http://pubchem.ncbi.nlm.nih.gov/summary/summary.cgi?cid=637858	None	PC3	10.0um	24.0h	https://maayanlab.cloud/L1000CDS2/meta?sig_id=CPC006_PC3_24H:BRD-K24132293:10.0
7	0.3077	Parthenolide	http://life.ccs.miami.edu/life/summary?mode=SmallMolecule&source=BROAD&input=BRD-K81651477	http://pubchem.ncbi.nlm.nih.gov/summary/summary.cgi?cid=5420804	None	PC3	20.0um	24.0h	https://maayanlab.cloud/L1000CDS2/meta?sig_id=CPC006_PC3_24H:BRD-K81651477:20.0
8	0.3077	BRD-A39093044	http://life.ccs.miami.edu/life/summary?mode=SmallMolecule&source=BROAD&input=BRD-A39093044	http://pubchem.ncbi.nlm.nih.gov/summary/summary.cgi?cid=3689415	None	PC3	10.0um	24.0h	https://maayanlab.cloud/L1000CDS2/meta?sig_id=CPC007_PC3_24H:BRD-A39093044:10.0
9	0.3077	BRD-K06765193	http://life.ccs.miami.edu/life/summary?mode=SmallMolecule&source=BROAD&input=BRD-K06765193	http://pubchem.ncbi.nlm.nih.gov/summary/summary.cgi?cid=5904441	None	A375	10.0um	6.0h	https://maayanlab.cloud/L1000CDS2/meta?sig_id=CPC010_A375_6H:BRD-K06765193:10.0
10	0.3077	BRD-K22503835	http://life.ccs.miami.edu/life/summary?mode=SmallMolecule&source=BROAD&input=BRD-K22503835	http://pubchem.ncbi.nlm.nih.gov/summary/summary.cgi?cid=5186	None	NPC	10.0um	24.0h	https://maayanlab.cloud/L1000CDS2/meta?sig_id=CPC015_NPC_24H:BRD-K22503835:10.0
11	0.3077	neratinib	http://life.ccs.miami.edu/life/summary?mode=SmallMolecule&source=BROAD&input=BRD-K85606544	http://pubchem.ncbi.nlm.nih.gov/summary/summary.cgi?cid=9915743	None	A375	3.33um	24h	https://maayanlab.cloud/L1000CDS2/meta?sig_id=LJP005_A375_24H:BRD-K85606544:3.33
12	0.3077	foretinib	http://life.ccs.miami.edu/life/summary?mode=SmallMolecule&source=BROAD&input=BRD-K03449891	http://pubchem.ncbi.nlm.nih.gov/summary/summary.cgi?cid=42642645	None	A375	10um	24h	https://maayanlab.cloud/L1000CDS2/meta?sig_id=LJP005_A375_24H:BRD-K03449891:10
13	0.3077	SYK-inhibitor	http://life.ccs.miami.edu/life/summary?mode=SmallMolecule&source=BROAD&input=BRD-K53281329	http://pubchem.ncbi.nlm.nih.gov/summary/summary.cgi?cid=10200390	None	PC3	10um	24h	https://maayanlab.cloud/L1000CDS2/meta?sig_id=LJP009_PC3_24H:BRD-K53281329:10
14	0.3077	pelitinib	http://life.ccs.miami.edu/life/summary?mode=SmallMolecule&source=BROAD&input=BRD-K08799216	http://pubchem.ncbi.nlm.nih.gov/summary/summary.cgi?cid=6445562	None	HCC515	10um	24h	https://maayanlab.cloud/L1000CDS2/meta?sig_id=LJP005_HCC515_24H:BRD-K08799216:10
15	0.3077	GSK-1070916	http://life.ccs.miami.edu/life/summary?mode=SmallMolecule&source=BROAD&input=BRD-K36740062	http://pubchem.ncbi.nlm.nih.gov/summary/summary.cgi?cid=46885626	None	HCC515	10um	24h	https://maayanlab.cloud/L1000CDS2/meta?sig_id=LJP008_HCC515_24H:BRD-K36740062:10
16	0.3077	withaferin-a	http://life.ccs.miami.edu/life/summary?mode=SmallMolecule&source=BROAD&input=BRD-K88378636	http://pubchem.ncbi.nlm.nih.gov/summary/summary.cgi?cid=265237	None	PC3	3.33um	24h	https://maayanlab.cloud/L1000CDS2/meta?sig_id=LJP005_PC3_24H:BRD-K88378636:3.33
17	0.3077	afatinib	http://life.ccs.miami.edu/life/summary?mode=SmallMolecule&source=BROAD&input=BRD-A58767537	http://pubchem.ncbi.nlm.nih.gov/summary/summary.cgi?cid=22225683	None	A375	10um	24h	https://maayanlab.cloud/L1000CDS2/meta?sig_id=LJP006_A375_24H:BRD-A58767537:10
18	0.3077	QL-X-138	http://life.ccs.miami.edu/life/summary?mode=SmallMolecule&source=BROAD&input=BRD-K72636697	http://pubchem.ncbi.nlm.nih.gov/summary/summary.cgi?cid=73707530	None	A375	10um	24h	https://maayanlab.cloud/L1000CDS2/meta?sig_id=LJP006_A375_24H:BRD-K72636697:10
19	0.3077	AZD-7762	http://life.ccs.miami.edu/life/summary?mode=SmallMolecule&source=BROAD&input=BRD-K46056750	http://pubchem.ncbi.nlm.nih.gov/summary/summary.cgi?cid=67077825	None	HCC515	10um	24h	https://maayanlab.cloud/L1000CDS2/meta?sig_id=LJP006_HCC515_24H:BRD-K46056750:10
20	0.3077	KIN001-043	http://life.ccs.miami.edu/life/summary?mode=SmallMolecule&source=BROAD&input=BRD-K44100512	None	None	HME1	3.33um	24h	https://maayanlab.cloud/L1000CDS2/meta?sig_id=LJP006_HME1_24H:BRD-K44100512:3.33
21	0.3077	A443654	http://life.ccs.miami.edu/life/summary?mode=SmallMolecule&source=BROAD&input=BRD-K88573743	None	None	PC3	1.11um	24h	https://maayanlab.cloud/L1000CDS2/meta?sig_id=LJP006_PC3_24H:BRD-K88573743:1.11
22	0.2308	Fluticasone propionate	http://life.ccs.miami.edu/life/summary?mode=SmallMolecule&source=BROAD&input=BRD-K62310379	http://pubchem.ncbi.nlm.nih.gov/summary/summary.cgi?cid=444036	None	HCC515	10.0um	24.0h	https://maayanlab.cloud/L1000CDS2/meta?sig_id=CPC001_HCC515_24H:BRD-K62310379:10.0
23	0.2308	Strophanthidin	http://life.ccs.miami.edu/life/summary?mode=SmallMolecule&source=BROAD&input=BRD-K84595254	http://pubchem.ncbi.nlm.nih.gov/summary/summary.cgi?cid=6185	None	PC3	10.0um	24.0h	https://maayanlab.cloud/L1000CDS2/meta?sig_id=CPC001_PC3_24H:BRD-K84595254:10.0
24	0.2308	NSC 632839 hydrochloride	http://life.ccs.miami.edu/life/summary?mode=SmallMolecule&source=BROAD&input=BRD-K37392901	http://pubchem.ncbi.nlm.nih.gov/summary/summary.cgi?cid=6477762	None	PC3	10.0um	24.0h	https://maayanlab.cloud/L1000CDS2/meta?sig_id=CPC002_PC3_24H:BRD-K37392901:10.0
25	0.2308	Strophantine octahydrate	http://life.ccs.miami.edu/life/summary?mode=SmallMolecule&source=BROAD&input=BRD-K35708212	http://pubchem.ncbi.nlm.nih.gov/summary/summary.cgi?cid=439501	http://www.drugbank.ca/drugs/DB01092	PC3	10.0um	24.0h	https://maayanlab.cloud/L1000CDS2/meta?sig_id=CPC003_PC3_24H:BRD-K35708212:10.0
26	0.2308	SB 218078	http://life.ccs.miami.edu/life/summary?mode=SmallMolecule&source=BROAD&input=BRD-A06352508	http://pubchem.ncbi.nlm.nih.gov/summary/summary.cgi?cid=3387354	None	HCC515	10.0um	24.0h	https://maayanlab.cloud/L1000CDS2/meta?sig_id=CPC004_HCC515_24H:BRD-A06352508:10.0
27	0.2308	BETAMETHASONE ACETATE	http://life.ccs.miami.edu/life/summary?mode=SmallMolecule&source=BROAD&input=BRD-A92177080	http://pubchem.ncbi.nlm.nih.gov/summary/summary.cgi?cid=45006158	None	HCC515	10.0um	24.0h	https://maayanlab.cloud/L1000CDS2/meta?sig_id=CPC004_HCC515_24H:BRD-A92177080:10.0
28	0.2308	Purvalanol A	http://life.ccs.miami.edu/life/summary?mode=SmallMolecule&source=BROAD&input=BRD-K50836978	http://pubchem.ncbi.nlm.nih.gov/summary/summary.cgi?cid=456214	None	A375	10.0um	6.0h	https://maayanlab.cloud/L1000CDS2/meta?sig_id=CPC005_A375_6H:BRD-K50836978:10.0
29	0.2308	geldanamycin	http://life.ccs.miami.edu/life/summary?mode=SmallMolecule&source=BROAD&input=BRD-A19500257	http://pubchem.ncbi.nlm.nih.gov/summary/summary.cgi?cid=13017911	None	A549	10.0um	24.0h	https://maayanlab.cloud/L1000CDS2/meta?sig_id=CPC005_A549_24H:BRD-A19500257:10.0
30	0.2308	manumycin A	http://life.ccs.miami.edu/life/summary?mode=SmallMolecule&source=BROAD&input=BRD-K78599730	http://pubchem.ncbi.nlm.nih.gov/summary/summary.cgi?cid=44483259	None	PC3	10.0um	24.0h	https://maayanlab.cloud/L1000CDS2/meta?sig_id=CPC005_PC3_24H:BRD-K78599730:10.0
31	0.2308	89671	http://life.ccs.miami.edu/life/summary?mode=SmallMolecule&source=BROAD&input=BRD-A31107743	http://pubchem.ncbi.nlm.nih.gov/summary/summary.cgi?cid=5353446	None	A375	0.09um	24.0h	https://maayanlab.cloud/L1000CDS2/meta?sig_id=CPC006_A375_24H:BRD-A31107743:0.09
32	0.2308	L-sulforophane	http://life.ccs.miami.edu/life/summary?mode=SmallMolecule&source=BROAD&input=BRD-A58955223	http://pubchem.ncbi.nlm.nih.gov/summary/summary.cgi?cid=5350	None	A375	10.0um	24.0h	https://maayanlab.cloud/L1000CDS2/meta?sig_id=CPC006_A375_24H:BRD-A58955223:10.0
33	0.2308	Parbendazole	http://life.ccs.miami.edu/life/summary?mode=SmallMolecule&source=BROAD&input=BRD-K02407574	http://pubchem.ncbi.nlm.nih.gov/summary/summary.cgi?cid=26596	None	A375	0.31um	24.0h	https://maayanlab.cloud/L1000CDS2/meta?sig_id=CPC006_A375_24H:BRD-K02407574:0.31
34	0.2308	Rottlerin	http://life.ccs.miami.edu/life/summary?mode=SmallMolecule&source=BROAD&input=BRD-K03816923	http://pubchem.ncbi.nlm.nih.gov/summary/summary.cgi?cid=5281847	None	A375	9.68um	24.0h	https://maayanlab.cloud/L1000CDS2/meta?sig_id=CPC006_A375_24H:BRD-K03816923:9.68
35	0.2308	BRD-K06593056	http://life.ccs.miami.edu/life/summary?mode=SmallMolecule&source=BROAD&input=BRD-K06593056	http://pubchem.ncbi.nlm.nih.gov/summary/summary.cgi?cid=10410894	None	A375	20.0um	24.0h	https://maayanlab.cloud/L1000CDS2/meta?sig_id=CPC006_A375_24H:BRD-K06593056:20.0
36	0.2308	15-Deoxy-?12,14-prostaglandin J2	http://life.ccs.miami.edu/life/summary?mode=SmallMolecule&source=BROAD&input=BRD-K61033289	http://pubchem.ncbi.nlm.nih.gov/summary/summary.cgi?cid=12068863	None	A375	10.0um	24.0h	https://maayanlab.cloud/L1000CDS2/meta?sig_id=CPC006_A375_24H:BRD-K61033289:10.0
37	0.2308	BRD-K64642496	http://life.ccs.miami.edu/life/summary?mode=SmallMolecule&source=BROAD&input=BRD-K64642496	http://pubchem.ncbi.nlm.nih.gov/summary/summary.cgi?cid=10322450	None	A375	40.0um	24.0h	https://maayanlab.cloud/L1000CDS2/meta?sig_id=CPC006_A375_24H:BRD-K64642496:40.0
38	0.2308	IMD 0354	http://life.ccs.miami.edu/life/summary?mode=SmallMolecule&source=BROAD&input=BRD-K74305673	http://pubchem.ncbi.nlm.nih.gov/summary/summary.cgi?cid=5081913	None	A375	10.0um	24.0h	https://maayanlab.cloud/L1000CDS2/meta?sig_id=CPC006_A375_24H:BRD-K74305673:10.0
39	0.2308	BRD-K86574132	http://life.ccs.miami.edu/life/summary?mode=SmallMolecule&source=BROAD&input=BRD-K86574132	http://pubchem.ncbi.nlm.nih.gov/summary/summary.cgi?cid=7326481	None	A375	48.0um	24.0h	https://maayanlab.cloud/L1000CDS2/meta?sig_id=CPC006_A375_24H:BRD-K86574132:48.0
40	0.2308	CHR 2797	http://life.ccs.miami.edu/life/summary?mode=SmallMolecule&source=BROAD&input=BRD-K92241597	http://pubchem.ncbi.nlm.nih.gov/summary/summary.cgi?cid=15547703	None	A375	80.0um	24.0h	https://maayanlab.cloud/L1000CDS2/meta?sig_id=CPC006_A375_24H:BRD-K92241597:80.0
41	0.2308	BMS-536924	http://life.ccs.miami.edu/life/summary?mode=SmallMolecule&source=BROAD&input=BRD-K34581968	http://pubchem.ncbi.nlm.nih.gov/summary/summary.cgi?cid=11353973	None	A673	11.1um	6.0h	https://maayanlab.cloud/L1000CDS2/meta?sig_id=CPC006_A673_6H:BRD-K34581968:11.1
42	0.2308	Chemistry 2804	http://life.ccs.miami.edu/life/summary?mode=SmallMolecule&source=BROAD&input=BRD-K74402642	http://pubchem.ncbi.nlm.nih.gov/summary/summary.cgi?cid=6477762	None	AGS	10.0um	6.0h	https://maayanlab.cloud/L1000CDS2/meta?sig_id=CPC006_AGS_6H:BRD-K74402642:10.0
43	0.2308	MW-ras12	http://life.ccs.miami.edu/life/summary?mode=SmallMolecule&source=BROAD&input=BRD-A36275421	http://pubchem.ncbi.nlm.nih.gov/summary/summary.cgi?cid=3689413	None	CL34	10.0um	6.0h	https://maayanlab.cloud/L1000CDS2/meta?sig_id=CPC006_CL34_6H:BRD-A36275421:10.0
44	0.2308	PNU 74654	http://life.ccs.miami.edu/life/summary?mode=SmallMolecule&source=BROAD&input=BRD-K30707190	http://pubchem.ncbi.nlm.nih.gov/summary/summary.cgi?cid=9836739	None	DV90	80.0um	6.0h	https://maayanlab.cloud/L1000CDS2/meta?sig_id=CPC006_DV90_6H:BRD-K30707190:80.0
45	0.2308	BRD-K17140735	http://life.ccs.miami.edu/life/summary?mode=SmallMolecule&source=BROAD&input=BRD-K17140735	http://pubchem.ncbi.nlm.nih.gov/summary/summary.cgi?cid=4259181	None	H1299	11.1000003815um	6.0h	https://maayanlab.cloud/L1000CDS2/meta?sig_id=CPC006_H1299_6H:BRD-K17140735:11.1000003815
46	0.2308	MK-0591	http://life.ccs.miami.edu/life/summary?mode=SmallMolecule&source=BROAD&input=BRD-K39503511	http://pubchem.ncbi.nlm.nih.gov/summary/summary.cgi?cid=60923	None	HA1E	80.0um	24.0h	https://maayanlab.cloud/L1000CDS2/meta?sig_id=CPC006_HA1E_24H:BRD-K39503511:80.0
47	0.2308	vorinostat	http://life.ccs.miami.edu/life/summary?mode=SmallMolecule&source=BROAD&input=BRD-K81418486	http://pubchem.ncbi.nlm.nih.gov/summary/summary.cgi?cid=5311	http://www.drugbank.ca/drugs/DB02546	HA1E	11.1um	24.0h	https://maayanlab.cloud/L1000CDS2/meta?sig_id=CPC006_HA1E_24H:BRD-K81418486:11.1
48	0.2308	CHR 2797	http://life.ccs.miami.edu/life/summary?mode=SmallMolecule&source=BROAD&input=BRD-K92241597	http://pubchem.ncbi.nlm.nih.gov/summary/summary.cgi?cid=15547703	None	HA1E	80.0um	24.0h	https://maayanlab.cloud/L1000CDS2/meta?sig_id=CPC006_HA1E_24H:BRD-K92241597:80.0
49	0.2308	BMS-536924	http://life.ccs.miami.edu/life/summary?mode=SmallMolecule&source=BROAD&input=BRD-K34581968	http://pubchem.ncbi.nlm.nih.gov/summary/summary.cgi?cid=11353973	None	HCC515	11.1um	24.0h	https://maayanlab.cloud/L1000CDS2/meta?sig_id=CPC006_HCC515_24H:BRD-K34581968:11.1
50	0.2308	ARP 101	http://life.ccs.miami.edu/life/summary?mode=SmallMolecule&source=BROAD&input=BRD-K73395020	http://pubchem.ncbi.nlm.nih.gov/summary/summary.cgi?cid=11292680	None	HCC515	10.0um	24.0h	https://maayanlab.cloud/L1000CDS2/meta?sig_id=CPC006_HCC515_24H:BRD-K73395020:10.0
