# Supplementary material for: Single‐cell analysis reveals neuroprotective histone deacetylase inhibitor pathways
Source: Alzheimers Dement. 2026 Feb 3;22(2):e71108. doi: 10.1002/alz.71108 (PMC12865332; doi:10.1002/alz.71108)
Supplement: Supplementary file 3 — Supporting Information [file ALZ-22-e71108-s003.zip › alz71108-sup-0016-SuppMat14.tsv]

Rank	score	Perturbation	Perturbation LIFE URL	Perturbation PubChem URL	Perturbation DrugBank URL	Cell-line	Dose	Time	Signature URL
1	0.2308	480743.cdx	http://life.ccs.miami.edu/life/summary?mode=SmallMolecule&source=BROAD&input=BRD-K53903639	http://pubchem.ncbi.nlm.nih.gov/summary/summary.cgi?cid=19582717	None	HA1E	80.0um	6.0h	https://maayanlab.cloud/L1000CDS2/meta?sig_id=CPC006_HA1E_6H:BRD-K53903639:80.0
2	0.2308	HDAC6 inhibitor ISOX	http://life.ccs.miami.edu/life/summary?mode=SmallMolecule&source=BROAD&input=BRD-K69840642	http://pubchem.ncbi.nlm.nih.gov/summary/summary.cgi?cid=24951314	None	HA1E	10.0um	6.0h	https://maayanlab.cloud/L1000CDS2/meta?sig_id=CPC006_HA1E_6H:BRD-K69840642:10.0
3	0.2308	vorinostat	http://life.ccs.miami.edu/life/summary?mode=SmallMolecule&source=BROAD&input=BRD-K81418486	http://pubchem.ncbi.nlm.nih.gov/summary/summary.cgi?cid=5311	http://www.drugbank.ca/drugs/DB02546	HA1E	11.1um	6.0h	https://maayanlab.cloud/L1000CDS2/meta?sig_id=CPC006_HA1E_6H:BRD-K81418486:11.1
4	0.2308	480743.cdx	http://life.ccs.miami.edu/life/summary?mode=SmallMolecule&source=BROAD&input=BRD-K53903639	http://pubchem.ncbi.nlm.nih.gov/summary/summary.cgi?cid=19582717	None	HT29	80.0um	6.0h	https://maayanlab.cloud/L1000CDS2/meta?sig_id=CPC006_HT29_6H:BRD-K53903639:80.0
5	0.2308	VERAPAMIL HYDROCHLORIDE	http://life.ccs.miami.edu/life/summary?mode=SmallMolecule&source=BROAD&input=BRD-A09533288	http://pubchem.ncbi.nlm.nih.gov/summary/summary.cgi?cid=62969	None	RKO	10.0um	6.0h	https://maayanlab.cloud/L1000CDS2/meta?sig_id=CPC006_RKO_6H:BRD-A09533288:10.0
6	0.2308	LDE225 (NVP-LDE225)	http://life.ccs.miami.edu/life/summary?mode=SmallMolecule&source=BROAD&input=BRD-K19796430	http://pubchem.ncbi.nlm.nih.gov/summary/summary.cgi?cid=24775005	None	THP1	10.0um	6.0h	https://maayanlab.cloud/L1000CDS2/meta?sig_id=CPC006_THP1_6H:BRD-K19796430:10.0
7	0.2308	BRD-K25536815	http://life.ccs.miami.edu/life/summary?mode=SmallMolecule&source=BROAD&input=BRD-K25536815	http://pubchem.ncbi.nlm.nih.gov/summary/summary.cgi?cid=49835916	None	MCF7	10.0um	24.0h	https://maayanlab.cloud/L1000CDS2/meta?sig_id=CPC008_MCF7_24H:BRD-K25536815:10.0
8	0.2308	BRD-K74797618	http://life.ccs.miami.edu/life/summary?mode=SmallMolecule&source=BROAD&input=BRD-K74797618	http://pubchem.ncbi.nlm.nih.gov/summary/summary.cgi?cid=72947407	None	HA1E	10.0um	6.0h	https://maayanlab.cloud/L1000CDS2/meta?sig_id=CPC012_HA1E_6H:BRD-K74797618:10.0
9	0.2308	BRD-A52530684	http://life.ccs.miami.edu/life/summary?mode=SmallMolecule&source=BROAD&input=BRD-A52530684	http://pubchem.ncbi.nlm.nih.gov/summary/summary.cgi?cid=6916127	None	A549	10.0um	24.0h	https://maayanlab.cloud/L1000CDS2/meta?sig_id=CPC018_A549_24H:BRD-A52530684:10.0
10	0.2308	BRD-K65366129	http://life.ccs.miami.edu/life/summary?mode=SmallMolecule&source=BROAD&input=BRD-K65366129	http://pubchem.ncbi.nlm.nih.gov/summary/summary.cgi?cid=49843054	None	A549	10.0um	6.0h	https://maayanlab.cloud/L1000CDS2/meta?sig_id=CPC019_A549_6H:BRD-K65366129:10.0
11	0.2308	BRD-K71554540	http://life.ccs.miami.edu/life/summary?mode=SmallMolecule&source=BROAD&input=BRD-K71554540	http://pubchem.ncbi.nlm.nih.gov/summary/summary.cgi?cid=897475	None	A549	10.0um	6.0h	https://maayanlab.cloud/L1000CDS2/meta?sig_id=CPC019_A549_6H:BRD-K71554540:10.0
12	0.2308	ON-01910	http://life.ccs.miami.edu/life/summary?mode=SmallMolecule&source=BROAD&input=BRD-K55187425	http://pubchem.ncbi.nlm.nih.gov/summary/summary.cgi?cid=6918736	None	HCC515	0.04um	24h	https://maayanlab.cloud/L1000CDS2/meta?sig_id=LJP009_HCC515_24H:BRD-K55187425:0.04
13	0.2308	celastrol	http://life.ccs.miami.edu/life/summary?mode=SmallMolecule&source=BROAD&input=BRD-A24396574	http://pubchem.ncbi.nlm.nih.gov/summary/summary.cgi?cid=73707365	None	A549	10um	24h	https://maayanlab.cloud/L1000CDS2/meta?sig_id=LJP006_A549_24H:BRD-A24396574:10
14	0.2308	BMS-345541	http://life.ccs.miami.edu/life/summary?mode=SmallMolecule&source=BROAD&input=BRD-K13566078	http://pubchem.ncbi.nlm.nih.gov/summary/summary.cgi?cid=9813758	None	BT20	10um	3h	https://maayanlab.cloud/L1000CDS2/meta?sig_id=LJP006_BT20_3H:BRD-K13566078:10
15	0.2308	linifanib	http://life.ccs.miami.edu/life/summary?mode=SmallMolecule&source=BROAD&input=BRD-K99749624	http://pubchem.ncbi.nlm.nih.gov/summary/summary.cgi?cid=11485656	None	HEPG2	3.33um	24h	https://maayanlab.cloud/L1000CDS2/meta?sig_id=LJP006_HEPG2_24H:BRD-K99749624:3.33
16	0.2308	BMS-345541	http://life.ccs.miami.edu/life/summary?mode=SmallMolecule&source=BROAD&input=BRD-K13566078	http://pubchem.ncbi.nlm.nih.gov/summary/summary.cgi?cid=9813758	None	MDAMB231	10um	24h	https://maayanlab.cloud/L1000CDS2/meta?sig_id=LJP006_MDAMB231_24H:BRD-K13566078:10
17	0.2308	PI-103	http://life.ccs.miami.edu/life/summary?mode=SmallMolecule&source=BROAD&input=BRD-K67868012	http://pubchem.ncbi.nlm.nih.gov/summary/summary.cgi?cid=9884685	None	MDAMB231	1.11um	24h	https://maayanlab.cloud/L1000CDS2/meta?sig_id=LJP006_MDAMB231_24H:BRD-K67868012:1.11
18	0.2308	CGP-60474	http://life.ccs.miami.edu/life/summary?mode=SmallMolecule&source=BROAD&input=BRD-K79090631	http://pubchem.ncbi.nlm.nih.gov/summary/summary.cgi?cid=644215	None	MCF7	0.04um	24h	https://maayanlab.cloud/L1000CDS2/meta?sig_id=LJP007_MCF7_24H:BRD-K79090631:0.04
19	0.1538	Brefeldin A	http://life.ccs.miami.edu/life/summary?mode=SmallMolecule&source=BROAD&input=BRD-A17065207	http://pubchem.ncbi.nlm.nih.gov/summary/summary.cgi?cid=5362868	None	VCAP	10.0um	24.0h	https://maayanlab.cloud/L1000CDS2/meta?sig_id=CPC001_VCAP_24H:BRD-A17065207:10.0
20	0.1538	geldanamycin	http://life.ccs.miami.edu/life/summary?mode=SmallMolecule&source=BROAD&input=BRD-A19500257	http://pubchem.ncbi.nlm.nih.gov/summary/summary.cgi?cid=13017911	None	VCAP	10.0um	6.0h	https://maayanlab.cloud/L1000CDS2/meta?sig_id=CPC001_VCAP_6H:BRD-A19500257:10.0
21	0.1538	OXYBENZONE	http://life.ccs.miami.edu/life/summary?mode=SmallMolecule&source=BROAD&input=BRD-K59037100	http://pubchem.ncbi.nlm.nih.gov/summary/summary.cgi?cid=4632	http://www.drugbank.ca/drugs/DB01428	HA1E	10.0um	6.0h	https://maayanlab.cloud/L1000CDS2/meta?sig_id=CPC002_HA1E_6H:BRD-K59037100:10.0
22	0.1538	SB 202190	http://life.ccs.miami.edu/life/summary?mode=SmallMolecule&source=BROAD&input=BRD-K54330070	http://pubchem.ncbi.nlm.nih.gov/summary/summary.cgi?cid=5353940	None	VCAP	10.0um	24.0h	https://maayanlab.cloud/L1000CDS2/meta?sig_id=CPC002_VCAP_24H:BRD-K54330070:10.0
23	0.1538	Aminopurvalanol A	http://life.ccs.miami.edu/life/summary?mode=SmallMolecule&source=BROAD&input=BRD-K07762753	http://pubchem.ncbi.nlm.nih.gov/summary/summary.cgi?cid=6604931	None	VCAP	10.0um	6.0h	https://maayanlab.cloud/L1000CDS2/meta?sig_id=CPC002_VCAP_6H:BRD-K07762753:10.0
24	0.1538	Fluvoxamine maleate	http://life.ccs.miami.edu/life/summary?mode=SmallMolecule&source=BROAD&input=BRD-K72676686	http://pubchem.ncbi.nlm.nih.gov/summary/summary.cgi?cid=5281089	None	HA1E	10.0um	24.0h	https://maayanlab.cloud/L1000CDS2/meta?sig_id=CPC003_HA1E_24H:BRD-K72676686:10.0
25	0.1538	bongkrekic acid	http://life.ccs.miami.edu/life/summary?mode=SmallMolecule&source=BROAD&input=BRD-A41301928	http://pubchem.ncbi.nlm.nih.gov/summary/summary.cgi?cid=16760034	None	HA1E	10.0um	6.0h	https://maayanlab.cloud/L1000CDS2/meta?sig_id=CPC003_HA1E_6H:BRD-A41301928:10.0
26	0.1538	DACTINOMYCIN	http://life.ccs.miami.edu/life/summary?mode=SmallMolecule&source=BROAD&input=BRD-A73909368	http://pubchem.ncbi.nlm.nih.gov/summary/summary.cgi?cid=45006140	None	PC3	10.0um	24.0h	https://maayanlab.cloud/L1000CDS2/meta?sig_id=CPC003_PC3_24H:BRD-A73909368:10.0
27	0.1538	Daunorubicin hydrochloride	http://life.ccs.miami.edu/life/summary?mode=SmallMolecule&source=BROAD&input=BRD-A68009927	http://pubchem.ncbi.nlm.nih.gov/summary/summary.cgi?cid=3085107	None	PC3	10.0um	6.0h	https://maayanlab.cloud/L1000CDS2/meta?sig_id=CPC003_PC3_6H:BRD-A68009927:10.0
28	0.1538	DACTINOMYCIN	http://life.ccs.miami.edu/life/summary?mode=SmallMolecule&source=BROAD&input=BRD-A73909368	http://pubchem.ncbi.nlm.nih.gov/summary/summary.cgi?cid=45006140	None	PC3	10.0um	6.0h	https://maayanlab.cloud/L1000CDS2/meta?sig_id=CPC003_PC3_6H:BRD-A73909368:10.0
29	0.1538	PERPHENAZINE	http://life.ccs.miami.edu/life/summary?mode=SmallMolecule&source=BROAD&input=BRD-K10995081	http://pubchem.ncbi.nlm.nih.gov/summary/summary.cgi?cid=4748	http://www.drugbank.ca/drugs/DB00850	HA1E	10.0um	24.0h	https://maayanlab.cloud/L1000CDS2/meta?sig_id=CPC004_HA1E_24H:BRD-K10995081:10.0
30	0.1538	APIGENIN TRIACETATE	http://life.ccs.miami.edu/life/summary?mode=SmallMolecule&source=BROAD&input=BRD-K12057390	http://pubchem.ncbi.nlm.nih.gov/summary/summary.cgi?cid=18721	None	HA1E	10.0um	24.0h	https://maayanlab.cloud/L1000CDS2/meta?sig_id=CPC004_HA1E_24H:BRD-K12057390:10.0
31	0.1538	RHAMNETIN	http://life.ccs.miami.edu/life/summary?mode=SmallMolecule&source=BROAD&input=BRD-K37206356	http://pubchem.ncbi.nlm.nih.gov/summary/summary.cgi?cid=5281691	None	HA1E	10.0um	6.0h	https://maayanlab.cloud/L1000CDS2/meta?sig_id=CPC004_HA1E_6H:BRD-K37206356:10.0
32	0.1538	GW 4064	http://life.ccs.miami.edu/life/summary?mode=SmallMolecule&source=BROAD&input=BRD-K64245000	http://pubchem.ncbi.nlm.nih.gov/summary/summary.cgi?cid=9893571	None	HCC515	10.0um	24.0h	https://maayanlab.cloud/L1000CDS2/meta?sig_id=CPC004_HCC515_24H:BRD-K64245000:10.0
33	0.1538	AMSACRINE	http://life.ccs.miami.edu/life/summary?mode=SmallMolecule&source=BROAD&input=BRD-K98490050	http://pubchem.ncbi.nlm.nih.gov/summary/summary.cgi?cid=3926765	None	HCC515	10.0um	6.0h	https://maayanlab.cloud/L1000CDS2/meta?sig_id=CPC004_HCC515_6H:BRD-K98490050:10.0
34	0.1538	NOCODAZOLE	http://life.ccs.miami.edu/life/summary?mode=SmallMolecule&source=BROAD&input=BRD-K12539581	http://pubchem.ncbi.nlm.nih.gov/summary/summary.cgi?cid=4122	None	HEPG2	10.0um	6.0h	https://maayanlab.cloud/L1000CDS2/meta?sig_id=CPC004_HEPG2_6H:BRD-K12539581:10.0
35	0.1538	Mycophenolic acid	http://life.ccs.miami.edu/life/summary?mode=SmallMolecule&source=BROAD&input=BRD-K31542390	http://pubchem.ncbi.nlm.nih.gov/summary/summary.cgi?cid=671222	None	HEPG2	10.0um	6.0h	https://maayanlab.cloud/L1000CDS2/meta?sig_id=CPC004_HEPG2_6H:BRD-K31542390:10.0
36	0.1538	Cycloheximide	http://life.ccs.miami.edu/life/summary?mode=SmallMolecule&source=BROAD&input=BRD-A62184259	http://pubchem.ncbi.nlm.nih.gov/summary/summary.cgi?cid=2900	None	HT29	10.0um	6.0h	https://maayanlab.cloud/L1000CDS2/meta?sig_id=CPC004_HT29_6H:BRD-A62184259:10.0
37	0.1538	DOXORUBICIN	http://life.ccs.miami.edu/life/summary?mode=SmallMolecule&source=BROAD&input=BRD-A52530684	http://pubchem.ncbi.nlm.nih.gov/summary/summary.cgi?cid=6916127	None	MCF7	10.0um	6.0h	https://maayanlab.cloud/L1000CDS2/meta?sig_id=CPC004_MCF7_6H:BRD-A52530684:10.0
38	0.1538	EPIRUBICIN HYDROCHLORIDE	http://life.ccs.miami.edu/life/summary?mode=SmallMolecule&source=BROAD&input=BRD-K04548931	http://pubchem.ncbi.nlm.nih.gov/summary/summary.cgi?cid=65348	None	MCF7	10.0um	6.0h	https://maayanlab.cloud/L1000CDS2/meta?sig_id=CPC004_MCF7_6H:BRD-K04548931:10.0
39	0.1538	DAUNORUBICIN	http://life.ccs.miami.edu/life/summary?mode=SmallMolecule&source=BROAD&input=BRD-K43389675	http://pubchem.ncbi.nlm.nih.gov/summary/summary.cgi?cid=30323	http://www.drugbank.ca/drugs/DB00694	MCF7	10.0um	6.0h	https://maayanlab.cloud/L1000CDS2/meta?sig_id=CPC004_MCF7_6H:BRD-K43389675:10.0
40	0.1538	EPICATECHIN MONOGALLATE	http://life.ccs.miami.edu/life/summary?mode=SmallMolecule&source=BROAD&input=BRD-K50660797	http://pubchem.ncbi.nlm.nih.gov/summary/summary.cgi?cid=107905	None	MCF7	10.0um	6.0h	https://maayanlab.cloud/L1000CDS2/meta?sig_id=CPC004_MCF7_6H:BRD-K50660797:10.0
41	0.1538	Amyleine hydrochloride	http://life.ccs.miami.edu/life/summary?mode=SmallMolecule&source=BROAD&input=BRD-A09062839	http://pubchem.ncbi.nlm.nih.gov/summary/summary.cgi?cid=10767	None	A375	10.0um	24.0h	https://maayanlab.cloud/L1000CDS2/meta?sig_id=CPC005_A375_24H:BRD-A09062839:10.0
42	0.1538	QUINACRINE HYDROCHLORIDE	http://life.ccs.miami.edu/life/summary?mode=SmallMolecule&source=BROAD&input=BRD-A45889380	http://pubchem.ncbi.nlm.nih.gov/summary/summary.cgi?cid=23581813	None	HT29	10.0um	24.0h	https://maayanlab.cloud/L1000CDS2/meta?sig_id=CPC005_HT29_24H:BRD-A45889380:10.0
43	0.1538	E6 berbamine	http://life.ccs.miami.edu/life/summary?mode=SmallMolecule&source=BROAD&input=BRD-K50464341	http://pubchem.ncbi.nlm.nih.gov/summary/summary.cgi?cid=6610268	None	MCF7	10.0um	24.0h	https://maayanlab.cloud/L1000CDS2/meta?sig_id=CPC005_MCF7_24H:BRD-K50464341:10.0
44	0.1538	gemcitabine	http://life.ccs.miami.edu/life/summary?mode=SmallMolecule&source=BROAD&input=BRD-K15108141	http://pubchem.ncbi.nlm.nih.gov/summary/summary.cgi?cid=60749	None	A375	0.08um	24.0h	https://maayanlab.cloud/L1000CDS2/meta?sig_id=CPC006_A375_24H:BRD-K15108141:0.08
45	0.1538	VX-680	http://life.ccs.miami.edu/life/summary?mode=SmallMolecule&source=BROAD&input=BRD-K87947369	http://pubchem.ncbi.nlm.nih.gov/summary/summary.cgi?cid=5494449	None	A375	10.0um	24.0h	https://maayanlab.cloud/L1000CDS2/meta?sig_id=CPC006_A375_24H:BRD-K87947369:10.0
46	0.1538	BRD-A36630025	http://life.ccs.miami.edu/life/summary?mode=SmallMolecule&source=BROAD&input=BRD-A36630025	http://pubchem.ncbi.nlm.nih.gov/summary/summary.cgi?cid=4014291	None	AGS	0.35um	6.0h	https://maayanlab.cloud/L1000CDS2/meta?sig_id=CPC006_AGS_6H:BRD-A36630025:0.35
47	0.1538	PROSTAGLANDIN A1	http://life.ccs.miami.edu/life/summary?mode=SmallMolecule&source=BROAD&input=BRD-K04010869	http://pubchem.ncbi.nlm.nih.gov/summary/summary.cgi?cid=5281912	None	AGS	1.0um	6.0h	https://maayanlab.cloud/L1000CDS2/meta?sig_id=CPC006_AGS_6H:BRD-K04010869:1.0
48	0.1538	KU-0063794	http://life.ccs.miami.edu/life/summary?mode=SmallMolecule&source=BROAD&input=BRD-K67566344	http://pubchem.ncbi.nlm.nih.gov/summary/summary.cgi?cid=16736978	None	AGS	10.0um	6.0h	https://maayanlab.cloud/L1000CDS2/meta?sig_id=CPC006_AGS_6H:BRD-K67566344:10.0
49	0.1538	4-Demethoxydaunorubicin hydrochloride (65)	http://life.ccs.miami.edu/life/summary?mode=SmallMolecule&source=BROAD&input=BRD-A71390734	http://pubchem.ncbi.nlm.nih.gov/summary/summary.cgi?cid=42594	None	DV90	0.08um	6.0h	https://maayanlab.cloud/L1000CDS2/meta?sig_id=CPC006_DV90_6H:BRD-A71390734:0.08
50	0.1538	528116.cdx	http://life.ccs.miami.edu/life/summary?mode=SmallMolecule&source=BROAD&input=BRD-K49371609	http://pubchem.ncbi.nlm.nih.gov/summary/summary.cgi?cid=10275789	None	EFO27	0.09um	6.0h	https://maayanlab.cloud/L1000CDS2/meta?sig_id=CPC006_EFO27_6H:BRD-K49371609:0.09
