# Supplementary material for: Single‐cell analysis reveals neuroprotective histone deacetylase inhibitor pathways
Source: Alzheimers Dement. 2026 Feb 3;22(2):e71108. doi: 10.1002/alz.71108 (PMC12865332; doi:10.1002/alz.71108)
Supplement: Supplementary file 3 — Supporting Information [file ALZ-22-e71108-s003.zip › alz71108-sup-0017-SuppMat15.csv]

gene	avg_log2FC	p_val	p_val_adj	pct.1	pct.2	regulation
ETV1	-1.31657885107696	0	0	0.271	0.586	Down
MT-ND4L	-0.779254982828276	0	0	0.563	0.793	Down
ADTRP	-1.36554470201086	0	0	0.134	0.348	Down
COL24A1	-0.869648558345401	0	0	0.259	0.461	Down
PID1	-0.584016756706026	0	0	0.607	0.808	Down
MT-ND5	-0.858756882980091	0	0	0.692	0.886	Down
C3orf80	-0.658151160699468	0	0	0.219	0.4	Down
SPRY4-AS1	-0.648658027840644	0	0	0.293	0.472	Down
DIRAS2	-0.665818047976291	0	0	0.748	0.896	Down
ACTG1	-0.585644782211779	0	0	0.726	0.865	Down
ENC1	-0.797997559320496	0	0	0.831	0.945	Down
MT-CYB	-0.99340341464462	0	0	0.855	0.962	Down
MT-ND2	-0.790718388374714	0	0	0.868	0.967	Down
PPEF1	-0.762251857285937	0	0	0.086	0.181	Down
MT-ND1	-0.878307620860017	0	0	0.881	0.972	Down
DKK3	-0.654339613352816	0	0	0.868	0.959	Down
MT-ND4	-1.01663266553564	0	0	0.889	0.974	Down
SPARC	-0.743490254782054	0	0	0.076	0.156	Down
ADCYAP1	-1.27208230558539	0	0	0.052	0.127	Down
ABCC12	-0.674668205110141	0	0	0.063	0.135	Down
MT-CO1	-0.923122372561545	0	0	0.908	0.979	Down
MT-ATP6	-0.997310876653769	0	0	0.909	0.979	Down
MT-CO2	-1.03002439295554	0	0	0.914	0.98	Down
MT-ND3	-1.04450511423223	0	0	0.924	0.984	Down
MT-CO3	-1.0576747412417	0	0	0.937	0.986	Down
TUBA1B	-0.606232093679087	0	0	0.974	0.995	Down
EDIL3	0.62990180312678	0	0	0.85	0.833	Up
MALAT1	0.820511393778773	0	0	1	1	Up
NEAT1	0.60747081456174	1.21285839273787e-259	5.9672632922703e-257	0.492	0.487	Up
MAP3K20	0.599094761733384	3.09968857680275e-182	1.52504677978695e-179	0.314	0.29	Up
FN1	0.670473931058627	1.77620861951605e-130	8.73894640801898e-128	0.236	0.213	Up
HVCN1	0.700289172213426	3.49500864601269e-54	1.71954425383824e-51	0.103	0.088	Up
