# Supplementary material for: Single‐cell analysis reveals neuroprotective histone deacetylase inhibitor pathways
Source: Alzheimers Dement. 2026 Feb 3;22(2):e71108. doi: 10.1002/alz.71108 (PMC12865332; doi:10.1002/alz.71108)
Supplement: Supplementary file 3 — Supporting Information [file ALZ-22-e71108-s003.zip › alz71108-sup-0018-SuppMat16.tsv]

Rank	score	Perturbation	Perturbation LIFE URL	Perturbation PubChem URL	Perturbation DrugBank URL	Cell-line	Dose	Time	Signature URL
1	0.0612	Norethynodrel	http://life.ccs.miami.edu/life/summary?mode=SmallMolecule&source=BROAD&input=BRD-K80334323	http://pubchem.ncbi.nlm.nih.gov/summary/summary.cgi?cid=6231	None	HA1E	10.0um	24.0h	https://maayanlab.cloud/L1000CDS2/meta?sig_id=CPC002_HA1E_24H:BRD-K80334323:10.0
2	0.0612	DOXORUBICIN	http://life.ccs.miami.edu/life/summary?mode=SmallMolecule&source=BROAD&input=BRD-A52530684	http://pubchem.ncbi.nlm.nih.gov/summary/summary.cgi?cid=6916127	None	PC3	10.0um	24.0h	https://maayanlab.cloud/L1000CDS2/meta?sig_id=CPC004_PC3_24H:BRD-A52530684:10.0
3	0.0612	mitoxantrone	http://life.ccs.miami.edu/life/summary?mode=SmallMolecule&source=BROAD&input=BRD-K21680192	http://pubchem.ncbi.nlm.nih.gov/summary/summary.cgi?cid=5458171	None	MCF7	10.0um	6.0h	https://maayanlab.cloud/L1000CDS2/meta?sig_id=CPC005_MCF7_6H:BRD-K21680192:10.0
4	0.0612	Parthenolide	http://life.ccs.miami.edu/life/summary?mode=SmallMolecule&source=BROAD&input=BRD-K81651477	http://pubchem.ncbi.nlm.nih.gov/summary/summary.cgi?cid=5420804	None	A375	20.0um	24.0h	https://maayanlab.cloud/L1000CDS2/meta?sig_id=CPC006_A375_24H:BRD-K81651477:20.0
5	0.0612	16-HYDROXYTRIPTOLIDE	http://life.ccs.miami.edu/life/summary?mode=SmallMolecule&source=BROAD&input=BRD-A13122391	http://pubchem.ncbi.nlm.nih.gov/summary/summary.cgi?cid=16220015	None	SKM1	0.08um	6.0h	https://maayanlab.cloud/L1000CDS2/meta?sig_id=CPC006_SKM1_6H:BRD-A13122391:0.08
6	0.0612	BRD-K04853698	http://life.ccs.miami.edu/life/summary?mode=SmallMolecule&source=BROAD&input=BRD-K04853698	http://pubchem.ncbi.nlm.nih.gov/summary/summary.cgi?cid=25195294	None	SKM1	10.0um	6.0h	https://maayanlab.cloud/L1000CDS2/meta?sig_id=CPC006_SKM1_6H:BRD-K04853698:10.0
7	0.0612	BRD-K54256913	http://life.ccs.miami.edu/life/summary?mode=SmallMolecule&source=BROAD&input=BRD-K54256913	http://pubchem.ncbi.nlm.nih.gov/summary/summary.cgi?cid=24856436	None	SKM1	10.0um	6.0h	https://maayanlab.cloud/L1000CDS2/meta?sig_id=CPC006_SKM1_6H:BRD-K54256913:10.0
8	0.0612	KU 0060648 trihydrochloride	http://life.ccs.miami.edu/life/summary?mode=SmallMolecule&source=BROAD&input=BRD-K09499853	http://pubchem.ncbi.nlm.nih.gov/summary/summary.cgi?cid=11964036	None	SW948	10.0um	6.0h	https://maayanlab.cloud/L1000CDS2/meta?sig_id=CPC006_SW948_6H:BRD-K09499853:10.0
9	0.0612	BRD-K84203638	http://life.ccs.miami.edu/life/summary?mode=SmallMolecule&source=BROAD&input=BRD-K84203638	http://pubchem.ncbi.nlm.nih.gov/summary/summary.cgi?cid=3237904	None	A549	10.0um	24.0h	https://maayanlab.cloud/L1000CDS2/meta?sig_id=CPC007_A549_24H:BRD-K84203638:10.0
10	0.0612	BRD-K84203638	http://life.ccs.miami.edu/life/summary?mode=SmallMolecule&source=BROAD&input=BRD-K84203638	http://pubchem.ncbi.nlm.nih.gov/summary/summary.cgi?cid=3237904	None	HT29	10.0um	24.0h	https://maayanlab.cloud/L1000CDS2/meta?sig_id=CPC007_HT29_24H:BRD-K84203638:10.0
11	0.0612	vorinostat	http://life.ccs.miami.edu/life/summary?mode=SmallMolecule&source=BROAD&input=BRD-K81418486	http://pubchem.ncbi.nlm.nih.gov/summary/summary.cgi?cid=5311	http://www.drugbank.ca/drugs/DB02546	A375	10.0um	24.0h	https://maayanlab.cloud/L1000CDS2/meta?sig_id=CPC008_A375_24H:BRD-K81418486:10.0
12	0.0408	wortmannin	http://life.ccs.miami.edu/life/summary?mode=SmallMolecule&source=BROAD&input=BRD-A75409952	http://pubchem.ncbi.nlm.nih.gov/summary/summary.cgi?cid=5691	None	HA1E	10.0um	24.0h	https://maayanlab.cloud/L1000CDS2/meta?sig_id=CPC001_HA1E_24H:BRD-A75409952:10.0
13	0.0408	Xaliproden hydrochloride	http://life.ccs.miami.edu/life/summary?mode=SmallMolecule&source=BROAD&input=BRD-K88358234	http://pubchem.ncbi.nlm.nih.gov/summary/summary.cgi?cid=128919	None	HA1E	10.0um	24.0h	https://maayanlab.cloud/L1000CDS2/meta?sig_id=CPC001_HA1E_24H:BRD-K88358234:10.0
14	0.0408	Lylamine hydrochloride	http://life.ccs.miami.edu/life/summary?mode=SmallMolecule&source=BROAD&input=BRD-K62289640	http://pubchem.ncbi.nlm.nih.gov/summary/summary.cgi?cid=62034	None	HA1E	10.0um	6.0h	https://maayanlab.cloud/L1000CDS2/meta?sig_id=CPC001_HA1E_6H:BRD-K62289640:10.0
15	0.0408	SKF 81297 hydrobromide	http://life.ccs.miami.edu/life/summary?mode=SmallMolecule&source=BROAD&input=BRD-A09828896	http://pubchem.ncbi.nlm.nih.gov/summary/summary.cgi?cid=11957706	None	HCC515	10.0um	24.0h	https://maayanlab.cloud/L1000CDS2/meta?sig_id=CPC001_HCC515_24H:BRD-A09828896:10.0
16	0.0408	LFM-A12	http://life.ccs.miami.edu/life/summary?mode=SmallMolecule&source=BROAD&input=BRD-A44551378	http://pubchem.ncbi.nlm.nih.gov/summary/summary.cgi?cid=9795867	None	HCC515	10.0um	24.0h	https://maayanlab.cloud/L1000CDS2/meta?sig_id=CPC001_HCC515_24H:BRD-A44551378:10.0
17	0.0408	CDC	http://life.ccs.miami.edu/life/summary?mode=SmallMolecule&source=BROAD&input=BRD-K10870738	http://pubchem.ncbi.nlm.nih.gov/summary/summary.cgi?cid=9905190	None	HCC515	10.0um	24.0h	https://maayanlab.cloud/L1000CDS2/meta?sig_id=CPC001_HCC515_24H:BRD-K10870738:10.0
18	0.0408	ER 27319 maleate	http://life.ccs.miami.edu/life/summary?mode=SmallMolecule&source=BROAD&input=BRD-K11927976	http://pubchem.ncbi.nlm.nih.gov/summary/summary.cgi?cid=9799509	None	PC3	10.0um	24.0h	https://maayanlab.cloud/L1000CDS2/meta?sig_id=CPC001_PC3_24H:BRD-K11927976:10.0
19	0.0408	BD 1063 dihydrochloride	http://life.ccs.miami.edu/life/summary?mode=SmallMolecule&source=BROAD&input=BRD-K29668683	http://pubchem.ncbi.nlm.nih.gov/summary/summary.cgi?cid=574780	None	PC3	10.0um	6.0h	https://maayanlab.cloud/L1000CDS2/meta?sig_id=CPC001_PC3_6H:BRD-K29668683:10.0
20	0.0408	GSK-3b Inhibitor VIII	http://life.ccs.miami.edu/life/summary?mode=SmallMolecule&source=BROAD&input=BRD-K67860401	http://pubchem.ncbi.nlm.nih.gov/summary/summary.cgi?cid=448014	None	PC3	10.0um	6.0h	https://maayanlab.cloud/L1000CDS2/meta?sig_id=CPC001_PC3_6H:BRD-K67860401:10.0
21	0.0408	IMD 0354	http://life.ccs.miami.edu/life/summary?mode=SmallMolecule&source=BROAD&input=BRD-K74305673	http://pubchem.ncbi.nlm.nih.gov/summary/summary.cgi?cid=5081913	None	VCAP	10.0um	24.0h	https://maayanlab.cloud/L1000CDS2/meta?sig_id=CPC001_VCAP_24H:BRD-K74305673:10.0
22	0.0408	NORETHYNODREL	http://life.ccs.miami.edu/life/summary?mode=SmallMolecule&source=BROAD&input=BRD-A00758722	http://pubchem.ncbi.nlm.nih.gov/summary/summary.cgi?cid=5702095	None	HA1E	10.0um	24.0h	https://maayanlab.cloud/L1000CDS2/meta?sig_id=CPC002_HA1E_24H:BRD-A00758722:10.0
23	0.0408	Tranilast	http://life.ccs.miami.edu/life/summary?mode=SmallMolecule&source=BROAD&input=BRD-K19533706	http://pubchem.ncbi.nlm.nih.gov/summary/summary.cgi?cid=5282230	None	HA1E	10.0um	24.0h	https://maayanlab.cloud/L1000CDS2/meta?sig_id=CPC002_HA1E_24H:BRD-K19533706:10.0
24	0.0408	ROSCOVITINE	http://life.ccs.miami.edu/life/summary?mode=SmallMolecule&source=BROAD&input=BRD-K07691486	http://pubchem.ncbi.nlm.nih.gov/summary/summary.cgi?cid=160355	None	HA1E	10.0um	6.0h	https://maayanlab.cloud/L1000CDS2/meta?sig_id=CPC002_HA1E_6H:BRD-K07691486:10.0
25	0.0408	Anisomycin	http://life.ccs.miami.edu/life/summary?mode=SmallMolecule&source=BROAD&input=BRD-K91370081	http://pubchem.ncbi.nlm.nih.gov/summary/summary.cgi?cid=253602	None	PC3	10.0um	24.0h	https://maayanlab.cloud/L1000CDS2/meta?sig_id=CPC002_PC3_24H:BRD-K91370081:10.0
26	0.0408	Vincristine sulfate	http://life.ccs.miami.edu/life/summary?mode=SmallMolecule&source=BROAD&input=BRD-A76528577	http://pubchem.ncbi.nlm.nih.gov/summary/summary.cgi?cid=5022426	None	VCAP	10.0um	24.0h	https://maayanlab.cloud/L1000CDS2/meta?sig_id=CPC002_VCAP_24H:BRD-A76528577:10.0
27	0.0408	SB 239063	http://life.ccs.miami.edu/life/summary?mode=SmallMolecule&source=BROAD&input=BRD-K98143437	http://pubchem.ncbi.nlm.nih.gov/summary/summary.cgi?cid=5166	None	VCAP	10.0um	6.0h	https://maayanlab.cloud/L1000CDS2/meta?sig_id=CPC002_VCAP_6H:BRD-K98143437:10.0
28	0.0408	LY-163,502	http://life.ccs.miami.edu/life/summary?mode=SmallMolecule&source=BROAD&input=BRD-K13261168	http://pubchem.ncbi.nlm.nih.gov/summary/summary.cgi?cid=57242	None	HA1E	10.0um	24.0h	https://maayanlab.cloud/L1000CDS2/meta?sig_id=CPC003_HA1E_24H:BRD-K13261168:10.0
29	0.0408	Scriptaid	http://life.ccs.miami.edu/life/summary?mode=SmallMolecule&source=BROAD&input=BRD-K22503835	http://pubchem.ncbi.nlm.nih.gov/summary/summary.cgi?cid=5186	None	HCC515	10.0um	24.0h	https://maayanlab.cloud/L1000CDS2/meta?sig_id=CPC003_HCC515_24H:BRD-K22503835:10.0
30	0.0408	CCCP	http://life.ccs.miami.edu/life/summary?mode=SmallMolecule&source=BROAD&input=BRD-K15616905	http://pubchem.ncbi.nlm.nih.gov/summary/summary.cgi?cid=2603	None	VCAP	10.0um	24.0h	https://maayanlab.cloud/L1000CDS2/meta?sig_id=CPC003_VCAP_24H:BRD-K15616905:10.0
31	0.0408	FLUPROSTENOL	http://life.ccs.miami.edu/life/summary?mode=SmallMolecule&source=BROAD&input=BRD-K31611373	http://pubchem.ncbi.nlm.nih.gov/summary/summary.cgi?cid=5311100	None	VCAP	10.0um	24.0h	https://maayanlab.cloud/L1000CDS2/meta?sig_id=CPC003_VCAP_24H:BRD-K31611373:10.0
32	0.0408	DOXORUBICIN	http://life.ccs.miami.edu/life/summary?mode=SmallMolecule&source=BROAD&input=BRD-A52530684	http://pubchem.ncbi.nlm.nih.gov/summary/summary.cgi?cid=6916127	None	HCC515	10.0um	24.0h	https://maayanlab.cloud/L1000CDS2/meta?sig_id=CPC004_HCC515_24H:BRD-A52530684:10.0
33	0.0408	DAUNORUBICIN	http://life.ccs.miami.edu/life/summary?mode=SmallMolecule&source=BROAD&input=BRD-K43389675	http://pubchem.ncbi.nlm.nih.gov/summary/summary.cgi?cid=30323	http://www.drugbank.ca/drugs/DB00694	HCC515	10.0um	24.0h	https://maayanlab.cloud/L1000CDS2/meta?sig_id=CPC004_HCC515_24H:BRD-K43389675:10.0
34	0.0408	trichostatin A	http://life.ccs.miami.edu/life/summary?mode=SmallMolecule&source=BROAD&input=BRD-A19037878	http://pubchem.ncbi.nlm.nih.gov/summary/summary.cgi?cid=6376322	None	HCC515	10.0um	6.0h	https://maayanlab.cloud/L1000CDS2/meta?sig_id=CPC004_HCC515_6H:BRD-A19037878:10.0
35	0.0408	DMBI	http://life.ccs.miami.edu/life/summary?mode=SmallMolecule&source=BROAD&input=BRD-K96084870	http://pubchem.ncbi.nlm.nih.gov/summary/summary.cgi?cid=5353593	None	HCC515	10.0um	6.0h	https://maayanlab.cloud/L1000CDS2/meta?sig_id=CPC004_HCC515_6H:BRD-K96084870:10.0
36	0.0408	PREGNENOLONE SUCCINATE	http://life.ccs.miami.edu/life/summary?mode=SmallMolecule&source=BROAD&input=BRD-A35912562	http://pubchem.ncbi.nlm.nih.gov/summary/summary.cgi?cid=45006141	None	HEPG2	10.0um	6.0h	https://maayanlab.cloud/L1000CDS2/meta?sig_id=CPC004_HEPG2_6H:BRD-A35912562:10.0
37	0.0408	Ro 31-8220 mesylate	http://life.ccs.miami.edu/life/summary?mode=SmallMolecule&source=BROAD&input=BRD-K06543683	http://pubchem.ncbi.nlm.nih.gov/summary/summary.cgi?cid=5083	None	MCF7	10.0um	6.0h	https://maayanlab.cloud/L1000CDS2/meta?sig_id=CPC004_MCF7_6H:BRD-K06543683:10.0
38	0.0408	EPIRUBICIN HYDROCHLORIDE	http://life.ccs.miami.edu/life/summary?mode=SmallMolecule&source=BROAD&input=BRD-K04548931	http://pubchem.ncbi.nlm.nih.gov/summary/summary.cgi?cid=65348	None	PC3	10.0um	24.0h	https://maayanlab.cloud/L1000CDS2/meta?sig_id=CPC004_PC3_24H:BRD-K04548931:10.0
39	0.0408	Cycloheximide	http://life.ccs.miami.edu/life/summary?mode=SmallMolecule&source=BROAD&input=BRD-A62184259	http://pubchem.ncbi.nlm.nih.gov/summary/summary.cgi?cid=2900	None	PC3	10.0um	6.0h	https://maayanlab.cloud/L1000CDS2/meta?sig_id=CPC004_PC3_6H:BRD-A62184259:10.0
40	0.0408	EPIRUBICIN HYDROCHLORIDE	http://life.ccs.miami.edu/life/summary?mode=SmallMolecule&source=BROAD&input=BRD-K04548931	http://pubchem.ncbi.nlm.nih.gov/summary/summary.cgi?cid=65348	None	PC3	10.0um	6.0h	https://maayanlab.cloud/L1000CDS2/meta?sig_id=CPC004_PC3_6H:BRD-K04548931:10.0
41	0.0408	CYCLOHEXIMIDE	http://life.ccs.miami.edu/life/summary?mode=SmallMolecule&source=BROAD&input=BRD-K36055864	http://pubchem.ncbi.nlm.nih.gov/summary/summary.cgi?cid=6197	None	PC3	10.0um	6.0h	https://maayanlab.cloud/L1000CDS2/meta?sig_id=CPC004_PC3_6H:BRD-K36055864:10.0
42	0.0408	AMG 9810	http://life.ccs.miami.edu/life/summary?mode=SmallMolecule&source=BROAD&input=BRD-K43068349	http://pubchem.ncbi.nlm.nih.gov/summary/summary.cgi?cid=680502	None	VCAP	10.0um	6.0h	https://maayanlab.cloud/L1000CDS2/meta?sig_id=CPC004_VCAP_6H:BRD-K43068349:10.0
43	0.0408	YO-2	http://life.ccs.miami.edu/life/summary?mode=SmallMolecule&source=BROAD&input=BRD-A04026261	http://pubchem.ncbi.nlm.nih.gov/summary/summary.cgi?cid=5713	None	A375	10.0um	24.0h	https://maayanlab.cloud/L1000CDS2/meta?sig_id=CPC005_A375_24H:BRD-A04026261:10.0
44	0.0408	Tetrindole mesylate	http://life.ccs.miami.edu/life/summary?mode=SmallMolecule&source=BROAD&input=BRD-A52660433	http://pubchem.ncbi.nlm.nih.gov/summary/summary.cgi?cid=160020	None	A375	10.0um	24.0h	https://maayanlab.cloud/L1000CDS2/meta?sig_id=CPC005_A375_24H:BRD-A52660433:10.0
45	0.0408	L-741,742 hydrochloride	http://life.ccs.miami.edu/life/summary?mode=SmallMolecule&source=BROAD&input=BRD-K13211965	http://pubchem.ncbi.nlm.nih.gov/summary/summary.cgi?cid=133008	None	A375	10.0um	24.0h	https://maayanlab.cloud/L1000CDS2/meta?sig_id=CPC005_A375_24H:BRD-K13211965:10.0
46	0.0408	Ki 8751	http://life.ccs.miami.edu/life/summary?mode=SmallMolecule&source=BROAD&input=BRD-K47150025	http://pubchem.ncbi.nlm.nih.gov/summary/summary.cgi?cid=11317348	None	A375	10.0um	24.0h	https://maayanlab.cloud/L1000CDS2/meta?sig_id=CPC005_A375_24H:BRD-K47150025:10.0
47	0.0408	Ala-Ala-Phe-CMK	http://life.ccs.miami.edu/life/summary?mode=SmallMolecule&source=BROAD&input=BRD-K93080877	http://pubchem.ncbi.nlm.nih.gov/summary/summary.cgi?cid=6610326	None	A375	10.0um	24.0h	https://maayanlab.cloud/L1000CDS2/meta?sig_id=CPC005_A375_24H:BRD-K93080877:10.0
48	0.0408	QUINACRINE HYDROCHLORIDE	http://life.ccs.miami.edu/life/summary?mode=SmallMolecule&source=BROAD&input=BRD-A45889380	http://pubchem.ncbi.nlm.nih.gov/summary/summary.cgi?cid=23581813	None	A375	10.0um	6.0h	https://maayanlab.cloud/L1000CDS2/meta?sig_id=CPC005_A375_6H:BRD-A45889380:10.0
49	0.0408	Tetrindole mesylate	http://life.ccs.miami.edu/life/summary?mode=SmallMolecule&source=BROAD&input=BRD-A52660433	http://pubchem.ncbi.nlm.nih.gov/summary/summary.cgi?cid=160020	None	A375	10.0um	6.0h	https://maayanlab.cloud/L1000CDS2/meta?sig_id=CPC005_A375_6H:BRD-A52660433:10.0
50	0.0408	Ro 90-7501	http://life.ccs.miami.edu/life/summary?mode=SmallMolecule&source=BROAD&input=BRD-K58299615	http://pubchem.ncbi.nlm.nih.gov/summary/summary.cgi?cid=824226	None	A375	10.0um	6.0h	https://maayanlab.cloud/L1000CDS2/meta?sig_id=CPC005_A375_6H:BRD-K58299615:10.0
