# Supplementary material for: Single‐cell analysis reveals neuroprotective histone deacetylase inhibitor pathways
Source: Alzheimers Dement. 2026 Feb 3;22(2):e71108. doi: 10.1002/alz.71108 (PMC12865332; doi:10.1002/alz.71108)
Supplement: Supplementary file 3 — Supporting Information [file ALZ-22-e71108-s003.zip › alz71108-sup-0019-SuppMat17.tsv]

Rank	score	Perturbation	Perturbation LIFE URL	Perturbation PubChem URL	Perturbation DrugBank URL	Cell-line	Dose	Time	Signature URL
1	0.0612	BRD-K94325918	http://life.ccs.miami.edu/life/summary?mode=SmallMolecule&source=BROAD&input=BRD-K94325918	http://pubchem.ncbi.nlm.nih.gov/summary/summary.cgi?cid=20345	None	HA1E	10.0um	24.0h	https://maayanlab.cloud/L1000CDS2/meta?sig_id=CPC006_HA1E_24H:BRD-K94325918:10.0
2	0.0408	JAK3 Inhibitor VI	http://life.ccs.miami.edu/life/summary?mode=SmallMolecule&source=BROAD&input=BRD-K04546108	http://pubchem.ncbi.nlm.nih.gov/summary/summary.cgi?cid=9947841	None	HA1E	10.0um	24.0h	https://maayanlab.cloud/L1000CDS2/meta?sig_id=CPC001_HA1E_24H:BRD-K04546108:10.0
3	0.0408	IC 261	http://life.ccs.miami.edu/life/summary?mode=SmallMolecule&source=BROAD&input=BRD-K09638361	http://pubchem.ncbi.nlm.nih.gov/summary/summary.cgi?cid=5288600	None	HA1E	10.0um	24.0h	https://maayanlab.cloud/L1000CDS2/meta?sig_id=CPC001_HA1E_24H:BRD-K09638361:10.0
4	0.0408	Homoharringtonine	http://life.ccs.miami.edu/life/summary?mode=SmallMolecule&source=BROAD&input=BRD-K76674262	http://pubchem.ncbi.nlm.nih.gov/summary/summary.cgi?cid=285033	None	HA1E	10.0um	24.0h	https://maayanlab.cloud/L1000CDS2/meta?sig_id=CPC001_HA1E_24H:BRD-K76674262:10.0
5	0.0408	JTE 907	http://life.ccs.miami.edu/life/summary?mode=SmallMolecule&source=BROAD&input=BRD-K63150726	http://pubchem.ncbi.nlm.nih.gov/summary/summary.cgi?cid=9867770	None	HCC515	10.0um	24.0h	https://maayanlab.cloud/L1000CDS2/meta?sig_id=CPC001_HCC515_24H:BRD-K63150726:10.0
6	0.0408	IKK 16	http://life.ccs.miami.edu/life/summary?mode=SmallMolecule&source=BROAD&input=BRD-K14618467	http://pubchem.ncbi.nlm.nih.gov/summary/summary.cgi?cid=9549298	None	HCC515	10.0um	6.0h	https://maayanlab.cloud/L1000CDS2/meta?sig_id=CPC001_HCC515_6H:BRD-K14618467:10.0
7	0.0408	BRD-K80348542	http://life.ccs.miami.edu/life/summary?mode=SmallMolecule&source=BROAD&input=BRD-K80348542	http://pubchem.ncbi.nlm.nih.gov/summary/summary.cgi?cid=442195	None	HA1E	10.0um	24.0h	https://maayanlab.cloud/L1000CDS2/meta?sig_id=CPC002_HA1E_24H:BRD-K80348542:10.0
8	0.0408	Parthenolide	http://life.ccs.miami.edu/life/summary?mode=SmallMolecule&source=BROAD&input=BRD-K98548675	http://pubchem.ncbi.nlm.nih.gov/summary/summary.cgi?cid=6473881	None	HA1E	10.0um	24.0h	https://maayanlab.cloud/L1000CDS2/meta?sig_id=CPC002_HA1E_24H:BRD-K98548675:10.0
9	0.0408	Parthenolide	http://life.ccs.miami.edu/life/summary?mode=SmallMolecule&source=BROAD&input=BRD-K98548675	http://pubchem.ncbi.nlm.nih.gov/summary/summary.cgi?cid=6473881	None	PC3	10.0um	24.0h	https://maayanlab.cloud/L1000CDS2/meta?sig_id=CPC002_PC3_24H:BRD-K98548675:10.0
10	0.0408	Kenpaullone	http://life.ccs.miami.edu/life/summary?mode=SmallMolecule&source=BROAD&input=BRD-K37312348	http://pubchem.ncbi.nlm.nih.gov/summary/summary.cgi?cid=3820	None	VCAP	10.0um	24.0h	https://maayanlab.cloud/L1000CDS2/meta?sig_id=CPC002_VCAP_24H:BRD-K37312348:10.0
11	0.0408	UCL 2077	http://life.ccs.miami.edu/life/summary?mode=SmallMolecule&source=BROAD&input=BRD-K50325075	http://pubchem.ncbi.nlm.nih.gov/summary/summary.cgi?cid=24868317	None	VCAP	10.0um	24.0h	https://maayanlab.cloud/L1000CDS2/meta?sig_id=CPC002_VCAP_24H:BRD-K50325075:10.0
12	0.0408	SB 218078	http://life.ccs.miami.edu/life/summary?mode=SmallMolecule&source=BROAD&input=BRD-A06352508	http://pubchem.ncbi.nlm.nih.gov/summary/summary.cgi?cid=3387354	None	HA1E	10.0um	24.0h	https://maayanlab.cloud/L1000CDS2/meta?sig_id=CPC004_HA1E_24H:BRD-A06352508:10.0
13	0.0408	CYCLOHEXIMIDE	http://life.ccs.miami.edu/life/summary?mode=SmallMolecule&source=BROAD&input=BRD-K36055864	http://pubchem.ncbi.nlm.nih.gov/summary/summary.cgi?cid=6197	None	HA1E	10.0um	24.0h	https://maayanlab.cloud/L1000CDS2/meta?sig_id=CPC004_HA1E_24H:BRD-K36055864:10.0
14	0.0408	EPICATECHIN MONOGALLATE	http://life.ccs.miami.edu/life/summary?mode=SmallMolecule&source=BROAD&input=BRD-K50660797	http://pubchem.ncbi.nlm.nih.gov/summary/summary.cgi?cid=107905	None	HA1E	10.0um	6.0h	https://maayanlab.cloud/L1000CDS2/meta?sig_id=CPC004_HA1E_6H:BRD-K50660797:10.0
15	0.0408	SB 218078	http://life.ccs.miami.edu/life/summary?mode=SmallMolecule&source=BROAD&input=BRD-A06352508	http://pubchem.ncbi.nlm.nih.gov/summary/summary.cgi?cid=3387354	None	HCC515	10.0um	24.0h	https://maayanlab.cloud/L1000CDS2/meta?sig_id=CPC004_HCC515_24H:BRD-A06352508:10.0
16	0.0408	BITHIONATE SODIUM	http://life.ccs.miami.edu/life/summary?mode=SmallMolecule&source=BROAD&input=BRD-K39120595	http://pubchem.ncbi.nlm.nih.gov/summary/summary.cgi?cid=2406	None	HCC515	10.0um	24.0h	https://maayanlab.cloud/L1000CDS2/meta?sig_id=CPC004_HCC515_24H:BRD-K39120595:10.0
17	0.0408	AMSACRINE	http://life.ccs.miami.edu/life/summary?mode=SmallMolecule&source=BROAD&input=BRD-K98490050	http://pubchem.ncbi.nlm.nih.gov/summary/summary.cgi?cid=3926765	None	HCC515	10.0um	24.0h	https://maayanlab.cloud/L1000CDS2/meta?sig_id=CPC004_HCC515_24H:BRD-K98490050:10.0
18	0.0408	CMPD-1	http://life.ccs.miami.edu/life/summary?mode=SmallMolecule&source=BROAD&input=BRD-K54095730	http://pubchem.ncbi.nlm.nih.gov/summary/summary.cgi?cid=11382492	None	A375	10.0um	24.0h	https://maayanlab.cloud/L1000CDS2/meta?sig_id=CPC005_A375_24H:BRD-K54095730:10.0
19	0.0408	PERIPLOCYMARIN	http://life.ccs.miami.edu/life/summary?mode=SmallMolecule&source=BROAD&input=BRD-A45333398	http://pubchem.ncbi.nlm.nih.gov/summary/summary.cgi?cid=6708762	None	HA1E	10.0um	24.0h	https://maayanlab.cloud/L1000CDS2/meta?sig_id=CPC005_HA1E_24H:BRD-A45333398:10.0
20	0.0408	NORETHINDRONE ACETATE	http://life.ccs.miami.edu/life/summary?mode=SmallMolecule&source=BROAD&input=BRD-A09349126	http://pubchem.ncbi.nlm.nih.gov/summary/summary.cgi?cid=5702094	None	HA1E	10.0um	6.0h	https://maayanlab.cloud/L1000CDS2/meta?sig_id=CPC005_HA1E_6H:BRD-A09349126:10.0
21	0.0408	GF-109203X	http://life.ccs.miami.edu/life/summary?mode=SmallMolecule&source=BROAD&input=BRD-K31342827	http://pubchem.ncbi.nlm.nih.gov/summary/summary.cgi?cid=2396	None	A375	12.12um	24.0h	https://maayanlab.cloud/L1000CDS2/meta?sig_id=CPC006_A375_24H:BRD-K31342827:12.12
22	0.0408	Evodiamine	http://life.ccs.miami.edu/life/summary?mode=SmallMolecule&source=BROAD&input=BRD-A68631409	http://pubchem.ncbi.nlm.nih.gov/summary/summary.cgi?cid=151289	None	A549	10.0um	24.0h	https://maayanlab.cloud/L1000CDS2/meta?sig_id=CPC006_A549_24H:BRD-A68631409:10.0
23	0.0408	Tyrphostin AG 1478	http://life.ccs.miami.edu/life/summary?mode=SmallMolecule&source=BROAD&input=BRD-K68336408	http://pubchem.ncbi.nlm.nih.gov/summary/summary.cgi?cid=2051	None	A549	56.78um	24.0h	https://maayanlab.cloud/L1000CDS2/meta?sig_id=CPC006_A549_24H:BRD-K68336408:56.78
24	0.0408	BIBR1532	http://life.ccs.miami.edu/life/summary?mode=SmallMolecule&source=BROAD&input=BRD-K04623885	http://pubchem.ncbi.nlm.nih.gov/summary/summary.cgi?cid=9927531	None	A673	80.0um	6.0h	https://maayanlab.cloud/L1000CDS2/meta?sig_id=CPC006_A673_6H:BRD-K04623885:80.0
25	0.0408	Importazole	http://life.ccs.miami.edu/life/summary?mode=SmallMolecule&source=BROAD&input=BRD-A02481876	http://pubchem.ncbi.nlm.nih.gov/summary/summary.cgi?cid=2949965	None	HA1E	60.0um	24.0h	https://maayanlab.cloud/L1000CDS2/meta?sig_id=CPC006_HA1E_24H:BRD-A02481876:60.0
26	0.0408	GF-109203X	http://life.ccs.miami.edu/life/summary?mode=SmallMolecule&source=BROAD&input=BRD-K31342827	http://pubchem.ncbi.nlm.nih.gov/summary/summary.cgi?cid=2396	None	HA1E	12.12um	24.0h	https://maayanlab.cloud/L1000CDS2/meta?sig_id=CPC006_HA1E_24H:BRD-K31342827:12.12
27	0.0408	MK-0591	http://life.ccs.miami.edu/life/summary?mode=SmallMolecule&source=BROAD&input=BRD-K39503511	http://pubchem.ncbi.nlm.nih.gov/summary/summary.cgi?cid=60923	None	HA1E	80.0um	24.0h	https://maayanlab.cloud/L1000CDS2/meta?sig_id=CPC006_HA1E_24H:BRD-K39503511:80.0
28	0.0408	CHR 2797	http://life.ccs.miami.edu/life/summary?mode=SmallMolecule&source=BROAD&input=BRD-K92241597	http://pubchem.ncbi.nlm.nih.gov/summary/summary.cgi?cid=15547703	None	HCC515	80.0um	24.0h	https://maayanlab.cloud/L1000CDS2/meta?sig_id=CPC006_HCC515_24H:BRD-K92241597:80.0
29	0.0408	GF-109203X	http://life.ccs.miami.edu/life/summary?mode=SmallMolecule&source=BROAD&input=BRD-K31342827	http://pubchem.ncbi.nlm.nih.gov/summary/summary.cgi?cid=2396	None	LOVO	12.12um	6.0h	https://maayanlab.cloud/L1000CDS2/meta?sig_id=CPC006_LOVO_6H:BRD-K31342827:12.12
30	0.0408	Parthenolide	http://life.ccs.miami.edu/life/summary?mode=SmallMolecule&source=BROAD&input=BRD-K81651477	http://pubchem.ncbi.nlm.nih.gov/summary/summary.cgi?cid=5420804	None	NCIH2073	20.0um	6.0h	https://maayanlab.cloud/L1000CDS2/meta?sig_id=CPC006_NCIH2073_6H:BRD-K81651477:20.0
31	0.0408	Salermide	http://life.ccs.miami.edu/life/summary?mode=SmallMolecule&source=BROAD&input=BRD-A67788537	http://pubchem.ncbi.nlm.nih.gov/summary/summary.cgi?cid=42626405	None	PC3	120.0um	24.0h	https://maayanlab.cloud/L1000CDS2/meta?sig_id=CPC006_PC3_24H:BRD-A67788537:120.0
32	0.0408	GF-109203X	http://life.ccs.miami.edu/life/summary?mode=SmallMolecule&source=BROAD&input=BRD-K31342827	http://pubchem.ncbi.nlm.nih.gov/summary/summary.cgi?cid=2396	None	PC3	12.12um	24.0h	https://maayanlab.cloud/L1000CDS2/meta?sig_id=CPC006_PC3_24H:BRD-K31342827:12.12
33	0.0408	BI 2536	http://life.ccs.miami.edu/life/summary?mode=SmallMolecule&source=BROAD&input=BRD-K64890080	http://pubchem.ncbi.nlm.nih.gov/summary/summary.cgi?cid=11364421	None	PC3	10.0um	24.0h	https://maayanlab.cloud/L1000CDS2/meta?sig_id=CPC006_PC3_24H:BRD-K64890080:10.0
34	0.0408	PP-30	http://life.ccs.miami.edu/life/summary?mode=SmallMolecule&source=BROAD&input=BRD-K30677119	http://pubchem.ncbi.nlm.nih.gov/summary/summary.cgi?cid=73707372	None	RMGI	11.1um	6.0h	https://maayanlab.cloud/L1000CDS2/meta?sig_id=CPC006_RMGI_6H:BRD-K30677119:11.1
35	0.0408	curcubitacin I	http://life.ccs.miami.edu/life/summary?mode=SmallMolecule&source=BROAD&input=BRD-A28105619	http://pubchem.ncbi.nlm.nih.gov/summary/summary.cgi?cid=73707401	None	SNGM	10.0um	6.0h	https://maayanlab.cloud/L1000CDS2/meta?sig_id=CPC006_SNGM_6H:BRD-A28105619:10.0
36	0.0408	GF-109203X	http://life.ccs.miami.edu/life/summary?mode=SmallMolecule&source=BROAD&input=BRD-K31342827	http://pubchem.ncbi.nlm.nih.gov/summary/summary.cgi?cid=2396	None	VCAP	12.12um	24.0h	https://maayanlab.cloud/L1000CDS2/meta?sig_id=CPC006_VCAP_24H:BRD-K31342827:12.12
37	0.0408	528116.cdx	http://life.ccs.miami.edu/life/summary?mode=SmallMolecule&source=BROAD&input=BRD-K49371609	http://pubchem.ncbi.nlm.nih.gov/summary/summary.cgi?cid=10275789	None	VCAP	0.09um	24.0h	https://maayanlab.cloud/L1000CDS2/meta?sig_id=CPC006_VCAP_24H:BRD-K49371609:0.09
38	0.0408	4-Fluoro-N-pyridin-3-yl-benzamide	http://life.ccs.miami.edu/life/summary?mode=SmallMolecule&source=BROAD&input=BRD-K76211160	http://pubchem.ncbi.nlm.nih.gov/summary/summary.cgi?cid=1118253	None	HA1E	10.0um	24.0h	https://maayanlab.cloud/L1000CDS2/meta?sig_id=CPC007_HA1E_24H:BRD-K76211160:10.0
39	0.0408	KUC104491 KUC104491N	http://life.ccs.miami.edu/life/summary?mode=SmallMolecule&source=BROAD&input=BRD-K50135923	http://pubchem.ncbi.nlm.nih.gov/summary/summary.cgi?cid=44640177	None	HT29	10.0um	6.0h	https://maayanlab.cloud/L1000CDS2/meta?sig_id=CPC008_HT29_6H:BRD-K50135923:10.0
40	0.0408	BRD-K16618170	http://life.ccs.miami.edu/life/summary?mode=SmallMolecule&source=BROAD&input=BRD-K16618170	http://pubchem.ncbi.nlm.nih.gov/summary/summary.cgi?cid=44620895	None	VCAP	10.0um	6.0h	https://maayanlab.cloud/L1000CDS2/meta?sig_id=CPC008_VCAP_6H:BRD-K16618170:10.0
41	0.0408	7856827	http://life.ccs.miami.edu/life/summary?mode=SmallMolecule&source=BROAD&input=BRD-K58547240	http://pubchem.ncbi.nlm.nih.gov/summary/summary.cgi?cid=1398027	None	A549	10.0um	6.0h	https://maayanlab.cloud/L1000CDS2/meta?sig_id=CPC013_A549_6H:BRD-K58547240:10.0
42	0.0408	BRD-K87426499	http://life.ccs.miami.edu/life/summary?mode=SmallMolecule&source=BROAD&input=BRD-K87426499	http://pubchem.ncbi.nlm.nih.gov/summary/summary.cgi?cid=46907796	None	A549	10.0um	6.0h	https://maayanlab.cloud/L1000CDS2/meta?sig_id=CPC013_A549_6H:BRD-K87426499:10.0
43	0.0408	ST012030	http://life.ccs.miami.edu/life/summary?mode=SmallMolecule&source=BROAD&input=BRD-A98670841	http://pubchem.ncbi.nlm.nih.gov/summary/summary.cgi?cid=632854	None	VCAP	10.0um	24.0h	https://maayanlab.cloud/L1000CDS2/meta?sig_id=CPC013_VCAP_24H:BRD-A98670841:10.0
44	0.0408	S1148	http://life.ccs.miami.edu/life/summary?mode=SmallMolecule&source=BROAD&input=BRD-K42125900	http://pubchem.ncbi.nlm.nih.gov/summary/summary.cgi?cid=73707388	None	VCAP	10.0um	24.0h	https://maayanlab.cloud/L1000CDS2/meta?sig_id=CPC013_VCAP_24H:BRD-K42125900:10.0
45	0.0408	7241-4207	http://life.ccs.miami.edu/life/summary?mode=SmallMolecule&source=BROAD&input=BRD-K69852452	http://pubchem.ncbi.nlm.nih.gov/summary/summary.cgi?cid=5056826	None	VCAP	10.0um	24.0h	https://maayanlab.cloud/L1000CDS2/meta?sig_id=CPC013_VCAP_24H:BRD-K69852452:10.0
46	0.0408	BRD-K98714523	http://life.ccs.miami.edu/life/summary?mode=SmallMolecule&source=BROAD&input=BRD-K98714523	http://pubchem.ncbi.nlm.nih.gov/summary/summary.cgi?cid=44501814	None	VCAP	10.0um	24.0h	https://maayanlab.cloud/L1000CDS2/meta?sig_id=CPC013_VCAP_24H:BRD-K98714523:10.0
47	0.0408	S1107	http://life.ccs.miami.edu/life/summary?mode=SmallMolecule&source=BROAD&input=BRD-K07881437	http://pubchem.ncbi.nlm.nih.gov/summary/summary.cgi?cid=11442891	None	VCAP	10.0um	6.0h	https://maayanlab.cloud/L1000CDS2/meta?sig_id=CPC013_VCAP_6H:BRD-K07881437:10.0
48	0.0408	BRD-K61217870	http://life.ccs.miami.edu/life/summary?mode=SmallMolecule&source=BROAD&input=BRD-K61217870	http://pubchem.ncbi.nlm.nih.gov/summary/summary.cgi?cid=669190	None	VCAP	10.0um	6.0h	https://maayanlab.cloud/L1000CDS2/meta?sig_id=CPC013_VCAP_6H:BRD-K61217870:10.0
49	0.0408	V4877	http://life.ccs.miami.edu/life/summary?mode=SmallMolecule&source=BROAD&input=BRD-A26002865	http://pubchem.ncbi.nlm.nih.gov/summary/summary.cgi?cid=104830	None	SKB	10.0um	24.0h	https://maayanlab.cloud/L1000CDS2/meta?sig_id=CPC014_SKB_24H:BRD-A26002865:10.0
50	0.0408	E3380	http://life.ccs.miami.edu/life/summary?mode=SmallMolecule&source=BROAD&input=BRD-K85985071	http://pubchem.ncbi.nlm.nih.gov/summary/summary.cgi?cid=3213	None	SKB	10.0um	24.0h	https://maayanlab.cloud/L1000CDS2/meta?sig_id=CPC014_SKB_24H:BRD-K85985071:10.0
