# Supplementary material for: Single‐cell analysis reveals neuroprotective histone deacetylase inhibitor pathways
Source: Alzheimers Dement. 2026 Feb 3;22(2):e71108. doi: 10.1002/alz.71108 (PMC12865332; doi:10.1002/alz.71108)
Supplement: Supplementary file 3 — Supporting Information [file ALZ-22-e71108-s003.zip › alz71108-sup-0020-SuppMat18.csv]

gene	avg_log2FC	p_val	p_val_adj	pct.1	pct.2	regulation
MT-ND4L	-1.16684553158597	0	0	0.447	0.682	Down
MT-ND5	-1.26302628774835	0	0	0.584	0.817	Down
PLCE1	1.11451567580196	0	0	0.413	0.253	Up
MT-CYB	-1.25801623830581	0	0	0.782	0.937	Down
FAM107A	-0.841337872573486	0	0	0.268	0.413	Down
PID1	-1.01259944382009	0	0	0.441	0.585	Down
SLC1A2	-0.602134710960413	0	0	0.588	0.731	Down
GFAP	-0.707767962041416	0	0	0.406	0.547	Down
MBP	-0.587173953376108	0	0	0.592	0.729	Down
MT-ND1	-1.23295757345184	0	0	0.828	0.962	Down
MT-ND2	-1.22409231664094	0	0	0.825	0.959	Down
NDRG2	-0.893130466840597	0	0	0.238	0.37	Down
GLUL	-0.626686121642675	0	0	0.436	0.565	Down
NEAT1	0.856516580871507	0	0	0.657	0.533	Up
MT-ND4	-1.30443085393519	0	0	0.84	0.964	Down
PDP1	-0.594635793740179	0	0	0.278	0.397	Down
ETV1	-1.38337367124992	0	0	0.106	0.221	Down
MT-CO1	-1.22331565454613	0	0	0.857	0.968	Down
TUBA1B	-0.601479065773478	0	0	0.801	0.911	Down
EDIL3	0.62035477826288	0	0	0.715	0.607	Up
MT-ATP6	-1.28830296035717	0	0	0.868	0.972	Down
MEIS3	-0.896429241640703	0	0	0.137	0.241	Down
OCA2	-0.99083659325536	0	0	0.14	0.242	Down
SPRY4-AS1	-0.669877822818525	0	0	0.248	0.346	Down
AFF1	0.696878886666219	0	0	0.403	0.307	Up
MT-CO2	-1.27968382363388	0	0	0.878	0.974	Down
MT-ND3	-1.30608897141203	0	0	0.884	0.975	Down
ST6GAL2	-0.822649648888722	0	0	0.182	0.27	Down
ATP1A2	-0.591044726722077	0	0	0.215	0.303	Down
MT-CO3	-1.29271584048258	0	0	0.894	0.98	Down
SCD	-0.668852810553305	0	0	0.152	0.236	Down
ANGPT1	0.894654653715203	0	0	0.246	0.167	Up
PMP2	-0.926759361742538	0	0	0.093	0.167	Down
CSRP1	-0.581247712884273	0	0	0.147	0.217	Down
DCHS2	-0.763361450298298	0	0	0.101	0.167	Down
PLEKHB1	-0.774098009194618	0	0	0.078	0.133	Down
MOBP	-0.650815196133362	0	0	0.108	0.162	Down
NPNT	1.10103638029267	0	0	0.107	0.066	Up
MALAT1	0.740758556159017	0	0	1	1	Up
GMPR	0.717803771523306	6.67464829043976e-244	3.28392695889636e-241	0.143	0.102	Up
FN1	0.691702763831149	1.44332831627966e-201	7.10117531609591e-199	0.136	0.1	Up
IGFBP5	0.704050724927089	3.45344045881274e-19	1.69909270573587e-16	0.166	0.16	Up
