# Supplementary material for: Single‐cell analysis reveals neuroprotective histone deacetylase inhibitor pathways
Source: Alzheimers Dement. 2026 Feb 3;22(2):e71108. doi: 10.1002/alz.71108 (PMC12865332; doi:10.1002/alz.71108)
Supplement: Supplementary file 3 — Supporting Information [file ALZ-22-e71108-s003.zip › alz71108-sup-0021-SuppMat19.csv]

ensembl_gene_id	baseMean	log2FoldChange	lfcSE	stat	pvalue	padj	external_gene_name
ENSMUSG00000000001	7074.800947	-0.503423672	0.150921154	-3.335673358	0.000850931	0.003594324	Gnai3
ENSMUSG00000000003	0.134611251	0.779642992	3.533811541	0.220623817	0.825385354	NA	Pbsn
ENSMUSG00000000028	414.6469974	-1.376643044	0.541255755	-2.543424306	0.010977184	0.032520561	Cdc45
ENSMUSG00000000031	969.0379644	0.146419161	0.579912561	0.252484894	0.800666289	0.877205235	H19
ENSMUSG00000000037	173.6232619	-0.217321859	0.215996206	-1.006137388	0.314349486	0.4644325	Scml2
ENSMUSG00000000049	21.76929722	1.002065916	0.969145393	1.033968611	0.301150838	0.450819852	Apoh
ENSMUSG00000000056	3926.582714	0.299150263	0.346468185	0.863427801	0.3879023	0.540307651	Narf
ENSMUSG00000000058	2645.309059	1.257286426	0.353544767	3.556229777	0.000376215	0.001753611	Cav2
ENSMUSG00000000078	2898.391182	0.747789352	0.122435835	6.107602006	1.01E-09	1.45E-08	Klf6
ENSMUSG00000000085	1427.156532	1.133798525	0.196731485	5.763177795	8.25E-09	1.01E-07	Scmh1
ENSMUSG00000000088	7744.113733	-0.348241502	0.210120475	-1.657342065	0.097450337	0.19101641	Cox5a
ENSMUSG00000000093	164.3093749	0.946743811	0.613584997	1.542970926	0.12283783	0.229339441	Tbx2
ENSMUSG00000000094	50.9153627	-1.61249453	0.874892294	-1.843077761	0.065317658	0.139847055	Tbx4
ENSMUSG00000000103	0.202782015	-1.287274093	3.529801036	-0.364687437	0.715344738	NA	Zfy2
ENSMUSG00000000120	961.7782226	-0.691662724	0.311151412	-2.222913663	0.026221622	0.066943586	Ngfr
ENSMUSG00000000125	94.21293652	0.214317152	0.388518085	0.551627223	0.581203781	0.712607087	Wnt3
ENSMUSG00000000126	1458.88473	1.426285474	0.644818979	2.211916087	0.026972463	0.068492168	Wnt9a
ENSMUSG00000000127	1371.547244	-0.145533571	0.148989053	-0.976807139	0.328664641	0.479607193	Fer
ENSMUSG00000000131	4127.060059	0.267050592	0.187460621	1.424569016	0.154281822	0.272921809	Xpo6
ENSMUSG00000000134	2643.932227	-0.407452926	0.186769038	-2.181587116	0.029140019	0.072945229	Tfe3
ENSMUSG00000000142	1485.142933	1.163505775	0.482321075	2.412305486	0.015851993	0.044270294	Axin2
ENSMUSG00000000148	2247.548245	-0.339499547	0.192539086	-1.763275982	0.077853954	0.16042633	Brat1
ENSMUSG00000000149	7060.767281	0.044066178	0.129718203	0.339706972	0.734077211	0.8299729	Gna12
ENSMUSG00000000154	313.1147318	0.137873076	0.788192092	0.174923191	0.861139988	0.915706441	Slc22a18
ENSMUSG00000000157	0.327000418	1.899289008	3.49915221	0.542785479	0.587277512	NA	Itgb2l
ENSMUSG00000000159	2.231379399	0.145464563	1.238237162	0.117477142	0.906481957	0.943594054	Igsf5
ENSMUSG00000000167	281.2266861	0.03209809	0.591844527	0.054233989	0.956748741	0.974772687	Pih1d2
ENSMUSG00000000168	4100.075618	-0.4191126	0.165352055	-2.534668224	0.011255387	0.033177892	Dlat
ENSMUSG00000000171	5900.179805	-0.136893744	0.140554361	-0.973955863	0.330078455	0.480793999	Sdhd
ENSMUSG00000000182	12.13469015	-1.092125676	0.613956177	-1.778833274	0.0752671	0.156286234	Fgf23
ENSMUSG00000000183	0.523459588	-0.355283598	3.494299955	-0.101675186	0.919014499	NA	Fgf6
ENSMUSG00000000184	39286.68738	1.017758548	0.500697221	2.032682638	0.042084596	0.098539543	Ccnd2
ENSMUSG00000000194	5459.055418	0.152272342	0.087766449	1.734972111	0.082745745	0.168331743	Gpr107
ENSMUSG00000000197	1578.461218	3.00821337	0.528334437	5.693767354	1.24E-08	1.48E-07	Nalcn
ENSMUSG00000000202	176.7733348	2.227815768	0.365689279	6.092100311	1.11E-09	1.59E-08	Btbd17
ENSMUSG00000000204	18.85375513	0.742213471	0.648874923	1.143846748	0.252687199	0.395076231	Slfn4
ENSMUSG00000000214	19.24879059	1.876827696	0.60399197	3.107371936	0.001887587	0.007194378	Th
ENSMUSG00000000215	210.1324906	0.912300427	2.847856613	0.320346334	0.748705803	0.8405437	Ins2
ENSMUSG00000000216	16.5261672	-2.413773931	0.522241636	-4.621948467	3.80E-06	2.85E-05	Scnn1g
ENSMUSG00000000223	1945.582941	4.172991131	0.469028138	8.897101895	5.73E-19	2.78E-17	Drp2
ENSMUSG00000000244	6.348941101	0.754202664	1.422690618	0.530124157	0.596025851	0.725162009	Tspan32
ENSMUSG00000000247	4613.593645	1.593380707	0.239060708	6.665171878	2.64E-11	4.97E-10	Lhx2
ENSMUSG00000000248	1.450042898	1.088190821	1.991906331	0.546306221	0.584855461	0.715974955	Clec2g
ENSMUSG00000000253	1213.798764	-0.078200567	0.245164685	-0.318971582	0.749748062	0.841171324	Gmpr
ENSMUSG00000000263	74.13949059	-8.912606284	1.320877513	-6.747488846	1.50E-11	2.93E-10	Glra1
ENSMUSG00000000266	700.1724874	2.217155368	0.27017327	8.206420167	2.28E-16	8.30E-15	Mid2
ENSMUSG00000000275	1358.136976	-1.131239974	0.521211682	-2.170404106	0.029976246	0.074610593	Trim25
ENSMUSG00000000276	2140.685538	-0.027126528	0.385299253	-0.07040379	0.943872275	0.966904388	Dgke
ENSMUSG00000000278	3467.907764	0.225889373	0.571195481	0.395467718	0.692497741	0.800748429	Scpep1
ENSMUSG00000000282	1446.717514	1.173123026	0.178724852	6.563849464	5.24E-11	9.37E-10	Mnt
ENSMUSG00000000290	67.09340111	0.801821705	0.668048113	1.200245447	0.23004403	0.368884163	Itgb2
ENSMUSG00000000295	951.9231131	-0.481135852	0.211964106	-2.269893057	0.023214072	0.060495595	Hddc2
ENSMUSG00000000296	1039.907943	-1.21702898	0.203853492	-5.970115935	2.37E-09	3.18E-08	Tpd52l1
ENSMUSG00000000301	135.9428751	0.513968584	0.279600677	1.83822368	0.066029452	0.141104922	Pemt
ENSMUSG00000000303	272.7563315	-6.957764205	0.774129703	-8.987853297	2.52E-19	1.28E-17	Cdh1
ENSMUSG00000000305	2942.113473	0.579520325	0.332593218	1.742429775	0.08143327	0.166272838	Cdh4
ENSMUSG00000000308	1830.990256	0.63470768	0.284322424	2.232351812	0.02559172	0.065598409	Ckmt1
ENSMUSG00000000317	246.9429265	-0.467955122	0.395861317	-1.182118842	0.237158549	0.376798542	Bcl6b
ENSMUSG00000000318	4.030729586	-3.369723045	1.225834975	-2.748920625	0.005979186	0.019442679	Clec10a
ENSMUSG00000000320	75.94847575	-0.10472639	0.972306652	-0.107709219	0.914226356	0.948291395	Alox12
ENSMUSG00000000326	2296.620139	1.874091282	0.328149173	5.711095556	1.12E-08	1.35E-07	Comt
ENSMUSG00000000339	2606.382976	-0.220043333	0.146798399	-1.498949131	0.133886829	0.245371483	Rtca
ENSMUSG00000000340	1321.380112	-0.238815869	0.142888512	-1.671344086	0.094653733	0.186916606	Dbt
ENSMUSG00000000346	4498.335092	0.572272049	0.346899623	1.649676191	0.099009182	0.193324442	Dazap2
ENSMUSG00000000355	1692.835913	0.544822124	0.126206574	4.316907638	1.58E-05	0.000103578	Mcts1
ENSMUSG00000000359	12.4565727	-3.322206687	0.995129671	-3.338466115	0.000842423	0.003562901	Rem1
ENSMUSG00000000365	143.3029824	-2.980885461	0.434073664	-6.867234088	6.55E-12	1.34E-10	Rnf17
ENSMUSG00000000374	5319.005123	-0.065750185	0.218542493	-0.300857667	0.763523032	0.851503947	Trappc10
ENSMUSG00000000378	3584.407757	-0.327121886	0.182648595	-1.79099043	0.073294831	0.153097722	Ccm2
ENSMUSG00000000381	0	NA	NA	NA	NA	NA	Wap
ENSMUSG00000000384	1168.43791	0.238280785	0.171072245	1.392866417	0.163660189	0.285380663	Tbrg4
ENSMUSG00000000385	67.48301134	-2.221219551	0.42109097	-5.274916126	1.33E-07	1.34E-06	Tmprss2
ENSMUSG00000000386	20.03961128	1.9293313	0.899682863	2.144457095	0.03199628	0.078774925	Mx1
ENSMUSG00000000392	48.71239575	1.773928659	0.381212733	4.653382495	3.27E-06	2.48E-05	Fap
ENSMUSG00000000394	1.552024827	-2.268691594	1.675382687	-1.354133365	0.175693833	0.301461961	Gcg
ENSMUSG00000000399	4010.117917	0.390874237	0.167904916	2.32794993	0.019914763	0.053450772	Ndufa9
ENSMUSG00000000402	73.27199612	-3.184727349	0.384994467	-8.272137973	1.32E-16	4.98E-15	Egfl6
ENSMUSG00000000409	104.3860397	1.178384587	0.349648036	3.370202219	0.00075113	0.003226438	Lck
ENSMUSG00000000411	0.134611251	0.779642992	3.533811541	0.220623817	0.825385354	NA	Tssk3
ENSMUSG00000000416	1670.671712	2.187787079	0.467250448	4.68225785	2.84E-06	2.19E-05	Cttnbp2
ENSMUSG00000000420	3495.333678	-0.249602632	0.287772982	-0.867359507	0.385745061	0.538329259	Galnt1
ENSMUSG00000000435	0.118594749	-0.663029528	3.533811541	-0.187624473	0.85117104	NA	Myf5
ENSMUSG00000000439	2299.082725	-0.446433775	0.240549429	-1.85589206	0.063468945	0.136594502	Mkrn2
ENSMUSG00000000440	53.570337	0.470223652	0.503781674	0.933387769	0.350619793	0.502353034	Pparg
ENSMUSG00000000441	3780.920548	1.620815864	0.203498187	7.964768097	1.66E-15	5.51E-14	Raf1
ENSMUSG00000000486	50.60559717	0.304047047	0.258299677	1.177109668	0.239151737	0.379319089	Septin1
ENSMUSG00000000489	1326.453835	1.271323356	0.70277057	1.809016214	0.070448484	0.148540563	Pdgfb
ENSMUSG00000000530	148.6829379	0.281453804	0.489111851	0.575438529	0.564994753	0.69893609	Acvrl1
ENSMUSG00000000531	372.6612127	0.10608181	0.295879656	0.358530258	0.719946528	0.819889386	Tamalin
ENSMUSG00000000532	5285.787563	0.423772368	0.422482619	1.003052787	0.315835393	0.466016488	Acvr1b
ENSMUSG00000000538	11391.42781	-0.396592811	0.199798543	-1.984963473	0.047148536	0.108013056	Tom1l2
ENSMUSG00000000544	18.77469555	-5.634364661	0.916500875	-6.147691523	7.86E-10	1.15E-08	Gpa33
ENSMUSG00000000552	2255.651139	0.305197251	0.286069269	1.066864864	0.286032863	0.433551983	Zfp385a
ENSMUSG00000000555	1958.774673	0.712318307	0.795014109	0.895981969	0.370262393	0.522328018	Itga5
ENSMUSG00000000560	3137.616988	3.284472394	0.601378348	5.461574074	4.72E-08	5.12E-07	Gabra2
ENSMUSG00000000561	2488.257785	-0.196951207	0.21918938	-0.898543566	0.36889583	0.521019467	Wdr77
ENSMUSG00000000562	0.346832781	-0.687042624	3.525591974	-0.194872983	0.845492385	NA	Adora3
ENSMUSG00000000563	12303.30952	-0.207350743	0.148181415	-1.399303299	0.161722051	0.28273207	Atp5pb
ENSMUSG00000000567	2002.93945	1.456651775	0.342426268	4.253913648	2.10E-05	0.000134081	Sox9
ENSMUSG00000000568	6329.076874	0.23631782	0.23541686	1.00382708	0.315461969	0.46563797	Hnrnpd
ENSMUSG00000000579	285.1991807	-0.370938564	0.222126708	-1.6699413	0.094930978	0.187209251	Dynlt1c
ENSMUSG00000000581	1981.632069	0.610439916	0.135510845	4.504731093	6.65E-06	4.73E-05	C1d
ENSMUSG00000000594	7713.766433	-0.600070504	0.353890215	-1.695640281	0.089954024	0.179729091	Gm2a
ENSMUSG00000000600	1566.03235	0.602131077	0.170659863	3.528252431	0.000418313	0.001924417	Krit1
ENSMUSG00000000605	7257.397316	1.482889741	0.403547273	3.674637003	0.000238188	0.001173059	Clcn4
ENSMUSG00000000606	0	NA	NA	NA	NA	NA	Vmn2r88
ENSMUSG00000000617	5.216507457	-2.857127811	0.963564393	-2.965165411	0.003025202	0.010853817	Grm6
ENSMUSG00000000627	4302.486385	0.728083571	0.567738769	1.282427079	0.19969287	0.332910696	Sema4f
ENSMUSG00000000628	660.674153	-0.3964487	0.31962962	-1.240337801	0.214850476	0.350986965	Hk2
ENSMUSG00000000631	6324.077874	1.381459802	0.179973933	7.675888271	1.64E-14	4.80E-13	Myo18a
ENSMUSG00000000632	5411.085263	1.376736738	0.36440661	3.778023506	0.000158078	0.000811109	Sez6
ENSMUSG00000000673	7.626405142	-3.802877684	1.010012291	-3.765179609	0.000166429	0.000849684	Haao
ENSMUSG00000000682	19.08812806	2.033435692	1.414857767	1.437201491	0.15066075	0.268591076	Cd52
ENSMUSG00000000686	225.9542325	-3.052650995	0.224018056	-13.62680784	2.77E-42	1.01E-39	Abhd15
ENSMUSG00000000690	9.895200314	-3.308253887	0.838390623	-3.945957642	7.95E-05	0.000438408	Hoxb6
ENSMUSG00000000693	891.5768797	2.420076629	0.782726094	3.09185633	0.001989091	0.007543812	Loxl3
ENSMUSG00000000701	0	NA	NA	NA	NA	NA	Tcl1b5
ENSMUSG00000000706	33.24988918	-3.154179256	0.892001178	-3.536070727	0.000406126	0.001877281	Btn1a1
ENSMUSG00000000708	710.1310871	1.995570668	0.545588637	3.65764705	0.000254541	0.001243146	Kat2b
ENSMUSG00000000711	8146.709985	0.032426772	0.229992547	0.140990532	0.887877422	0.932817866	Rab5b
ENSMUSG00000000724	1.357780605	-1.145673422	2.537059045	-0.451575388	0.651574904	0.768608777	Cryba1
ENSMUSG00000000730	3.416279262	0.547824597	1.241204233	0.441365395	0.65894849	0.774821587	Dnmt3l
ENSMUSG00000000731	19.82254421	-2.473699128	0.761297547	-3.249319713	0.001156814	0.004703632	Aire
ENSMUSG00000000732	418.5500211	-0.877286743	0.235972199	-3.717754662	0.000201001	0.001005276	Icosl
ENSMUSG00000000738	2205.911897	0.680495198	0.254746199	2.671267327	0.007556544	0.023721625	Spg7
ENSMUSG00000000739	28.19667981	-1.873400152	0.471943221	-3.969545631	7.20E-05	0.000402552	Sult5a1
ENSMUSG00000000740	14335.72414	-0.508263947	0.215434787	-2.359247332	0.018312046	0.049891919	Rpl13
ENSMUSG00000000743	9717.363674	-0.900112985	0.103283096	-8.715007742	2.91E-18	1.32E-16	Chmp1a
ENSMUSG00000000751	7035.026497	-0.776828021	0.313631745	-2.476879437	0.013253666	0.038090923	Rpa1
ENSMUSG00000000753	4049.957056	0.623801579	1.421474659	0.438841153	0.660776639	0.776027687	Serpinf1
ENSMUSG00000000759	1742.759457	0.230122591	0.14227276	1.617474715	0.105775849	0.203914284	Tubgcp3
ENSMUSG00000000766	20.18487698	-3.104583858	1.041593865	-2.980608817	0.00287676	0.010403199	Oprm1
ENSMUSG00000000776	1097.635987	0.439616152	0.152146057	2.88943507	0.003859347	0.013363648	Polr3d
ENSMUSG00000000782	953.3913483	0.582118565	0.763740685	0.762193996	0.445944229	0.594987262	Tcf7
ENSMUSG00000000787	9021.2222	1.21427226	0.208627704	5.820282907	5.87E-09	7.35E-08	Ddx3x
ENSMUSG00000000791	84.35832141	-4.056013259	0.347717204	-11.6646896	1.93E-31	3.38E-29	Il12rb1
ENSMUSG00000000792	1021.081733	-4.440691647	0.715879267	-6.203129289	5.54E-10	8.28E-09	Slc5a5
ENSMUSG00000000794	1449.214448	0.304245964	0.219146894	1.388319763	0.165039697	0.287131996	Kcnn3
ENSMUSG00000000804	4775.478781	0.029094255	0.298463628	0.097480069	0.922345161	0.95332296	Usp32
ENSMUSG00000000805	136.6827484	-5.34027724	0.412332601	-12.95138251	2.31E-38	6.28E-36	Car4
ENSMUSG00000000811	579.2091814	-0.327306535	0.226296175	-1.446363532	0.148075265	0.265201509	Txnrd3
ENSMUSG00000000817	12.67706827	-1.033745858	0.752957113	-1.372914659	0.169778879	0.293477167	Fasl
ENSMUSG00000000823	4903.320061	1.079561446	0.360932859	2.991031207	0.002780371	0.010097257	Zfp512b
ENSMUSG00000000826	15663.44953	0.198813616	0.318277082	0.624655771	0.532197007	0.671274672	Dnajc5
ENSMUSG00000000827	3804.994134	-0.255816618	0.310309631	-0.824391489	0.409717149	0.561013854	Tpd52l2
ENSMUSG00000000838	1554.735384	0.649887039	0.284331669	2.285665328	0.022273845	0.058546147	Fmr1
ENSMUSG00000000861	3202.864571	1.338314222	0.576366515	2.321984686	0.02023376	0.054139148	Bcl11a
ENSMUSG00000000869	2.370406426	1.472682439	1.19205102	1.235418966	0.216674618	0.353039287	Il4
ENSMUSG00000000876	1828.82564	-0.413649397	0.123688484	-3.344283834	0.000824953	0.003495241	Pxmp4
ENSMUSG00000000881	2205.470542	1.526125018	0.402148363	3.794930325	0.000147685	0.000763331	Dlg3
ENSMUSG00000000884	532.3665041	-0.125741886	0.209613366	-0.599875325	0.548589328	0.684772911	Gnb1l
ENSMUSG00000000889	7.509569371	-0.005955052	0.685689406	-0.008684767	0.993070646	0.996045967	Dbh
ENSMUSG00000000901	382.50289	0.66793115	0.646608408	1.032976282	0.301614998	0.451152594	Mmp11
ENSMUSG00000000902	2322.975547	1.244294312	0.187127965	6.649430031	2.94E-11	5.50E-10	Smarcb1
ENSMUSG00000000903	12.99923671	0.357260126	1.092238879	0.327089736	0.743600015	0.837006793	Vpreb3
ENSMUSG00000000915	2704.898775	0.432967744	0.167618295	2.583057803	0.009792891	0.029500052	Hip1r
ENSMUSG00000000916	690.0743331	-0.206235577	0.181683835	-1.135134436	0.256318995	0.399129441	Nsun5
ENSMUSG00000000934	643.001874	0.899007882	0.250801571	3.584538482	0.000337675	0.001593595	Top1mt
ENSMUSG00000000938	61.51716781	-6.881429502	0.838615189	-8.205705782	2.29E-16	8.34E-15	Hoxa10
ENSMUSG00000000942	71.30200486	-7.536805514	0.957156575	-7.874161566	3.43E-15	1.10E-13	Hoxa4
ENSMUSG00000000948	335.8576036	1.051648042	0.743979	1.413545332	0.157495442	0.277161409	Gm38393
ENSMUSG00000000957	2391.497036	3.043669438	0.713212657	4.267548264	1.98E-05	0.000126765	Mmp14
ENSMUSG00000000958	77.85868767	-0.756953053	0.547714217	-1.382021919	0.166964971	0.289667751	Slc7a7
ENSMUSG00000000959	2006.376703	0.404319246	0.189790905	2.130340476	0.033143514	0.081178449	Oxa1l
ENSMUSG00000000976	1229.852094	1.161461935	0.180721944	6.426789723	1.30E-10	2.17E-09	Heatr6
ENSMUSG00000000982	13.01735242	4.428000467	1.484993155	2.981832242	0.00286529	0.010365536	Ccl3
ENSMUSG00000000983	0.328286705	1.90421475	3.498765239	0.544253364	0.586267135	NA	Wfdc18
ENSMUSG00000001014	13.5673105	-1.017329459	0.637604224	-1.595550061	0.110589285	0.211028018	Icam4
ENSMUSG00000001016	4508.83551	0.006586794	0.137513156	0.047899377	0.961796436	0.977976189	Ilf2
ENSMUSG00000001017	5888.012607	0.807019993	0.105229183	7.669165278	1.73E-14	5.05E-13	Chtop
ENSMUSG00000001018	2737.467038	-0.201780041	0.244421919	-0.825539878	0.409065152	0.560503188	Snapin
ENSMUSG00000001020	56.93429378	1.142749534	0.880066586	1.298480764	0.194122182	0.325724098	S100a4
ENSMUSG00000001021	19.74123948	-0.466371692	1.070257459	-0.435756545	0.663013376	0.777814955	S100a3
ENSMUSG00000001023	0.109643283	0.779642992	3.533811541	0.220623817	0.825385354	NA	S100a5
ENSMUSG00000001025	2085.155165	0.73195296	0.91727071	0.797968312	0.424888879	0.575351461	S100a6
ENSMUSG00000001027	12.71045309	-3.248558231	0.818862141	-3.967161345	7.27E-05	0.000405904	Scn4a
ENSMUSG00000001029	4.64971247	-0.513744347	1.293846202	-0.397067554	0.691317646	0.799982099	Icam2
ENSMUSG00000001034	2708.585792	1.034639487	0.297516929	3.477581894	0.000505958	0.002278253	Mapk7
ENSMUSG00000001036	4252.080299	0.214525728	0.250858988	0.855164607	0.392460027	0.544422736	Epn2
ENSMUSG00000001039	710.7438806	1.061035634	0.50017381	2.121333853	0.033893717	0.08260003	B9d1
ENSMUSG00000001052	3022.071471	0.516611657	0.192200936	2.687872743	0.00719088	0.022729482	Sec24b
ENSMUSG00000001053	820.3428955	-0.164101116	0.392405233	-0.418192984	0.675806025	0.788430297	N4bp3
ENSMUSG00000001054	2775.171111	-0.350360732	0.125073676	-2.80123479	0.005090747	0.016933704	Rmnd5b
ENSMUSG00000001056	2279.076306	-0.232703636	0.22399154	-1.038894755	0.298853686	0.448280529	Nhp2
ENSMUSG00000001062	1103.738205	1.543321192	0.283734847	5.439307895	5.35E-08	5.73E-07	Vps9d1
ENSMUSG00000001065	1273.155373	0.17292753	0.193415197	0.894074163	0.371282212	0.523169654	Zfp276
ENSMUSG00000001076	220.1586663	-6.64722116	0.511977632	-12.98342104	1.52E-38	4.22E-36	C1ql4
ENSMUSG00000001082	924.6790009	0.944147842	0.268130478	3.521225365	0.000429557	0.00196817	Mfsd10
ENSMUSG00000001089	2824.526207	-0.576828687	0.307645606	-1.874977816	0.060795775	0.131994619	Luzp1
ENSMUSG00000001095	0.753021737	-2.003195356	2.046334973	-0.978918594	0.327620204	NA	Slc13a2
ENSMUSG00000001098	7485.062165	0.230304868	0.436591349	0.527506713	0.597841756	0.726525058	Kctd10
ENSMUSG00000001100	4688.382305	0.195127161	0.134082006	1.455282235	0.145591143	0.261769326	Poldip2
ENSMUSG00000001103	43.93801133	1.220807254	0.516744848	2.362495262	0.018152373	0.049493033	Sebox
ENSMUSG00000001105	2498.537542	-0.226510763	0.300187443	-0.754564418	0.45051038	0.599028773	Ift20
ENSMUSG00000001119	4619.062861	0.52968726	0.666233387	0.795047608	0.426585809	0.577010085	Col6a1
ENSMUSG00000001120	4681.07145	-0.902530938	0.150712821	-5.988415138	2.12E-09	2.87E-08	Pcbp3
ENSMUSG00000001123	1088.240265	-0.480717769	0.760581673	-0.632039643	0.527360973	0.667302274	Lgals9
ENSMUSG00000001127	5378.997275	0.504925223	0.097242544	5.192431232	2.08E-07	2.01E-06	Araf
ENSMUSG00000001128	488.0028137	-0.405366097	0.295611376	-1.371280437	0.170287552	0.294181181	Cfp
ENSMUSG00000001131	3308.230462	-1.562967761	0.85986207	-1.817695902	0.069110624	0.146419199	Timp1
ENSMUSG00000001134	286.4960076	0.485043416	0.347023555	1.397724762	0.162195735	0.283389431	Uxt
ENSMUSG00000001138	1233.791307	0.08139372	0.187740278	0.43354426	0.664619419	0.779034083	Cnnm3
ENSMUSG00000001143	4451.881315	-0.309453625	0.337695164	-0.916369726	0.359473008	0.511696423	Lman2l
ENSMUSG00000001150	1950.469814	1.03970521	0.255122639	4.075315355	4.60E-05	0.000268314	Mcm3ap
ENSMUSG00000001151	761.8605353	-0.439649839	0.221145893	-1.988053377	0.046805787	0.107394315	Pcnt
ENSMUSG00000001155	1.216211493	-3.728833983	1.789323651	-2.083934888	0.03716609	0.08903495	Ftcd
ENSMUSG00000001156	1501.906581	-1.988899098	0.21278942	-9.346795065	9.03E-21	5.31E-19	Mxd1
ENSMUSG00000001157	1961.729887	-0.393158758	0.249508085	-1.575735545	0.115086762	0.217843098	Gmcl1
ENSMUSG00000001158	1627.375237	-0.794722914	0.274072571	-2.899680585	0.003735431	0.012991419	Snrnp27
ENSMUSG00000001166	223.0224054	-0.581427562	0.660023792	-0.880919096	0.378361611	0.530726358	Oas1c
ENSMUSG00000001168	0.101391007	-0.663029528	3.533811541	-0.187624473	0.85117104	NA	Oas1h
ENSMUSG00000001173	2826.787813	-0.147732256	0.271675362	-0.543782309	0.586591284	0.717460846	Ocrl
ENSMUSG00000001175	58953.30133	0.409160531	0.257192305	1.590873921	0.111637953	0.212687161	Calm1
ENSMUSG00000001211	9773.033731	0.479632122	0.177190128	2.70687835	0.006791914	0.021654513	Agpat3
ENSMUSG00000001225	5.823287954	-0.618745805	0.995716601	-0.621407541	0.534331512	0.672926808	Slc26a3
ENSMUSG00000001227	3695.92458	0.97195422	0.44028954	2.207534207	0.02727676	0.0691103	Sema6b
ENSMUSG00000001228	1317.748191	-1.166036329	0.569860757	-2.046177621	0.040738898	0.09599983	Uhrf1
ENSMUSG00000001229	2158.289812	0.391631133	0.17254517	2.269731066	0.023223905	0.060500872	Dpp9
ENSMUSG00000001240	290.594087	1.992104934	0.281393751	7.079421374	1.45E-12	3.24E-11	Ramp2
ENSMUSG00000001247	285.6733223	-3.304141704	0.646887837	-5.107750544	3.26E-07	3.03E-06	Lsr
ENSMUSG00000001248	4472.823469	1.273572337	0.26112766	4.877201971	1.08E-06	9.13E-06	Gramd1a
ENSMUSG00000001249	55.22329185	0.232398257	0.270418679	0.859401645	0.390118962	0.542239032	Hpn
ENSMUSG00000001260	926.9132096	-1.514500726	0.329691387	-4.593692121	4.35E-06	3.22E-05	Gabrg1
ENSMUSG00000001270	43579.58616	1.450501422	0.589519961	2.460478896	0.013875173	0.039613877	Ckb
ENSMUSG00000001280	1767.041519	0.077927203	0.267508528	0.291307358	0.770816261	0.85653784	Sp1
ENSMUSG00000001281	54.95467435	-1.678850173	0.400652512	-4.190289892	2.79E-05	0.000172061	Itgb7
ENSMUSG00000001285	1327.262469	-0.448419665	0.184638381	-2.428637336	0.015155684	0.042664729	Myg1
ENSMUSG00000001288	439.6541687	1.7386363	0.297170454	5.850636487	4.90E-09	6.20E-08	Rarg
ENSMUSG00000001289	4983.242485	-0.077692989	0.189072225	-0.410916988	0.681133405	0.792591599	Pfdn5
ENSMUSG00000001300	5172.483448	0.376693787	0.210045735	1.793389364	0.072910687	0.152478487	Efnb2
ENSMUSG00000001305	727.7316341	-1.128453351	0.195583475	-5.769676346	7.94E-09	9.73E-08	Rrp15
ENSMUSG00000001313	2709.286612	-0.205798866	0.208738871	-0.985915392	0.324174633	0.474912927	Rnd2
ENSMUSG00000001323	3882.910157	0.468785115	0.210705773	2.224832797	0.026092465	0.066652949	Srr
ENSMUSG00000001333	292.1002637	3.347821221	0.912794319	3.667662201	0.000244778	0.001200987	Sync
ENSMUSG00000001334	323.2502253	0.836328419	0.385833496	2.16758894	0.030189976	0.075071008	Fndc5
ENSMUSG00000001348	45.79603705	-1.538857377	0.914089851	-1.683485902	0.092281066	0.183340425	Acp5
ENSMUSG00000001349	1297.5737	0.62659568	1.56731702	0.399788729	0.689312133	0.798372961	Cnn1
ENSMUSG00000001366	2679.029507	0.061584149	0.135179357	0.455573622	0.648696615	0.766286632	Fbxo9
ENSMUSG00000001376	2452.73446	0.281297028	0.273327735	1.029156549	0.303406116	0.453182732	Vps50
ENSMUSG00000001380	4427.605266	0.244023795	0.189843083	1.285397346	0.198653468	0.331622514	Hars1
ENSMUSG00000001383	6680.700931	-0.304302457	0.210038193	-1.448795829	0.147394609	0.264285145	Zmat2
ENSMUSG00000001403	552.9772761	0.233020679	0.896211754	0.260006274	0.794858934	0.873351634	Ube2c
ENSMUSG00000001415	3626.264813	0.348043371	0.215303853	1.616521798	0.105981544	0.204190223	Smg5
ENSMUSG00000001416	10572.64149	0.510135922	0.155267639	3.285526371	0.00101792	0.004214354	Cct3
ENSMUSG00000001418	5933.500676	-1.48841634	0.463622896	-3.210403006	0.00132549	0.005282539	Glmp
ENSMUSG00000001419	3310.152035	0.471807217	0.271345344	1.73877027	0.08207518	0.167302662	Mef2d
ENSMUSG00000001420	82.05852475	-1.116505853	0.283624962	-3.936557077	8.27E-05	0.000454111	Tmem79
ENSMUSG00000001424	9132.956147	-0.998135575	0.120549946	-8.279850876	1.23E-16	4.70E-15	Snd1
ENSMUSG00000001435	18695.59826	0.410743062	0.798740172	0.514238643	0.607085154	0.734193126	Col18a1
ENSMUSG00000001436	664.5516208	0.919224463	0.117316438	7.83542765	4.67E-15	1.46E-13	Slc19a1
ENSMUSG00000001440	12173.65154	0.718796835	0.109723991	6.550954125	5.72E-11	1.01E-09	Kpnb1
ENSMUSG00000001441	6990.452751	1.321301955	0.184007494	7.180696441	6.94E-13	1.62E-11	Npepps
ENSMUSG00000001444	58.8114629	-3.035145566	0.441315125	-6.877501798	6.09E-12	1.25E-10	Tbx21
ENSMUSG00000001445	4241.545356	-0.884331592	0.144500208	-6.119933025	9.36E-10	1.35E-08	Mrpl10
ENSMUSG00000001467	8023.680047	1.463922255	0.193602159	7.561497582	3.98E-14	1.12E-12	Cyp51
ENSMUSG00000001472	14780.12938	1.028356666	0.201033874	5.115340241	3.13E-07	2.92E-06	Tcf25
ENSMUSG00000001473	1910.876874	1.397002283	0.729965744	1.913791563	0.055646794	0.123244197	Tubb6
ENSMUSG00000001482	3336.671968	0.094548413	0.200155397	0.47237504	0.636659117	0.75658503	Def8
ENSMUSG00000001493	16.91103974	-0.257926362	0.880119678	-0.293058284	0.769477602	0.855768949	Meox1
ENSMUSG00000001494	4.20392598	-2.149725058	1.039023196	-2.06898659	0.038547345	0.091704471	Sost
ENSMUSG00000001496	115.1473787	1.742091578	0.632245429	2.75540399	0.005861971	0.01911615	Nkx2-1
ENSMUSG00000001497	107.8675914	-5.831380681	0.759388888	-7.679043996	1.60E-14	4.69E-13	Pax9
ENSMUSG00000001504	95.58397568	-2.386601737	1.215740537	-1.963084774	0.049636324	0.112557855	Irx2
ENSMUSG00000001506	10841.9645	0.924690655	0.508887292	1.81708341	0.069204343	0.146558296	Col1a1
ENSMUSG00000001507	7530.133267	0.55549961	0.66196894	0.83916265	0.401378043	0.552989782	Itga3
ENSMUSG00000001508	211.6101194	2.750708487	0.84928248	3.238861689	0.001200078	0.004852342	Sgca
ENSMUSG00000001510	56.82623486	-5.848285969	0.658603974	-8.87982186	6.70E-19	3.23E-17	Dlx3
ENSMUSG00000001517	464.2947485	-0.168000912	0.615228576	-0.273070722	0.784798852	0.866058136	Foxm1
ENSMUSG00000001518	467.4439587	0.200499854	0.168340382	1.191038369	0.233638522	0.373021651	Itfg2
ENSMUSG00000001520	49.81468916	1.873826393	0.353564706	5.299811773	1.16E-07	1.18E-06	Nrip2
ENSMUSG00000001521	2950.416204	0.042457578	0.352056737	0.120598681	0.904008914	0.942434936	Tulp3
ENSMUSG00000001524	869.1780322	-0.930664079	0.181235895	-5.135097984	2.82E-07	2.66E-06	Gtf2h4
ENSMUSG00000001525	30691.08684	3.057895182	0.315828993	9.682123075	3.59E-22	2.51E-20	Tubb5
ENSMUSG00000001542	910.0149241	-1.715010376	0.242020394	-7.086222563	1.38E-12	3.10E-11	Ell2
ENSMUSG00000001552	2591.892317	0.868520109	0.18190165	4.774668672	1.80E-06	1.45E-05	Jup
ENSMUSG00000001555	3543.008499	1.243293217	0.795786202	1.562345783	0.118206552	0.222565091	Fkbp10
ENSMUSG00000001558	79.26513802	-1.516455767	0.304971279	-4.972454356	6.61E-07	5.82E-06	Klhl10
ENSMUSG00000001566	70.98982715	-9.575544025	1.049818673	-9.121140887	7.43E-20	3.94E-18	Mnx1
ENSMUSG00000001569	1394.040556	-0.400986188	0.115042972	-3.485533995	0.000491156	0.002216568	Nom1
ENSMUSG00000001576	11133.84581	0.021504793	0.145401655	0.147899231	0.882422295	0.929043433	Ergic1
ENSMUSG00000001583	11.43320592	-6.210960862	1.129181832	-5.500408069	3.79E-08	4.19E-07	Tnk1
ENSMUSG00000001588	13.92235728	-2.336185993	0.760763453	-3.070844141	0.002134545	0.008018594	Acap1
ENSMUSG00000001604	536.673745	0.36162181	0.590724386	0.612166721	0.540427457	0.677792592	Tcea3
ENSMUSG00000001622	27.12760114	-1.298856313	0.47638942	-2.72645919	0.006401787	0.020606935	Csn3
ENSMUSG00000001627	2620.098984	-0.855079909	0.460827161	-1.855532794	0.063520181	0.136682238	Ifrd1
ENSMUSG00000001630	1403.36906	-0.777125101	0.27299529	-2.8466612	0.004418035	0.015015455	Stk38l
ENSMUSG00000001632	1485.724508	0.007549559	0.151298478	0.049898447	0.960203315	0.976926903	Brpf1
ENSMUSG00000001642	4087.990439	-0.703676584	0.342931681	-2.051943937	0.040175111	0.09489394	Akr1b1
ENSMUSG00000001655	180.1811618	-3.428557448	0.482688349	-7.103045789	1.22E-12	2.76E-11	Hoxc13
ENSMUSG00000001656	3.641474916	-5.295576566	1.363926269	-3.882597387	0.000103347	0.000556869	Hoxc11
ENSMUSG00000001657	14.12653004	-6.504361802	1.106066362	-5.880625274	4.09E-09	5.25E-08	Hoxc8
ENSMUSG00000001661	19.70581575	-7.727027761	1.077207068	-7.173205591	7.33E-13	1.70E-11	Hoxc6
ENSMUSG00000001663	567.7484155	0.028481532	0.786921615	0.036193607	0.971127983	0.983748842	Gstt1
ENSMUSG00000001665	967.3990407	-2.782242025	0.667943788	-4.165383489	3.11E-05	0.000189414	Gstt3
ENSMUSG00000001666	1726.346137	-1.775761744	0.203835031	-8.71175937	2.99E-18	1.35E-16	Ddt
ENSMUSG00000001670	5.781844213	-5.963865637	1.298002073	-4.594650319	4.33E-06	3.21E-05	Tat
ENSMUSG00000001672	84.00246386	-4.145461245	0.60797215	-6.818505166	9.20E-12	1.84E-10	Marveld3
ENSMUSG00000001674	1210.439675	-0.49156352	0.212197071	-2.316542436	0.02052867	0.054782283	Ddx18
ENSMUSG00000001687	4551.217349	0.23677765	0.165317336	1.432261463	0.152069007	0.270381719	Ubl3
ENSMUSG00000001700	1065.120071	-0.519505964	0.2537324	-2.04745616	0.040613317	0.095742452	Gramd2b
ENSMUSG00000001707	1381.994566	0.427764953	0.198486803	2.155130448	0.031151628	0.077044071	Eef1e1
ENSMUSG00000001729	6583.928907	1.201293312	0.194270988	6.183596028	6.27E-10	9.28E-09	Akt1
ENSMUSG00000001739	18.58407778	-1.180007706	0.613002814	-1.924962953	0.054233993	0.120781069	Cldn15
ENSMUSG00000001741	248.536467	4.359285084	0.599398532	7.272765699	3.52E-13	8.56E-12	Il16
ENSMUSG00000001750	842.3231719	0.743474763	0.636116564	1.168771268	0.2424958	0.383388854	Tcirg1
ENSMUSG00000001751	1495.966209	-0.177521245	0.746493714	-0.237806751	0.812030982	0.885149364	Naglu
ENSMUSG00000001755	2108.034764	0.019532832	0.157262344	0.124205398	0.901152648	0.940629005	Coasy
ENSMUSG00000001761	1945.103083	1.834697232	0.515423929	3.559588773	0.000371436	0.001734092	Smo
ENSMUSG00000001763	1938.317247	-1.203187866	0.223009061	-5.395242055	6.84E-08	7.18E-07	Tspan33
ENSMUSG00000001767	1891.306545	-1.533119293	0.262420367	-5.842226777	5.15E-09	6.51E-08	Crnkl1
ENSMUSG00000001768	888.0503922	2.06393129	0.604208841	3.415923683	0.000635661	0.0027873	Rin2
ENSMUSG00000001773	575.0683574	2.997615812	0.742525802	4.037052724	5.41E-05	0.000309676	Folh1
ENSMUSG00000001774	1978.143102	0.614649621	0.218921744	2.807622528	0.004990869	0.016633257	Chordc1
ENSMUSG00000001783	7737.822403	-0.551365913	0.143115149	-3.852603426	0.000116869	0.000620007	Rtcb
ENSMUSG00000001785	2351.99453	-0.766758479	0.132192523	-5.800316548	6.62E-09	8.21E-08	Pwp1
ENSMUSG00000001786	1074.846972	-0.469538735	0.191122793	-2.456738555	0.014020468	0.039958793	Fbxo7
ENSMUSG00000001794	12405.48207	0.422939895	0.302769112	1.396905687	0.162441934	0.2836674	Capns1
ENSMUSG00000001802	2906.633541	1.1228505	0.349806671	3.209917342	0.001327731	0.005290664	Lrp3
ENSMUSG00000001804	3.409278925	0.453008879	1.207925838	0.375030375	0.707637877	0.811097828	Dsg4
ENSMUSG00000001815	12.76948056	-7.097731291	1.267004837	-5.601976477	2.12E-08	2.45E-07	Evx2
ENSMUSG00000001819	42.61197839	-6.833348935	0.904867666	-7.551766066	4.29E-14	1.19E-12	Hoxd13
ENSMUSG00000001823	3.124870928	-5.069956599	1.289994677	-3.930215131	8.49E-05	0.000465474	Hoxd12
ENSMUSG00000001827	1115.805306	2.193219847	1.546305716	1.418361081	0.156085372	0.275217857	Folr1
ENSMUSG00000001829	3210.338354	0.019177462	0.197833463	0.096937402	0.922776106	0.953560872	Clpb
ENSMUSG00000001833	10556.08949	0.873041829	0.161056816	5.420707113	5.94E-08	6.29E-07	Septin7
ENSMUSG00000001844	1328.865116	-0.442065692	0.237693112	-1.859817005	0.062911421	0.135640576	Zdhhc4
ENSMUSG00000001847	15791.38548	0.148518408	0.122105579	1.216311402	0.22386632	0.361665368	Rac1
ENSMUSG00000001855	2098.334113	0.149941756	0.262662142	0.570854081	0.56809856	0.701446454	Nup214
ENSMUSG00000001864	720.6579862	-0.693028913	0.413289703	-1.676859861	0.093569889	0.185322887	Aif1l
ENSMUSG00000001865	2.92142182	1.422625431	1.229532895	1.157045441	0.247253795	0.389004961	Cpa3
ENSMUSG00000001870	1332.004455	1.394989538	0.788371295	1.769457547	0.076817549	0.158703999	Ltbp1
ENSMUSG00000001891	4013.438634	0.278534465	0.251896951	1.105747662	0.268835754	0.413734851	Ugp2
ENSMUSG00000001901	70.31601429	-2.278397537	0.454139554	-5.01695463	5.25E-07	4.72E-06	Kcnh6
ENSMUSG00000001909	2256.436361	0.438035786	0.222385276	1.969715773	0.048870954	0.111102068	Trmt1
ENSMUSG00000001910	4389.291221	0.846314974	0.104833979	8.072907136	6.86E-16	2.38E-14	Nacc1
ENSMUSG00000001911	17088.14783	3.012804246	0.257791792	11.6869673	1.49E-31	2.62E-29	Nfix
ENSMUSG00000001918	1021.63575	-1.658441554	0.298518515	-5.555573512	2.77E-08	3.13E-07	Slc1a5
ENSMUSG00000001924	19948.40068	0.626740668	0.169368682	3.700451936	0.000215216	0.001069811	Uba1
ENSMUSG00000001930	60.84815941	-0.287027778	0.342209186	-0.838749483	0.401609904	0.553190791	Vwf
ENSMUSG00000001942	2171.279154	-0.782353458	0.182699215	-4.282193861	1.85E-05	0.000119522	Siae
ENSMUSG00000001943	2.638143253	-1.353740819	1.582165976	-0.855625036	0.392205217	0.544133634	Vsig2
ENSMUSG00000001946	18.2384262	-0.015614965	0.500104625	-0.031223396	0.975091381	0.98609182	Esam
ENSMUSG00000001948	295.6234239	0.369217078	0.610725342	0.604555031	0.545474694	0.682084657	Spa17
ENSMUSG00000001962	2399.099251	-1.032802282	0.204999378	-5.038075192	4.70E-07	4.27E-06	Fam50a
ENSMUSG00000001964	4018.165761	-0.332543481	0.294201923	-1.130323954	0.258339745	0.40140803	Emd
ENSMUSG00000001983	897.6939293	-0.844066546	0.135078987	-6.248688734	4.14E-10	6.31E-09	Taco1
ENSMUSG00000001985	1125.467889	1.459569571	0.450268498	3.241553824	0.0011888	0.004811212	Grik3
ENSMUSG00000001986	4050.504536	3.73070171	0.21423799	17.41381964	6.48E-68	1.30E-64	Gria3
ENSMUSG00000001988	496.4922965	-1.913222351	0.638739092	-2.995311192	0.00274165	0.009977695	Npas1
ENSMUSG00000001995	3492.522015	-1.745017277	0.186680295	-9.347624394	8.96E-21	5.30E-19	Sipa1l2
ENSMUSG00000001998	763.6166658	0.298892216	0.411416943	0.72649467	0.467535574	0.614408098	Ap4e1
ENSMUSG00000001999	720.4308282	-0.1757092	0.217004762	-0.809702045	0.418111442	0.569350425	Blvra
ENSMUSG00000002006	6017.515255	0.970451245	0.379232111	2.558990173	0.010497671	0.03132029	Pdzd4
ENSMUSG00000002007	2.196863056	0.726973643	1.517492404	0.479062459	0.631894195	0.753219265	Srpk3
ENSMUSG00000002010	4966.115587	0.146793718	0.127356666	1.152619038	0.249066786	0.39120228	Idh3g
ENSMUSG00000002012	2059.936954	2.073570933	0.370463136	5.597239596	2.18E-08	2.51E-07	Pnck
ENSMUSG00000002014	3514.127887	0.00016782	0.292611656	0.000573524	0.999542394	0.999763727	Ssr4
ENSMUSG00000002015	6568.823797	-0.565859373	0.32887206	-1.720606406	0.08532227	0.172374091	Bcap31
ENSMUSG00000002017	4175.887147	-0.300340364	0.189337497	-1.586269861	0.112678106	0.214277963	Fam98a
ENSMUSG00000002020	7359.064234	1.32731445	1.514566049	0.876366172	0.380831002	0.533061331	Ltbp2
ENSMUSG00000002028	4404.405746	0.065925895	0.594843799	0.110828919	0.911752012	0.9469645	Kmt2a
ENSMUSG00000002031	2401.450399	-0.489740209	0.196721689	-2.489507955	0.012792006	0.036986474	Ift46
ENSMUSG00000002032	804.7097848	0.207286808	0.333161017	0.622182062	0.53382216	0.672479942	Tmem25
ENSMUSG00000002033	0.894156519	-3.278630666	2.23705819	-1.465599188	0.142757513	NA	Cd3g
ENSMUSG00000002043	1097.929969	-0.665901573	0.451058691	-1.476308044	0.139861216	0.253791248	Trappc6a
ENSMUSG00000002052	8733.336306	-0.458679278	0.242964094	-1.887847994	0.05904636	0.128936156	Supt6
ENSMUSG00000002055	478.6079337	-0.226382468	0.592132557	-0.382317211	0.70222609	0.807385305	Spag5
ENSMUSG00000002057	1.993762062	-3.60418443	1.420917842	-2.536518525	0.011196082	0.033034135	Foxn1
ENSMUSG00000002058	1330.626972	1.461682349	0.270169043	5.410251041	6.29E-08	6.65E-07	Unc119
ENSMUSG00000002059	1355.384038	0.784695544	0.365443552	2.147241451	0.031774064	0.078312863	Rab34
ENSMUSG00000002064	4089.134524	0.103240159	0.278509842	0.370687649	0.710870191	0.813241727	Sdf2
ENSMUSG00000002068	1087.504492	-0.998570529	0.263148848	-3.794698468	0.000147823	0.000763742	Ccne1
ENSMUSG00000002076	60.02376088	-1.394874916	0.390748334	-3.569752686	0.000357318	0.001675098	Hsf2bp
ENSMUSG00000002083	2301.216799	0.092323389	0.273220913	0.337907476	0.735432914	0.83103792	Bbc3
ENSMUSG00000002100	4.485773776	1.539638892	1.555368957	0.989886603	0.322229549	0.472779568	Mybpc3
ENSMUSG00000002102	6835.633448	0.799073201	0.261354888	3.057425893	0.002232468	0.008331315	Psmc3
ENSMUSG00000002103	3309.32348	1.42786515	0.307699343	4.640455628	3.48E-06	2.62E-05	Acp2
ENSMUSG00000002104	25.37752016	0.866181631	0.979282358	0.884506521	0.376422844	0.528733367	Rapsn
ENSMUSG00000002105	1870.141801	0.910464438	0.371907617	2.448093011	0.014361458	0.040757133	Slc39a13
ENSMUSG00000002107	11404.6201	2.693195969	0.418870886	6.429656635	1.28E-10	2.13E-09	Celf2
ENSMUSG00000002108	57.26840863	-0.080203318	0.518403174	-0.154712244	0.877048177	0.925649004	Nr1h3
ENSMUSG00000002109	678.9073067	-1.052692514	0.306289533	-3.43691965	0.00058837	0.002603987	Ddb2
ENSMUSG00000002111	9.70312628	3.014672917	1.835494944	1.64243052	0.100500814	0.195695545	Spi1
ENSMUSG00000002129	4486.449853	0.053724941	0.157747524	0.340575491	0.733423183	0.829494062	Sf3a1
ENSMUSG00000002147	318.7150675	1.962911522	0.628104983	3.125132858	0.001777248	0.006826639	Stat6
ENSMUSG00000002190	1146.881371	-0.763515206	0.397530652	-1.920644865	0.054776495	0.121740049	Clgn
ENSMUSG00000002204	26.88136093	-2.131310526	1.013362813	-2.10320578	0.035447785	0.085649354	Napsa
ENSMUSG00000002205	1341.439968	0.241089778	0.182606145	1.320271987	0.186744225	0.315971002	Vrk3
ENSMUSG00000002210	878.2059401	0.897666591	0.123322551	7.279014113	3.36E-13	8.21E-12	Smg9
ENSMUSG00000002221	1752.309476	0.083255764	0.321196714	0.259204905	0.795477147	0.873633045	Paxip1
ENSMUSG00000002222	7126.594618	-0.599056914	0.359720755	-1.665338753	0.095845191	0.188528033	Rmnd5a
ENSMUSG00000002227	488.828442	1.272318749	0.324178752	3.924744425	8.68E-05	0.000475082	Mov10
ENSMUSG00000002228	538.9763552	-5.522011447	0.299174024	-18.45752303	4.54E-76	1.69E-72	Ppm1j
ENSMUSG00000002233	2517.472159	0.318468841	0.749371925	0.424981015	0.670850514	0.784401246	Rhoc
ENSMUSG00000002240	0	NA	NA	NA	NA	NA	Prr27
ENSMUSG00000002249	775.1031321	-0.325996519	0.558541675	-0.583656572	0.559451391	0.694447363	Tead3
ENSMUSG00000002250	2255.783597	-1.219753533	0.253823225	-4.805523731	1.54E-06	1.26E-05	Ppard
ENSMUSG00000002257	150.8441972	2.879970176	0.461235951	6.244027963	4.26E-10	6.49E-09	Def6
ENSMUSG00000002265	6252.348826	1.45417121	0.458608019	3.170836858	0.001520005	0.005952364	Peg3
ENSMUSG00000002266	2493.996441	0.478561177	0.771316559	0.620447172	0.534963424	0.67355504	Zim1
ENSMUSG00000002274	7748.454585	-0.44385899	0.37747441	-1.175865115	0.239648781	0.380038198	Metrn
ENSMUSG00000002279	495.6640762	1.149428002	0.209432804	5.488290177	4.06E-08	4.46E-07	Lmf1
ENSMUSG00000002280	984.6169383	0.02798164	0.134498368	0.20804446	0.835194252	0.899159515	Ciao3
ENSMUSG00000002289	55.61158845	-2.079175144	0.513008189	-4.052908294	5.06E-05	0.000291712	Angptl4
ENSMUSG00000002297	354.1287947	-0.535409536	0.480998985	-1.113119888	0.265656943	0.41017231	Dbf4
ENSMUSG00000002307	1366.439599	-0.022329493	0.103729728	-0.215266093	0.829559864	0.895397949	Daxx
ENSMUSG00000002308	1795.919464	-1.39579118	0.374485146	-3.727227083	0.000193598	0.000972534	Cd320
ENSMUSG00000002319	2424.567704	0.689895127	0.211729116	3.258385713	0.00112048	0.004577996	Ipo4
ENSMUSG00000002320	2009.908845	0.083677044	0.288960887	0.289579137	0.77213823	0.857538344	Tm9sf1
ENSMUSG00000002324	988.0051795	-0.836118875	0.855704123	-0.977112126	0.328513645	0.479467235	Rec8
ENSMUSG00000002325	887.8046344	0.988845157	0.372265453	2.656290421	0.007900554	0.024626868	Irf9
ENSMUSG00000002326	902.6071364	1.310772149	0.134928608	9.714560688	2.61E-22	1.88E-20	Gmpr2
ENSMUSG00000002329	1689.321425	1.22420768	0.188996184	6.477420111	9.33E-11	1.58E-09	Mdp1
ENSMUSG00000002332	6766.961987	1.306705102	0.223047677	5.858411615	4.67E-09	5.94E-08	Dhrs1
ENSMUSG00000002341	21708.03325	0.682901096	0.359906865	1.897438373	0.057770105	0.126817401	Ncan
ENSMUSG00000002342	3107.459977	-0.456273438	0.190090229	-2.400299268	0.016381673	0.045501355	Tmem161a
ENSMUSG00000002343	2163.680071	1.191879703	0.374418911	3.183278589	0.001456174	0.005732493	Armc6
ENSMUSG00000002345	1100.272336	0.489831169	0.253292651	1.933854643	0.053131002	0.118831411	Borcs8
ENSMUSG00000002346	1816.295563	-0.431795137	0.138663816	-3.113971263	0.001845875	0.007053926	Slc25a42
ENSMUSG00000002365	866.5764129	1.130946552	0.510137607	2.216944087	0.026626913	0.067759667	Snx9
ENSMUSG00000002372	2987.731223	0.50611335	0.113608606	4.454885673	8.39E-06	5.84E-05	Ranbp3
ENSMUSG00000002379	4220.015475	0.252080889	0.263355857	0.957187327	0.338472713	0.489868056	Ndufa11
ENSMUSG00000002384	287.5850857	-4.336478237	0.436207055	-9.941329904	2.75E-23	2.20E-21	Bmp8b
ENSMUSG00000002393	1824.280944	0.035202392	0.346979039	0.101453944	0.919190116	0.951197432	Nr2f6
ENSMUSG00000002395	1579.393057	0.521575039	0.27799787	1.876183582	0.060630076	0.131700569	Use1
ENSMUSG00000002396	495.1420146	0.938072132	0.333906606	2.809384769	0.004963628	0.016553035	Ocel1
ENSMUSG00000002409	592.5310048	0.847418052	0.237297387	3.571122567	0.000355454	0.001666959	Dyrk1b
ENSMUSG00000002413	2943.526168	0.415736958	0.285787946	1.454704314	0.145751138	0.262020909	Braf
ENSMUSG00000002416	1280.72042	0.544374477	0.199583644	2.727550548	0.006380648	0.020556747	Ndufb2
ENSMUSG00000002428	1199.710873	-0.524164498	0.176632521	-2.967542422	0.003001909	0.010785063	Hltf
ENSMUSG00000002455	5225.720881	-1.104858992	0.163356664	-6.763476709	1.35E-11	2.64E-10	Prpf6
ENSMUSG00000002458	1071.44821	1.087624126	0.255410782	4.258332866	2.06E-05	0.000131619	Rgs19
ENSMUSG00000002459	881.2634145	1.238201564	0.17182394	7.206222604	5.75E-13	1.36E-11	Rgs20
ENSMUSG00000002475	1091.561592	-1.349844756	0.171163632	-7.886282514	3.11E-15	9.97E-14	Abhd3
ENSMUSG00000002477	1805.574713	0.276462396	0.210650805	1.312420314	0.189378356	0.3194888	Snrpd1
ENSMUSG00000002486	1731.331219	-1.497351215	0.244230802	-6.130886032	8.74E-10	1.27E-08	Tchp
ENSMUSG00000002489	1328.595845	0.617556892	0.424090514	1.456191242	0.14533976	0.261394127	Tiam1
ENSMUSG00000002496	8539.662895	-1.097798006	0.231087132	-4.750580427	2.03E-06	1.61E-05	Tsc2
ENSMUSG00000002500	7.894189718	4.020589266	1.049386773	3.831370251	0.000127432	0.000669516	Rpl3l
ENSMUSG00000002504	955.674606	0.887347128	0.346917065	2.557807666	0.010533433	0.03138754	Nherf2
ENSMUSG00000002524	5722.50209	0.233597785	0.144575555	1.615748844	0.106148626	0.204366726	Puf60
ENSMUSG00000002546	4522.474671	0.01134279	0.188363126	0.060217675	0.951982268	0.971895101	Golga2
ENSMUSG00000002550	3553.400656	-0.195685529	0.131411439	-1.489105749	0.136459524	0.249089905	Uck1
ENSMUSG00000002565	34.00078338	-2.38202987	0.947824563	-2.51315482	0.011965681	0.034957246	Scin
ENSMUSG00000002578	728.6111029	2.896690414	0.345983414	8.372338962	5.65E-17	2.24E-15	Ikzf4
ENSMUSG00000002580	3313.960215	-0.367230597	0.201230098	-1.824928778	0.068011778	0.144442744	Mien1
ENSMUSG00000002588	36.20498874	0.579088124	1.42710097	0.405779364	0.684904722	0.795278909	Pon1
ENSMUSG00000002602	3028.262061	0.792582536	0.684966054	1.157112139	0.247226548	0.389004961	Axl
ENSMUSG00000002603	534.9769917	-2.256945871	0.712154122	-3.169181786	0.001528688	0.005980088	Tgfb1
ENSMUSG00000002608	1912.23653	-0.104255231	0.172995666	-0.602646493	0.546743884	0.683220535	Ccdc97
ENSMUSG00000002617	1087.920633	1.546909826	0.426504028	3.626952443	0.000286786	0.00137784	Zfp40
ENSMUSG00000002625	2478.756959	0.446820821	0.206397225	2.164858672	0.03039851	0.075461784	Akap8l
ENSMUSG00000002633	390.4464171	1.001205521	0.910880038	1.099162874	0.271697029	0.416736948	Shh
ENSMUSG00000002635	775.1710317	-0.492231577	0.160867879	-3.059849981	0.002214479	0.008276009	Pdcd2l
ENSMUSG00000002658	2505.92598	0.050631581	0.148766628	0.340342331	0.733598742	0.829647467	Gtf2f1
ENSMUSG00000002660	1871.344416	0.213701172	0.189544497	1.127445929	0.25955399	0.402678021	Clpp
ENSMUSG00000002661	676.9441188	-0.1880479	0.248177634	-0.757714935	0.448621656	0.597521483	Alkbh7
ENSMUSG00000002664	1.965226868	-2.835939388	1.702837567	-1.665419792	0.095829033	0.18851045	Pspn
ENSMUSG00000002668	21.1783572	-3.038761043	0.566035593	-5.368498166	7.94E-08	8.26E-07	Dennd1c
ENSMUSG00000002679	586.2271179	-0.024211506	0.292510077	-0.082771528	0.934033209	0.961119199	Med6
ENSMUSG00000002688	1430.763706	-0.481366192	0.225552139	-2.134168153	0.032829019	0.080521448	Prkd1
ENSMUSG00000002699	40.75238527	2.066112766	0.350923606	5.88764259	3.92E-09	5.04E-08	Lcp2
ENSMUSG00000002718	3327.780021	0.543446156	0.193779133	2.804461699	0.005040068	0.016786511	Cse1l
ENSMUSG00000002728	1490.636932	0.257252527	0.11583299	2.220891702	0.026358297	0.067213658	Naa20
ENSMUSG00000002731	1886.758997	-0.106632241	0.194012031	-0.549616641	0.582582342	0.713794582	Prkra
ENSMUSG00000002732	356.2808209	0.704512431	0.70023194	1.006112962	0.314361234	0.4644325	Fkbp7
ENSMUSG00000002733	1877.505344	-0.805214352	0.270144148	-2.980684043	0.002876054	0.010403035	Plekha3
ENSMUSG00000002741	10221.31643	-0.041316521	0.106786748	-0.386906814	0.698825197	0.805105825	Ykt6
ENSMUSG00000002748	4016.879339	0.148696331	0.205145265	0.724834331	0.468553672	0.615374383	Baz1b
ENSMUSG00000002763	2372.960437	-0.257577012	0.141894504	-1.815271238	0.069482237	0.146991831	Pex6
ENSMUSG00000002767	1835.092305	-0.974586643	0.229799312	-4.241033778	2.22E-05	0.000140957	Mrpl2
ENSMUSG00000002768	4371.618474	-0.130954386	0.257418177	-0.508722373	0.610946838	0.737508383	Mea1
ENSMUSG00000002769	21.95078886	-0.85562245	0.553174117	-1.546750695	0.121923374	0.227958122	Gnmt
ENSMUSG00000002771	413.3473194	2.282447397	0.511326683	4.463775257	8.05E-06	5.62E-05	Grin2d
ENSMUSG00000002778	3133.239174	0.918836335	0.189626891	4.845495964	1.26E-06	1.06E-05	Kdelr1
ENSMUSG00000002781	1078.077393	0.489335726	0.190697207	2.566035101	0.010286842	0.030775666	Tmem143
ENSMUSG00000002791	12.61802731	-2.207698021	0.507556197	-4.349662234	1.36E-05	9.06E-05	Pdxk-ps
ENSMUSG00000002797	1122.467355	-0.740969104	0.297367765	-2.491760008	0.012711189	0.036793546	Ggct
ENSMUSG00000002799	2317.455291	0.636283028	0.24641853	2.582123304	0.009819449	0.029563642	Jag2
ENSMUSG00000002803	864.5624245	0.628552519	0.245312282	2.562254585	0.010399506	0.031059349	Btbd6
ENSMUSG00000002804	655.4715689	0.088120116	0.300052773	0.293682059	0.769000865	0.855311606	Nudt14
ENSMUSG00000002808	3551.892538	1.585624102	0.189592875	8.363310582	6.10E-17	2.40E-15	Epdr1
ENSMUSG00000002812	2754.655927	1.384196293	0.188553969	7.341114598	2.12E-13	5.33E-12	Flii
ENSMUSG00000002814	562.4744785	-0.90494645	0.155660958	-5.813573673	6.12E-09	7.63E-08	Top3a
ENSMUSG00000002820	1374.204205	-0.969821814	0.150304325	-6.452387938	1.10E-10	1.85E-09	Atg4d
ENSMUSG00000002825	495.6788858	0.45436765	0.249814588	1.818819527	0.068938968	0.146162256	Qtrt1
ENSMUSG00000002831	33.61829233	3.707869231	0.828460106	4.475615909	7.62E-06	5.35E-05	Plin4
ENSMUSG00000002833	5345.945513	-0.553665081	0.179515978	-3.084210598	0.002040931	0.007714647	Hdgfl2
ENSMUSG00000002835	948.1270397	-0.823131488	0.380133226	-2.165376323	0.030358878	0.075383322	Chaf1a
ENSMUSG00000002844	4594.940288	0.070085328	0.145509692	0.48165402	0.630051744	0.751770156	Adprh
ENSMUSG00000002845	639.3266546	-0.230323544	0.291302561	-0.790667762	0.429137893	0.57910329	Tmem39a
ENSMUSG00000002846	2246.946398	-1.41903553	0.231020554	-6.142464401	8.13E-10	1.18E-08	Timmdc1
ENSMUSG00000002847	144.51245	1.797917821	0.493770474	3.641201563	0.000271369	0.001313921	Pla1a
ENSMUSG00000002870	1517.102009	-0.4347042	0.270785651	-1.605344293	0.108418057	0.207856997	Mcm2
ENSMUSG00000002871	999.0023134	0.562835595	0.240254591	2.342663229	0.019146657	0.051717958	Tpra1
ENSMUSG00000002881	2881.980738	-0.015377939	0.15709799	-0.097887558	0.922021579	0.953120645	Nab1
ENSMUSG00000002885	964.9256817	0.235658282	0.554903068	0.424683689	0.671067276	0.784514179	Adgre5
ENSMUSG00000002897	1628.315249	-1.396451169	0.407483205	-3.427015281	0.000610255	0.002689901	Il17ra
ENSMUSG00000002900	5901.156116	0.504103446	0.336510965	1.498029779	0.134125514	0.245705445	Lamb1
ENSMUSG00000002908	1391.882766	-1.929519044	0.352771557	-5.469599244	4.51E-08	4.91E-07	Kcnn1
ENSMUSG00000002910	657.0155714	-0.394211369	0.246926315	-1.596473706	0.110383072	0.210742324	Arrdc2
ENSMUSG00000002930	11.18459362	0.872092218	0.65818211	1.325001401	0.185170687	0.313972531	Ppp1r17
ENSMUSG00000002944	357.9373239	-3.395692193	0.463785358	-7.321689084	2.45E-13	6.09E-12	Cd36
ENSMUSG00000002948	1093.143052	1.141424093	0.123225335	9.262901079	1.99E-20	1.11E-18	Map2k7
ENSMUSG00000002949	2415.268555	-0.388657182	0.131982632	-2.94476005	0.003232052	0.011494871	Timm44
ENSMUSG00000002957	14460.46761	-0.275378683	0.246441126	-1.117421787	0.263814024	0.407983702	Ap2a2
ENSMUSG00000002963	1523.213345	0.284571415	0.231754304	1.227901317	0.219484015	0.356593243	Pnkp
ENSMUSG00000002968	5800.21396	-0.050930074	0.178669018	-0.285052631	0.77560382	0.85960792	Med25
ENSMUSG00000002980	2815.544073	-0.202107583	0.893349217	-0.226235809	0.821018021	0.890379364	Bcam
ENSMUSG00000002981	14978.79266	-1.046149695	0.127272805	-8.219742578	2.04E-16	7.51E-15	Clptm1
ENSMUSG00000002983	912.010052	-1.130242525	0.534670173	-2.113906071	0.034523291	0.083842277	Relb
ENSMUSG00000002984	3748.020725	-0.230427961	0.147000608	-1.567530672	0.116990703	0.22079078	Tomm40
ENSMUSG00000002985	49809.36191	0.638901605	0.361655775	1.76660142	0.077295003	0.159538939	Apoe
ENSMUSG00000002992	0	NA	NA	NA	NA	NA	Apoc2
ENSMUSG00000002996	2020.70366	0.262020805	0.291580653	0.898622051	0.368854009	0.521006877	Hbp1
ENSMUSG00000002997	3874.990051	0.406181985	0.386727201	1.050306219	0.293577347	0.442271487	Prkar2b
ENSMUSG00000003031	2971.595842	1.001648136	0.248987958	4.022877825	5.75E-05	0.000327133	Cdkn1b
ENSMUSG00000003032	575.4393464	0.10696724	0.697536589	0.153350006	0.878122268	0.92633332	Klf4
ENSMUSG00000003033	3655.080767	1.316953454	0.189613486	6.945463024	3.77E-12	8.02E-11	Ap1m1
ENSMUSG00000003037	2696.895393	-0.179581403	0.251453964	-0.71417209	0.475120773	0.62093862	Rab8a
ENSMUSG00000003038	5493.80753	0.606679482	0.262028067	2.315322513	0.020595289	0.054896409	Hmgn2
ENSMUSG00000003039	2295.491119	0.277182827	0.216774765	1.278667406	0.201014202	0.334387644	Fam32a
ENSMUSG00000003051	23.31644975	-2.166589755	0.510017612	-4.248068507	2.16E-05	0.000137291	Elf3
ENSMUSG00000003053	0	NA	NA	NA	NA	NA	Cyp2c29
ENSMUSG00000003062	3031.599117	0.15281547	0.162240429	0.941907456	0.346240022	0.498045473	Stard3nl
ENSMUSG00000003068	4156.169045	0.06991169	0.208533036	0.335254744	0.737432929	0.832360011	Stk11
ENSMUSG00000003070	937.910783	-1.508557229	0.341380997	-4.418984198	9.92E-06	6.80E-05	Efna2
ENSMUSG00000003072	13382.16655	-0.26216006	0.225872108	-1.160657074	0.245781385	0.387480742	Atp5f1d
ENSMUSG00000003099	4577.689331	0.622839123	0.145533437	4.279697758	1.87E-05	0.000120751	Ppp5c
ENSMUSG00000003119	1377.378358	-0.319828973	0.279297167	-1.145120722	0.252159153	0.394486837	Cdk12
ENSMUSG00000003123	487.4792447	0.636683298	0.19914803	3.197035385	0.001388479	0.005503334	Lipe
ENSMUSG00000003131	9622.865729	0.721336193	0.248037606	2.90817269	0.003635475	0.012703001	Pafah1b2
ENSMUSG00000003134	1200.690896	-0.24062418	0.223287024	-1.077645158	0.281192141	0.427933862	Tbc1d8
ENSMUSG00000003135	1487.912129	-0.480726279	0.202389773	-2.375249856	0.017537075	0.048211151	Cnot11
ENSMUSG00000003153	3583.577665	1.593257642	0.270426045	5.891657529	3.82E-09	4.94E-08	Slc2a3
ENSMUSG00000003154	1643.756155	0.713287637	0.174517599	4.087196024	4.37E-05	0.000256548	Foxj2
ENSMUSG00000003161	3111.840814	0.523131033	0.256159323	2.042209621	0.041130743	0.096696313	Sri
ENSMUSG00000003166	5385.585029	0.701816396	0.264387871	2.654495436	0.007942711	0.024737605	Dgcr2
ENSMUSG00000003184	1702.40551	-0.271403042	0.244314583	-1.110875328	0.266622016	0.411200407	Irf3
ENSMUSG00000003190	356.4254037	-1.062564285	0.508925162	-2.087859598	0.036810502	0.088353325	Bcl2l12
ENSMUSG00000003198	220.8797172	0.167020624	0.236575665	0.705992411	0.480192857	0.62581333	Zfp959
ENSMUSG00000003199	2712.681368	0.511849161	0.246505925	2.076417272	0.037855375	0.090346363	Mpnd
ENSMUSG00000003200	3668.725086	-0.279149361	0.187440931	-1.489265761	0.1364174	0.249030422	Sh3gl1
ENSMUSG00000003206	62.3116052	2.061337773	0.399377474	5.161377155	2.45E-07	2.34E-06	Ebi3
ENSMUSG00000003208	304.9972092	0.641021008	0.170219669	3.765845695	0.000165986	0.000848021	Yju2
ENSMUSG00000003226	5147.764843	0.150045647	0.292954054	0.512181499	0.60852399	0.73532912	Ranbp2
ENSMUSG00000003227	85.74201524	-0.778819994	1.112945386	-0.69978276	0.484062983	0.629694246	Edar
ENSMUSG00000003228	1007.269212	-0.639378722	0.13838878	-4.620162992	3.83E-06	2.87E-05	Grk5
ENSMUSG00000003233	3592.002396	0.29091679	0.207103717	1.404691298	0.160113094	0.280557853	Dvl3
ENSMUSG00000003234	4174.546365	-0.977483	0.130999063	-7.461755664	8.54E-14	2.25E-12	Abcf3
ENSMUSG00000003235	3642.154836	0.030497671	0.153563553	0.198599673	0.842575909	0.903991377	Eif2b5
ENSMUSG00000003269	2483.451006	0.942231224	0.136443185	6.905667155	5.00E-12	1.04E-10	Cyth2
ENSMUSG00000003271	127.5928799	-0.043800845	0.29420811	-0.148877083	0.881650625	0.92866725	Sult2b1
ENSMUSG00000003273	843.7734428	1.998200283	0.369363304	5.409850576	6.31E-08	6.66E-07	Car11
ENSMUSG00000003279	3713.041826	2.399848351	0.576658331	4.161646894	3.16E-05	0.000192316	Dlgap1
ENSMUSG00000003282	158.1636493	-2.656305977	0.471168522	-5.637698302	1.72E-08	2.02E-07	Plag1
ENSMUSG00000003283	323.7353931	-1.416585609	0.698902062	-2.026872843	0.042675418	0.099654849	Hck
ENSMUSG00000003299	1901.456123	-0.458953848	0.165109752	-2.779689521	0.005441089	0.017927789	Mrpl4
ENSMUSG00000003308	2435.923717	0.450577024	0.121916296	3.695789972	0.000219204	0.001086946	Keap1
ENSMUSG00000003309	10.35131445	-2.412624412	0.80567245	-2.994547489	0.002748523	0.009997887	Ap1m2
ENSMUSG00000003316	12666.74164	-0.145175413	0.196469039	-0.738922599	0.459953999	0.607748144	Glg1
ENSMUSG00000003341	65.80758034	-3.608032029	0.381115454	-9.467031546	2.88E-21	1.81E-19	Atp8b3
ENSMUSG00000003344	4693.413977	-0.174307496	0.230977979	-0.754649842	0.450459109	0.599021606	Btbd2
ENSMUSG00000003345	5864.332838	-0.061690803	0.153635458	-0.401540138	0.688022493	0.797379885	Csnk1g2
ENSMUSG00000003346	9456.13527	-1.582964747	0.175005006	-9.045254114	1.49E-19	7.75E-18	Abhd17a
ENSMUSG00000003348	2654.216505	0.473995666	0.240847913	1.968028955	0.049064706	0.111464904	Mob3a
ENSMUSG00000003352	3734.266559	1.378485089	0.284803072	4.840134209	1.30E-06	1.08E-05	Cacnb3
ENSMUSG00000003354	763.3633506	-2.017303075	0.414247863	-4.869797179	1.12E-06	9.45E-06	Ccdc65
ENSMUSG00000003355	354.6302403	-2.039399476	0.772449063	-2.640173408	0.008286362	0.025651864	Fkbp11
ENSMUSG00000003360	2859.564713	0.576961156	0.14518353	3.974012436	7.07E-05	0.000395581	Ddx23
ENSMUSG00000003363	17391.97916	-0.445442551	0.255401662	-1.744086346	0.081144035	0.16584479	Pld3
ENSMUSG00000003378	4524.392998	2.613672264	0.243761059	10.72227154	8.00E-27	8.74E-25	Grik5
ENSMUSG00000003379	3.452130003	-0.818421298	0.86184097	-0.949619856	0.342305446	0.493783698	Cd79a
ENSMUSG00000003380	4106.834618	0.207675536	0.194242971	1.069153418	0.285000545	0.432451839	Rabac1
ENSMUSG00000003382	1331.424971	-1.102550392	0.171830902	-6.41648492	1.39E-10	2.31E-09	Etv3
ENSMUSG00000003402	12006.81003	-0.906771387	0.339370856	-2.671918851	0.007541888	0.023681312	Prkcsh
ENSMUSG00000003410	9342.479507	1.845432454	0.485959431	3.79750312	0.000146161	0.000756203	Elavl3
ENSMUSG00000003411	2351.048452	0.355868743	0.389642341	0.913321539	0.361073458	0.513358931	Rab3b
ENSMUSG00000003418	160.8248512	-0.363498004	0.508340124	-0.715068488	0.474566725	0.620405559	St8sia6
ENSMUSG00000003420	741.7435145	0.017217567	0.576662489	0.029857269	0.976180885	0.986876584	Fcgrt
ENSMUSG00000003421	1712.007971	0.184267509	0.154826467	1.190155104	0.233985436	0.37337932	Nosip
ENSMUSG00000003423	1362.775585	1.13004433	0.163795413	6.899120716	5.23E-12	1.09E-10	Pih1d1
ENSMUSG00000003429	8728.74684	0.116557475	0.242150848	0.48134242	0.630273153	0.751904814	Rps11
ENSMUSG00000003435	8470.292999	-0.248474363	0.135313894	-1.836281224	0.066316075	0.14160155	Supt5
ENSMUSG00000003436	163.3537521	-0.641412241	0.262987406	-2.438946608	0.014730144	0.041627006	Dll3
ENSMUSG00000003437	5067.184499	-0.906743413	0.268114517	-3.381925835	0.000719796	0.003110261	Paf1
ENSMUSG00000003438	2471.387446	-0.920825036	0.215992778	-4.263221419	2.02E-05	0.000129055	Timm50
ENSMUSG00000003444	1246.198555	-0.929139881	0.238370107	-3.897887583	9.70E-05	0.000525901	Med29
ENSMUSG00000003452	1201.423358	0.559327588	0.459901436	1.216190132	0.223912502	0.361715035	Bicd1
ENSMUSG00000003458	5544.468882	1.349838315	0.415912987	3.245482487	0.001172518	0.004758941	Ncstn
ENSMUSG00000003464	6615.276306	0.113839607	0.118441588	0.961145565	0.336478982	0.487712416	Pex19
ENSMUSG00000003469	2266.628761	2.774510236	0.462587431	5.997807229	2.00E-09	2.72E-08	Phyhip
ENSMUSG00000003476	160.7204807	-2.497784759	0.278995386	-8.952781603	3.47E-19	1.73E-17	Crhr2
ENSMUSG00000003477	185.0212468	5.381649447	0.529902949	10.15591526	3.12E-24	2.69E-22	Inmt
ENSMUSG00000003484	5.969996525	-4.54614575	1.41658821	-3.20922179	0.001330948	0.005301957	Cyp4f18
ENSMUSG00000003500	4257.02541	0.541257391	0.378217319	1.43107511	0.15240869	0.270764438	Impdh1
ENSMUSG00000003505	0	NA	NA	NA	NA	NA	Psg18
ENSMUSG00000003518	2611.542117	1.712021493	0.277750314	6.163886794	7.10E-10	1.04E-08	Dusp3
ENSMUSG00000003526	327.1164496	-1.335973007	0.386861468	-3.453362815	0.000553644	0.002467864	Prodh
ENSMUSG00000003527	1718.672464	-0.275787597	0.124905687	-2.2079667	0.027246595	0.06904057	Ess2
ENSMUSG00000003528	5963.243174	0.314001601	0.222829029	1.409159309	0.158788067	0.27876978	Slc25a1
ENSMUSG00000003531	2915.115648	-0.25288496	0.254685109	-0.992931864	0.32074316	0.471287232	Dgcr6
ENSMUSG00000003534	10349.06179	1.68969762	0.611853901	2.761603083	0.005751836	0.018802195	Ddr1
ENSMUSG00000003541	2395.029787	-1.890186892	0.689126287	-2.742874462	0.006090396	0.019748222	Ier3
ENSMUSG00000003545	202.324409	-0.887110077	0.474784485	-1.868447906	0.061699665	0.13350196	Fosb
ENSMUSG00000003546	1357.792255	-0.136472539	0.116727789	-1.169152095	0.242342358	0.383278202	Klc4
ENSMUSG00000003549	860.2486734	1.081538327	0.179823278	6.014451194	1.80E-09	2.47E-08	Ercc1
ENSMUSG00000003555	1.154489997	-2.782910339	1.562627504	-1.78091729	0.074925964	0.155682881	Cyp17a1
ENSMUSG00000003559	136.1782751	-2.150879832	0.787390378	-2.731656232	0.006301686	0.020324804	As3mt
ENSMUSG00000003573	2341.915908	1.454074092	0.268936765	5.406750892	6.42E-08	6.77E-07	Homer3
ENSMUSG00000003575	4690.052156	0.739281886	0.427924957	1.727597034	0.084060495	0.170299297	Crtc1
ENSMUSG00000003581	1670.296266	1.146738854	0.182616574	6.279489462	3.40E-10	5.24E-09	Rnf215
ENSMUSG00000003585	383.4344572	1.312223294	0.280367905	4.680362025	2.86E-06	2.21E-05	Sec14l2
ENSMUSG00000003604	189.6403978	2.287764112	0.281228952	8.134881193	4.12E-16	1.46E-14	Aven
ENSMUSG00000003617	9369.07065	1.344598416	0.713036136	1.885736709	0.059330444	0.129393874	Cp
ENSMUSG00000003623	2778.140253	0.326698017	0.141375826	2.310847806	0.020841263	0.055418234	Crot
ENSMUSG00000003644	2394.390594	-0.690615383	0.237514541	-2.907676216	0.003641251	0.01271978	Rps6ka1
ENSMUSG00000003657	4519.694079	2.138210369	0.512696669	4.170517384	3.04E-05	0.00018576	Calb2
ENSMUSG00000003660	6571.239096	-0.234181207	0.264577539	-0.885113711	0.376095305	0.528386991	Snrnp200
ENSMUSG00000003662	2304.230877	-0.775539778	0.200135334	-3.875076738	0.000106591	0.000572579	Ciao1
ENSMUSG00000003665	6.157922374	-1.929449922	1.175013426	-1.642066276	0.10057627	0.19579867	Has1
ENSMUSG00000003680	1419.389496	-0.769003369	0.207932958	-3.698323609	0.000217028	0.001077179	Taf6l
ENSMUSG00000003721	1978.50783	-0.811937787	0.22483137	-3.611318953	0.000304644	0.001454004	Insig2
ENSMUSG00000003731	5241.333052	0.324731824	0.169452666	1.916357121	0.055319655	0.122665321	Kpna6
ENSMUSG00000003746	2237.631369	0.522636408	0.594129607	0.879667335	0.37903955	0.531436895	Man1a
ENSMUSG00000003752	675.0403313	0.685765778	0.19597017	3.499337567	0.000466416	0.002116255	Itpkc
ENSMUSG00000003762	1520.981456	0.924539471	0.408314961	2.264280177	0.023556888	0.061230088	Coq8b
ENSMUSG00000003778	2093.023333	0.348141299	0.181004702	1.92338263	0.054432014	0.121139415	Brd8
ENSMUSG00000003779	641.6569265	0.144913809	0.872410464	0.166107372	0.868072453	0.919707372	Kif20a
ENSMUSG00000003808	2021.22583	0.80287032	0.14223522	5.644666064	1.66E-08	1.94E-07	Farsa
ENSMUSG00000003809	2172.098922	-1.295377028	0.240827809	-5.378851531	7.50E-08	7.82E-07	Gcdh
ENSMUSG00000003810	7698.399957	0.356281093	0.262682926	1.356316141	0.174998602	0.300556613	Mast2
ENSMUSG00000003812	554.9848502	-1.421610312	0.549789409	-2.585736082	0.00971713	0.029323206	Dnase2a
ENSMUSG00000003813	2245.710125	-0.240745147	0.173854695	-1.384749183	0.166129174	0.288658837	Rad23a
ENSMUSG00000003814	30897.80791	-0.061103777	0.426177809	-0.143376251	0.885993038	0.931520903	Calr
ENSMUSG00000003824	1521.949692	-0.135842641	0.44009233	-0.308668505	0.757573704	0.847221062	Syce2
ENSMUSG00000003847	2448.203829	0.047702648	0.336174036	0.141898667	0.887160047	0.932360988	Nfat5
ENSMUSG00000003848	1331.296899	-0.080718229	0.230558208	-0.350099136	0.726264299	0.824710636	Nob1
ENSMUSG00000003849	416.1632076	-0.016489226	0.499118711	-0.033036683	0.973645335	0.985088857	Nqo1
ENSMUSG00000003863	2635.383388	1.7494208	0.397463015	4.401468147	1.08E-05	7.32E-05	Ppfia3
ENSMUSG00000003865	1457.916401	0.701317168	0.143398885	4.890673789	1.00E-06	8.57E-06	Gys1
ENSMUSG00000003868	3314.749856	-1.049822449	0.193433805	-5.427295664	5.72E-08	6.09E-07	Ruvbl2
ENSMUSG00000003872	876.5662534	-0.228608854	0.344433446	-0.663724316	0.506866773	0.649713081	Lin7b
ENSMUSG00000003873	3457.271609	0.467153461	0.295336423	1.581767182	0.113702729	0.215708055	Bax
ENSMUSG00000003882	0.651819186	0.556761329	2.62101986	0.212421637	0.831778107	NA	Il7r
ENSMUSG00000003923	2053.200082	-1.046055481	0.147887514	-7.073318446	1.51E-12	3.37E-11	Tfam
ENSMUSG00000003929	1268.56064	-0.049541381	0.389498753	-0.127192656	0.898787918	0.939532945	Zfp81
ENSMUSG00000003934	10321.80203	3.239548047	0.470239529	6.889144459	5.61E-12	1.16E-10	Efnb3
ENSMUSG00000003948	5158.793795	-0.288270591	0.275064297	-1.048011664	0.294633233	0.443580661	Mmd
ENSMUSG00000003949	1453.498242	-3.154430866	0.256324799	-12.30638191	8.37E-35	1.82E-32	Hlf
ENSMUSG00000003955	2346.313254	-0.632991447	0.361834919	-1.749392923	0.080223123	0.164284072	Fam162a
ENSMUSG00000003970	21438.27169	-0.691859326	0.218960473	-3.159745305	0.001579071	0.006157811	Rpl8
ENSMUSG00000003974	289.654895	2.407318997	0.359492406	6.696439087	2.14E-11	4.06E-10	Grm3
ENSMUSG00000003992	4674.531041	0.111266806	0.345354663	0.322181276	0.747315368	0.839451901	Ssbp2
ENSMUSG00000004018	349.0988383	-0.230814046	0.179780151	-1.283868353	0.199188022	0.332323662	Fancl
ENSMUSG00000004031	3365.249829	1.062298199	0.615571925	1.725709305	0.084399723	0.170827499	Brinp2
ENSMUSG00000004032	3890.478971	0.42475453	0.186611693	2.276141019	0.022837571	0.059723049	Gstm5
ENSMUSG00000004035	1080.217732	-0.411839834	0.648760896	-0.634809892	0.525552411	0.665723515	Gstm7
ENSMUSG00000004038	2.596661118	-2.557112637	1.288870839	-1.983994485	0.047256455	0.10817573	Gstm3
ENSMUSG00000004040	8888.863461	-0.691642471	0.304393194	-2.272200837	0.023074383	0.060215699	Stat3
ENSMUSG00000004043	192.3879694	-2.358916448	0.440793167	-5.351526806	8.72E-08	9.02E-07	Stat5a
ENSMUSG00000004044	9271.162702	0.058056348	0.857104847	0.06773541	0.945996261	0.968406617	Cavin1
ENSMUSG00000004054	1368.307226	-0.511172075	0.197525794	-2.587875056	0.009657	0.029169956	Map3k11
ENSMUSG00000004056	4081.113514	0.726891913	0.113216082	6.420394525	1.36E-10	2.25E-09	Akt2
ENSMUSG00000004069	4186.747953	-0.694294231	0.145686204	-4.765682769	1.88E-06	1.51E-05	Dnaja3
ENSMUSG00000004070	2923.076483	-0.088085661	0.239233403	-0.368199672	0.712724355	0.814368374	Hmox2
ENSMUSG00000004071	5909.245878	0.086820717	0.185133399	0.468963017	0.639096071	0.758677564	Cdip1
ENSMUSG00000004085	1467.375073	1.171803114	0.372207743	3.148250236	0.00164251	0.00637758	Map3k20
ENSMUSG00000004096	2984.638816	-0.497408767	0.34551571	-1.439612591	0.149977035	0.267719466	Cwc15
ENSMUSG00000004098	4480.731153	-1.272065267	0.574167404	-2.215495445	0.026726077	0.067965652	Col5a3
ENSMUSG00000004099	4478.190489	0.017317795	0.21811835	0.079396324	0.936717392	0.962558126	Dnmt1
ENSMUSG00000004100	1223.95089	-0.557450035	0.18099216	-3.079967854	0.002070229	0.007810696	Ppan
ENSMUSG00000004105	1554.463565	2.354190077	0.762736089	3.086506738	0.002025234	0.007665299	Angptl2
ENSMUSG00000004110	3318.875323	1.723641816	0.696163497	2.475915246	0.013289512	0.03818395	Cacna1e
ENSMUSG00000004113	6129.173656	0.691948473	0.582378794	1.188141602	0.234777626	0.374270259	Cacna1b
ENSMUSG00000004127	500.8811113	-0.609338186	0.205837114	-2.960293094	0.003073465	0.010999423	Trmt10a
ENSMUSG00000004151	1973.380716	2.237378467	0.58775285	3.806665448	0.000140853	0.000732369	Etv1
ENSMUSG00000004187	9153.666462	1.087352806	0.476550116	2.281717642	0.022506016	0.059033359	Kifc2
ENSMUSG00000004207	92707.93821	0.379766497	0.180476277	2.104246069	0.035356988	0.085469512	Psap
ENSMUSG00000004221	3183.745299	0.320657358	0.165146235	1.941657093	0.052178626	0.117162979	Ikbkg
ENSMUSG00000004231	181.3799708	0.111644348	0.896660219	0.124511321	0.900910438	0.940596955	Pax2
ENSMUSG00000004233	457.7951299	0.33181898	0.183579939	1.80749042	0.070685847	0.148946808	Wars2
ENSMUSG00000004263	522.0373933	1.585341634	0.224348397	7.066427302	1.59E-12	3.53E-11	Atn1
ENSMUSG00000004264	5025.037	-0.345719766	0.192420837	-1.796685693	0.072385532	0.151683733	Phb2
ENSMUSG00000004266	57.12987036	-0.17700185	0.920294946	-0.192331654	0.847482425	0.906907957	Ptpn6
ENSMUSG00000004267	7471.116994	0.412679523	0.321815362	1.282348738	0.199720338	0.332935232	Eno2
ENSMUSG00000004268	1720.468854	-0.056999588	0.229107643	-0.248789554	0.803523572	0.879289561	Emg1
ENSMUSG00000004270	2790.56677	-0.297162905	0.287667555	-1.033008067	0.301600123	0.451152594	Lpcat3
ENSMUSG00000004285	5450.063696	-0.595204701	0.203629233	-2.922982583	0.003466959	0.012201792	Atp6v1f
ENSMUSG00000004296	2.136199981	-4.511218632	1.562286538	-2.887574413	0.003882248	0.013434038	Il12b
ENSMUSG00000004317	1842.342084	0.498803485	0.22655975	2.201642103	0.027690599	0.069989055	Clcn5
ENSMUSG00000004319	8635.796116	-0.07350834	0.325081889	-0.226122532	0.82110612	0.890424866	Clcn3
ENSMUSG00000004328	192.1823097	-1.531902118	0.473512422	-3.235188871	0.001215623	0.00490684	Hif3a
ENSMUSG00000004341	13.06811441	-7.132300412	1.09922898	-6.4884574	8.67E-11	1.48E-09	Gpx6
ENSMUSG00000004344	0	NA	NA	NA	NA	NA	Gpx5
ENSMUSG00000004347	339.3239404	-0.126766886	0.326501581	-0.388258108	0.697825035	0.804557017	Pde1c
ENSMUSG00000004356	1212.358094	0.849084499	0.219279038	3.872164473	0.000107873	0.000578276	Utp20
ENSMUSG00000004359	1.934695774	-3.554671695	1.533789499	-2.317574673	0.020472448	0.054654592	Spic
ENSMUSG00000004360	1861.112681	1.967044176	0.431238685	4.561381539	5.08E-06	3.71E-05	9330159F19Rik
ENSMUSG00000004364	4846.733061	0.283641273	0.156789119	1.809062236	0.070441335	0.148540563	Cul3
ENSMUSG00000004366	699.6707998	0.361532743	0.522652799	0.691726409	0.489109159	0.634204904	Sst
ENSMUSG00000004371	75.7431523	-1.190339484	0.442750291	-2.688512029	0.007177125	0.022694246	Il11
ENSMUSG00000004383	8351.785109	0.805880179	0.358588266	2.24736907	0.02461645	0.063508592	Large1
ENSMUSG00000004393	2270.255139	-0.280451355	0.133256197	-2.104602718	0.035325905	0.085441833	Ddx56
ENSMUSG00000004394	4877.475915	-1.088920683	0.394184443	-2.762464888	0.005736673	0.018762025	Tmed4
ENSMUSG00000004415	1724.900487	0.108090552	0.436673859	0.247531538	0.804496887	0.87994901	Col26a1
ENSMUSG00000004446	1861.616269	-0.447055757	0.248363837	-1.800003427	0.071860097	0.150897535	Bid
ENSMUSG00000004451	1267.835152	0.415342798	0.28572711	1.453634544	0.146047654	0.262391382	Ralb
ENSMUSG00000004455	2590.411834	-0.093507017	0.12656147	-0.738826889	0.460012122	0.607793778	Ppp1cc
ENSMUSG00000004460	6910.263915	-1.165557259	0.293645507	-3.969266456	7.21E-05	0.000402851	Dnajb11
ENSMUSG00000004462	1246.078711	-0.875947729	0.118437688	-7.395852983	1.41E-13	3.60E-12	Tbccd1
ENSMUSG00000004473	120.0089449	-0.164140667	0.259211425	-0.633230837	0.526582911	0.666608473	Clec11a
ENSMUSG00000004500	716.2421611	0.51528128	0.264836421	1.945658675	0.051695754	0.116278708	Zfp324
ENSMUSG00000004508	1536.38492	1.321698007	0.284345582	4.648210098	3.35E-06	2.54E-05	Gab2
ENSMUSG00000004530	8177.99985	-0.262960596	0.171468232	-1.533582013	0.125132516	0.232708515	Coro1c
ENSMUSG00000004535	7539.360756	0.017632962	0.15413731	0.114397756	0.908922493	0.945135108	Tax1bp1
ENSMUSG00000004540	7.033497609	0.185653691	0.87125426	0.213087843	0.831258447	0.896261364	Psg17
ENSMUSG00000004542	0.614196131	1.660742656	3.415491166	0.486238311	0.626798211	NA	Psg19
ENSMUSG00000004552	0.237189498	-1.408378147	3.525592112	-0.399472798	0.689544863	NA	Ctse
ENSMUSG00000004558	8740.163048	1.111285874	0.4958848	2.241016206	0.025025025	0.064360628	Ndrg2
ENSMUSG00000004561	963.7634656	-0.371766279	0.209962915	-1.770628302	0.076622532	0.158489192	Mettl17
ENSMUSG00000004562	2371.835897	1.571964815	0.305062592	5.15292552	2.56E-07	2.44E-06	Arhgef40
ENSMUSG00000004565	2035.445795	1.341945472	0.308358538	4.351899843	1.35E-05	8.97E-05	Pnpla6
ENSMUSG00000004567	4300.949916	-1.003052768	0.245832554	-4.080227576	4.50E-05	0.000263354	Mcoln1
ENSMUSG00000004568	3261.7445	-0.088418503	0.311737395	-0.283631365	0.776692898	0.860451059	Arhgef18
ENSMUSG00000004591	2234.369569	-0.517007284	0.281362628	-1.837512282	0.066134305	0.14125963	Pkn2
ENSMUSG00000004609	5.557842778	1.784786645	1.323603399	1.348430085	0.177520093	0.303821503	Cd33
ENSMUSG00000004610	408.2165707	-0.483484964	0.386907413	-1.249614114	0.211440545	0.346831694	Etfb
ENSMUSG00000004612	2.593682279	-1.509252743	1.429683048	-1.055655479	0.291125644	0.439344498	Nkg7
ENSMUSG00000004626	1246.816163	0.700416647	0.150687101	4.648152635	3.35E-06	2.54E-05	Stxbp2
ENSMUSG00000004630	2.492556223	-1.534477078	1.151073583	-1.333083394	0.182504438	0.310479894	Pcp2
ENSMUSG00000004631	1041.857793	2.531865968	0.370431784	6.834904771	8.21E-12	1.65E-10	Sgce
ENSMUSG00000004633	1319.41635	1.348920793	0.459077426	2.938329609	0.00329986	0.011704149	Chn2
ENSMUSG00000004637	1420.953941	-1.779048357	0.249760578	-7.123015055	1.06E-12	2.41E-11	Wwox
ENSMUSG00000004642	1493.851043	-0.01620756	0.165089074	-0.098174641	0.921793619	0.953035911	Slbp
ENSMUSG00000004651	3.034697847	-0.553148963	0.948174788	-0.583382906	0.559635562	0.694576919	Tyr
ENSMUSG00000004654	5.030144888	-5.762735631	1.256058317	-4.587952291	4.48E-06	3.30E-05	Ghrhr
ENSMUSG00000004655	479.1248501	3.157986281	0.875350042	3.607683931	0.000308943	0.001473144	Aqp1
ENSMUSG00000004661	377.9749194	-1.559625813	0.29136501	-5.352824668	8.66E-08	8.96E-07	Arid3b
ENSMUSG00000004665	5304.304327	0.671794847	1.096701377	0.612559499	0.540167645	0.677571467	Cnn2
ENSMUSG00000004667	4303.372316	-1.29093353	0.204474732	-6.313413484	2.73E-10	4.29E-09	Polr2e
ENSMUSG00000004668	32.36247319	0.540467738	0.676874454	0.798475603	0.424594546	0.57505253	Abca13
ENSMUSG00000004677	4246.233632	-0.067956723	0.176104026	-0.385889661	0.699578388	0.80556804	Myo9b
ENSMUSG00000004698	1924.906473	2.082461369	0.439638439	4.736759083	2.17E-06	1.72E-05	Hdac9
ENSMUSG00000004707	9.734336645	2.186362792	1.571201452	1.391522895	0.164066922	0.28579823	Ly9
ENSMUSG00000004709	15.23570982	-0.737889085	0.85512324	-0.86290379	0.388190366	0.540609432	Cd244a
ENSMUSG00000004730	70.81478123	1.92667821	0.941018658	2.047438904	0.04061501	0.095742452	Adgre1
ENSMUSG00000004748	595.6983314	0.122924672	0.353978237	0.347266185	0.728391353	0.826191521	Mtfp1
ENSMUSG00000004768	1906.768599	0.691294901	0.147491448	4.687016852	2.77E-06	2.15E-05	Rab23
ENSMUSG00000004771	7077.492958	-0.257483196	0.126840198	-2.029981036	0.042358467	0.099020975	Rab11a
ENSMUSG00000004788	2774.023291	-0.903257682	0.296295823	-3.048499544	0.002299873	0.008543786	Eif2b2
ENSMUSG00000004789	7424.24934	0.2520741	0.137325541	1.835595166	0.066417553	0.141725516	Dlst
ENSMUSG00000004791	181.2576615	1.27257841	0.387446274	3.284528706	0.001021531	0.004226623	Pgf
ENSMUSG00000004798	4313.059838	0.634649064	0.259078692	2.449638215	0.014299982	0.040604732	Ulk2
ENSMUSG00000004814	0.437286845	2.311959946	3.468815542	0.666498382	0.505092598	NA	Ccl24
ENSMUSG00000004815	2910.636198	0.340234892	0.305499841	1.113699082	0.265408303	0.409920898	Dgkq
ENSMUSG00000004821	0.862754428	-0.480268681	2.019205123	-0.237850368	0.811997151	NA	Tmed11
ENSMUSG00000004837	13.46676788	1.074502233	0.987510034	1.088092471	0.276554287	0.422352646	Grap
ENSMUSG00000004842	1.14394496	-2.766260642	1.799653079	-1.537107721	0.124266933	0.231436884	Pou1f1
ENSMUSG00000004843	3046.651791	0.613997347	0.208258427	2.948247309	0.003195813	0.011378384	Chmp2b
ENSMUSG00000004846	3281.785453	0.468611941	0.544106836	0.861249867	0.38910044	0.541455331	Plod3
ENSMUSG00000004849	6216.578747	0.324086402	0.172609553	1.877569329	0.060440105	0.131375345	Ap1s1
ENSMUSG00000004864	138.6551781	-0.841394482	0.705669994	-1.192334221	0.233130221	0.372346709	Mapk13
ENSMUSG00000004865	2453.605935	0.769269661	0.207324824	3.71045611	0.000206886	0.00103273	Srpk1
ENSMUSG00000004872	39.20798089	-5.103994583	0.572380946	-8.917128733	4.79E-19	2.37E-17	Pax3
ENSMUSG00000004880	1113.385217	-0.509116571	0.306450337	-1.661334672	0.09664625	0.189725747	Lbr
ENSMUSG00000004885	76.57708466	-1.638549789	0.725989363	-2.256988701	0.024008781	0.062255937	Crabp2
ENSMUSG00000004891	14768.95384	0.715610136	0.538118406	1.329837688	0.183571756	0.311950129	Nes
ENSMUSG00000004892	3224.439209	0.405800333	0.229703338	1.766627932	0.07729056	0.159538939	Bcan
ENSMUSG00000004894	24.80830844	-1.615600435	0.369344213	-4.374240559	1.22E-05	8.19E-05	Hapln2
ENSMUSG00000004895	2032.262246	0.016767038	0.15469541	0.108387429	0.913688373	0.947996614	Prcc
ENSMUSG00000004896	1095.419094	-0.135875381	0.222086894	-0.611811793	0.540662286	0.677965895	Mettl25b
ENSMUSG00000004897	5346.724936	1.49428292	0.242113588	6.171825919	6.75E-10	9.96E-09	Hdgf
ENSMUSG00000004902	508.5031418	5.696342081	0.575446114	9.899001742	4.20E-23	3.29E-21	Slc25a18
ENSMUSG00000004929	6014.75012	-1.373923726	0.239185289	-5.74418155	9.24E-09	1.12E-07	Thop1
ENSMUSG00000004931	1132.02845	-0.049084473	0.127127033	-0.386105709	0.699418382	0.805504909	Apba3
ENSMUSG00000004933	2235.17562	2.740768673	0.40318001	6.797878381	1.06E-11	2.11E-10	Matk
ENSMUSG00000004934	1660.092228	-0.564422349	0.126665972	-4.455990361	8.35E-06	5.82E-05	Pias4
ENSMUSG00000004936	6350.196956	-0.224299411	0.098327256	-2.281151951	0.022539457	0.059097329	Map2k1
ENSMUSG00000004937	9936.047159	-0.845064084	0.129073374	-6.547160405	5.86E-11	1.04E-09	Sgta
ENSMUSG00000004939	6.921861034	-1.37556679	0.885446018	-1.553529817	0.120296611	0.225708495	Nmrk2
ENSMUSG00000004945	2724.408005	-0.22311334	0.218916763	-1.019169742	0.308122389	0.458052481	Tmem242
ENSMUSG00000004947	845.3708513	-0.172811884	0.170599802	-1.012966497	0.311076164	0.460973883	Dtx2
ENSMUSG00000004948	14.6556526	-1.727596387	0.940879849	-1.836149843	0.066335498	0.141608284	Zp3
ENSMUSG00000004951	1478.740444	-1.310458211	0.964745724	-1.358345706	0.174354014	0.299778231	Hspb1
ENSMUSG00000004952	668.4180859	-2.140252718	0.131428934	-16.28448662	1.27E-59	1.85E-56	Rasa4
ENSMUSG00000004961	3044.037199	2.391652194	0.336035339	7.117263926	1.10E-12	2.50E-11	Syt5
ENSMUSG00000004980	16858.53879	1.250815895	0.113359767	11.03403731	2.62E-28	3.34E-26	Hnrnpa2b1
ENSMUSG00000004988	0.132808243	-0.663029528	3.533811541	-0.187624473	0.85117104	NA	Fxyd4
ENSMUSG00000004994	811.5869696	-1.139546102	0.150755927	-7.558880941	4.07E-14	1.13E-12	Yju2b
ENSMUSG00000004996	507.59254	1.560666686	0.185159676	8.428761179	3.49E-17	1.42E-15	Mri1
ENSMUSG00000005034	11350.5327	0.84620692	0.362353819	2.335305649	0.019527459	0.052594225	Prkacb
ENSMUSG00000005043	1202.10303	-0.45874515	0.160617457	-2.856135061	0.004288327	0.014635575	Sgsh
ENSMUSG00000005045	6125.49997	2.013743228	0.533677748	3.773331819	0.000161082	0.000824739	Chd5
ENSMUSG00000005054	1578.879098	-0.077740222	0.46686511	-0.166515382	0.867751379	0.919548021	Cstb
ENSMUSG00000005057	766.7513047	-0.893104261	0.252732204	-3.533796828	0.000409636	0.001890899	Sh2b2
ENSMUSG00000005069	3987.268658	-0.247015639	0.127603992	-1.935798674	0.052892363	0.118413871	Pex5
ENSMUSG00000005078	2524.215136	-0.059200634	0.101522503	-0.583128196	0.559807004	0.69472064	Jkamp
ENSMUSG00000005087	4955.952761	0.670633354	0.559524078	1.198578185	0.230692005	0.369696184	Cd44
ENSMUSG00000005089	14522.33711	2.246428661	0.695563357	3.229653543	0.001239403	0.004987408	Slc1a2
ENSMUSG00000005102	1300.757086	-0.201441713	0.273928163	-0.735381534	0.462107165	0.609343797	Eif2ak4
ENSMUSG00000005103	12460.39454	0.496255358	0.153207309	3.239110203	0.001199032	0.004849618	Wdr1
ENSMUSG00000005107	421.3063722	2.498636692	0.320554165	7.794740989	6.45E-15	1.98E-13	Slc2a9
ENSMUSG00000005124	872.3527644	2.53744244	0.904244409	2.806146672	0.005013786	0.016703564	Ccn4
ENSMUSG00000005125	5351.750186	2.310747818	0.51571349	4.480681349	7.44E-06	5.23E-05	Ndrg1
ENSMUSG00000005131	97.40571214	0.52249466	0.747171851	0.6992965	0.484366754	0.629901125	4930550C14Rik
ENSMUSG00000005142	6447.690281	-0.545965853	0.578184474	-0.944276226	0.345028512	0.496768002	Man2b1
ENSMUSG00000005148	397.7426454	-1.153685422	0.31750906	-3.633551189	0.000279547	0.001347771	Klf5
ENSMUSG00000005150	984.5265137	0.279440493	0.150824606	1.852751362	0.063918005	0.137413711	Wdr83
ENSMUSG00000005161	10162.28698	1.12156809	0.229794618	4.880741342	1.06E-06	8.99E-06	Prdx2
ENSMUSG00000005198	4062.052179	0.677294388	0.27387942	2.472965613	0.013399704	0.038458239	Polr2a
ENSMUSG00000005202	5.799758018	-2.023014321	0.96561498	-2.095052752	0.036166303	0.087111384	Shbg
ENSMUSG00000005204	4625.377006	-0.435968858	0.100292463	-4.34697528	1.38E-05	9.15E-05	Senp3
ENSMUSG00000005220	15.53226385	-4.181610052	1.101430405	-3.7965268	0.000146738	0.000758735	Corin
ENSMUSG00000005225	883.972008	-0.6044846	0.142607325	-4.238804717	2.25E-05	0.00014211	Plekha8
ENSMUSG00000005232	1.348985728	-2.98470466	2.354058586	-1.267897358	0.204834608	0.338950652	G6pc2
ENSMUSG00000005233	1073.35626	-0.771871513	0.669778202	-1.152428538	0.24914502	0.391271712	Spc25
ENSMUSG00000005237	229.3724935	0.315744092	0.318669102	0.990821168	0.321772911	0.472321899	Dnah2
ENSMUSG00000005251	265.2581517	-3.722232875	0.302971367	-12.28575792	1.08E-34	2.31E-32	Ripk4
ENSMUSG00000005262	3989.71338	0.211813597	0.22587649	0.937740783	0.34837764	0.500183479	Ufd1
ENSMUSG00000005267	781.1106641	0.175048702	0.36693364	0.4770582	0.633320679	0.754278458	Zfp287
ENSMUSG00000005268	121.1823946	2.40658844	0.56927356	4.227472709	2.36E-05	0.000148762	Prlr
ENSMUSG00000005299	2914.991472	0.837209342	0.187743523	4.459324776	8.22E-06	5.74E-05	Letm1
ENSMUSG00000005312	9127.058187	-0.007183659	0.162114063	-0.044312377	0.964655406	0.979775029	Ubqln1
ENSMUSG00000005320	146.1503157	-2.575146785	0.992453424	-2.594728099	0.009466578	0.028668301	Fgfr4
ENSMUSG00000005338	13384.56912	0.369416311	0.408355078	0.904644832	0.365653576	0.517981131	Cadm3
ENSMUSG00000005339	0.506955037	-2.466676168	3.455632939	-0.713813131	0.475342739	NA	Fcer1a
ENSMUSG00000005354	4579.309495	0.186413137	0.226296422	0.823756448	0.410077958	0.561331288	Txn2
ENSMUSG00000005355	2.196671976	3.831648039	2.163889343	1.770722727	0.076606821	0.158469248	Casp14
ENSMUSG00000005357	599.0931524	1.292811335	0.296813714	4.355632082	1.33E-05	8.84E-05	Slc1a6
ENSMUSG00000005360	13870.04699	3.989996545	0.386091612	10.33432589	4.93E-25	4.63E-23	Slc1a3
ENSMUSG00000005362	2094.597721	-0.552261842	0.217006241	-2.544912258	0.01093052	0.032400697	Crbn
ENSMUSG00000005364	2.291131032	1.162970973	1.60975291	0.722453096	0.470015953	0.616487541	Il5ra
ENSMUSG00000005370	2510.299746	0.076141832	0.220365221	0.345525628	0.729699247	0.826920698	Msh6
ENSMUSG00000005371	3441.024895	0.472480206	0.275679288	1.713876326	0.086551442	0.174452431	Fbxo11
ENSMUSG00000005373	247.0214988	-4.572789369	0.476190203	-9.602863174	7.78E-22	5.25E-20	Mlxipl
ENSMUSG00000005374	2390.975836	-0.640491892	0.231320548	-2.768849972	0.005625453	0.01844448	Tbl2
ENSMUSG00000005378	1511.152602	-1.038611314	0.214140132	-4.850147906	1.23E-06	1.04E-05	Bud23
ENSMUSG00000005397	6773.996971	-0.944538972	0.26103691	-3.618411549	0.000296417	0.001419029	Nid1
ENSMUSG00000005410	881.5283374	-0.651116899	0.559078795	-1.164624565	0.244170996	0.385384009	Mcm5
ENSMUSG00000005413	5067.809821	-0.247769448	0.432930187	-0.572308089	0.56711327	0.700506428	Hmox1
ENSMUSG00000005417	15199.50961	0.072410409	0.100608831	0.719722194	0.471696059	0.617913888	Mprip
ENSMUSG00000005442	9862.941694	1.108120276	0.34072857	3.252208277	0.001145121	0.004664076	Cic
ENSMUSG00000005447	1851.43187	1.107611328	0.286151362	3.870718358	0.000108515	0.000581121	Pafah1b3
ENSMUSG00000005465	70.73655344	-1.184374614	0.513423753	-2.306816949	0.021065027	0.055893708	Il27ra
ENSMUSG00000005469	8079.1982	-0.613914222	0.226375734	-2.711925918	0.006689354	0.021371885	Prkaca
ENSMUSG00000005470	856.0952946	-2.253865629	0.674575494	-3.341161439	0.000834287	0.003531923	Asf1b
ENSMUSG00000005474	0.912716681	-3.302434487	2.272339284	-1.453319278	0.146135127	NA	Myl10
ENSMUSG00000005481	1532.565791	-0.491587187	0.276607437	-1.777201626	0.075535072	0.156724021	Ddx39a
ENSMUSG00000005483	2472.930989	-0.072725536	0.25956023	-0.280187516	0.779333644	0.862066295	Dnajb1
ENSMUSG00000005493	3.873997898	-0.115694461	0.75636893	-0.152960356	0.878429538	0.926582594	Msh4
ENSMUSG00000005501	841.6611712	1.055578938	0.138319065	7.631478252	2.32E-14	6.67E-13	Usp40
ENSMUSG00000005503	12.46009062	-7.064384354	1.181647454	-5.978419648	2.25E-09	3.04E-08	Evx1
ENSMUSG00000005505	1318.151693	0.460698596	0.158250324	2.911201604	0.003600416	0.012587236	Kbtbd4
ENSMUSG00000005506	7386.435	-0.322011233	0.225469268	-1.428182371	0.153239373	0.271680054	Celf1
ENSMUSG00000005510	2875.433849	0.652184362	0.189252934	3.446099076	0.000568742	0.002528258	Ndufs3
ENSMUSG00000005514	7015.716172	-1.116498192	0.169916564	-6.570861402	5.00E-11	8.97E-10	Por
ENSMUSG00000005533	3827.762111	-0.035248923	0.308733676	-0.114172589	0.90910098	0.945227554	Igf1r
ENSMUSG00000005534	1949.039393	0.875310622	0.309420802	2.828868053	0.004671295	0.015718668	Insr
ENSMUSG00000005540	1.828630479	-0.786019779	1.5311203	-0.513362522	0.607697756	0.734673078	Fcer2a
ENSMUSG00000005547	0.892426244	-0.290303535	2.548699395	-0.113902618	0.90931499	NA	Cyp2a5
ENSMUSG00000005553	347.8453327	-1.783611896	0.375220457	-4.753503879	2.00E-06	1.59E-05	Atp4a
ENSMUSG00000005566	6801.526069	0.945215969	0.152722248	6.189117711	6.05E-10	8.99E-09	Trim28
ENSMUSG00000005575	5246.767391	0.820517125	0.162411248	5.052095429	4.37E-07	3.99E-06	Ube2m
ENSMUSG00000005580	1226.460397	0.328110498	0.584693914	0.561166261	0.5746842	0.706937101	Adcy9
ENSMUSG00000005583	3418.317592	0.11612806	0.649512183	0.178792736	0.858100449	0.913813986	Mef2c
ENSMUSG00000005609	6868.475219	-1.180880506	0.148918416	-7.929714361	2.20E-15	7.23E-14	Ctr9
ENSMUSG00000005610	36652.5805	1.746696885	0.141728396	12.32425497	6.71E-35	1.48E-32	Eif4g2
ENSMUSG00000005611	45.57014179	0.758245173	0.83656634	0.906377817	0.36473591	0.517182201	Irag1
ENSMUSG00000005615	4207.022476	-1.185819931	0.216761923	-5.470609946	4.48E-08	4.89E-07	Pcyt1a
ENSMUSG00000005621	1428.752494	0.69644179	0.228150494	3.052554388	0.002269026	0.008442407	Zfp592
ENSMUSG00000005625	6877.805034	-0.502567352	0.222828459	-2.255400204	0.02410822	0.062457966	Psmd4
ENSMUSG00000005628	12.23873436	0.255358099	0.602646059	0.423728149	0.671764084	0.785046132	Tmod4
ENSMUSG00000005640	163.9915808	-5.364779232	0.643361461	-8.3386705	7.51E-17	2.93E-15	Insrr
ENSMUSG00000005649	3.749655141	-0.428511144	0.942427693	-0.454688616	0.649333272	0.766795875	Cabp5
ENSMUSG00000005656	3162.471369	0.236785412	0.179675071	1.31785345	0.187552711	0.316992368	Snx6
ENSMUSG00000005667	803.466898	-0.260568794	0.178730219	-1.457888851	0.144871182	0.260780112	Mthfd2
ENSMUSG00000005672	1611.624321	0.641272313	0.502196742	1.276934435	0.201625396	0.335041513	Kit
ENSMUSG00000005674	1651.386719	1.593350786	0.183416015	8.687086484	3.72E-18	1.67E-16	Tomm40l
ENSMUSG00000005677	8.911300351	-0.102631369	0.717111505	-0.143117728	0.886197205	0.931614856	Nr1i3
ENSMUSG00000005681	38.91154113	1.517681225	0.551690129	2.75096679	0.005941967	0.019331751	Apoa2
ENSMUSG00000005682	930.9455502	0.716765873	0.172630553	4.152022116	3.30E-05	0.000199564	Pan2
ENSMUSG00000005683	17548.61091	0.148863803	0.211810476	0.702816052	0.482170392	0.627857841	Cs
ENSMUSG00000005686	283.4064742	2.123438269	0.340392634	6.238202755	4.43E-10	6.72E-09	Ampd3
ENSMUSG00000005687	2938.869819	-0.291480465	0.143125056	-2.036543936	0.041695766	0.097830878	Bcas2
ENSMUSG00000005696	3.809292288	1.25861124	0.854580211	1.472783039	0.140809547	0.255192872	Sh2d1a
ENSMUSG00000005698	1828.665457	0.803568442	0.19908396	4.036329412	5.43E-05	0.00031036	Ctcf
ENSMUSG00000005699	980.5013908	-0.179764623	0.186879361	-0.961928713	0.336085414	0.487304255	Pard6a
ENSMUSG00000005705	4.435914845	1.150702139	0.833994807	1.379747367	0.167664443	0.290649535	Agrp
ENSMUSG00000005716	109.9453234	0.028094331	0.589845459	0.047629986	0.962011133	0.978080237	Pvalb
ENSMUSG00000005718	165.0204748	1.147835453	0.431753054	2.658546226	0.007847858	0.024497702	Tfap4
ENSMUSG00000005732	1766.286897	-0.169845639	0.257668008	-0.659164638	0.509790052	0.652115702	Ranbp1
ENSMUSG00000005763	12.23291659	-0.707777522	0.49261788	-1.436767827	0.150783975	0.268768493	Cd247
ENSMUSG00000005774	935.7932471	0.731029688	0.231532296	3.157355151	0.001592073	0.006202956	Rfx5
ENSMUSG00000005779	11374.02936	-0.428455752	0.212611121	-2.015208567	0.0438828	0.101917342	Psmb4
ENSMUSG00000005800	1.264963516	2.973144511	2.341610543	1.269700685	0.204191269	0.338250486	Mmp8
ENSMUSG00000005802	3417.375751	-0.283885471	0.297019441	-0.95578077	0.339183005	0.490569771	Slc30a4
ENSMUSG00000005803	458.7009317	-0.483455828	0.763662066	-0.63307561	0.526684269	0.666695192	Sqor
ENSMUSG00000005804	2712.349988	-0.104170825	0.245166816	-0.424897734	0.670911227	0.784437109	Bloc1s6
ENSMUSG00000005813	3087.942231	-0.231454855	0.242699684	-0.953667725	0.340251862	0.491734371	Metap1
ENSMUSG00000005823	1652.015384	-1.048942334	0.352402674	-2.976544764	0.002915165	0.010521188	Gpr108
ENSMUSG00000005824	0.354476979	0.718662452	3.526486351	0.203789943	0.838517652	NA	Tnfsf14
ENSMUSG00000005836	74.84260057	-1.492329833	0.478083969	-3.1214806	0.001799441	0.006904777	Gata6
ENSMUSG00000005846	3138.8468	-0.415404692	0.213458576	-1.946067009	0.051646691	0.116218407	Rsl1d1
ENSMUSG00000005864	6.8966158	-1.24597714	0.767188141	-1.624082898	0.104358117	0.201791999	Cnga2
ENSMUSG00000005871	20075.45844	1.499813682	0.667111851	2.248219215	0.024562215	0.063417287	Apc
ENSMUSG00000005873	16122.63494	1.137765144	0.172973611	6.577680489	4.78E-11	8.61E-10	Reep5
ENSMUSG00000005881	7949.092559	-0.03792788	0.251819743	-0.150615197	0.880279273	0.927735289	Ergic3
ENSMUSG00000005882	2254.57575	0.284400021	0.164897448	1.724708441	0.084580029	0.171152644	Uqcc1
ENSMUSG00000005883	17.61012978	1.463722182	1.026027552	1.426591498	0.153697676	0.272239433	Spo11
ENSMUSG00000005886	3498.771038	0.850498917	0.508947556	1.671093429	0.094703225	0.186957784	Ncoa2
ENSMUSG00000005891	0.355784246	-1.939405299	3.486995286	-0.556182369	0.578086191	NA	Prl4a1
ENSMUSG00000005892	45.45988599	-2.742766159	0.468511278	-5.854215869	4.79E-09	6.07E-08	Trh
ENSMUSG00000005893	3606.911242	0.953951732	0.376981014	2.530503388	0.011389898	0.033511327	Nr2c2
ENSMUSG00000005897	454.5031728	-0.247041886	0.140241597	-1.761545017	0.078146201	0.16087619	Nr2c1
ENSMUSG00000005899	2109.679969	0.408572613	0.160087383	2.552184968	0.010704967	0.03184054	Smpd4
ENSMUSG00000005907	672.9018192	0.307751088	0.275787005	1.115901338	0.264464369	0.408717661	Pex1
ENSMUSG00000005917	514.1938983	-0.324082988	0.510312301	-0.635067952	0.525384098	0.665607179	Otx1
ENSMUSG00000005936	4685.288811	0.549623896	0.167017194	3.290822227	0.00099895	0.004146334	Kctd20
ENSMUSG00000005947	63.12756779	-1.073598012	0.389692577	-2.754987069	0.005869446	0.019131937	Itgae
ENSMUSG00000005949	1168.18849	-1.04356968	0.15624846	-6.678911757	2.41E-11	4.55E-10	Ctns
ENSMUSG00000005950	292.8536224	1.312977803	0.402579113	3.26141561	0.001108574	0.00453574	P2rx5
ENSMUSG00000005951	652.450533	0.320239414	0.507399096	0.63113911	0.527949571	0.667917596	Shpk
ENSMUSG00000005952	31.14066972	-0.325018489	0.469237953	-0.69265175	0.488528125	0.633766217	Trpv1
ENSMUSG00000005958	2023.717959	-0.823620061	0.255811161	-3.21964084	0.001283513	0.00514114	Ephb3
ENSMUSG00000005968	1492.193414	-0.723161282	0.535022484	-1.351646527	0.176488419	0.302500179	Tuft1
ENSMUSG00000005973	4721.171426	0.307262964	0.491566527	0.625068932	0.531925818	0.671062274	Rcn1
ENSMUSG00000005980	0.488592489	-2.39172386	3.459440021	-0.691361563	0.489338353	NA	Dnase1
ENSMUSG00000005981	4967.030244	-0.490087166	0.196982966	-2.487967238	0.012847557	0.037114216	Trap1
ENSMUSG00000005982	3662.129381	0.713038122	0.213761861	3.335665767	0.000850954	0.003594324	Naa60
ENSMUSG00000005983	179.0455241	0.349232382	0.233428974	1.496096974	0.134628386	0.246428847	1700037C18Rik
ENSMUSG00000005986	1987.809619	0.356087885	0.251922385	1.413482507	0.157513901	0.277175213	Ankrd13d
ENSMUSG00000005994	82.66578695	1.872683771	0.773517251	2.420998069	0.01547796	0.043413213	Tyrp1
ENSMUSG00000006005	6348.817939	-0.312588938	0.26148283	-1.195447279	0.231912323	0.371014249	Tpr
ENSMUSG00000006007	0.767070979	0.552361274	2.050921862	0.269323412	0.787680817	NA	Pdc
ENSMUSG00000006010	1997.710746	0.583043517	0.15119956	3.856119128	0.000115201	0.000612368	Odr4
ENSMUSG00000006014	15.01474579	0.425830744	0.578370392	0.736259585	0.461572737	0.608959315	Prg4
ENSMUSG00000006019	710.1885314	0.45096419	0.11603825	3.886340832	0.000101767	0.000549148	Dhx34
ENSMUSG00000006021	764.8360042	0.344692741	0.167699461	2.055419494	0.039838504	0.094222957	Kptn
ENSMUSG00000006024	10794.63105	-0.449624904	0.156150005	-2.879442147	0.003983794	0.013745352	Napa
ENSMUSG00000006050	3029.372211	-0.221904452	0.181245258	-1.224332456	0.220826838	0.358117057	Sra1
ENSMUSG00000006056	16.13649682	-0.762600731	0.998415372	-0.763811087	0.444979829	0.594005277	Calcoco2
ENSMUSG00000006057	8120.468468	0.419582139	0.213437972	1.965827049	0.049318592	0.111979859	Atp5mc1
ENSMUSG00000006058	3180.267289	-1.119338009	0.204330149	-5.478085423	4.30E-08	4.70E-07	Snf8
ENSMUSG00000006095	4450.045388	0.200961786	0.215251423	0.933614205	0.350502935	0.502304327	Tbcb
ENSMUSG00000006127	2838.739782	-0.620106294	0.170019545	-3.647264758	0.000265047	0.00128761	Inpp5k
ENSMUSG00000006134	3039.009286	0.29152176	0.124593961	2.339774395	0.019295392	0.052076617	Crkl
ENSMUSG00000006143	4.712757265	0.073520696	1.455341294	0.050517838	0.959709735	0.9766424	Upk3bl
ENSMUSG00000006154	150.9943935	-0.259318275	0.219393925	-1.181975641	0.237215366	0.376865882	Eps8l1
ENSMUSG00000006169	3925.99795	-0.617932342	0.138094164	-4.474717272	7.65E-06	5.37E-05	Clint1
ENSMUSG00000006179	755.6628196	-7.193729277	0.328734721	-21.88308329	3.77E-106	9.83E-102	Prss16
ENSMUSG00000006191	538.071239	-0.632629438	0.150406455	-4.206132232	2.60E-05	0.000161851	Cdkal1
ENSMUSG00000006200	0	NA	NA	NA	NA	NA	Rhox6
ENSMUSG00000006204	13.62744713	-1.458825231	0.663097895	-2.200014871	0.02780584	0.070232743	Cdcp3
ENSMUSG00000006205	9300.654146	-0.744336171	0.859730473	-0.865778513	0.386611634	0.53915846	Htra1
ENSMUSG00000006215	1072.765796	0.164080195	0.139312805	1.17778258	0.238883295	0.378957576	Zbtb17
ENSMUSG00000006216	9.804841062	-3.000255263	0.894055733	-3.355781024	0.000791412	0.003373684	Clcnkb
ENSMUSG00000006218	538.4471624	-0.620270743	0.405282456	-1.530465319	0.125901592	0.233822359	Fam131c
ENSMUSG00000006219	524.3814457	0.02887934	0.375002811	0.077010996	0.938614797	0.963589794	Fblim1
ENSMUSG00000006221	19.0595627	1.165189384	1.350213634	0.862966685	0.388155784	0.540590103	Hspb7
ENSMUSG00000006235	101.374793	-2.128167648	0.350915686	-6.064612475	1.32E-09	1.86E-08	Epor
ENSMUSG00000006241	465.5208912	0.81582547	0.30861733	2.64348561	0.008205725	0.025454755	Ccdc159
ENSMUSG00000006262	2092.096313	-0.288125854	0.243514885	-1.183196065	0.236731452	0.376394792	Mob1b
ENSMUSG00000006269	10.3206044	2.303333882	1.025295335	2.246507718	0.024671506	0.063608053	Atp6v1b1
ENSMUSG00000006270	47.01779388	1.612025525	0.361944679	4.453789817	8.44E-06	5.87E-05	Vax1
ENSMUSG00000006273	13330.6556	-0.082181175	0.222274098	-0.369728979	0.711584437	0.8137202	Atp6v1b2
ENSMUSG00000006276	2571.123395	0.201386644	0.144511115	1.393572005	0.163446887	0.285079495	Eps15l1
ENSMUSG00000006281	187.4347771	0.592055811	0.492244609	1.202767485	0.22906631	0.367813276	Tep1
ENSMUSG00000006288	2752.629082	-0.205413699	0.225519053	-0.910848535	0.362375185	0.514817238	Ttc5
ENSMUSG00000006289	1262.326486	0.207270283	0.138934992	1.491850833	0.135738254	0.248183692	Osgep
ENSMUSG00000006299	10016.5535	-0.556329497	0.202186401	-2.751567339	0.005931082	0.019298745	Aamp
ENSMUSG00000006301	1603.899389	2.380691379	0.777003947	3.063937303	0.002184447	0.008181336	Tmbim1
ENSMUSG00000006304	10800.18986	-0.180545379	0.196936674	-0.916768699	0.359263858	0.511482354	Arpc2
ENSMUSG00000006307	2670.749901	1.077385949	0.386453773	2.787877941	0.005305453	0.017545084	Kmt2b
ENSMUSG00000006310	11.10426223	-2.111571569	0.796863082	-2.649854934	0.008052634	0.025038149	Zbtb32
ENSMUSG00000006311	17.76017609	-6.138523227	1.123597009	-5.463278364	4.67E-08	5.08E-07	Etv2
ENSMUSG00000006313	40.92806885	-0.82407151	0.369845675	-2.228149646	0.025870538	0.066189641	Upk1a
ENSMUSG00000006315	2980.944582	0.673397607	0.150488265	4.474751625	7.65E-06	5.37E-05	Tmem147
ENSMUSG00000006333	14143.93641	-0.049393916	0.324818835	-0.152066045	0.879134845	0.926989544	Rps9
ENSMUSG00000006335	1054.482692	-0.72920096	0.200983169	-3.628169289	0.000285438	0.001372121	Tfpt
ENSMUSG00000006342	196.4762261	-0.568005363	0.68125799	-0.833759562	0.404416487	0.555883734	Susd2
ENSMUSG00000006344	278.8556763	2.530158768	0.695462538	3.638094981	0.000274662	0.00132667	Ggt5
ENSMUSG00000006345	100.2952298	0.046449113	0.632917091	0.073388937	0.941496621	0.965431044	Ggt1
ENSMUSG00000006356	7827.226014	1.004448506	0.403417007	2.489851661	0.012779642	0.036963006	Crip2
ENSMUSG00000006360	464.4867182	-0.516789912	0.6351921	-0.813596252	0.415876286	0.567216588	Crip1
ENSMUSG00000006362	591.0471533	1.832348235	0.643524798	2.847362278	0.004408316	0.014986324	Cbfa2t3
ENSMUSG00000006369	1955.630265	0.291235248	0.399342801	0.729286335	0.46582653	0.612933351	Fbln1
ENSMUSG00000006373	13640.55902	1.428548027	0.172069795	8.302142907	1.02E-16	3.93E-15	Pgrmc1
ENSMUSG00000006378	387.4585531	-2.014802707	0.267894736	-7.520874573	5.44E-14	1.49E-12	Gcat
ENSMUSG00000006386	15.44101445	-0.041033113	0.644824177	-0.063634577	0.949261199	0.970255155	Tek
ENSMUSG00000006389	2.441586152	-3.930264905	1.701822533	-2.309444627	0.020918921	0.055573799	Mpl
ENSMUSG00000006390	871.9222577	0.119223251	0.590736861	0.201821249	0.840056469	0.902177943	Elovl1
ENSMUSG00000006392	1507.701844	0.002577375	0.198278544	0.01299876	0.989628782	0.994197706	Med8
ENSMUSG00000006395	164.1308695	-0.492758744	0.622437718	-0.791659518	0.428559233	0.578663656	Hyi
ENSMUSG00000006398	540.7442635	1.170524673	0.919215424	1.273395378	0.202877777	0.336602571	Cdc20
ENSMUSG00000006403	315.8778605	0.113473192	0.261063838	0.434656875	0.663811506	0.778422135	Adamts4
ENSMUSG00000006411	185.4843213	-0.832763996	0.43460808	-1.916126352	0.055349015	0.122709583	Nectin4
ENSMUSG00000006412	3491.731933	-0.194872843	0.144490742	-1.348687401	0.177437394	0.30373969	Pfdn2
ENSMUSG00000006418	2622.233617	-0.126030371	0.205142289	-0.61435588	0.538980184	0.676855219	Rnf114
ENSMUSG00000006423	2831.539508	-0.606738097	0.217618832	-2.788077175	0.005302191	0.017536519	Steep1
ENSMUSG00000006435	2869.904804	1.297640047	0.434466865	2.986741112	0.002819684	0.010220376	Neurl1a
ENSMUSG00000006442	3575.746953	0.333269211	0.184690278	1.8044762	0.071156687	0.149733533	Srm
ENSMUSG00000006445	2216.793864	-0.660141348	0.779665837	-0.846697799	0.397163586	0.548774238	Epha2
ENSMUSG00000006456	1132.213201	0.438920897	0.164538772	2.667583401	0.007639892	0.023942976	Rbm14
ENSMUSG00000006457	81.66206088	-0.281854857	0.402655066	-0.699990839	0.483933026	0.629589339	Actn3
ENSMUSG00000006462	9.492266402	3.3537936	0.949681888	3.531491588	0.000413223	0.001905028	A530013C23Rik
ENSMUSG00000006463	1609.163322	-0.207351052	0.152843238	-1.356625614	0.174900199	0.300440365	Zdhhc24
ENSMUSG00000006464	1773.008681	0.236447578	0.24632659	0.959894657	0.337108236	0.488461809	Bbs1
ENSMUSG00000006469	27.21980108	3.107360654	1.09866745	2.82829955	0.0046796	0.015740526	Slc34a3
ENSMUSG00000006471	651.5023327	-0.998481728	0.220872264	-4.520629754	6.17E-06	4.42E-05	Ndor1
ENSMUSG00000006476	21506.30569	1.561116215	0.464061422	3.36402929	0.000768134	0.003289195	Nsmf
ENSMUSG00000006488	20.45388202	2.615786105	1.332142595	1.963593174	0.04957729	0.112450429	Prl7a1
ENSMUSG00000006490	0	NA	NA	NA	NA	NA	Prl8a9
ENSMUSG00000006494	3263.853001	-0.389544726	0.262185712	-1.485758788	0.137342935	0.250317492	Pdk1
ENSMUSG00000006498	3869.630271	0.395636137	0.489047269	0.808993654	0.418518797	0.569630587	Ptbp1
ENSMUSG00000006517	4132.561245	1.729408084	0.464292016	3.724828391	0.000195448	0.000980344	Mvd
ENSMUSG00000006519	525.1591461	0.172784414	0.569848547	0.303211116	0.761728978	0.850322984	Cyba
ENSMUSG00000006522	298.7988082	1.594631666	1.000297602	1.594157241	0.110900821	0.211560654	Itih3
ENSMUSG00000006526	1250.261187	-0.547787806	0.172798882	-3.17008883	0.001523923	0.005964132	Stimate
ENSMUSG00000006527	1339.018556	0.452265941	0.293168821	1.5426809	0.122908218	0.22945445	Sfmbt1
ENSMUSG00000006529	0.487285222	-0.085424441	2.757429981	-0.030979732	0.975285704	NA	Itih1
ENSMUSG00000006538	15.26633184	0.033327266	0.507115165	0.065719324	0.947601288	0.96926008	Ihh
ENSMUSG00000006542	14.08800883	-3.298581113	0.730176199	-4.517513878	6.26E-06	4.48E-05	Prkag3
ENSMUSG00000006546	14.57834625	-2.323865066	0.904977429	-2.567870745	0.01023253	0.030641265	Cryba2
ENSMUSG00000006567	648.8967853	0.752212498	0.53688708	1.401062767	0.161195304	0.281962204	Atp7b
ENSMUSG00000006570	0.852389437	0.832176733	3.250922019	0.255981758	0.797964923	NA	Defb2
ENSMUSG00000006574	1.320790361	-3.828468577	1.626517629	-2.353782405	0.018583486	0.050457729	Slc4a1
ENSMUSG00000006575	6157.161025	0.239398013	0.374522418	0.639208768	0.522687129	0.663284556	Rundc3a
ENSMUSG00000006576	3425.185218	2.256026236	0.365440916	6.17343635	6.68E-10	9.86E-09	Slc4a3
ENSMUSG00000006585	456.0853543	-0.487601069	0.411620712	-1.184588273	0.236180276	0.375861736	Cdt1
ENSMUSG00000006586	996.8999821	2.629947845	0.794455115	3.310379397	0.000931696	0.003893797	Runx1t1
ENSMUSG00000006587	32.11326404	-0.726450061	0.745227899	-0.974802558	0.329658208	0.48053667	Snai3
ENSMUSG00000006589	2458.071857	1.802433591	0.263059594	6.851807076	7.29E-12	1.48E-10	Aprt
ENSMUSG00000006599	1997.368813	-0.215155477	0.153560385	-1.401113159	0.161180237	0.281962204	Gtf2h1
ENSMUSG00000006611	385.6571916	1.12816408	0.740472296	1.523573652	0.127615249	0.236165088	Hfe
ENSMUSG00000006638	269.5678152	-0.864414568	0.254487269	-3.396690807	0.00068206	0.002965853	Abhd1
ENSMUSG00000006641	979.9492677	0.900795498	0.295802073	3.045264321	0.002324759	0.008621518	Slc5a6
ENSMUSG00000006642	18.22556603	-3.514529779	0.774405442	-4.538358836	5.67E-06	4.10E-05	Tcf23
ENSMUSG00000006649	64.91490288	0.941665918	0.644662255	1.460712039	0.144094484	0.259740105	Nphs1
ENSMUSG00000006651	28947.01252	0.676994386	0.359014703	1.885701003	0.059335258	0.129393874	Aplp1
ENSMUSG00000006673	3062.456003	0.445308075	0.152569088	2.918730657	0.003514598	0.012335104	Qrich1
ENSMUSG00000006675	1469.914938	0.754141266	0.285410913	2.642300042	0.008234507	0.025518568	P4htm
ENSMUSG00000006676	6594.37986	0.06195556	0.129529235	0.478313335	0.632427207	0.7535856	Usp19
ENSMUSG00000006678	511.0954604	-0.268810419	0.219536416	-1.224445694	0.220784141	0.358081707	Pola1
ENSMUSG00000006699	17561.03804	0.398188457	0.165004414	2.413198824	0.015813191	0.044185558	Cdc42
ENSMUSG00000006705	817.2704506	0.060415524	0.133741763	0.451732674	0.651461577	0.768545312	Pknox1
ENSMUSG00000006711	1950.206616	1.780222882	0.693512117	2.566967235	0.010259231	0.030707133	D130043K22Rik
ENSMUSG00000006715	804.6461536	-2.868900216	0.6205504	-4.623154242	3.78E-06	2.83E-05	Gmnn
ENSMUSG00000006717	2416.501803	-1.011167639	0.184597709	-5.477682493	4.31E-08	4.71E-07	Acot13
ENSMUSG00000006720	317.7164188	-1.253257959	0.18537528	-6.760653071	1.37E-11	2.69E-10	Zfp184
ENSMUSG00000006724	19.92670299	-0.564046901	0.460517517	-1.224810956	0.220646456	0.357969572	Cyp27b1
ENSMUSG00000006728	4480.036998	0.328562673	0.21319027	1.541171054	0.12327516	0.229991497	Cdk4
ENSMUSG00000006731	2645.091423	2.282987031	0.39554259	5.771785621	7.84E-09	9.62E-08	B4galnt1
ENSMUSG00000006732	703.4386934	0.447990187	0.229201416	1.954569894	0.050633858	0.114303734	Mettl1
ENSMUSG00000006736	5053.256846	-0.58510643	0.257506116	-2.272204011	0.023074191	0.060215699	Tspan31
ENSMUSG00000006740	9995.739557	0.358057863	0.209225565	1.711348532	0.087016792	0.175162168	Kif5b
ENSMUSG00000006763	932.5020833	-0.795001543	0.177240601	-4.485436964	7.28E-06	5.13E-05	Saal1
ENSMUSG00000006764	128.4704982	-2.326782873	0.37970385	-6.127888548	8.91E-10	1.29E-08	Tph2
ENSMUSG00000006777	1.431492037	-0.209921921	1.529572543	-0.137242213	0.890839345	0.934726231	Krt23
ENSMUSG00000006782	2129.223645	0.585213089	0.530153882	1.103855143	0.26965598	0.414613594	Cnp
ENSMUSG00000006784	289.4370064	0.213770351	0.643834248	0.332026995	0.739868875	0.83432689	Odad4
ENSMUSG00000006800	10431.26134	1.822738386	0.306122162	5.95428431	2.61E-09	3.48E-08	Sulf2
ENSMUSG00000006818	5443.821733	0.404506976	0.274229808	1.475065672	0.140194888	0.254273038	Sod2
ENSMUSG00000006850	447.7183013	0.504335628	0.172771526	2.919089964	0.003510549	0.012325864	Tmco6
ENSMUSG00000006906	1664.556058	0.300408524	0.109212883	2.750669303	0.005947365	0.019346903	Stambp
ENSMUSG00000006920	1653.311549	0.2768593	0.279617793	0.990134771	0.32210825	0.472654713	Ezh1
ENSMUSG00000006930	5892.760133	0.438793265	0.386622426	1.134940024	0.256400449	0.399210099	Hap1
ENSMUSG00000006931	1301.722645	-0.174256348	0.51599261	-0.337710938	0.735581031	0.831157753	P3h4
ENSMUSG00000006932	43995.13721	-0.586167098	0.200576483	-2.922411884	0.003473319	0.012213537	Ctnnb1
ENSMUSG00000006941	3666.492345	1.094449854	0.170688838	6.411959145	1.44E-10	2.37E-09	Eif1b
ENSMUSG00000006948	8.73642363	-0.590323853	0.958008209	-0.61619916	0.537763083	0.67578178	Klk4
ENSMUSG00000006958	610.2602579	0.533839539	0.311754916	1.712369272	0.086828638	0.174839599	Chrd
ENSMUSG00000006998	17385.79842	-0.117879109	0.14404237	-0.818364131	0.413149297	0.564529275	Psmd2
ENSMUSG00000007021	5717.536186	2.223518631	0.407380276	5.458091028	4.81E-08	5.21E-07	Syngr3
ENSMUSG00000007029	3476.562931	0.585290567	0.167450169	3.495311898	0.000473508	0.00214508	Vars1
ENSMUSG00000007030	522.6957789	1.994571149	0.605055904	3.296507206	0.000978951	0.004071089	Vwa7
ENSMUSG00000007033	46.94625915	-1.575331131	0.29362745	-5.365067646	8.09E-08	8.41E-07	Hspa1l
ENSMUSG00000007034	10.96911984	-0.690476183	0.709339134	-0.973407711	0.330350708	0.481046045	Slc44a4
ENSMUSG00000007035	219.5327103	-1.82772916	0.470700215	-3.883000475	0.000103175	0.000556061	Msh5
ENSMUSG00000007036	2319.129278	0.485499315	0.147537896	3.290675332	0.000999472	0.00414784	Abhd16a
ENSMUSG00000007038	2026.791916	-1.219014357	0.332542186	-3.665743499	0.000246621	0.001208212	Neu1
ENSMUSG00000007039	3350.193493	-0.055446009	0.350852664	-0.158032172	0.874431447	0.923800122	Ddah2
ENSMUSG00000007041	3205.309298	2.0305717	0.679938051	2.986406919	0.002822768	0.010228713	Clic1
ENSMUSG00000007050	623.0438346	-0.025896068	0.373611407	-0.069312841	0.944740604	0.967566154	Lsm2
ENSMUSG00000007080	722.8081825	-1.485416138	0.35710157	-4.159646056	3.19E-05	0.000193693	Pole
ENSMUSG00000007097	6693.550533	2.768444775	0.775985028	3.567652308	0.000360194	0.00168646	Atp1a2
ENSMUSG00000007107	5.665569711	-0.425375594	1.480533826	-0.28731231	0.773873198	0.858536642	Atp1a4
ENSMUSG00000007122	314.5458708	0.913729475	0.985327871	0.927335461	0.353752388	0.505537564	Casq1
ENSMUSG00000007207	8848.59734	0.489741399	0.415355616	1.179089387	0.238362584	0.378297198	Stx1a
ENSMUSG00000007209	0.237189498	-1.408378147	3.525592112	-0.399472798	0.689544863	NA	Ceacam9
ENSMUSG00000007216	490.6815049	-0.171311632	0.168089334	-1.019170152	0.308122194	0.458052481	Zfp775
ENSMUSG00000007279	129.6331483	-0.285491799	0.362239216	-0.788130566	0.430620338	0.58038393	Scube2
ENSMUSG00000007338	3223.885145	-1.501236403	0.229647052	-6.537146428	6.27E-11	1.10E-09	Mrpl49
ENSMUSG00000007379	386.8406244	-1.32889037	0.447847702	-2.967281875	0.003004454	0.01079014	Dennd2c
ENSMUSG00000007411	5745.698129	-0.059420261	0.09195842	-0.646164433	0.518172871	0.660121923	Mark3
ENSMUSG00000007415	2507.567073	-0.024584149	0.147355972	-0.166835107	0.867499794	0.91934832	Gatad1
ENSMUSG00000007440	177.2663744	1.125095577	0.717259641	1.568602934	0.116740488	0.220398209	Pcdha10
ENSMUSG00000007457	1.757957834	-0.863306891	2.406192564	-0.358785454	0.719755595	0.819814614	2310003L06Rik
ENSMUSG00000007458	7831.94811	-0.641301873	0.325676603	-1.969137077	0.048937352	0.111233647	M6pr
ENSMUSG00000007476	910.9833473	0.096058881	0.219536575	0.43755297	0.66171037	0.776705078	Lrrc8a
ENSMUSG00000007480	41.57306869	-0.438409375	0.83035969	-0.527975261	0.597516506	0.726231196	Mc5r
ENSMUSG00000007564	23047.90759	1.363247916	0.276768008	4.925597894	8.41E-07	7.27E-06	Ppp2r1a
ENSMUSG00000007570	1235.157621	-1.067357854	0.131014625	-8.146860372	3.73E-16	1.33E-14	Fance
ENSMUSG00000007589	909.7970511	-1.158395177	0.295451009	-3.920769064	8.83E-05	0.000482685	Tinf2
ENSMUSG00000007591	20.58368466	-0.071874546	0.476987451	-0.150684354	0.880224716	0.927735289	Tssk4
ENSMUSG00000007594	2302.29917	-4.912874457	0.485772118	-10.11353734	4.81E-24	4.09E-22	Hapln4
ENSMUSG00000007603	1913.681353	1.597889975	0.326385163	4.89571879	9.79E-07	8.37E-06	Dus3l
ENSMUSG00000007610	1775.043834	-1.275173749	0.234475291	-5.438414195	5.38E-08	5.75E-07	Gtpbp3
ENSMUSG00000007613	1635.878707	0.057017143	0.316305893	0.180259502	0.856948848	0.912885457	Tgfbr1
ENSMUSG00000007617	2235.759823	-0.822858239	0.331041786	-2.485662756	0.012931044	0.037318239	Homer1
ENSMUSG00000007646	275.244764	-0.485625095	0.267951768	-1.812360107	0.069930573	0.147752023	Rad51c
ENSMUSG00000007653	1735.054649	0.85850632	0.648108778	1.324633069	0.185292882	0.314016598	Gabrb2
ENSMUSG00000007655	3562.431941	3.651467344	0.738351531	4.945432072	7.60E-07	6.62E-06	Cav1
ENSMUSG00000007656	6396.607993	-0.025920426	0.234419083	-0.110573018	0.911954944	0.9469645	Arpp19
ENSMUSG00000007659	5023.183185	1.65677669	0.289351702	5.725823205	1.03E-08	1.24E-07	Bcl2l1
ENSMUSG00000007670	4577.823969	0.279094772	0.165466144	1.686718294	0.091657533	0.182406943	Khsrp
ENSMUSG00000007682	633.9236477	3.620557375	0.285277919	12.69133408	6.61E-37	1.67E-34	Dio2
ENSMUSG00000007721	3793.766711	-0.77748855	0.196397815	-3.958743378	7.53E-05	0.000418598	Ccdc124
ENSMUSG00000007739	9520.962128	-0.267205109	0.120242255	-2.222223044	0.026268236	0.067042926	Cct4
ENSMUSG00000007777	758.4710651	-0.63252166	0.315362216	-2.005698933	0.044888379	0.10382898	Trappc2b
ENSMUSG00000007783	4441.113256	1.422164258	0.18596293	7.647568556	2.05E-14	5.94E-13	Cpt1c
ENSMUSG00000007805	46.56893324	0.055683611	0.556198656	0.100114609	0.920253337	0.951971125	Twist2
ENSMUSG00000007812	1529.520058	-0.454064173	0.139444899	-3.256226484	0.001129037	0.004607189	Zfp655
ENSMUSG00000007815	13615.58778	-0.078465266	0.293694294	-0.267166463	0.789340997	0.86923381	Rhoa
ENSMUSG00000007817	4196.161573	1.780143386	0.392783123	4.532127989	5.84E-06	4.21E-05	Zmiz1
ENSMUSG00000007827	720.2141932	-0.290009621	0.288084675	-1.006681877	0.314087674	0.464192856	Ankrd26
ENSMUSG00000007833	395.7613416	0.116416571	0.344104341	0.338317647	0.735123827	0.830760554	Aldh16a1
ENSMUSG00000007836	6576.430392	0.045896938	0.093577657	0.49046898	0.623802075	0.746983389	Hnrnpa0
ENSMUSG00000007837	352.2741572	1.823137803	0.248710608	7.330358039	2.30E-13	5.72E-12	Prrg2
ENSMUSG00000007850	6917.365932	1.883273363	0.23977693	7.854272558	4.02E-15	1.28E-13	Hnrnph1
ENSMUSG00000007867	1063.566979	-0.401463225	0.691233502	-0.580792487	0.561380319	0.69595843	Ift43
ENSMUSG00000007872	3207.267544	2.612534221	0.664488669	3.931646008	8.44E-05	0.000462906	Id3
ENSMUSG00000007877	5.634019308	-0.917749051	0.894811302	-1.025634174	0.305064053	0.454930471	Tcap
ENSMUSG00000007880	3729.919604	1.44739427	0.444606016	3.255453631	0.001132114	0.004617581	Arid1a
ENSMUSG00000007888	1226.187686	-0.023771786	0.674365067	-0.035250618	0.9718799	0.98416691	Crlf1
ENSMUSG00000007891	55868.59744	0.291199158	0.691864955	0.420890169	0.673835284	0.78679904	Ctsd
ENSMUSG00000007892	29493.75945	-0.210332132	0.214016817	-0.982783201	0.325714151	0.476419893	Rplp1
ENSMUSG00000007907	0	NA	NA	NA	NA	NA	Cabs1
ENSMUSG00000007908	709.9741541	1.334795823	0.348612588	3.828880167	0.000128728	0.000675917	Hmgcll1
ENSMUSG00000007944	2134.113397	0.826421647	0.35198382	2.347896695	0.018879757	0.051092156	Ttc9b
ENSMUSG00000007946	89.669556	-9.91251193	1.078473818	-9.191240217	3.88E-20	2.13E-18	Phox2a
ENSMUSG00000007950	6313.484831	-0.263411899	0.183547807	-1.4351133	0.151254814	0.269282451	Abhd8
ENSMUSG00000007987	3489.392103	-0.654104146	0.276525808	-2.365436159	0.018008848	0.049204461	Ift22
ENSMUSG00000007989	4995.160502	0.301530959	0.358066006	0.842109985	0.399726393	0.551527375	Fzd3
ENSMUSG00000008028	43.87958018	1.214190332	0.35336645	3.436065684	0.000590228	0.002611323	1700008O03Rik
ENSMUSG00000008035	3315.404009	1.799906333	0.439656958	4.093887977	4.24E-05	0.0002497	Mid1ip1
ENSMUSG00000008036	10565.08589	-0.651879055	0.210498168	-3.096839569	0.001955957	0.007427858	Ap2s1
ENSMUSG00000008090	4324.595002	0.824590509	0.603750284	1.365780739	0.172007794	0.296310632	Fgfrl1
ENSMUSG00000008129	153.9068603	-1.70579689	0.27035801	-6.30940023	2.80E-10	4.39E-09	Brme1
ENSMUSG00000008136	695.2072792	0.917336759	0.409650807	2.239313933	0.025135497	0.06459454	Fhl2
ENSMUSG00000008140	11567.87568	0.645818174	0.192185386	3.360391694	0.00077832	0.003327358	Emc10
ENSMUSG00000008153	8480.006426	0.360996122	0.590236473	0.611612699	0.540794034	0.677965895	Clstn3
ENSMUSG00000008167	1952.428944	1.711587709	0.235935437	7.254474911	4.03E-13	9.69E-12	Fbxw9
ENSMUSG00000008193	79.16885944	-2.3843666	1.14521104	-2.082032496	0.037339502	0.08933563	Spib
ENSMUSG00000008200	2466.012098	0.166442138	0.27209367	0.611708968	0.540730327	0.677965895	Fnbp4
ENSMUSG00000008206	2967.375631	1.446247653	0.294976996	4.90291675	9.44E-07	8.10E-06	Cers4
ENSMUSG00000008226	835.6181062	-0.483849916	0.201249413	-2.404230196	0.016206564	0.045091722	Scrn3
ENSMUSG00000008301	1372.913363	0.489629221	0.179824514	2.722816873	0.006472793	0.020789368	Phax
ENSMUSG00000008305	2557.072167	0.720569599	0.374039463	1.926453407	0.054047784	0.12046912	Tle1
ENSMUSG00000008307	101.1149179	0.25004775	0.399197204	0.626376507	0.531068015	0.670271546	1700109H08Rik
ENSMUSG00000008318	708.7394726	-0.855433482	0.25660312	-3.333683094	0.000857042	0.003616126	Relt
ENSMUSG00000008333	1750.605251	-0.542938742	0.191030027	-2.842164397	0.004480838	0.015187388	Snrpb2
ENSMUSG00000008348	5155.756567	0.07889264	0.247657242	0.318555758	0.750063407	0.841308234	Ubc
ENSMUSG00000008373	3759.180679	-1.299739646	0.20111244	-6.462751114	1.03E-10	1.73E-09	Prpf31
ENSMUSG00000008384	803.0049514	0.373252615	0.729540482	0.51162701	0.608912078	0.735630248	Sertad1
ENSMUSG00000008393	9894.156556	-0.665474709	0.2984971	-2.229417667	0.025786128	0.066006016	Carhsp1
ENSMUSG00000008398	1080.137458	0.156994042	0.569658997	0.275593018	0.782860673	0.864759841	Elk3
ENSMUSG00000008429	2887.300996	0.060158856	0.149223769	0.403145262	0.686841365	0.796577305	Herpud2
ENSMUSG00000008435	1380.753192	0.669840076	0.285820751	2.343566985	0.019100332	0.051614185	Rdh13
ENSMUSG00000008438	5.718935132	0.017036709	0.720815838	0.023635314	0.981143504	0.989403691	Adam21
ENSMUSG00000008450	1925.232255	0.198004704	0.138079597	1.43398958	0.151575236	0.269742559	Nutf2
ENSMUSG00000008461	6.971061369	-2.1318774	0.728741179	-2.925424639	0.003439865	0.012120058	Fut1
ENSMUSG00000008475	6612.758835	0.473968752	0.15739049	3.011419251	0.002600296	0.009520319	Arpc5
ENSMUSG00000008482	3.008192694	-0.538570138	0.81262899	-0.662750338	0.507490464	0.650037076	Rnf151
ENSMUSG00000008489	2639.792734	0.401061697	0.555127295	0.722467982	0.470006803	0.616487541	Elavl2
ENSMUSG00000008496	203.126713	0.818289044	0.417438741	1.960261383	0.049965247	0.113146521	Pou2f2
ENSMUSG00000008540	2104.504893	2.604573189	0.424219271	6.139686171	8.27E-10	1.20E-08	Mgst1
ENSMUSG00000008575	11473.03389	1.684414265	0.324468331	5.191305613	2.09E-07	2.02E-06	Nfib
ENSMUSG00000008590	2.316544607	1.863957776	1.150245158	1.620487392	0.105127621	0.202904311	Htr3b
ENSMUSG00000008601	9.038605565	-2.835778865	0.675209344	-4.199851338	2.67E-05	0.000165709	Rab25
ENSMUSG00000008604	4402.946646	0.649131439	0.204364123	3.176347345	0.001491423	0.005858006	Ubqln4
ENSMUSG00000008658	2275.943445	2.626485617	0.61130056	4.296553595	1.73E-05	0.000112513	Rbfox1
ENSMUSG00000008668	19131.75521	-0.929430377	0.182355883	-5.096794023	3.45E-07	3.20E-06	Rps18
ENSMUSG00000008682	12302.26884	0.093460927	0.231843418	0.403120898	0.686859288	0.796577305	Rpl10
ENSMUSG00000008683	12796.16709	-0.662811665	0.179054791	-3.701725387	0.000214138	0.001065063	Rps15a
ENSMUSG00000008690	4670.527782	0.198964105	0.135599557	1.467291702	0.14229672	0.257159808	Ncaph2
ENSMUSG00000008730	5017.906551	0.701535461	0.232232761	3.020829001	0.002520837	0.00925551	Hipk1
ENSMUSG00000008734	3536.373617	1.065171072	0.358729087	2.969291066	0.002984877	0.010738649	Gprc5b
ENSMUSG00000008763	4645.450487	-0.171565495	0.116623042	-1.471111471	0.141260973	0.255797957	Man1a2
ENSMUSG00000008789	0.109643283	0.779642992	3.533811541	0.220623817	0.825385354	NA	Ceacam5
ENSMUSG00000008813	0.4892707	-2.389039768	2.105530854	-1.134649613	0.256522157	NA	Tppp2
ENSMUSG00000008822	1199.167741	-0.622476976	0.327211701	-1.902367717	0.057123098	0.125703552	Acyp1
ENSMUSG00000008843	1.160451215	-3.649876704	1.756155527	-2.078333409	0.037678661	0.090008697	Cldn13
ENSMUSG00000008845	26.42742082	-2.121571535	0.435337867	-4.873390754	1.10E-06	9.29E-06	Cd163
ENSMUSG00000008855	7590.188797	-0.024635089	0.226423446	-0.108800964	0.913360359	0.947844595	Hdac5
ENSMUSG00000008859	5043.046337	0.270699196	0.144420727	1.874379132	0.060878188	0.132100467	Rala
ENSMUSG00000008874	0.474378995	-2.35334544	3.461465451	-0.679869689	0.496586976	NA	Clec3a
ENSMUSG00000008892	7984.623452	0.258780726	0.174553775	1.482527241	0.138200061	0.251423395	Vdac3
ENSMUSG00000008932	18.97824061	-0.658888968	0.607513434	-1.084566911	0.278113517	0.424237654	Slc1a7
ENSMUSG00000008958	1418.374058	-0.046418193	0.170161963	-0.272788303	0.785015952	0.866224498	Vps72
ENSMUSG00000008976	1321.971913	0.532253267	0.263162154	2.022529678	0.043121661	0.100483416	Gabpa
ENSMUSG00000008999	1471.098352	0.443000899	0.722865707	0.612839834	0.539982249	0.677571467	Bmp7
ENSMUSG00000009013	8410.079487	0.779325491	0.243258724	3.203689792	0.001356786	0.005391628	Dynll1
ENSMUSG00000009030	1599.258011	-0.339994951	0.179012794	-1.89927738	0.057528015	0.12639222	Pdcl
ENSMUSG00000009035	6947.572095	-0.882785122	0.28156557	-3.135273682	0.001716939	0.006628134	Tmem184b
ENSMUSG00000009047	0	NA	NA	NA	NA	NA	Krtap13-23
ENSMUSG00000009070	12.28182525	0.891401797	0.808628757	1.102362227	0.270304226	0.415456116	Rsph14
ENSMUSG00000009073	10977.46333	0.45440487	0.326405963	1.392146349	0.163878085	0.285621717	Nf2
ENSMUSG00000009075	652.1277923	1.974548191	0.530428667	3.722551804	0.000197219	0.000987496	Cabp7
ENSMUSG00000009076	1123.202596	-0.992195726	0.198483175	-4.998890839	5.77E-07	5.15E-06	Zmat5
ENSMUSG00000009079	8357.766871	0.526526797	0.153633547	3.427160329	0.000609929	0.002688997	Ewsr1
ENSMUSG00000009090	8023.98827	-0.61956236	0.152531978	-4.061852254	4.87E-05	0.0002822	Ap1b1
ENSMUSG00000009092	533.4010955	-3.878248549	0.210860193	-18.39251162	1.51E-75	4.38E-72	Derl3
ENSMUSG00000009093	1.05758083	-0.810141697	2.075377436	-0.390358728	0.696271302	0.803404164	Gstt4
ENSMUSG00000009097	31.52764458	-4.285994649	0.78495954	-5.460147219	4.76E-08	5.16E-07	Tbx1
ENSMUSG00000009108	31.17501426	-0.832772826	0.9350242	-0.890643072	0.373120684	0.52508366	Gnat2
ENSMUSG00000009112	3440.768823	-0.390673216	0.197782241	-1.97526944	0.048237579	0.109928055	Bcl2l13
ENSMUSG00000009114	1.715883151	1.777108889	1.939032463	0.916492593	0.359408591	0.511660513	2610028H24Rik
ENSMUSG00000009115	3.391706632	0.504702289	1.004207827	0.502587488	0.615254328	0.740345557	Spatc1l
ENSMUSG00000009145	91.15765255	-3.184395149	0.619111633	-5.143491055	2.70E-07	2.55E-06	Dqx1
ENSMUSG00000009185	4.170602025	1.683418696	1.009076761	1.668276152	0.09526092	0.18770398	Ccl8
ENSMUSG00000009207	1776.795743	0.187059957	0.436718406	0.42833083	0.668410276	0.782248526	Lnpk
ENSMUSG00000009210	2.863242521	0.456641699	1.38242424	0.330319511	0.741158552	0.835194723	Prr29
ENSMUSG00000009214	11.04306563	1.68293794	0.52929069	3.179609942	0.001474734	0.00580031	Mymk
ENSMUSG00000009216	1950.38129	1.206140772	0.583103986	2.068483154	0.038594613	0.091800195	Fam163b
ENSMUSG00000009246	36.77490141	0.643416503	1.220793416	0.527047816	0.598160384	0.726720238	Trpm5
ENSMUSG00000009248	116.1447155	-1.324327962	0.323844196	-4.089398478	4.32E-05	0.000254181	Ascl2
ENSMUSG00000009281	550.2405616	1.381865495	0.854648404	1.616881853	0.105903786	0.204085584	Rarres2
ENSMUSG00000009291	8679.762039	-0.590999371	0.499920212	-1.18218739	0.237131355	0.376778261	Pttg1ip
ENSMUSG00000009292	1234.160798	-0.550724696	0.610540515	-0.902028092	0.367041945	0.519131149	Trpm2
ENSMUSG00000009293	2368.671631	0.35087887	0.183264912	1.914599289	0.055543626	0.123063678	Ube2g2
ENSMUSG00000009350	2.479081456	-1.909478417	1.483893254	-1.286803086	0.198162931	0.331013022	Mpo
ENSMUSG00000009356	24.58071003	1.402136925	0.494696776	2.83433609	0.004592101	0.015502125	Lpo
ENSMUSG00000009376	1239.414613	-0.002146234	0.217600649	-0.00986318	0.992130448	0.995217635	Met
ENSMUSG00000009378	269.8682924	3.034454285	0.800114606	3.79252455	0.000149124	0.000769852	Slc16a12
ENSMUSG00000009394	9456.724005	1.321748458	0.454008263	2.911287227	0.00359943	0.012585472	Syn2
ENSMUSG00000009406	2971.750817	-0.281839049	0.438879551	-0.642178585	0.520757236	0.662029988	Elk1
ENSMUSG00000009418	10216.58298	2.582600704	0.630238445	4.097815241	4.17E-05	0.000245946	Nav1
ENSMUSG00000009470	5023.138959	0.09323638	0.212245092	0.439286389	0.660454035	0.775823283	Tnpo1
ENSMUSG00000009471	18.68888856	-7.655241861	1.128797177	-6.781769139	1.19E-11	2.35E-10	Myod1
ENSMUSG00000009487	12.39969316	-1.299366266	0.741015505	-1.753494034	0.079517243	0.163107167	Otog
ENSMUSG00000009535	2792.998103	-0.066769978	0.184100586	-0.362682048	0.716842411	0.817530968	Rnmt
ENSMUSG00000009545	34.16009434	-2.404299748	0.520334241	-4.620683323	3.82E-06	2.86E-05	Kcnq1
ENSMUSG00000009549	6681.132684	-0.666480118	0.231577655	-2.877998388	0.004002072	0.013793836	Srp14
ENSMUSG00000009551	73.11370437	-0.879646235	0.391430582	-2.247259862	0.024623424	0.063515446	6330409D20Rik
ENSMUSG00000009555	3558.685644	-0.474805287	0.155299846	-3.057345518	0.002233067	0.008332359	Cdk9
ENSMUSG00000009563	1364.981162	0.45291646	0.205891098	2.199786514	0.027822045	0.070253287	Tor2a
ENSMUSG00000009566	1024.41479	0.157743027	0.267025087	0.590742349	0.554693068	0.68998406	Fpgs
ENSMUSG00000009569	2497.189335	0.469126217	0.411772504	1.139284951	0.254584323	0.397162495	Mrtfb
ENSMUSG00000009575	9481.012899	0.617793263	0.218943898	2.821696645	0.004777034	0.016014625	Cbx5
ENSMUSG00000009580	0.616117724	-1.706883711	2.101294756	-0.812300943	0.41661897	NA	Odam
ENSMUSG00000009585	304.6591857	0.221552483	0.717303108	0.308868707	0.757421402	0.847123298	Apobec3
ENSMUSG00000009588	1.460989142	-1.695954043	1.430663067	-1.185432183	0.235846613	0.375527372	St6galnac1
ENSMUSG00000009596	14.86021156	-2.197838195	0.647915936	-3.392165671	0.000693425	0.003008759	Taf7l
ENSMUSG00000009614	1260.505898	0.284334359	0.490758449	0.57937741	0.562334543	0.696701442	Sardh
ENSMUSG00000009621	2679.267699	0.545617252	0.177731008	3.069904678	0.002141271	0.008040389	Vav2
ENSMUSG00000009628	753.8802769	-1.399471014	0.252175618	-5.549588914	2.86E-08	3.23E-07	Tex15
ENSMUSG00000009630	5059.835886	0.007159446	0.229400036	0.031209435	0.975102515	0.98609182	Ppp2cb
ENSMUSG00000009633	16.04343783	1.876887707	0.631839951	2.970511289	0.002973045	0.010703453	G0s2
ENSMUSG00000009640	1332.501602	-0.477824447	0.142723811	-3.347895799	0.000814276	0.003456174	Dmap1
ENSMUSG00000009646	0	NA	NA	NA	NA	NA	Pla2g12b
ENSMUSG00000009647	1982.142815	0.236005104	0.160567907	1.469814917	0.141611888	0.256198274	Mcu
ENSMUSG00000009654	31.4336659	0.283551992	1.107433589	0.25604424	0.797916677	0.875465367	Oit3
ENSMUSG00000009670	6.859063299	-0.40561954	0.718358238	-0.564647996	0.572313212	0.70534963	Tex11
ENSMUSG00000009681	4253.287906	-0.181528111	0.204195859	-0.888990169	0.374008363	0.525964368	Bcr
ENSMUSG00000009687	228.9093362	-1.511004279	0.514864084	-2.934763421	0.003338021	0.011809023	Fxyd5
ENSMUSG00000009731	964.5496866	-0.120357323	0.393347752	-0.305981978	0.759618367	0.848671693	Kcnd1
ENSMUSG00000009733	1322.187718	-0.057008066	0.164747854	-0.346032223	0.729318498	0.82670449	Tfcp2
ENSMUSG00000009734	41.51841654	2.154839114	0.600858625	3.586266428	0.000335446	0.001584224	Pou6f2
ENSMUSG00000009739	1578.252134	2.535199958	0.32306942	7.847229742	4.25E-15	1.34E-13	Pou6f1
ENSMUSG00000009741	3638.441228	0.264777685	0.171234086	1.546290765	0.122034361	0.228132964	Ubp1
ENSMUSG00000009772	2476.810362	0.275765744	0.829265591	0.332542128	0.739479934	0.834084954	Nuak2
ENSMUSG00000009828	1750.480717	1.452256959	0.304252889	4.773190368	1.81E-06	1.46E-05	Cilk1
ENSMUSG00000009863	5191.731106	0.354090256	0.170364568	2.07842664	0.037670081	0.090002851	Sdhb
ENSMUSG00000009876	104.5876996	-2.608430496	0.593990296	-4.391368869	1.13E-05	7.63E-05	Cox4i2
ENSMUSG00000009894	11575.92531	-0.042376422	0.12744342	-0.332511656	0.73950294	0.834084954	Snap47
ENSMUSG00000009900	32.35310448	-0.882509212	1.010639539	-0.873218569	0.382543955	0.534771014	Wnt3a
ENSMUSG00000009905	1800.321022	-0.337120561	0.14733773	-2.288080319	0.022132844	0.058230008	Kdsr
ENSMUSG00000009907	2406.333726	-0.389050844	0.171065016	-2.274286425	0.022948771	0.059965806	Vps4b
ENSMUSG00000009927	10384.94935	-0.431723352	0.214022927	-2.017182729	0.043676448	0.101529369	Rps25
ENSMUSG00000009941	38.14000556	-2.791276753	0.3998697	-6.980465763	2.94E-12	6.36E-11	Nxf2
ENSMUSG00000009995	2189.735909	0.107164313	0.156953274	0.682778451	0.494746849	0.639134701	Tafazzin
ENSMUSG00000010021	228.0271796	-1.393578466	0.490124313	-2.843316339	0.004464673	0.015136529	Kif19a
ENSMUSG00000010025	3278.394018	0.601933056	0.181089263	3.32395773	0.000887496	0.003729971	Aldh3a2
ENSMUSG00000010044	163.3947898	-0.132136053	0.536221875	-0.246420483	0.805356752	0.880594427	Zmynd10
ENSMUSG00000010045	2312.224033	-0.346469217	0.163122367	-2.123983504	0.033671523	0.082209519	Tmem115
ENSMUSG00000010047	1150.100243	0.102767675	0.390780926	0.262980273	0.792565784	0.87159502	Hyal2
ENSMUSG00000010048	370.3552342	-0.448442354	0.249775424	-1.795382214	0.072592824	0.152008326	Ifrd2
ENSMUSG00000010051	708.1125973	0.581572738	0.567544656	1.024717142	0.305496672	0.455497579	Hyal1
ENSMUSG00000010054	3386.073953	-0.728300409	0.177833379	-4.095408942	4.21E-05	0.000248234	Tusc2
ENSMUSG00000010057	1637.732728	-0.860253915	0.199000609	-4.322870766	1.54E-05	0.000101197	Nprl2
ENSMUSG00000010064	2580.29854	1.662216927	0.268431718	6.192326815	5.93E-10	8.83E-09	Slc38a3
ENSMUSG00000010066	1193.123874	-2.018968695	0.233308452	-8.653645751	4.99E-18	2.21E-16	Cacna2d2
ENSMUSG00000010067	920.4721482	0.122102955	0.412992268	0.295654337	0.767494073	0.854108644	Rassf1
ENSMUSG00000010080	81.09806969	1.446482383	0.755809912	1.913817693	0.055643454	0.123244197	Epn3
ENSMUSG00000010086	2964.390221	2.697412011	0.521246321	5.174927677	2.28E-07	2.19E-06	Rnf112
ENSMUSG00000010095	12776.60172	0.964742657	0.289480025	3.332674359	0.000860156	0.003626737	Slc3a2
ENSMUSG00000010097	4166.411219	0.448122708	0.145058438	3.089256405	0.002006582	0.007604625	Nxf1
ENSMUSG00000010110	3172.974608	-0.32387901	0.138907709	-2.331612931	0.019721063	0.053039077	Stx5a
ENSMUSG00000010122	19.43377259	-3.706127117	0.894559022	-4.142965443	3.43E-05	0.000206418	Slc47a1
ENSMUSG00000010136	232.4733534	1.543285579	0.743057508	2.07693962	0.037807132	0.090271388	Cimap3
ENSMUSG00000010142	6.647385878	-1.022721524	1.113793395	-0.918232707	0.358497049	0.510644804	Tnfrsf13b
ENSMUSG00000010154	687.3562624	0.691936905	0.251122743	2.755373312	0.00586252	0.01911615	Spire2
ENSMUSG00000010175	1530.154236	1.009390217	0.470830519	2.143850442	0.032044872	0.078862282	Prox1
ENSMUSG00000010205	0	NA	NA	NA	NA	NA	Raver1
ENSMUSG00000010277	13505.91457	-0.461844688	0.197117725	-2.342989141	0.01912994	0.051688844	Bltp2
ENSMUSG00000010290	2183.688681	-0.152262878	0.162321073	-0.938035185	0.348226328	0.500038346	AI597479
ENSMUSG00000010307	1289.124209	-1.033700028	0.313093386	-3.301570951	0.00096145	0.004006605	Tmem86a
ENSMUSG00000010311	259.4692424	0.541272294	0.750325502	0.721383309	0.470673713	0.61704147	Optc
ENSMUSG00000010342	31.00122865	-1.701489091	0.363894366	-4.675777507	2.93E-06	2.25E-05	Tex14
ENSMUSG00000010358	643.6161251	0.063527621	0.75865137	0.083737568	0.933265087	0.960674023	Ifi35
ENSMUSG00000010362	194.6980647	1.262371111	0.583352298	2.163994408	0.030464779	0.075588778	Rdm1
ENSMUSG00000010376	7161.921927	-0.517208063	0.239417609	-2.160275786	0.030751326	0.076183931	Nedd8
ENSMUSG00000010392	1651.938899	0.409668537	0.175574328	2.333305452	0.01963212	0.052837962	Gosr1
ENSMUSG00000010406	1297.608041	-0.331744662	0.268512167	-1.235492104	0.216647413	0.353016989	Mrpl52
ENSMUSG00000010435	0.401691336	0.784898981	2.774294052	0.282918453	0.777239349	NA	Spaca7
ENSMUSG00000010453	4200.360517	0.18442974	0.179442606	1.027792359	0.304047511	0.453843068	Kansl3
ENSMUSG00000010461	478.3986234	-0.20267612	0.300361554	-0.674773842	0.499819462	0.643395898	Eya4
ENSMUSG00000010476	434.1578122	-5.684869284	0.400746485	-14.18569968	1.12E-45	5.43E-43	Ebf3
ENSMUSG00000010492	1.486145121	-0.39824365	1.328243537	-0.299827283	0.764308904	0.851900176	Uckl1os
ENSMUSG00000010505	445.1202768	1.397639275	0.696458097	2.006781573	0.044772926	0.103635373	Myt1
ENSMUSG00000010517	2330.990913	-0.396509027	0.126081602	-3.144860314	0.001661661	0.006437582	Faf1
ENSMUSG00000010529	26.26371686	-1.375691885	0.50981678	-2.698404482	0.006967273	0.02211908	Gm266
ENSMUSG00000010538	70.12981953	0.33881607	0.316994359	1.06883943	0.285142029	0.432558453	Tsacc
ENSMUSG00000010554	2076.374854	0.056893757	0.149755223	0.379911673	0.704010982	0.808521405	Mettl16
ENSMUSG00000010592	94.56376411	-0.299720683	0.658953141	-0.454843697	0.649221691	0.76673346	Dazl
ENSMUSG00000010601	8.222731446	-5.719929367	1.146736845	-4.988005216	6.10E-07	5.42E-06	Apol7a
ENSMUSG00000010607	1088.920826	-0.633208832	0.24536979	-2.580630776	0.009862	0.02967805	Pigyl
ENSMUSG00000010608	4550.310061	0.241557328	0.23479472	1.028802215	0.303572626	0.453353641	Rbm25
ENSMUSG00000010609	1144.84546	0.082701675	0.135898035	0.608556812	0.542818238	0.679811503	Psen2
ENSMUSG00000010651	249.1686802	-2.00962665	0.763607684	-2.631752786	0.008494565	0.026181548	Acaa1b
ENSMUSG00000010660	972.2047221	0.066498153	0.380286266	0.17486341	0.861186962	0.9157191	Plcd1
ENSMUSG00000010663	9777.681891	0.685240236	0.183875039	3.726662628	0.000194032	0.000974151	Fads1
ENSMUSG00000010721	2788.534596	-0.828538597	0.336846398	-2.459692614	0.013905606	0.039684502	Lmbr1
ENSMUSG00000010751	736.8113828	-1.223135704	0.243064229	-5.032150187	4.85E-07	4.39E-06	Tnfrsf22
ENSMUSG00000010755	3398.663707	-0.330304851	0.168902693	-1.955592565	0.050513169	0.114110207	Cars1
ENSMUSG00000010760	7.894665523	-2.658371884	0.786984833	-3.377920096	0.000730363	0.003149668	Phlda2
ENSMUSG00000010796	0.896245044	-2.259184601	1.946765653	-1.160481025	0.245853015	NA	Asz1
ENSMUSG00000010797	181.5309112	0.835891463	0.21762686	3.840938858	0.000122565	0.000646416	Wnt2
ENSMUSG00000010803	1124.800675	0.97190634	0.5441033	1.786253347	0.074058247	0.154390725	Gabra1
ENSMUSG00000010825	117.2279775	-3.775730035	0.437398209	-8.632248497	6.02E-18	2.63E-16	Grid2ip
ENSMUSG00000010830	1617.051226	-0.616945705	0.637407767	-0.967898004	0.333095311	0.484037497	Kdelr3
ENSMUSG00000010841	2.323300947	-2.281613546	1.745956899	-1.306798322	0.191281215	0.32195018	Cfap97d1
ENSMUSG00000010911	1205.929326	-0.481451409	0.256659955	-1.875833764	0.06067811	0.131787709	Apip
ENSMUSG00000010914	2443.368187	0.371274375	0.242617777	1.530285126	0.125946168	0.233888511	Pdhx
ENSMUSG00000010936	2486.393359	0.384781216	0.256527256	1.499962313	0.133624165	0.245027683	Vac14
ENSMUSG00000011008	18.37333286	-0.605452857	0.474709257	-1.275418265	0.202161237	0.33569693	Mcoln2
ENSMUSG00000011034	25.57696568	-0.108091961	0.50401821	-0.214460428	0.830188023	0.895664178	Slc5a1
ENSMUSG00000011096	2666.316899	0.749751653	0.183879815	4.077400527	4.55E-05	0.000266158	Akt1s1
ENSMUSG00000011114	3542.060383	-0.18792337	0.301921251	-0.622425118	0.533662368	0.672342378	Tbrg1
ENSMUSG00000011118	1.380713332	-2.157610863	1.712782537	-1.259710919	0.207773665	0.342598254	Panx3
ENSMUSG00000011148	157.7195629	-0.933011961	0.493926766	-1.888968216	0.058896088	0.128704883	Adss1
ENSMUSG00000011154	164.9190914	-0.065075287	0.565821067	-0.115010365	0.908436907	0.944988627	Cfap161
ENSMUSG00000011158	1980.896409	-0.14023309	0.112210551	-1.249731764	0.21139755	0.346831694	Brf1
ENSMUSG00000011171	143.355998	-0.657601135	0.325469892	-2.020466874	0.043334983	0.100906284	Vipr2
ENSMUSG00000011179	16271.29083	-1.106591662	0.451270936	-2.452166919	0.014199877	0.040394634	Odc1
ENSMUSG00000011254	417.7089352	-0.421080806	0.21366788	-1.970725811	0.048755247	0.110867979	Thg1l
ENSMUSG00000011256	2144.450223	1.516125328	0.474775788	3.193350135	0.001406323	0.005563926	Adam19
ENSMUSG00000011257	3243.245575	-0.579596579	0.14361608	-4.035735961	5.44E-05	0.000311009	Pabpc4
ENSMUSG00000011263	151.397214	-1.110787245	0.420026858	-2.644562419	0.008179662	0.025390791	Exoc3l2
ENSMUSG00000011267	46.89402788	-0.305986567	0.591235272	-0.517537741	0.60478083	0.732326554	Zfp296
ENSMUSG00000011305	36.67846054	-0.932181682	0.471623987	-1.976535772	0.048094128	0.109663567	Plin5
ENSMUSG00000011306	2049.028889	-0.030352286	0.163156643	-0.18603157	0.852420004	0.90995426	Sugp1
ENSMUSG00000011349	16.05597948	-4.929798138	0.856706659	-5.754359544	8.70E-09	1.06E-07	Dmrtc2
ENSMUSG00000011350	0	NA	NA	NA	NA	NA	Gm5893
ENSMUSG00000011382	95.34922174	-1.695395766	0.466075012	-3.637602795	0.000275187	0.001328961	Dhdh
ENSMUSG00000011427	784.7382765	-0.114282903	0.246967637	-0.462744448	0.643547555	0.761858537	Zfp790
ENSMUSG00000011463	100.0546116	1.085389757	0.662699995	1.637829734	0.101457217	0.197146225	Cpb1
ENSMUSG00000011486	7.461545248	-1.788156387	0.851293342	-2.100517293	0.035683361	0.086124355	Slc25a41
ENSMUSG00000011589	2440.070187	-0.300561882	0.301865925	-0.995680058	0.319405622	0.46995659	Fsd1
ENSMUSG00000011632	7.689285883	0.091871497	0.767144119	0.119757806	0.904675007	0.942469889	Pinlyp
ENSMUSG00000011658	836.5084329	0.702871844	0.566996834	1.239639803	0.215108652	0.3512549	Fuz
ENSMUSG00000011751	3370.626451	0.57742684	0.547871691	1.053945383	0.291907924	0.440188248	Sptbn4
ENSMUSG00000011752	5886.185926	0.324466814	0.121556279	2.669272338	0.007601579	0.023845798	Pgam1
ENSMUSG00000011831	3828.523663	0.351589143	0.279969972	1.255810189	0.209184796	0.344555189	Evi5
ENSMUSG00000011832	5800.51339	0.446997504	0.304914394	1.465977052	0.142654539	0.257642504	Evi5l
ENSMUSG00000011837	1702.104099	0.783795557	0.236211372	3.318195695	0.00090601	0.003801049	Snapc2
ENSMUSG00000011877	6600.908653	0.362611864	0.212209747	1.708742737	0.087498614	0.17587282	Git1
ENSMUSG00000011884	2282.685464	-0.265762475	0.399791556	-0.664752597	0.506208746	0.649092653	Gltp
ENSMUSG00000011958	2585.669084	0.196619714	0.435688816	0.451284739	0.651784343	0.768716927	Bnip2
ENSMUSG00000011960	2788.489014	-0.510412036	0.310449672	-1.644105576	0.100154396	0.195181103	Ccnt1
ENSMUSG00000012017	738.5352632	0.294063197	0.510983845	0.575484333	0.564963783	0.69893609	Scarf2
ENSMUSG00000012042	1.283296361	0.298408222	1.56795608	0.190316697	0.849060971	0.907630084	4930579F01Rik
ENSMUSG00000012076	1845.873048	0.388404318	0.212339722	1.829164672	0.067374943	0.143370101	Brms1l
ENSMUSG00000012114	2932.826944	0.246497987	0.178794136	1.378669302	0.167996739	0.291050643	Med15
ENSMUSG00000012117	4487.670773	-1.184476381	0.156765771	-7.555707933	4.17E-14	1.16E-12	Dhdds
ENSMUSG00000012123	149.4766872	-1.627151454	0.411994842	-3.949446175	7.83E-05	0.0004328	Crybg2
ENSMUSG00000012126	525.902605	0.003575443	0.573959117	0.006229438	0.99502966	0.997015137	Ubxn11
ENSMUSG00000012187	5.915768437	-2.813084408	1.042534387	-2.698313306	0.006969182	0.02212245	Mogat1
ENSMUSG00000012211	3.718652167	-2.392272143	1.060235341	-2.256359555	0.024048122	0.062333192	Tex22
ENSMUSG00000012282	5.375828981	-3.340029279	1.118162346	-2.987070071	0.002816652	0.010213638	Wnt8a
ENSMUSG00000012296	2306.864083	-0.395654493	0.360275717	-1.098199169	0.272117529	0.417162738	Tjap1
ENSMUSG00000012350	13.25945056	0.094291724	1.033251533	0.091257279	0.927288163	0.956746819	Ehf
ENSMUSG00000012396	8.936571955	1.221536028	0.771878218	1.5825502	0.113524022	0.215494276	Nanog
ENSMUSG00000012405	12154.8284	-0.220558768	0.164293313	-1.342469541	0.1794438	0.306471091	Rpl15
ENSMUSG00000012422	3265.804477	0.14491705	0.118294877	1.225049252	0.220556664	0.357890605	Tmem167
ENSMUSG00000012428	6102.538557	-2.024676049	0.737949811	-2.743650069	0.006076027	0.019711419	Steap4
ENSMUSG00000012429	575.4872968	-0.375114851	0.227264808	-1.650562861	0.098827868	0.193114816	Mplkip
ENSMUSG00000012443	520.6980065	-0.297064658	0.616903175	-0.481541787	0.630131488	0.751770156	Kif11
ENSMUSG00000012483	551.4041338	-1.08894714	0.403196786	-2.700783282	0.00691764	0.021990919	Rpa3
ENSMUSG00000012519	94.0373225	0.882491694	0.65271116	1.352040149	0.176362472	0.302341072	Mlkl
ENSMUSG00000012520	3.605700249	-4.503439411	1.376943583	-3.270605614	0.001073175	0.004408863	Phox2b
ENSMUSG00000012535	4172.119856	-0.098444355	0.103672766	-0.949568135	0.342331736	0.493783698	Tnpo3
ENSMUSG00000012609	1619.194663	-0.302309656	0.201897725	-1.497340576	0.134304662	0.245981857	Ttll5
ENSMUSG00000012640	1400.528408	0.142565217	0.369477019	0.385856792	0.699602732	0.80556804	Zfp715
ENSMUSG00000012705	21.77841609	-0.526451126	0.539692794	-0.975464434	0.329329935	0.480265641	Retn
ENSMUSG00000012777	0.569789508	-2.620334991	3.280160021	-0.798843646	0.424381079	NA	Acp4
ENSMUSG00000012819	454.4513594	-2.871965952	0.453531152	-6.332455748	2.41E-10	3.83E-09	Cdh23
ENSMUSG00000012848	15971.85076	-0.795747009	0.243510343	-3.267816065	0.001083808	0.004446251	Rps5
ENSMUSG00000012889	8.219563028	-1.918604781	1.055361012	-1.81796064	0.069070149	0.146357196	Podnl1
ENSMUSG00000013033	16503.08157	1.272323111	0.427768994	2.974322892	0.002936359	0.010585974	Adgrl1
ENSMUSG00000013076	3310.254572	0.917106985	0.453464245	2.022446082	0.043130288	0.100492379	Amotl1
ENSMUSG00000013083	10.15305256	-6.777211045	1.218980933	-5.559735071	2.70E-08	3.07E-07	2200002J24Rik
ENSMUSG00000013089	5245.546929	-0.128625236	0.154709074	-0.831400724	0.40574729	0.557185025	Etv5
ENSMUSG00000013091	1.803685339	-4.289299494	2.178501846	-1.968921671	0.048962087	0.111270497	Tmem190
ENSMUSG00000013150	2056.205391	0.149992591	0.131623187	1.139560543	0.254469431	0.397111845	Gfod2
ENSMUSG00000013155	631.7494247	-0.297571043	0.19559456	-1.521366667	0.128167849	0.236969402	Enkd1
ENSMUSG00000013158	9.939367528	0.891625913	0.503031764	1.772504196	0.076310899	0.158019842	4933405L10Rik
ENSMUSG00000013160	14085.34125	-0.810002615	0.184652645	-4.386628832	1.15E-05	7.78E-05	Atp6v0d1
ENSMUSG00000013236	26032.49039	0.468027258	0.27589264	1.696410814	0.089808107	0.179529183	Ptprs
ENSMUSG00000013275	5321.029982	0.963305975	0.2572767	3.744241025	0.00018094	0.000915995	Slc41a1
ENSMUSG00000013338	5.546493602	-1.37094289	0.954551581	-1.436216667	0.150940698	0.268888904	Fer1l4
ENSMUSG00000013353	9.458576598	-6.66413298	1.198088508	-5.562304398	2.66E-08	3.03E-07	Siglecl2
ENSMUSG00000013367	2133.211023	0.524716591	0.324717707	1.615916162	0.106112441	0.204351947	Iglon5
ENSMUSG00000013415	264.8725735	0.679527981	0.184917343	3.674766078	0.000238067	0.001172688	Igf2bp1
ENSMUSG00000013418	6.262896598	-6.075894419	1.306181471	-4.651646461	3.29E-06	2.50E-05	B4galnt2
ENSMUSG00000013419	4000.761988	1.161985018	0.190663181	6.094438437	1.10E-09	1.56E-08	Zbtb47
ENSMUSG00000013465	2795.075555	0.499388649	0.138902102	3.595256232	0.000324072	0.001536343	Nelfb
ENSMUSG00000013483	8.183184068	-1.67594739	0.801400963	-2.091271995	0.036503689	0.087778278	Card14
ENSMUSG00000013495	1576.781551	0.35393155	0.139305943	2.54067804	0.011063775	0.032720378	Tmem175
ENSMUSG00000013523	45.86740257	-3.615445763	0.431090303	-8.386748069	5.00E-17	1.99E-15	Bcas1
ENSMUSG00000013539	3648.533173	-0.606655958	0.221435619	-2.739649389	0.006150476	0.019920767	Tango2
ENSMUSG00000013562	0	NA	NA	NA	NA	NA	4833413E03Rik
ENSMUSG00000013584	913.235351	-1.859192614	0.257576218	-7.218029021	5.27E-13	1.25E-11	Aldh1a2
ENSMUSG00000013593	7497.647897	0.102874194	0.113308465	0.907912699	0.363924348	0.516484188	Ndufs2
ENSMUSG00000013611	333.9044243	-6.480671037	0.371152636	-17.46093225	2.84E-68	6.19E-65	Snx31
ENSMUSG00000013622	3809.073301	-0.227836081	0.267799307	-0.850771736	0.394896165	0.546709556	Atraid
ENSMUSG00000013629	2594.448294	0.119347355	0.196367121	0.607776672	0.543335603	0.680165841	Cad
ENSMUSG00000013643	1.46582116	-0.326021378	1.272589958	-0.256187294	0.797806219	0.875386862	Lypd8
ENSMUSG00000013646	3462.164943	-0.767415032	0.163856776	-4.683450085	2.82E-06	2.18E-05	Sh3bp5l
ENSMUSG00000013653	0.703973447	-1.957727496	2.002861232	-0.977465371	0.328338814	NA	1810065E05Rik
ENSMUSG00000013662	7031.519932	0.139337663	0.26841787	0.519107251	0.603685952	0.731414606	Atad1
ENSMUSG00000013663	8800.965285	-0.145725989	0.248900606	-0.585478642	0.558225923	0.693468275	Pten
ENSMUSG00000013668	0.109643283	0.779642992	3.533811541	0.220623817	0.825385354	NA	4933402N03Rik
ENSMUSG00000013698	54682.33002	0.89291278	0.412109385	2.16668878	0.030258593	0.075180666	Pea15a
ENSMUSG00000013701	2325.744157	-0.609757875	0.170251448	-3.581513591	0.000341609	0.001609546	Timm23
ENSMUSG00000013707	7.751302957	0.088937846	1.297837202	0.068527737	0.945365541	0.968054314	Tnfaip8l2
ENSMUSG00000013736	1641.930889	-0.608325375	0.11441143	-5.316998249	1.05E-07	1.08E-06	Trnt1
ENSMUSG00000013766	15.33349022	1.254638055	0.462964156	2.710011217	0.006728093	0.021474633	Ly6g6e
ENSMUSG00000013787	7906.692621	1.17109675	0.260533077	4.495002174	6.96E-06	4.93E-05	Ehmt2
ENSMUSG00000013822	2902.291246	-0.629238384	0.350430651	-1.795614573	0.072555837	0.151963571	Elof1
ENSMUSG00000013833	1651.887001	0.747748112	0.276409065	2.70522283	0.006825858	0.021752113	Med16
ENSMUSG00000013846	1859.25261	0.325306383	0.220896553	1.472663915	0.140841681	0.255215682	St3gal1
ENSMUSG00000013858	5653.9303	0.110404731	0.136374807	0.809568378	0.418188289	0.569373252	Tmem259
ENSMUSG00000013878	748.7147215	0.799653857	0.115479728	6.924625394	4.37E-12	9.22E-11	Rnf170
ENSMUSG00000013921	12696.60038	1.105801606	0.371891121	2.973455252	0.002944673	0.0106135	Clip3
ENSMUSG00000013928	14.63387546	-1.152341023	0.52385768	-2.199721539	0.027826658	0.07025814	1700020L13Rik
ENSMUSG00000013936	18.24063052	-0.959490097	0.658377433	-1.457355689	0.145018222	0.260936867	Myl2
ENSMUSG00000013973	1150.605917	0.366359956	0.131018766	2.796240313	0.005170094	0.01716921	Dedd
ENSMUSG00000013974	5.265962887	-0.714755894	0.9320331	-0.76687823	0.443153918	0.592353986	Mcemp1
ENSMUSG00000013997	1863.624386	-0.468217572	0.198925242	-2.353736351	0.018585788	0.050458734	Nit1
ENSMUSG00000014030	271.3473623	-2.789687823	0.492095544	-5.668996308	1.44E-08	1.70E-07	Pax5
ENSMUSG00000014039	521.8610209	0.796309923	0.294503354	2.703907828	0.00685293	0.021822402	Prdm15
ENSMUSG00000014074	1264.886023	0.650763226	0.117297741	5.547960438	2.89E-08	3.26E-07	Rnf168
ENSMUSG00000014075	755.0779993	-0.228835733	0.222066207	-1.030484267	0.302782734	0.452424051	Dynlt2b
ENSMUSG00000014077	9825.64055	-1.294929707	0.144167797	-8.982100928	2.66E-19	1.34E-17	Chp1
ENSMUSG00000014104	0	NA	NA	NA	NA	NA	Sval2
ENSMUSG00000014158	160.4491318	-0.616728269	0.939859223	-0.656192176	0.511700482	0.653950812	Trpv4
ENSMUSG00000014164	428.8845822	2.596651569	0.403992585	6.427473338	1.30E-10	2.16E-09	Klhl3
ENSMUSG00000014177	1853.440035	-0.169921383	0.288294871	-0.58940134	0.555592078	0.690871962	Tvp23b
ENSMUSG00000014195	5284.616804	1.031885414	0.140656995	7.336182692	2.20E-13	5.51E-12	Dnajc7
ENSMUSG00000014198	20.56109812	-0.989738147	0.528456781	-1.872883805	0.061084432	0.132456128	Zfp385c
ENSMUSG00000014226	5557.026067	0.403371928	0.198074326	2.036467505	0.041703433	0.097838941	Cacybp
ENSMUSG00000014232	726.4299696	0.893353012	0.185574243	4.81399249	1.48E-06	1.22E-05	Cluap1
ENSMUSG00000014243	728.7075745	-0.578297302	0.157550156	-3.670560014	0.00024202	0.001189463	Zswim7
ENSMUSG00000014245	549.7961679	-0.700721337	0.199599867	-3.510630277	0.000447046	0.002038641	Pigl
ENSMUSG00000014294	3568.814289	-0.024034199	0.276315525	-0.086980993	0.93068662	0.958889245	Ndufa2
ENSMUSG00000014301	1093.739012	-0.272822935	0.224530111	-1.215083956	0.224334072	0.362196951	Pam16
ENSMUSG00000014303	1893.08357	1.176916113	0.490291071	2.400443701	0.016375209	0.045493081	Glis2
ENSMUSG00000014313	9721.9346	-0.015332206	0.206286897	-0.074324671	0.940752047	0.964881474	Cox6c
ENSMUSG00000014329	1022.369728	-0.094522566	0.397857781	-0.23757878	0.812207811	0.885194305	Bicc1
ENSMUSG00000014349	5603.646012	0.550105172	0.15607313	3.524662911	0.000424022	0.001946565	Ube2z
ENSMUSG00000014351	2.357536313	-0.237006628	1.590788349	-0.148986902	0.881563968	0.928613431	Gip
ENSMUSG00000014353	1628.059691	0.23386493	0.164364618	1.422842291	0.154781879	0.273491975	Tmem87b
ENSMUSG00000014355	5687.847854	0.491262377	0.299429864	1.640659255	0.100868167	0.1962645	Anapc1
ENSMUSG00000014361	394.3996339	-0.375563774	0.302661138	-1.240872138	0.214652987	0.350774066	Mertk
ENSMUSG00000014402	3341.377372	0.069544205	0.168040409	0.413854056	0.678980993	0.7906175	Tsg101
ENSMUSG00000014418	1508.99923	-0.98114405	0.179711531	-5.459549785	4.77E-08	5.17E-07	Hps5
ENSMUSG00000014426	1224.803742	-0.034478259	0.209884904	-0.164272219	0.869516851	0.920565359	Map3k4
ENSMUSG00000014444	3223.979075	1.623188077	0.239394007	6.780403983	1.20E-11	2.37E-10	Piezo1
ENSMUSG00000014453	2.795850624	-0.130321336	1.445533489	-0.090154491	0.928164448	0.957154668	Blk
ENSMUSG00000014470	1432.752662	-0.585584201	0.369751174	-1.583725064	0.113256299	0.215095532	Rnf166
ENSMUSG00000014496	3694.465432	0.499475785	0.198436397	2.517057318	0.011833958	0.034642186	Ankrd28
ENSMUSG00000014498	3674.381688	1.255882108	0.31123854	4.035111163	5.46E-05	0.00031177	Ankrd52
ENSMUSG00000014503	45.19770919	-1.198294588	0.440258087	-2.721800289	0.006492737	0.020838046	Pkd2l2
ENSMUSG00000014504	2236.13643	-0.884150555	0.170713895	-5.17913644	2.23E-07	2.15E-06	Srp19
ENSMUSG00000014529	2.650698525	4.064043226	1.456798283	2.789708962	0.005275544	0.017470514	Tmbim7
ENSMUSG00000014542	0.675119486	0.867356634	2.577197325	0.336550339	0.736455898	NA	Clec4f
ENSMUSG00000014543	0	NA	NA	NA	NA	NA	Klra17
ENSMUSG00000014547	1835.623778	-0.818498526	0.166323657	-4.921119109	8.61E-07	7.43E-06	Wdfy2
ENSMUSG00000014550	2447.277208	-0.046641931	0.19127536	-0.243847042	0.807349285	0.882108228	Rbsn
ENSMUSG00000014551	2404.330014	-0.920044716	0.224444032	-4.09921667	4.15E-05	0.000244634	Mrps25
ENSMUSG00000014554	748.7336377	0.229123397	0.192110629	1.192663817	0.233001062	0.372214827	Dguok
ENSMUSG00000014592	9199.696795	1.463602192	0.605469412	2.417301624	0.015636054	0.043765297	Camta1
ENSMUSG00000014599	13165.31552	-0.64664905	1.001153633	-0.645903913	0.518341585	0.66021553	Csf1
ENSMUSG00000014601	5058.98976	0.350945073	0.211782425	1.657101968	0.097498861	0.191075523	Strip1
ENSMUSG00000014602	57231.96501	0.802598116	0.541870376	1.481162565	0.138563259	0.251943724	Kif1a
ENSMUSG00000014603	75.84912491	-1.204858854	0.387294097	-3.110966224	0.001864763	0.007117773	Alx3
ENSMUSG00000014606	5703.253697	-0.702686412	0.236723745	-2.968381617	0.002993724	0.010763062	Slc25a11
ENSMUSG00000014609	3.692645433	-1.686869602	0.831575502	-2.028522484	0.042506951	0.099305852	Chrne
ENSMUSG00000014633	1769.208508	-3.000194216	0.385120893	-7.790266049	6.69E-15	2.05E-13	Cmc2
ENSMUSG00000014668	2994.554165	0.007816846	0.192348709	0.040638933	0.967583746	0.98175818	Chfr
ENSMUSG00000014686	5.250184268	-3.77496201	1.157135348	-3.262334017	0.001104989	0.004522486	Ceacam16
ENSMUSG00000014704	2.564750633	-4.794521817	1.361775899	-3.520786217	0.000430269	0.001971087	Hoxa2
ENSMUSG00000014725	4.749196222	0.165308867	0.852810228	0.193840155	0.846301044	0.906163647	Adam28
ENSMUSG00000014747	1.292560268	-2.128783893	1.902792255	-1.118768424	0.263238946	0.407233565	Ankrd53
ENSMUSG00000014748	3511.350937	-0.735924403	0.293678067	-2.505888202	0.012214423	0.035604267	Tex261
ENSMUSG00000014763	3041.460218	0.042086525	0.202260965	0.208080312	0.835166259	0.899159515	Fam120b
ENSMUSG00000014767	1374.331354	-0.54751094	0.160414917	-3.413092437	0.000642302	0.002814057	Tbp
ENSMUSG00000014769	9234.081421	-0.152917896	0.194549771	-0.786009127	0.43186214	0.581607314	Psmb1
ENSMUSG00000014771	693.4608669	-0.848548866	0.354343803	-2.394704972	0.016633743	0.046044769	Pdcd2
ENSMUSG00000014773	359.5813934	1.839406084	0.274123939	6.710125694	1.94E-11	3.73E-10	Dll1
ENSMUSG00000014776	357.675056	0.376818776	0.27786154	1.356138657	0.175055055	0.300627267	Nol3
ENSMUSG00000014778	429.1980096	-0.162152116	0.68838522	-0.235554325	0.813778519	0.886166425	Fhod1
ENSMUSG00000014782	240.7490857	-0.938050616	0.329702478	-2.84514275	0.004439152	0.015066848	Plekhg4
ENSMUSG00000014786	1084.027396	0.423544265	0.280483358	1.510051322	0.131030329	0.241185955	Slc9a5
ENSMUSG00000014791	86.77596881	1.129165363	0.634855881	1.778616843	0.075302601	0.15634106	Elmo3
ENSMUSG00000014813	681.5257193	0.530341251	0.431409998	1.229320725	0.21895158	0.355905377	Stc1
ENSMUSG00000014837	2309.419689	1.267291975	0.404659457	3.131749312	0.001737682	0.006692382	Matcap1
ENSMUSG00000014846	1518.96919	0.74320988	0.621437186	1.195953344	0.231714767	0.37081179	Tppp3
ENSMUSG00000014850	1152.184557	-0.145435477	0.320140089	-0.454286988	0.64962228	0.766936336	Msh3
ENSMUSG00000014852	91.37205954	1.471903004	0.650791147	2.261713318	0.023715121	0.061598453	Adamts13
ENSMUSG00000014856	1886.453171	-0.257883113	0.207811766	-1.240945677	0.214625817	0.350751618	Tmem208
ENSMUSG00000014859	1611.481723	-0.800947771	0.156467635	-5.11893576	3.07E-07	2.88E-06	E2f4
ENSMUSG00000014867	6898.367445	1.159238133	0.221159116	5.241647529	1.59E-07	1.58E-06	Surf4
ENSMUSG00000014873	1328.81699	-0.388594965	0.169532566	-2.292155269	0.021896685	0.057684245	Surf2
ENSMUSG00000014905	1786.237612	-0.021385461	0.204244111	-0.104705398	0.916609578	0.949744427	Dnajb9
ENSMUSG00000014907	808.204311	0.089201085	0.207751454	0.429364433	0.667658033	0.781683475	Naf1
ENSMUSG00000014932	1334.735117	-1.28420546	0.23842865	-5.386120589	7.20E-08	7.53E-07	Yes1
ENSMUSG00000014956	10250.94677	0.830075276	0.226833132	3.659409314	0.000252797	0.00123615	Ppp1cb
ENSMUSG00000014959	5378.73216	0.369474858	0.117605498	3.141646134	0.001680009	0.006501913	Gorasp2
ENSMUSG00000014980	1202.125931	-0.808337478	0.208620943	-3.874670808	0.000106769	0.000573181	Tsen15
ENSMUSG00000015001	4.279187712	-1.438599997	0.972190585	-1.479751008	0.138939708	0.252452414	Oc90
ENSMUSG00000015002	6383.466771	-1.294236207	0.193977346	-6.672099785	2.52E-11	4.76E-10	Efr3a
ENSMUSG00000015013	1407.591774	0.038442915	0.222428488	0.172832695	0.862782937	0.916818787	Trappc2l
ENSMUSG00000015016	526.9643114	0.62790374	0.194952293	3.220807156	0.001278301	0.005124981	Acsf3
ENSMUSG00000015023	2115.349711	-0.912723629	0.224417641	-4.067076115	4.76E-05	0.000276738	Ddx19a
ENSMUSG00000015027	1168.420447	-0.340903347	0.401695822	-0.848660424	0.396070274	0.547814343	Galns
ENSMUSG00000015053	432.3022174	-4.480336548	0.85115648	-5.2638224	1.41E-07	1.42E-06	Gata2
ENSMUSG00000015083	119.9335012	-0.924665424	0.436760942	-2.11709733	0.034251588	0.083306396	C8g
ENSMUSG00000015085	236.8224799	-0.134858787	0.598985828	-0.225145205	0.821866315	0.890593952	Entpd2
ENSMUSG00000015087	3289.514106	0.619286149	0.168653843	3.67193619	0.00024072	0.001184001	Rabl6
ENSMUSG00000015090	617.6748956	0.699027109	1.026917621	0.680704172	0.496058696	0.64019595	Ptgds
ENSMUSG00000015092	5310.568438	-0.121721347	0.243054159	-0.500799277	0.616512395	0.741211458	Edf1
ENSMUSG00000015093	13.3476368	0.663336656	0.781723241	0.848556907	0.396127894	0.547856884	Clic3
ENSMUSG00000015094	9538.514493	1.202006639	0.187533457	6.409558356	1.46E-10	2.40E-09	Npdc1
ENSMUSG00000015095	4402.856207	0.07000585	0.138163455	0.506688616	0.612373319	0.738240633	Fbxw5
ENSMUSG00000015112	279.4562372	-0.908474896	0.600598019	-1.512617204	0.130376922	0.240254212	Slc25a13
ENSMUSG00000015120	3592.859999	0.36564333	0.120642909	3.030790051	0.002439148	0.008990829	Ube2i
ENSMUSG00000015126	1197.022903	0.053616819	0.144531733	0.370969187	0.710660482	0.813144319	Tsr3
ENSMUSG00000015127	587.7000957	0.568757772	0.36686916	1.550301399	0.121069192	0.226734471	Unkl
ENSMUSG00000015133	1135.910996	2.848125328	0.689502123	4.130698419	3.62E-05	0.00021655	Lrrk1
ENSMUSG00000015134	237.5259894	-3.633479361	0.380516867	-9.548799738	1.31E-21	8.54E-20	Aldh1a3
ENSMUSG00000015143	10017.79891	0.482612657	0.645801662	0.747307858	0.45487775	0.603269227	Actn1
ENSMUSG00000015149	5137.938978	-0.216728362	0.256128154	-0.846171572	0.397457038	0.549063495	Sirt2
ENSMUSG00000015165	7185.894514	0.9898801	0.155350044	6.371933174	1.87E-10	3.01E-09	Hnrnpl
ENSMUSG00000015176	3505.798836	-0.258042554	0.210784834	-1.224198861	0.220877219	0.358143687	Nolc1
ENSMUSG00000015189	1298.104304	2.013501201	0.378732436	5.316421328	1.06E-07	1.08E-06	Casd1
ENSMUSG00000015202	588.0908675	-1.067861452	0.64172306	-1.664053418	0.096101755	0.188933069	Cnksr3
ENSMUSG00000015214	1148.919234	0.616360627	0.168087174	3.666910525	0.000245499	0.001204069	Mtmr1
ENSMUSG00000015217	1523.706501	0.457067453	0.290978382	1.570795225	0.116230222	0.219641304	Hmgb3
ENSMUSG00000015222	39635.45129	1.639218758	0.509326483	3.218404724	0.001289058	0.005159393	Map2
ENSMUSG00000015224	134.0850904	1.633090856	0.25587196	6.38245339	1.74E-10	2.82E-09	Cyp2j9
ENSMUSG00000015242	0.502805984	-2.429144438	3.399686111	-0.714520211	0.474905563	NA	Nipsnap3a
ENSMUSG00000015243	6067.116678	0.495214558	0.351249478	1.409865607	0.15857937	0.278505818	Abca1
ENSMUSG00000015247	1748.594461	-0.032068648	0.210122278	-0.152618983	0.878698754	0.926716825	Nipsnap3b
ENSMUSG00000015289	986.0493192	1.08080102	0.46772407	2.310766304	0.020845767	0.055424566	Lage3
ENSMUSG00000015290	2232.327103	0.662345278	0.19583689	3.382127233	0.000719268	0.003108496	Ubl4a
ENSMUSG00000015291	25717.78192	0.588834507	0.271921153	2.165460465	0.03035244	0.075374986	Gdi1
ENSMUSG00000015305	2354.346644	0.938439151	0.274839168	3.414502949	0.000638985	0.002800466	Sash1
ENSMUSG00000015312	1310.509897	-0.633049173	0.761845647	-0.830941511	0.406006672	0.557453266	Gadd45b
ENSMUSG00000015314	1.861977146	-0.809912845	1.474143933	-0.549412325	0.582722518	0.71386584	Slamf6
ENSMUSG00000015316	10.08184893	-0.890550457	0.67242245	-1.324391321	0.185373115	0.314091415	Slamf1
ENSMUSG00000015335	879.2782735	-1.348197867	0.170699573	-7.898074051	2.83E-15	9.16E-14	Zdhhc12
ENSMUSG00000015337	297.868519	0.399013703	0.256023309	1.558505377	0.119113494	0.223906959	Endog
ENSMUSG00000015340	22.96365087	2.083999707	1.366143158	1.525462171	0.127143862	0.23552278	Cybb
ENSMUSG00000015341	3857.473453	0.037680725	0.162923901	0.231278069	0.817098783	0.888055094	Golga7
ENSMUSG00000015342	538.5304021	1.240358854	0.382258482	3.244817084	0.001175261	0.004767502	Xk
ENSMUSG00000015354	371.8822708	1.507809914	0.848349894	1.777344378	0.075511596	0.156687762	Pcolce2
ENSMUSG00000015355	3.387365187	5.250379621	2.443192778	2.148982949	0.031635752	0.078049201	Cd48
ENSMUSG00000015357	1603.231073	-0.344647883	0.133895121	-2.574013762	0.010052627	0.03016194	Clpx
ENSMUSG00000015363	1830.162684	-0.305702409	0.210763456	-1.450452629	0.14693234	0.263654292	Trabd
ENSMUSG00000015365	3.256549294	-0.352632546	0.863811849	-0.40822842	0.683105985	0.793967039	Mov10l1
ENSMUSG00000015377	1785.006645	1.039425431	0.424058983	2.451134093	0.014240689	0.04048103	Dennd6b
ENSMUSG00000015396	196.6173868	-0.2188086	0.467122091	-0.468418437	0.639485386	0.758991141	Cd83
ENSMUSG00000015401	22.47566881	1.352239716	1.256340874	1.076331865	0.281778863	0.428576984	Cltrn
ENSMUSG00000015405	137.4937608	1.339691033	1.238848172	1.0814005	0.279518999	0.425933713	Ace2
ENSMUSG00000015437	0.272953401	-1.492610143	3.521784659	-0.423822092	0.671695565	NA	Gzmb
ENSMUSG00000015441	0.219985756	-1.343550619	3.528502306	-0.380770792	0.703373334	NA	Gzmf
ENSMUSG00000015443	0.474378995	-2.35334544	3.461465451	-0.679869689	0.496586976	NA	Gzmn
ENSMUSG00000015451	142.2934685	0.261875699	0.32842543	0.797367301	0.425237744	0.575654931	C4a
ENSMUSG00000015452	55.44476423	0.315678928	0.547733689	0.57633652	0.564387743	0.698383695	Ager
ENSMUSG00000015461	5618.697155	0.815468981	0.213351655	3.82218258	0.000132276	0.000692181	Atf6b
ENSMUSG00000015467	26.65677019	-1.357184158	0.427704313	-3.173183237	0.001507773	0.005914222	Egfl8
ENSMUSG00000015468	79.0842218	0.695247355	0.702733816	0.989346661	0.322493562	0.473060608	Notch4
ENSMUSG00000015474	786.5208134	-0.765043986	0.234386007	-3.26403439	0.001098378	0.004500369	Ppt2
ENSMUSG00000015476	2216.139245	4.6819241	0.420144974	11.14359183	7.70E-29	1.05E-26	Prrt1
ENSMUSG00000015478	3542.124671	0.309174123	0.157965865	1.95722109	0.05032148	0.113766056	Rnf5
ENSMUSG00000015484	591.6038273	3.564586478	0.459255747	7.761658949	8.38E-15	2.54E-13	Fam163a
ENSMUSG00000015488	3734.698341	0.443010083	0.184914071	2.395761882	0.016585861	0.045970705	Cacfd1
ENSMUSG00000015501	4651.416226	2.692487484	0.513687445	5.241489761	1.59E-07	1.58E-06	Hivep2
ENSMUSG00000015519	2.301764387	0.504458329	1.187691474	0.424738528	0.671027294	0.78451056	2310057J18Rik
ENSMUSG00000015522	1772.096154	-0.2991873	0.132506467	-2.257907148	0.023951449	0.062131953	Arnt
ENSMUSG00000015533	258.6276592	-0.282405641	0.660295336	-0.427695949	0.6688725	0.782649162	Itga2
ENSMUSG00000015536	4012.898528	-0.63595547	0.185306829	-3.431905207	0.000599357	0.002647228	Mocs2
ENSMUSG00000015542	1000.351467	-0.716088413	0.248357743	-2.88329409	0.003935398	0.013594539	Nat9
ENSMUSG00000015568	6043.153684	2.343200177	0.567876816	4.126247297	3.69E-05	0.000220226	Lpl
ENSMUSG00000015575	2942.75829	-0.316817924	0.630215653	-0.502713512	0.615165709	0.740342305	Atp6v0e
ENSMUSG00000015579	123.9917902	-8.948378078	1.071991281	-8.3474355	6.98E-17	2.73E-15	Nkx2-5
ENSMUSG00000015597	2614.73654	0.572012096	0.424803433	1.346533599	0.178130492	0.304686455	Zfp318
ENSMUSG00000015599	7064.855887	-0.244118787	0.527955755	-0.462384935	0.643805301	0.761990935	Ttbk1
ENSMUSG00000015605	2379.382123	0.045348509	0.265220204	0.170984367	0.864236058	0.917616068	Srf
ENSMUSG00000015619	112.9326789	-3.207942255	0.669274577	-4.793163173	1.64E-06	1.34E-05	Gata3
ENSMUSG00000015627	6.151841953	-6.053651211	1.253541866	-4.829237361	1.37E-06	1.14E-05	Gata5
ENSMUSG00000015647	6800.647356	-1.536378527	0.665692101	-2.307941652	0.021002382	0.055761484	Lama5
ENSMUSG00000015652	390.9842079	-1.860091769	0.489238166	-3.802016887	0.000143523	0.000744796	Steap1
ENSMUSG00000015653	845.5480911	0.377738635	0.315599766	1.196891368	0.231348899	0.37038519	Steap2
ENSMUSG00000015656	58029.98273	0.707686483	0.21864891	3.236633937	0.001209485	0.004885838	Hspa8
ENSMUSG00000015659	1477.097121	-0.400229574	0.542936942	-0.737156644	0.461027096	0.608673249	Serac1
ENSMUSG00000015665	0.54204073	-2.554115607	3.376817164	-0.756367752	0.449428737	NA	Awat1
ENSMUSG00000015668	2302.678927	0.054989405	0.28411116	0.193548907	0.846529108	0.906259196	Pdzd11
ENSMUSG00000015671	8021.93053	-0.101273676	0.186500412	-0.543021191	0.587115212	0.717866287	Psma2
ENSMUSG00000015672	1264.936245	-0.791720552	0.199523682	-3.968053039	7.25E-05	0.000404734	Mrpl32
ENSMUSG00000015697	2738.10654	0.393457525	0.282693047	1.391818898	0.163977246	0.285710956	Setdb1
ENSMUSG00000015702	55.66735288	1.170260024	0.396683387	2.950111001	0.003176598	0.011320775	Anxa9
ENSMUSG00000015709	10070.10755	2.359081647	0.294814356	8.001922556	1.22E-15	4.14E-14	Arnt2
ENSMUSG00000015711	1857.333246	0.578672798	0.264662288	2.186457322	0.028782164	0.072265371	Prune1
ENSMUSG00000015714	2800.242572	2.268284677	0.462823887	4.900967169	9.54E-07	8.17E-06	Cers2
ENSMUSG00000015721	0	NA	NA	NA	NA	NA	Nlrp5
ENSMUSG00000015733	7279.661877	0.197682505	0.170389107	1.160182763	0.245974404	0.387714815	Capza2
ENSMUSG00000015745	602.9064035	2.248533429	0.232626582	9.665849076	4.21E-22	2.92E-20	Plekho1
ENSMUSG00000015747	1596.766774	-0.50262719	0.15878554	-3.165446864	0.001548449	0.006051955	Vps45
ENSMUSG00000015748	1346.624908	-0.907789018	0.115565002	-7.855224332	3.99E-15	1.27E-13	Prpf3
ENSMUSG00000015749	5909.618838	0.578197548	0.142975597	4.044029599	5.25E-05	0.000301922	Anp32e
ENSMUSG00000015750	2184.254342	0.341102839	0.224741591	1.517755737	0.129075987	0.238226758	Aph1a
ENSMUSG00000015755	3372.179046	-0.066708748	0.215017559	-0.31024791	0.75637244	0.846385136	Tab2
ENSMUSG00000015757	2614.356023	-0.67861712	0.195745349	-3.46683649	0.000526622	0.002362107	Ppil4
ENSMUSG00000015759	3689.283891	-0.382203842	0.271231953	-1.409140174	0.158793724	0.27876978	Cnih1
ENSMUSG00000015766	1867.66498	-0.124081991	0.317536621	-0.390764349	0.695971429	0.803138843	Eps8
ENSMUSG00000015776	2781.475719	-0.579425046	0.109011776	-5.315251863	1.07E-07	1.09E-06	Med22
ENSMUSG00000015787	0.202782015	-1.287274093	3.529801036	-0.364687437	0.715344738	NA	Abo
ENSMUSG00000015790	1945.903486	0.786579393	0.158195044	4.972212604	6.62E-07	5.83E-06	Surf1
ENSMUSG00000015804	2768.264425	-0.531262957	0.155850593	-3.408796516	0.000652501	0.002854434	Med28
ENSMUSG00000015806	5654.207169	-0.475979303	0.206008942	-2.310478853	0.020861658	0.055455524	Qdpr
ENSMUSG00000015812	22.0519025	0.010387603	0.431455679	0.024075713	0.980792216	0.989355109	Gnrh1
ENSMUSG00000015829	1249.155703	1.052537786	0.554973798	1.896554016	0.057886824	0.126998888	Tnr
ENSMUSG00000015837	16190.93778	0.802114329	0.125954234	6.368299838	1.91E-10	3.07E-09	Sqstm1
ENSMUSG00000015839	3969.392432	1.335243856	0.607587474	2.19761584	0.027976494	0.070581855	Nfe2l2
ENSMUSG00000015843	436.394321	2.815041409	0.235233822	11.96699259	5.29E-33	1.02E-30	Rxrg
ENSMUSG00000015846	1231.470429	0.754939004	0.191190791	3.94861594	7.86E-05	0.000433936	Rxra
ENSMUSG00000015850	903.76204	1.081656275	0.841018477	1.286126649	0.198398865	0.331314826	Adamtsl4
ENSMUSG00000015852	54.64999006	3.037554285	3.097089201	0.980777139	0.326702654	0.477513734	Fcrl2
ENSMUSG00000015854	10.26509433	-1.001178119	1.139776382	-0.878398724	0.379727377	0.532078256	Cd5l
ENSMUSG00000015869	2700.396836	-0.158131439	0.17495964	-0.903816667	0.366092622	0.518434327	Prpsap1
ENSMUSG00000015879	651.8873592	1.721878353	0.58020355	2.967714265	0.003000231	0.010782002	Fam184b
ENSMUSG00000015880	467.4388887	-1.711997089	0.757840412	-2.259046974	0.023880463	0.061966278	Ncapg
ENSMUSG00000015882	1686.630134	0.737835205	0.419352137	1.759464515	0.078498642	0.161436288	Lcorl
ENSMUSG00000015889	3073.390824	-1.287164389	0.25331754	-5.081228835	3.75E-07	3.46E-06	Lta4h
ENSMUSG00000015890	46.38521028	-3.931515533	0.501200492	-7.844197268	4.36E-15	1.37E-13	Amdhd1
ENSMUSG00000015932	14697.76463	0.370871475	0.319336218	1.161382438	0.245486408	0.387132569	Dstn
ENSMUSG00000015937	3790.13813	0.064513881	0.185249993	0.348253081	0.727650127	0.82570961	Macroh2a1
ENSMUSG00000015942	337.3644181	1.67365362	0.149045703	11.22913029	2.93E-29	4.14E-27	Gtf2ird2
ENSMUSG00000015943	730.7071169	-0.716539389	0.285215504	-2.512273631	0.011995604	0.035032197	Bola1
ENSMUSG00000015944	7323.947772	-0.705173347	0.388932369	-1.813100176	0.069816372	0.14755525	Castor2
ENSMUSG00000015947	6.179844723	-0.300657109	1.128017864	-0.266535769	0.789826616	0.869511893	Fcgr1
ENSMUSG00000015950	18.01145283	2.126584612	1.033780977	2.057093969	0.039677188	0.093921741	Ncf1
ENSMUSG00000015957	548.0643787	-3.410270233	0.691405109	-4.932376388	8.12E-07	7.04E-06	Wnt11
ENSMUSG00000015961	3567.325364	0.783298386	0.129402784	6.053180341	1.42E-09	1.98E-08	Adss2
ENSMUSG00000015962	4.85552524	5.010431781	1.832183787	2.734677502	0.006244142	0.020171094	Spmip3
ENSMUSG00000015966	56.11703999	1.456875317	1.144744297	1.272664403	NA	NA	Il17rb
ENSMUSG00000015968	1823.676604	1.152409414	0.405570679	2.841451502	0.004490868	0.015207567	Cacna1d
ENSMUSG00000015970	28.84216808	1.277504461	0.713522162	1.790420156	0.073386392	0.15325303	Chdh
ENSMUSG00000015971	1172.416989	0.578864136	0.157718882	3.670227247	0.000242335	0.001190564	Actr8
ENSMUSG00000015980	437.3297674	-0.160279115	0.233261612	-0.687121697	0.492006043	0.636728046	Lrrc27
ENSMUSG00000015981	2066.41846	0.133524418	0.350474348	0.380981999	0.703216606	0.808026051	Stk32c
ENSMUSG00000015994	3675.613197	-0.262046701	0.281388403	-0.931263328	0.351717367	0.503483575	Fnta
ENSMUSG00000016018	3013.173174	-0.185789363	0.109961234	-1.689589657	0.091106486	0.181576064	Mtrex
ENSMUSG00000016024	1089.059095	0.818584585	0.950829661	0.860916122	0.389284242	0.541552288	Lbp
ENSMUSG00000016028	3158.523526	-0.849099199	0.316888939	-2.679485124	0.007373548	0.023205747	Celsr1
ENSMUSG00000016087	11.65021957	0.875298929	0.738007296	1.186030183	0.23561038	0.375252104	Fli1
ENSMUSG00000016128	757.9251283	0.098941292	0.506984698	0.195156367	0.845270537	0.905690364	Stard13
ENSMUSG00000016150	2367.969637	2.239852694	0.734583473	3.049146593	0.002294925	0.008529487	Tenm1
ENSMUSG00000016179	1656.992319	2.750020279	0.500327711	5.496438072	3.88E-08	4.28E-07	Camk1g
ENSMUSG00000016181	677.4533871	0.144593065	0.279020893	0.518215907	0.604307638	0.732008115	Utp25
ENSMUSG00000016194	605.948018	0.355906188	0.355843734	1.000175508	0.31722558	0.467657192	Hsd11b1
ENSMUSG00000016200	1104.012048	-0.361629968	0.391363013	-0.92402694	0.355472289	0.507392932	Syt14
ENSMUSG00000016206	419.8658222	-1.845873066	0.672829962	-2.743446592	0.006079794	0.019721189	H2-M3
ENSMUSG00000016239	338.0746746	-0.662162498	0.36358648	-1.821196701	0.068576962	0.145560204	Lonrf3
ENSMUSG00000016252	4053.533956	0.711090897	0.304277467	2.336981784	0.019440131	0.052429323	Atp5f1e
ENSMUSG00000016253	2447.025588	0.138261813	0.139709179	0.989640149	0.322350039	0.472903208	Nelfcd
ENSMUSG00000016255	2.020460689	-0.398346824	1.395700473	-0.285409966	0.775330073	0.859526944	Tubb1
ENSMUSG00000016256	2729.219371	-0.796588849	0.856431849	-0.930125205	0.352306262	0.504090778	Ctsz
ENSMUSG00000016257	1958.359254	0.073860348	0.131688856	0.560870147	0.574886062	0.707070076	Prelid3b
ENSMUSG00000016262	471.2456213	1.949025833	0.205523138	9.483242851	2.47E-21	1.56E-19	Sertad4
ENSMUSG00000016283	1.827603025	0.274233929	1.496983749	0.183190986	0.854648167	0.911297829	H2-M2
ENSMUSG00000016308	2303.364063	-0.180105466	0.146508122	-1.229320692	0.218951592	0.355905377	Ube2a
ENSMUSG00000016319	5887.574989	1.726979175	0.297824517	5.798646783	6.69E-09	8.28E-08	Slc25a5
ENSMUSG00000016327	1.266459403	-0.827471432	1.40563052	-0.588683456	0.556073638	0.691240352	Atp1b4
ENSMUSG00000016344	2424.217052	0.809796926	0.212034313	3.819178669	0.000133897	0.000699542	Ppdpf
ENSMUSG00000016346	12152.73341	2.200873994	0.585617171	3.758212876	0.000171131	0.000871238	Kcnq2
ENSMUSG00000016349	4122.925443	2.879163528	0.475204855	6.058783903	1.37E-09	1.92E-08	Eef1a2
ENSMUSG00000016356	251.3119475	-1.694625318	0.481726027	-3.517819722	0.000435108	0.001990807	Col20a1
ENSMUSG00000016382	7097.229244	0.901767901	0.33478292	2.693589922	0.007068707	0.022394818	Pls3
ENSMUSG00000016386	904.5726237	2.306861644	0.251457288	9.173970126	4.56E-20	2.48E-18	Mpped2
ENSMUSG00000016409	802.9188713	-0.029803282	0.184480553	-0.161552429	0.871658321	0.922104119	Nkap
ENSMUSG00000016427	2788.275532	-0.179542877	0.34699287	-0.517425262	0.604859329	0.732326554	Ndufa1
ENSMUSG00000016458	93.72989771	-5.205045135	0.501192634	-10.38531851	2.89E-25	2.77E-23	Wt1
ENSMUSG00000016477	905.6009181	1.340130849	0.195013335	6.871995967	6.33E-12	1.30E-10	E2f3
ENSMUSG00000016481	833.0302396	1.85797446	0.223747134	8.303902832	1.01E-16	3.88E-15	Cr1l
ENSMUSG00000016487	3471.750732	0.261371792	0.284088443	0.920036695	0.357553584	0.50963096	Ppfibp1
ENSMUSG00000016493	86.28317532	2.039873416	0.443937329	4.594958075	4.33E-06	3.21E-05	Cd46
ENSMUSG00000016494	2324.264335	1.215899179	1.419790689	0.856393262	0.391780291	0.543781797	Cd34
ENSMUSG00000016495	1177.707079	-0.51041962	0.319991798	-1.595102199	0.110689384	0.211203595	Plgrkt
ENSMUSG00000016496	201.3317802	-0.423250579	0.304306882	-1.390867585	0.164265584	0.286048878	Cd274
ENSMUSG00000016498	1.920550261	-1.453478997	1.177111012	-1.234784979	0.216910539	0.353379585	Pdcd1lg2
ENSMUSG00000016503	1538.456202	0.538581244	0.235882752	2.283258267	0.02241516	0.058836414	Gtf3a
ENSMUSG00000016510	795.6783556	-0.195315825	0.155238724	-1.258164331	0.208332332	0.343411012	Mtif3
ENSMUSG00000016520	567.6014928	0.301215291	0.218153126	1.380751657	0.167355332	0.290250644	Lnx2
ENSMUSG00000016524	8.06545052	-0.497568568	0.571090787	-0.871260015	0.383612197	0.535948727	Il19
ENSMUSG00000016526	650.5666215	0.42026095	0.280212547	1.499793477	0.133667908	0.245090682	Dyrk3
ENSMUSG00000016528	3150.261235	-0.244244837	0.463190182	-0.527310048	0.597978298	0.726589544	Mapkapk2
ENSMUSG00000016529	0	NA	NA	NA	NA	NA	Il10
ENSMUSG00000016534	12089.33969	-0.194069987	0.4269014	-0.45460143	0.649396006	0.766835278	Lamp2
ENSMUSG00000016541	11949.0683	0.820405675	0.131377752	6.244631707	4.25E-10	6.47E-09	Atxn10
ENSMUSG00000016552	1038.177831	-0.225768437	0.359196007	-0.628538272	0.529651383	0.669419858	Foxred2
ENSMUSG00000016554	5671.088368	-0.444311222	0.131851024	-3.369797294	0.000752235	0.00323012	Eif3d
ENSMUSG00000016559	22549.63082	-0.722540655	0.222203275	-3.251710193	0.001147129	0.004670549	H3f3b
ENSMUSG00000016619	2745.636599	-0.040027232	0.1152148	-0.34741398	0.728280332	0.826173257	Nup50
ENSMUSG00000016624	474.0919494	-1.647731568	0.277989142	-5.927323469	3.08E-09	4.04E-08	Phf21b
ENSMUSG00000016626	2.012164866	-4.44012533	1.464222786	-3.032411033	0.002426086	0.008951797	Nlrp14
ENSMUSG00000016637	2246.453412	-0.381110021	0.383340751	-0.994180817	0.320134845	0.470631747	Ift27
ENSMUSG00000016664	6128.047801	-0.987105114	0.177358293	-5.565598849	2.61E-08	2.98E-07	Pacsin2
ENSMUSG00000016756	28.39303443	-0.300666261	0.791494678	-0.379871488	0.704040813	0.808521405	Cmah
ENSMUSG00000016757	3136.303416	0.337672736	0.174329455	1.936980395	0.05274774	0.118125985	Ttll12
ENSMUSG00000016758	46.76305329	-4.6238427	0.560859017	-8.244215679	1.66E-16	6.18E-15	Bik
ENSMUSG00000016763	2167.587147	-1.952083938	0.437319628	-4.46374645	8.05E-06	5.62E-05	Scube1
ENSMUSG00000016831	5854.478444	-1.039210637	0.133141682	-7.805299023	5.94E-15	1.83E-13	Tox4
ENSMUSG00000016833	853.8518026	-0.728774288	0.214139609	-3.403267105	0.000665852	0.00290602	Mrps18c
ENSMUSG00000016918	5619.067834	1.978684434	1.40398995	1.409329486	0.158737764	0.278727758	Sulf1
ENSMUSG00000016921	4478.468033	1.34535862	0.136341037	9.86759855	5.75E-23	4.43E-21	Srsf6
ENSMUSG00000016933	5671.879282	0.025764751	0.233807807	0.110196282	0.912253711	0.94711021	Plcg1
ENSMUSG00000016940	1707.125057	0.231811019	0.19304235	1.200829869	0.229817203	0.368610983	Kctd2
ENSMUSG00000016942	9.822968047	0.300604384	0.775709741	0.387521734	0.698369998	0.804936543	Tmprss6
ENSMUSG00000016946	3235.671375	0.317792679	0.098642591	3.221657856	0.001274512	0.005112145	Kctd5
ENSMUSG00000016982	7.608776227	-1.801551554	0.919109292	-1.960105909	0.049983413	0.113177842	Pom121l2
ENSMUSG00000016984	265.5064934	-0.43779466	0.143234348	-3.056492156	0.002239433	0.008352533	Etaa1
ENSMUSG00000016995	574.6510214	1.059775501	0.829450819	1.27768335	0.201361098	0.334806528	Matn4
ENSMUSG00000016998	0.101391007	-0.663029528	3.533811541	-0.187624473	0.85117104	NA	Svs4
ENSMUSG00000017000	0	NA	NA	NA	NA	NA	Svs6
ENSMUSG00000017002	22.7961798	-0.942538306	1.331777713	-0.707729449	0.479113286	0.624686979	Slpi
ENSMUSG00000017003	0.608346044	-2.726429019	3.443840673	-0.791682682	0.428545723	NA	Svs3a
ENSMUSG00000017004	0	NA	NA	NA	NA	NA	Svs5
ENSMUSG00000017007	11.77932192	-1.816631908	0.575934879	-3.15423145	0.001609214	0.006263198	Rbpjl
ENSMUSG00000017009	12870.32394	-0.120408324	0.807641578	-0.149086336	0.881485508	0.928568242	Sdc4
ENSMUSG00000017049	0	NA	NA	NA	NA	NA	Ccdc70
ENSMUSG00000017057	461.4946182	-0.852469174	0.259880785	-3.280231639	0.001037219	0.004280003	Il13ra1
ENSMUSG00000017064	0.582835039	-0.451009954	2.164388308	-0.20837756	0.834934177	NA	Prl5a1
ENSMUSG00000017119	8061.623797	-0.101341489	0.124781256	-0.81215314	0.416703765	0.567989179	Nbr1
ENSMUSG00000017132	2180.131186	0.57758159	0.33223364	1.738480156	0.082126244	0.167380618	Cyth1
ENSMUSG00000017144	3486.047403	0.897296805	0.575494149	1.559176243	0.118954672	0.223640608	Rnd3
ENSMUSG00000017146	568.0174784	-1.812306937	0.460161411	-3.938415724	8.20E-05	0.000451178	Brca1
ENSMUSG00000017165	4.085853671	-0.237520699	0.906385148	-0.262052727	0.793280792	0.872101214	Gast
ENSMUSG00000017167	1789.525467	1.336364905	0.457018802	2.92409174	0.003454629	0.012162232	Cntnap1
ENSMUSG00000017176	1333.136821	0.592657316	0.173842734	3.409157827	0.000651638	0.002851611	Nt5c3b
ENSMUSG00000017188	3150.991719	0.128806596	0.181644913	0.709112047	0.478254948	0.623785874	Coa3
ENSMUSG00000017195	11.11793132	-2.79552028	0.812397776	-3.44107328	0.000579412	0.002569564	Zpbp2
ENSMUSG00000017204	23.18486312	-3.126207328	0.831766102	-3.758517355	0.000170923	0.000870348	Gsdma
ENSMUSG00000017210	2932.271329	1.203124595	0.2313858	5.199647494	2.00E-07	1.94E-06	Med24
ENSMUSG00000017211	11.42135333	-5.469147334	1.128036012	-4.848380083	1.24E-06	1.04E-05	Gsdma2
ENSMUSG00000017221	9661.516498	-0.573194105	0.18274036	-3.136658502	0.00170885	0.006597886	Psmd3
ENSMUSG00000017264	1820.594327	1.054884409	0.10920667	9.65952365	4.48E-22	3.09E-20	Exosc10
ENSMUSG00000017286	2311.530294	0.700929194	0.32556103	2.152988624	0.031319573	0.07736817	Glod4
ENSMUSG00000017288	2462.765324	0.443349302	0.163357767	2.713977496	0.006648068	0.021266	Vps53
ENSMUSG00000017291	4043.421706	0.993805394	0.368544118	2.696571038	0.007005745	0.022230407	Taok1
ENSMUSG00000017299	1303.082836	-0.328822185	0.211674964	-1.553429746	0.120320501	0.225709993	Dnttip1
ENSMUSG00000017300	4.566150745	-1.404340453	0.981450089	-1.430883209	0.15246369	0.270806876	Tnnc2
ENSMUSG00000017307	679.2086432	-0.781029053	0.194434466	-4.016926993	5.90E-05	0.000335136	Acot8
ENSMUSG00000017309	21.22173319	-7.107804819	1.140225389	-6.233684046	4.56E-10	6.89E-09	Cd300lg
ENSMUSG00000017310	1.95852241	0.802309846	1.318115844	0.608679312	0.542737022	0.679742391	Spint4
ENSMUSG00000017311	9.372445914	-5.922560412	1.299947044	-4.556001291	5.21E-06	3.80E-05	Pyy
ENSMUSG00000017314	4555.483566	0.152791603	0.421378842	0.362599133	0.716904358	0.817565908	Mpp2
ENSMUSG00000017316	1.502502564	-4.027710182	2.140301989	-1.881842003	0.059857471	0.130315014	Ppy
ENSMUSG00000017344	429.0249451	1.085735531	0.435159599	2.495028339	0.012594707	0.036496836	Vtn
ENSMUSG00000017376	2986.064798	-0.691766416	0.213242146	-3.244041704	0.001178465	0.004779015	Nlk
ENSMUSG00000017386	2463.354627	0.155784474	0.228207152	0.682645014	0.494831183	0.639148785	Traf4
ENSMUSG00000017390	5690.224811	1.323752364	0.428893892	3.086433236	0.002025734	0.007666083	Aldoc
ENSMUSG00000017400	651.9094499	-2.950326897	0.362293796	-8.14346514	3.84E-16	1.36E-14	Stac2
ENSMUSG00000017404	16106.97104	-0.262976186	0.243726273	-1.078981694	0.280595888	0.427250559	Rpl19
ENSMUSG00000017405	923.1695596	0.225170504	0.283025369	0.795584173	0.426273769	0.576674861	Nek8
ENSMUSG00000017412	1047.612527	1.205325261	0.437300819	2.756284023	0.005846221	0.019072528	Cacnb4
ENSMUSG00000017417	275.0168423	-1.724759846	0.216354895	-7.971901188	1.56E-15	5.23E-14	Plxdc1
ENSMUSG00000017418	1946.725257	-0.385521456	0.273540084	-1.409378286	0.158723341	0.278721176	Arl5b
ENSMUSG00000017421	4915.191985	0.884329792	0.144164082	6.134189437	8.56E-10	1.24E-08	Zfp207
ENSMUSG00000017428	5013.816237	0.235305933	0.148490498	1.584653135	0.113045165	0.214866455	Psmd11
ENSMUSG00000017446	162.5698822	-0.398571441	0.276623189	-1.440846093	0.149628168	0.26722459	C1qtnf1
ENSMUSG00000017453	285.2280342	3.475946336	0.812158646	4.279885899	1.87E-05	0.000120679	Pipox
ENSMUSG00000017466	32911.07138	1.69321528	0.235377542	7.19361442	6.31E-13	1.48E-11	Timp2
ENSMUSG00000017478	2505.583805	-0.612575867	0.109390773	-5.599886076	2.14E-08	2.48E-07	Zc3h18
ENSMUSG00000017485	6690.837249	0.721470796	0.246494318	2.926926684	0.003423296	0.012068192	Top2b
ENSMUSG00000017491	558.9581992	0.093856432	0.247608579	0.379051616	0.704649535	0.808925026	Rarb
ENSMUSG00000017493	1960.824011	1.903291537	0.291176202	6.536562833	6.29E-11	1.11E-09	Igfbp4
ENSMUSG00000017499	154.7206264	-1.211624018	0.662270678	-1.829499718	0.067324782	0.143319752	Cdc6
ENSMUSG00000017548	2145.898784	-0.841345337	0.176229005	-4.774159263	1.80E-06	1.45E-05	Suz12
ENSMUSG00000017550	421.1103174	-0.862199651	0.155130658	-5.557893348	2.73E-08	3.10E-07	Atad5
ENSMUSG00000017561	883.7029729	-0.856146014	0.151908591	-5.63592887	1.74E-08	2.04E-07	Crlf3
ENSMUSG00000017588	0.237189498	-1.408378147	3.525592112	-0.399472798	0.689544863	NA	Krt27
ENSMUSG00000017607	8.285663574	1.118165112	0.806269116	1.386838576	0.165490991	0.287798919	Tns4
ENSMUSG00000017615	6382.064062	0.230144132	0.319447515	0.72044427	0.471251501	0.617541312	Tnfaip1
ENSMUSG00000017631	6106.533302	1.820539948	0.450411163	4.041951211	5.30E-05	0.000304209	Abr
ENSMUSG00000017639	6584.375456	1.232634754	0.399348641	3.086613115	0.002024509	0.007663668	Rab11fip4
ENSMUSG00000017652	506.2125154	-1.940417699	0.743403855	-2.610179764	0.009049465	0.027619988	Cd40
ENSMUSG00000017664	2329.439606	-0.385167316	0.17086855	-2.254173254	0.024185271	0.062616342	Slc35c2
ENSMUSG00000017667	1331.325155	1.354657601	0.278055176	4.871902122	1.11E-06	9.36E-06	Zfp334
ENSMUSG00000017670	7278.120094	-0.349728227	0.118536753	-2.950377992	0.003173854	0.01131254	Elmo2
ENSMUSG00000017677	4934.80054	0.223031055	0.201194146	1.108536506	0.267630182	0.412292585	Wsb1
ENSMUSG00000017679	2922.576138	-0.100113195	0.16869462	-0.59345814	0.552874589	0.688377898	Ttpal
ENSMUSG00000017686	3754.86907	-0.585301355	0.15942207	-3.671394781	0.00024123	0.00118603	Rhot1
ENSMUSG00000017688	1.175424618	1.978390803	2.577236534	0.767640368	0.442700872	0.591998098	Hnf4g
ENSMUSG00000017692	639.0271887	-1.194758179	0.289482674	-4.127218256	3.67E-05	0.000219449	Rhbdl3
ENSMUSG00000017697	525.496896	0.292824877	0.435721114	0.672046563	0.501554054	0.644929308	Ada
ENSMUSG00000017707	14344.79081	0.261956415	0.178232403	1.469746302	0.141630477	0.256198274	Serinc3
ENSMUSG00000017713	133.8044709	-0.934138287	0.319500992	-2.92374143	0.003458519	0.012174285	Tha1
ENSMUSG00000017715	3381.807968	0.177558274	0.146236848	1.214182858	0.224677905	0.36264096	Pgs1
ENSMUSG00000017716	543.0880139	-0.97752099	0.784752437	-1.245642503	0.212895671	0.348687936	Birc5
ENSMUSG00000017718	108.0057355	-0.531769523	0.271877623	-1.955915011	0.050475167	0.114034223	Afmid
ENSMUSG00000017720	0.636959241	2.806358163	3.445689868	0.814454658	0.415384537	NA	Trp53tg5
ENSMUSG00000017721	7990.272644	-0.123512195	0.325152915	-0.379858797	0.704050234	0.808521405	Pigt
ENSMUSG00000017723	705.3502203	0.077513401	1.124425222	0.068936022	0.945040546	0.967797424	Wfdc2
ENSMUSG00000017724	1448.562083	0.768848306	0.327322464	2.348901744	0.018828875	0.050980877	Etv4
ENSMUSG00000017733	0.507152651	-2.433767747	2.578554903	-0.943849497	0.345246563	NA	Eppin
ENSMUSG00000017734	573.7577132	1.178760246	0.336919924	3.498636205	0.000467644	0.002120355	Dbndd2
ENSMUSG00000017737	146.5669123	-1.065411221	0.382805938	-2.783162735	0.00538318	0.017754906	Mmp9
ENSMUSG00000017740	6932.473279	2.429684136	0.60500173	4.015995351	5.92E-05	0.000336127	Slc12a5
ENSMUSG00000017747	1551.422058	-1.579089511	0.440518096	-3.584618939	0.000337571	0.001593392	Ghdc
ENSMUSG00000017754	11203.53268	-0.041768748	0.812231301	-0.051424696	0.958987106	0.976206872	Pltp
ENSMUSG00000017756	2550.087599	-1.03100127	0.402312375	-2.562688435	0.010386521	0.031027666	Slc12a7
ENSMUSG00000017760	4675.354745	-0.265867332	0.359006077	-0.740564992	0.458957241	0.60692249	Ctsa
ENSMUSG00000017764	1507.594687	-0.765258697	0.160967142	-4.754129873	1.99E-06	1.59E-05	Zswim1
ENSMUSG00000017765	5558.820335	-0.639753763	0.539930889	-1.184880837	0.236064565	0.375746292	Slc12a4
ENSMUSG00000017767	16.64186553	0.30374971	0.920833923	0.329863727	0.741502932	0.835474631	Spata25
ENSMUSG00000017774	2806.061013	0.026840634	0.495684362	0.054148639	0.956816741	0.974772687	Myo1c
ENSMUSG00000017776	8065.230129	-0.017246546	0.135906584	-0.126900002	0.899019545	0.939589641	Crk
ENSMUSG00000017778	6367.836242	0.038164446	0.199779198	0.191033131	0.848499636	0.907263303	Cox7c
ENSMUSG00000017781	16528.60846	-0.492903296	0.168703094	-2.92172055	0.003481037	0.012237055	Pitpna
ENSMUSG00000017801	1799.912072	0.124296217	0.207110254	0.600145165	0.548409495	0.684633712	Mlx
ENSMUSG00000017802	6017.503234	-0.567427877	0.154152935	-3.680941118	0.000232375	0.00114746	Retreg3
ENSMUSG00000017817	505.6257429	2.120820927	0.910357369	2.329657559	0.019824257	0.053261756	Jph2
ENSMUSG00000017830	258.1950558	-1.015727733	0.725317851	-1.400389818	0.161396617	0.282200916	Dhx58
ENSMUSG00000017831	3628.512482	0.262559733	0.182791635	1.436388125	0.15089193	0.268856369	Rab5a
ENSMUSG00000017832	0.134611251	0.779642992	3.533811541	0.220623817	0.825385354	NA	Hspb9
ENSMUSG00000017837	4191.612462	-1.313907922	0.166571728	-7.887940747	3.07E-15	9.87E-14	Nkiras2
ENSMUSG00000017843	7299.251926	0.077213718	0.114112276	0.676646904	0.498630012	0.642403142	Ppp2r5c
ENSMUSG00000017858	1467.458669	-0.067333003	0.297176828	-0.226575548	0.820753808	0.890379364	Ift52
ENSMUSG00000017861	179.2038253	-0.961110196	0.641038359	-1.49930216	0.133795262	0.245238094	Mybl2
ENSMUSG00000017868	4.651877959	-1.836342029	0.840672735	-2.184372054	0.02893492	0.072564855	Sgk2
ENSMUSG00000017897	245.3292642	-0.974547275	0.281257974	-3.464958743	0.000530313	0.002376034	Eya2
ENSMUSG00000017922	0	NA	NA	NA	NA	NA	Prl3c1
ENSMUSG00000017929	2225.848847	0.305087618	0.255417184	1.194467866	0.232295004	0.371467152	B4galt5
ENSMUSG00000017943	2599.562657	1.216883997	0.394765374	3.08254998	0.002052353	0.007753332	Gdap1l1
ENSMUSG00000017950	2.023125392	-4.434058194	1.696689245	-2.613359051	0.008965706	0.027420064	Hnf4a
ENSMUSG00000017969	43.1140888	-2.101945431	0.669523295	-3.139465714	0.001692562	0.006542459	Ptgis
ENSMUSG00000017978	1259.306839	0.328596588	0.493535927	0.665800746	0.505538468	0.648360535	Cadps2
ENSMUSG00000017999	2375.718419	-0.905728626	0.14961463	-6.053743719	1.42E-09	1.98E-08	Ddx27
ENSMUSG00000018001	2705.690579	0.212212219	0.145667201	1.456829112	0.145163558	0.261148198	Cyth3
ENSMUSG00000018008	62.4960312	0.262038147	0.466542088	0.561660254	0.574347519	0.706766292	Cyth4
ENSMUSG00000018012	4990.214749	2.024049395	0.336607332	6.013087663	1.82E-09	2.49E-08	Rac3
ENSMUSG00000018040	3493.20597	0.479657093	0.149515167	3.208083194	0.001336228	0.005319652	Rrp7a
ENSMUSG00000018042	27037.3711	-0.546790538	0.301531664	-1.813376849	0.069773718	0.147512859	Cyb5r3
ENSMUSG00000018068	1351.229231	0.041457529	0.30562915	0.135646516	0.892100731	0.935512332	Ints2
ENSMUSG00000018076	3626.912834	-0.398898006	0.396939049	-1.004935159	0.314928073	0.465071929	Med13l
ENSMUSG00000018102	2645.639219	0.77097817	0.660873062	1.166605531	0.243369709	0.384474349	H2bc4
ENSMUSG00000018126	217.2777353	-1.214336739	0.432742686	-2.806140411	0.005013884	0.016703564	Baiap2l2
ENSMUSG00000018143	2184.179661	-0.538681187	0.583773836	-0.922756646	0.356134039	0.508079113	Mafk
ENSMUSG00000018160	2573.554115	-0.578275864	0.276755943	-2.089479478	0.036664583	0.088100267	Med1
ENSMUSG00000018166	309.7862336	-3.294132991	0.257891814	-12.77331351	2.31E-37	5.97E-35	Erbb3
ENSMUSG00000018167	1151.428801	0.051718111	0.179677073	0.287839233	0.773469804	0.858344391	Stard3
ENSMUSG00000018168	35.04735347	-5.5101802	0.758110203	-7.2683103	3.64E-13	8.83E-12	Ikzf3
ENSMUSG00000018169	60.36919558	-4.11880825	0.540060193	-7.62657256	2.41E-14	6.92E-13	Mfng
ENSMUSG00000018171	7140.326692	-0.819837409	0.276283632	-2.967375962	0.003003534	0.01078942	Vmp1
ENSMUSG00000018189	2021.330556	-1.531038182	0.155085361	-9.872228891	5.49E-23	4.24E-21	Uchl5
ENSMUSG00000018196	2818.702967	-0.045862917	0.284689458	-0.161098052	0.872016175	0.922276575	Glrx2
ENSMUSG00000018199	3855.720276	-0.44498729	0.373109999	-1.192643702	0.233008943	0.372214827	Ro60
ENSMUSG00000018209	3941.611648	-1.220112562	0.127372031	-9.579124671	9.79E-22	6.54E-20	Stk4
ENSMUSG00000018211	0.67783922	-2.878434339	2.35840362	-1.220501154	0.222274952	NA	Wfdc15b
ENSMUSG00000018217	1101.308881	1.274993183	0.54237453	2.350761538	0.018735036	0.050794436	Pmp22
ENSMUSG00000018238	42.6817192	2.179784932	0.353804797	6.160981856	7.23E-10	1.06E-08	Gdf9
ENSMUSG00000018239	277.2578448	-0.305048377	0.243047883	-1.255095797	0.209443986	0.344916837	Zcchc10
ENSMUSG00000018259	0.386014243	-0.706235184	2.808632102	-0.251451653	0.801464937	NA	Prl8a2
ENSMUSG00000018263	36.51862193	-5.777599483	0.808339237	-7.147493546	8.84E-13	2.04E-11	Tbx5
ENSMUSG00000018286	8010.142246	-0.314741677	0.195765188	-1.607751004	0.107889723	0.20705692	Psmb6
ENSMUSG00000018287	1810.30629	0.860753791	0.223185643	3.856671865	0.000114941	0.000611272	Spag7
ENSMUSG00000018293	6550.616294	1.262613731	0.372322898	3.391179376	0.000695925	0.003018605	Pfn1
ENSMUSG00000018322	3614.352645	0.041954634	0.280968785	0.149321336	0.881300081	0.928485282	Tomm34
ENSMUSG00000018326	24048.13191	0.616003038	0.254053779	2.424695436	0.015321234	0.043050475	Ywhab
ENSMUSG00000018334	1624.410598	1.506248129	0.294746825	5.11031164	3.22E-07	3.00E-06	Ksr1
ENSMUSG00000018339	3896.505562	0.177559506	1.408416318	0.126070327	0.899676256	0.939806632	Gpx3
ENSMUSG00000018340	8620.614831	-0.523774077	0.242324275	-2.161459375	0.030659872	0.07599341	Anxa6
ENSMUSG00000018341	83.4614346	0.068831117	0.91373419	0.075329475	0.93995257	0.964326635	Il12rb2
ENSMUSG00000018347	916.3107007	-0.884198225	0.177865111	-4.971172922	6.65E-07	5.85E-06	Zkscan6
ENSMUSG00000018362	2235.958083	0.517837739	0.531774182	0.973792554	0.330159551	0.480848134	Kpna2
ENSMUSG00000018363	2284.522756	0.006469668	0.165743079	0.039034317	0.968863029	0.982369099	Smurf2
ENSMUSG00000018372	580.9920563	-0.380650054	0.123343846	-3.086088744	0.002028083	0.007673859	Cep95
ENSMUSG00000018377	1883.665202	0.531115082	0.368641809	1.440734795	0.149659621	0.267262482	Vezf1
ENSMUSG00000018378	1757.904246	1.987858455	0.196919255	10.09478963	5.83E-24	4.89E-22	Cuedc1
ENSMUSG00000018379	7130.190788	0.418010217	0.183898042	2.273054193	0.023022914	0.060105413	Srsf1
ENSMUSG00000018381	15.06956081	0.515000079	1.348407372	0.381932114	0.702511719	0.807678144	Abi3
ENSMUSG00000018387	86.94396195	-2.944995229	0.300377528	-9.804312751	1.08E-22	8.00E-21	Shroom1
ENSMUSG00000018395	6373.879585	0.348695358	0.340625235	1.023692088	0.305980734	0.455880915	Kif3a
ENSMUSG00000018398	5938.018213	1.58387436	0.139876533	11.32337446	1.01E-29	1.49E-27	Septin8
ENSMUSG00000018401	4915.140524	0.718047498	0.371909218	1.930706377	0.053519374	0.119536215	Mtmr4
ENSMUSG00000018405	531.3670819	0.127164567	0.153720043	0.827247793	0.408096628	0.55952844	Mrm1
ENSMUSG00000018411	49266.3895	2.065434513	0.473995272	4.357500243	1.32E-05	8.78E-05	Mapt
ENSMUSG00000018412	3020.01855	1.0110074	0.295961924	3.416004965	0.000635471	0.002786936	Kansl1
ENSMUSG00000018415	2523.520528	-0.57818729	0.127706249	-4.527478458	5.97E-06	4.29E-05	Gid4
ENSMUSG00000018417	915.9430094	-0.186002154	0.327405003	-0.568110297	0.569960076	0.70317966	Myo1b
ENSMUSG00000018425	2968.481234	-1.088273842	0.21672532	-5.021442996	5.13E-07	4.62E-06	Dhx40
ENSMUSG00000018427	910.7479332	-0.600651165	0.220625018	-2.722497975	0.006479043	0.020804325	Ypel2
ENSMUSG00000018428	2963.810381	0.158759395	0.264000967	0.601359142	0.547600806	0.684021086	Akap1
ENSMUSG00000018433	1597.642784	-0.443892863	0.162273436	-2.735462278	0.006229273	0.020131035	Nol11
ENSMUSG00000018442	1812.358924	0.290815591	0.122502689	2.373952719	0.017598804	0.048331927	Derl2
ENSMUSG00000018446	3346.811361	-0.44905306	0.20337764	-2.207976553	0.027245908	0.06904057	C1qbp
ENSMUSG00000018449	995.5275903	-0.26640683	0.192882863	-1.381184549	0.167222224	0.290094786	Rpain
ENSMUSG00000018451	1295.577724	1.120979786	0.199350753	5.623153016	1.88E-08	2.18E-07	6330403K07Rik
ENSMUSG00000018459	226.7236214	0.742743633	0.486252573	1.52748525	0.126640392	0.234827008	Slc13a3
ENSMUSG00000018470	385.7134018	-0.893647209	0.43296498	-2.064017299	0.039016076	0.092625492	Kcnab3
ENSMUSG00000018474	8036.924536	3.529369011	0.420609048	8.391091505	4.82E-17	1.93E-15	Chd3
ENSMUSG00000018476	2892.625424	0.504590706	0.318582383	1.583862555	0.113225	0.215067375	Kdm6b
ENSMUSG00000018479	34.17035863	0.233227317	0.398365177	0.585461106	0.558237712	0.693468275	Chct1
ENSMUSG00000018481	4913.032008	0.493600804	0.295514379	1.670310617	0.094857924	0.187093444	Appbp2
ENSMUSG00000018486	44.60533249	-3.24942705	0.403942635	-8.044278499	8.68E-16	2.97E-14	Wnt9b
ENSMUSG00000018500	150.1968658	0.471931446	0.487553951	0.967957383	0.333065654	0.484027736	Adora2b
ENSMUSG00000018501	5882.703642	0.989077023	0.409466875	2.4155239	0.015712591	0.043951493	Ncor1
ENSMUSG00000018507	474.9375917	1.983742599	0.403369625	4.917927567	8.75E-07	7.54E-06	Trpv2
ENSMUSG00000018509	711.4679379	0.866752824	0.178347636	4.859906423	1.17E-06	9.89E-06	Cenpv
ENSMUSG00000018537	895.8495742	2.339322483	0.161912178	14.44809469	2.58E-47	1.37E-44	Pcgf2
ENSMUSG00000018541	1605.644144	-1.130666036	0.151306976	-7.472662954	7.86E-14	2.09E-12	Cwc25
ENSMUSG00000018543	8.837129968	-0.171473311	0.739543008	-0.23186388	0.81664374	0.88784191	Spmap1
ENSMUSG00000018547	8748.372808	0.66958646	0.357084134	1.87515041	0.060772034	0.131954046	Pip4k2b
ENSMUSG00000018548	9797.984084	0.793635224	0.390043107	2.034737214	0.041877322	0.09815984	Trim37
ENSMUSG00000018554	1537.374279	-1.645046891	0.353403787	-4.654864926	3.24E-06	2.47E-05	Ybx2
ENSMUSG00000018559	2551.539986	0.234861834	0.206407014	1.137857815	0.255179859	0.397755243	Ctdnep1
ENSMUSG00000018565	4974.088435	-1.078590445	0.14881923	-7.24765506	4.24E-13	1.01E-11	Elp5
ENSMUSG00000018566	349.6559122	-2.821381412	0.451366269	-6.250758206	4.08E-10	6.24E-09	Slc2a4
ENSMUSG00000018567	9383.655876	0.50621285	0.231075206	2.190684406	0.028474638	0.071665519	Gabarap
ENSMUSG00000018569	9.961909277	-6.747660946	1.214023364	-5.558098095	2.73E-08	3.10E-07	Cldn7
ENSMUSG00000018570	108.2677865	-0.777807458	0.405768787	-1.916873554	0.055253998	0.122571777	2810408A11Rik
ENSMUSG00000018572	2200.736693	0.378799523	0.197060722	1.92224772	0.054574595	0.121353302	Phf23
ENSMUSG00000018574	4118.346829	-0.097417062	0.499882448	-0.194879941	0.845486938	0.905849127	Acadvl
ENSMUSG00000018581	262.2814595	-1.296400214	0.313678078	-4.132900276	3.58E-05	0.000214616	Dnah11
ENSMUSG00000018583	7820.601952	-0.558667117	0.107874796	-5.178847489	2.23E-07	2.15E-06	G3bp1
ENSMUSG00000018585	7853.030521	-1.714412172	0.373379708	-4.591605105	4.40E-06	3.25E-05	Atox1
ENSMUSG00000018589	2458.206494	1.953660619	0.511527488	3.819268107	0.000133848	0.000699429	Glra2
ENSMUSG00000018593	141718.4376	0.726777818	0.897135414	0.810109384	0.417877311	0.569143144	Sparc
ENSMUSG00000018595	0.377240089	2.074586548	3.486135059	0.595096436	0.551779011	NA	Glra4
ENSMUSG00000018599	1199.794659	0.933201432	0.159160337	5.863278814	4.54E-09	5.79E-08	Mief2
ENSMUSG00000018604	149.0874567	-3.909990869	0.479628608	-8.152121881	3.58E-16	1.28E-14	Tbx3
ENSMUSG00000018620	2.035942689	-1.774138199	1.419130775	-1.250158358	0.211241705	0.346694934	Mmp20
ENSMUSG00000018623	0.459808661	1.177950247	3.499151876	0.336638788	0.736389212	NA	Mmp7
ENSMUSG00000018634	324.4199016	0.63683406	0.294183141	2.164753755	0.030406548	0.075465809	Crhr1
ENSMUSG00000018648	1324.514325	-0.772457201	0.608326642	-1.269806627	0.20415352	0.338209409	Dusp14
ENSMUSG00000018651	1414.312404	-0.737131404	0.151758479	-4.857266688	1.19E-06	1.00E-05	Tada2a
ENSMUSG00000018654	115.5820438	-4.041264759	1.105204554	-3.656576284	0.000255606	0.001246385	Ikzf1
ENSMUSG00000018656	0.132808243	-0.663029528	3.533811541	-0.187624473	0.85117104	NA	Tcaf3
ENSMUSG00000018659	3045.474086	-1.724933352	0.273342446	-6.31052139	2.78E-10	4.36E-09	Pnpo
ENSMUSG00000018661	1275.906692	1.113283724	0.138894533	8.015317067	1.10E-15	3.73E-14	Cog1
ENSMUSG00000018666	4288.727876	-0.601181575	0.147844977	-4.066296925	4.78E-05	0.000277531	Cbx1
ENSMUSG00000018669	2872.033099	-0.651918492	0.319146855	-2.042691266	0.04108301	0.096610191	Cdk5rap3
ENSMUSG00000018672	907.8169901	-1.212498332	0.699317562	-1.733830805	0.082948108	0.168595081	Copz2
ENSMUSG00000018677	7786.234577	-0.596478867	0.20027637	-2.978278809	0.002898722	0.010471973	Slc25a39
ENSMUSG00000018678	417.9020919	0.826883814	0.158305737	5.223334467	1.76E-07	1.73E-06	Sp2
ENSMUSG00000018697	812.726072	0.098429559	0.211278357	0.465876202	0.641304116	0.760272876	Aatf
ENSMUSG00000018698	45.87563001	-2.631673949	0.403850387	-6.516457661	7.20E-11	1.25E-09	Lhx1
ENSMUSG00000018707	26239.23921	0.370454931	0.509736441	0.726757793	0.467374343	0.614312171	Dync1h1
ENSMUSG00000018727	2.325265401	0.578357423	1.282798351	0.45085607	0.652093287	0.769011829	Cpsf4l
ENSMUSG00000018733	418.3297785	0.099457579	0.220897117	0.450243897	0.652534587	0.769267848	Pex12
ENSMUSG00000018736	5083.60993	-0.48761017	0.151473016	-3.219122335	0.001285836	0.005148076	Ndel1
ENSMUSG00000018740	565.4414568	-0.495660005	0.210617569	-2.353364957	0.018604364	0.050498665	Slc25a35
ENSMUSG00000018750	2299.431565	1.048270308	0.176167268	5.950426076	2.67E-09	3.56E-08	Zbtb4
ENSMUSG00000018752	11.07824707	1.105853494	0.808135034	1.368401874	0.171186318	0.295421131	Tnfsfm13
ENSMUSG00000018761	1859.189196	1.66095733	0.155393065	10.6887481	1.15E-26	1.22E-24	Mpdu1
ENSMUSG00000018765	6762.658921	-0.283550158	0.143458964	-1.976524505	0.048095403	0.109663567	Fxr2
ENSMUSG00000018770	10819.71545	0.145914751	0.19694749	0.740881493	0.458765298	0.606822322	Atp5mc3
ENSMUSG00000018774	1200.002644	-2.040520077	0.526082463	-3.878707656	0.000105013	0.000564682	Cd68
ENSMUSG00000018776	4.101735226	1.548528308	1.673131432	0.925526996	0.354691848	0.506575153	Slc35g3
ENSMUSG00000018796	2823.271634	-0.309751796	0.379190723	-0.816875987	0.413999302	0.565276604	Acsl1
ENSMUSG00000018800	2469.980293	-0.928743528	0.365880642	-2.538378423	0.011136749	0.032892522	Abca5
ENSMUSG00000018809	766.2817626	0.460969191	0.186480182	2.471947347	0.013437931	0.038551005	Smyd4
ENSMUSG00000018819	509.4443697	5.043142894	0.319056234	15.80643898	2.81E-56	2.93E-53	Lsp1
ENSMUSG00000018820	6458.160827	-1.033127003	0.317048376	-3.258578436	0.001119719	0.00457632	Zfyve27
[truncated: 48,138 more rows]
