# Supplementary material for: Single‐cell analysis reveals neuroprotective histone deacetylase inhibitor pathways
Source: Alzheimers Dement. 2026 Feb 3;22(2):e71108. doi: 10.1002/alz.71108 (PMC12865332; doi:10.1002/alz.71108)
Supplement: Supplementary file 3 — Supporting Information [file ALZ-22-e71108-s003.zip › alz71108-sup-0022-SuppMat20.csv]

Human_Symbol	Mouse_Symbol	Direction	Mouse_log2FC	Mouse_FDR	Human_log2FC	Human_FDR	Mean_abs_log2FC
SLC5A7	Slc5a7	downregulated	-4.33	1.19e-09	-2.261	1	3.2955
UNCX	Uncx	downregulated	-4.75	7.78e-09	-1.8	1	3.275
MMP1	Mmp1a	upregulated	4.563	3.16e-03	0.607	1	2.585
IL16	Il16	upregulated	4.359	8.56e-12	0.789	1	2.574
PMFBP1	Pmfbp1	downregulated	-4.107	1.99e-03	-0.943	1	2.525
CRYM	Crym	upregulated	4.286	4.83e-22	0.635	1	2.4605
MAS1	Mas1	upregulated	4.187	1.61e-18	0.707	1	2.447
ONECUT1	Onecut1	downregulated	-3.064	5.98e-05	-1.745	1	2.4045
CAPN3	Capn3	upregulated	3.783	2.93e-08	1.015	1	2.399
RPL3L	Rpl3l	upregulated	4.021	6.7e-04	0.708	1	2.3645
NRSN2	Nrsn2	downregulated	-3.838	6.56e-10	-0.799	1	2.3185
PLIN4	Plin4	upregulated	3.708	5.35e-05	0.756	1	2.232
MYO1F	Myo1f	upregulated	3.516	1.95e-02	0.732	1	2.124
KCNQ5	Kcnq5	upregulated	3.615	7.96e-09	0.622	1	2.1185
NWD1	Nwd1	upregulated	3.597	1.73e-34	0.631	1	2.114
SCN9A	Scn9a	downregulated	-2.669	5.64e-12	-1.507	1	2.088
MGAM	Mgam	upregulated	3.247	8.57e-05	0.837	1	2.042
AKAP12	Akap12	downregulated	-1.396	5.45e-02	-2.684	1	2.04
BAIAP3	Baiap3	downregulated	-2.947	8.74e-14	-1.059	1	2.003
TCF4	Tcf4	upregulated	2.756	6.96e-09	1.158	1	1.957
ZEB2	Zeb2	upregulated	3.129	1.04e-08	0.762	1	1.9455
OCA2	Oca2	upregulated	3.04	1.07e-04	0.751	1	1.8955
S1PR3	S1pr3	upregulated	3.061	2.16e-12	0.694	1	1.8775
TRH	Trh	downregulated	-2.743	6.07e-08	-0.959	1	1.851
IQUB	Iqub	upregulated	2.836	1.76e-05	0.822	1	1.829
CSF1R	Csf1r	upregulated	2.974	1e-11	0.65	1	1.812
CCDC141	Ccdc141	upregulated	2.927	2.86e-13	0.695	1	1.811
RPH3A	Rph3a	upregulated	2.877	2.51e-07	0.711	1	1.794
ARHGEF26	Arhgef26	upregulated	2.425	8.08e-18	1.151	1	1.788
RAPGEF3	Rapgef3	upregulated	2.89	1.54e-09	0.631	1	1.7605
PLA2G4E	Pla2g4e	upregulated	2.925	2.16e-06	0.592	1	1.7585
LHX5	Lhx5	downregulated	-2.607	1.05e-06	-0.881	1	1.744
ATP1A2	Atp1a2	upregulated	2.768	1.69e-03	0.712	1	1.74
DEF6	Def6	upregulated	2.88	6.49e-09	0.581	1	1.7305
GRIN2A	Grin2a	upregulated	2.809	1.91e-05	0.631	1	1.72
TRAF1	Traf1	upregulated	2.805	4.97e-03	0.626	1	1.7155
NFIA	Nfia	upregulated	1.995	9.16e-13	1.436	1	1.7155
LTB4R	Ltb4r1	upregulated	2.377	1.07e-02	1.049	1	1.713
MLIP	Mlip	upregulated	2.74	9.62e-06	0.684	1	1.712
SLC15A2	Slc15a2	upregulated	2.626	3.44e-07	0.775	1	1.7005
SLC24A4	Slc24a4	upregulated	2.486	1.61e-04	0.907	1	1.6965
LYN	Lyn	upregulated	2.771	2.45e-07	0.593	1	1.682
SV2B	Sv2b	upregulated	2.547	7.42e-04	0.798	1	1.6725
DDX60	Ddx60	upregulated	2.456	7.42e-03	0.847	1	1.6515
ANTXR1	Antxr1	upregulated	2.623	7.95e-08	0.656	1	1.6395
SFXN5	Sfxn5	upregulated	2.438	7.69e-20	0.84	1	1.639
FRK	Frk	upregulated	2.365	4.67e-03	0.905	1	1.635
SLC4A4	Slc4a4	upregulated	2.63	1.93e-22	0.632	1	1.631
TP53I11	Trp53i11	downregulated	-1.543	1.92e-04	-1.699	1	1.621
AK9	Ak9	upregulated	2.621	3.15e-15	0.585	1	1.603
IRX2	Irx2	downregulated	-2.387	1.13e-01	-0.8	1	1.5935
MICAL2	Mical2	upregulated	1.791	1.07e-05	1.331	1	1.561
RET	Ret	downregulated	-1.256	3.97e-08	-1.856	1	1.556
CUBN	Cubn	upregulated	2.139	9.74e-10	0.934	1	1.5365
DNAH9	Dnah9	upregulated	1.785	2.31e-09	1.284	1	1.5345
SERTM1	Sertm1	upregulated	2.157	8.83e-05	0.898	1	1.5275
MGAT4C	Mgat4c	upregulated	1.913	1.01e-02	1.14	1	1.5265
TNS3	Tns3	upregulated	2.147	8e-04	0.89	1	1.5185
ABCC12	Abcc12	upregulated	2.329	1.95e-02	0.705	1	1.517
RDH10	Rdh10	upregulated	1.912	9.81e-04	1.122	1	1.517
CACNA2D2	Cacna2d2	downregulated	-2.019	2.21e-16	-1.013	1	1.516
LRRC23	Lrrc23	upregulated	2.343	3.37e-03	0.686	1	1.5145
TRAF3IP3	Traf3ip3	upregulated	2.386	2.77e-02	0.62	1	1.503
DNAH6	Dnah6	upregulated	1.894	1.64e-02	1.068	1	1.481
TMBIM1	Tmbim1	upregulated	2.381	8.18e-03	0.58	1	1.4805
MUSK	Musk	upregulated	2.317	1.42e-02	0.63	1	1.4735
SOX6	Sox6	upregulated	2.043	1.42e-14	0.902	1	1.4725
PCDH9	Pcdh9	upregulated	1.063	1.09e-01	1.869	1	1.466
SLC37A1	Slc37a1	downregulated	-1.68	4.23e-08	-1.207	1	1.4435
MC4R	Mc4r	downregulated	-1.441	2.22e-05	-1.411	1	1.426
CHRM3	Chrm3	upregulated	2.168	3.7e-39	0.679	1	1.4235
RASGRF2	Rasgrf2	upregulated	2.226	3.59e-05	0.612	1	1.419
DCN	Dcn	upregulated	2.238	2.34e-09	0.593	1	1.4155
GDF9	Gdf9	upregulated	2.18	1.06e-08	0.64	1	1.41
ATOH8	Atoh8	upregulated	2.208	2.52e-02	0.597	1	1.4025
GULP1	Gulp1	upregulated	2.061	1.35e-02	0.742	1	1.4015
RGSL1	Rgsl1	upregulated	2.096	1.42e-03	0.704	1	1.4
PLEKHA4	Plekha4	upregulated	2.135	1.82e-02	0.662	1	1.3985
JPH2	Jph2	upregulated	2.121	5.33e-02	0.665	1	1.393
CFLAR	Cflar	upregulated	1.964	1.67e-04	0.822	1	1.393
LDOC1	Ldoc1	downregulated	-2.054	1.49e-04	-0.721	1	1.3875
GFAP	Gfap	upregulated	2.004	2.69e-03	0.722	1	1.363
RYR2	Ryr2	upregulated	1.818	5.61e-02	0.895	1	1.3565
DNAH12	Dnah12	upregulated	2.028	4.57e-04	0.678	1	1.353
ADAMTSL3	Adamtsl3	upregulated	2	7.73e-02	0.689	1	1.3445
GRIK4	Grik4	upregulated	2.045	8.95e-05	0.638	1	1.3415
BOC	Boc	upregulated	1.88	8.03e-08	0.786	1	1.333
ADI1	Adi1	upregulated	1.908	1.79e-04	0.754	1	1.331
NR2F2	Nr2f2	upregulated	1.715	5.48e-23	0.933	1	1.324
HOPX	Hopx	upregulated	2.033	3.53e-08	0.607	1	1.32
MAPK12	Mapk12	downregulated	-1.875	1.29e-03	-0.755	1	1.315
PCDH17	Pcdh17	upregulated	1.239	1.85e-02	1.382	1	1.3105
PREX2	Prex2	upregulated	1.782	6.6e-09	0.826	1	1.304
ICAM5	Icam5	upregulated	1.88	5.5e-06	0.721	1	1.3005
STAT6	Stat6	upregulated	1.963	6.83e-03	0.636	1	1.2995
HEG1	Heg1	upregulated	1.713	8.14e-02	0.857	1	1.285
PIEZO1	Piezo1	upregulated	1.623	2.37e-10	0.945	1	1.284
NAV2	Nav2	upregulated	1.422	2.25e-04	1.138	1	1.28
DMKN	Dmkn	upregulated	1.803	1.16e-02	0.753	1	1.278
NAALAD2	Naalad2	upregulated	1.969	5.23e-07	0.583	1	1.276
KCNV1	Kcnv1	upregulated	1.857	7.19e-03	0.672	1	1.2645
TARBP2	Tarbp2	upregulated	1.916	3.04e-10	0.6	1	1.258
TGFBI	Tgfbi	upregulated	1.883	1.21e-03	0.632	1	1.2575
CLMN	Clmn	upregulated	1.853	2.51e-27	0.651	1	1.252
FBN2	Fbn2	upregulated	1.554	1.67e-05	0.926	1	1.24
DGKG	Dgkg	upregulated	1.715	5.91e-03	0.759	1	1.237
TTLL6	Ttll6	upregulated	1.81	9.48e-02	0.635	1	1.2225
NFIB	Nfib	upregulated	1.684	2.02e-06	0.749	1	1.2165
SLC17A7	Slc17a7	upregulated	1.523	8.66e-03	0.9	1	1.2115
HHIPL1	Hhipl1	upregulated	1.839	5.79e-08	0.58	1	1.2095
CASP8	Casp8	upregulated	1.809	7.2e-02	0.604	1	1.2065
CHRM2	Chrm2	downregulated	-1.289	2.64e-04	-1.121	1	1.205
FN3K	Fn3k	downregulated	-1.695	7.89e-11	-0.697	1	1.196
PTK2B	Ptk2b	upregulated	1.761	2.34e-26	0.62	1	1.1905
DNAH5	Dnah5	upregulated	1.378	1.56e-03	1.001	1	1.1895
TLR4	Tlr4	upregulated	1.679	7.87e-03	0.699	1	1.189
KCNH8	Kcnh8	downregulated	-1.727	2.53e-03	-0.65	1	1.1885
CKAP2	Ckap2	upregulated	1.243	1.1e-01	1.126	1	1.1845
SYNJ2	Synj2	upregulated	1.512	1.54e-03	0.851	1	1.1815
CSAD	Csad	upregulated	1.712	3.8e-04	0.636	1	1.174
ALDH1L1	Aldh1l1	upregulated	1.592	2.76e-15	0.725	1	1.1585
ITGA4	Itga4	upregulated	1.672	1.48e-02	0.635	1	1.1535
CHST2	Chst2	upregulated	1.519	4.07e-12	0.784	1	1.1515
INPP5D	Inpp5d	upregulated	1.63	7.19e-02	0.665	1	1.1475
IGF2BP2	Igf2bp2	downregulated	-1.002	9.14e-02	-1.286	1	1.144
ACSBG1	Acsbg1	upregulated	1.614	2.76e-07	0.669	1	1.1415
SLC12A8	Slc12a8	upregulated	1.673	7.81e-02	0.609	1	1.141
MYO5B	Myo5b	upregulated	1.238	3.61e-02	1.028	1	1.133
LIN28B	Lin28b	downregulated	-1.137	9.97e-02	-1.126	1	1.1315
NOVA1	Nova1	downregulated	-1.118	1.04e-05	-1.12	1	1.119
PCSK5	Pcsk5	upregulated	1.335	2.08e-04	0.9	1	1.1175
KCNA1	Kcna1	upregulated	1.618	3.05e-02	0.602	1	1.11
SLC7A2	Slc7a2	upregulated	1.466	1.94e-03	0.752	1	1.109
CYP26B1	Cyp26b1	upregulated	1.351	1.45e-03	0.859	1	1.105
STXBP6	Stxbp6	upregulated	1.257	3.37e-03	0.946	1	1.1015
ISYNA1	Isyna1	downregulated	-1.239	1.13e-02	-0.959	1	1.099
PTPRK	Ptprk	upregulated	0.893	5.82e-08	1.299	1	1.096
KCNH3	Kcnh3	upregulated	1.522	8.18e-04	0.668	1	1.095
NR3C2	Nr3c2	upregulated	1.212	7.35e-02	0.955	1	1.0835
STAB1	Stab1	upregulated	1.431	2.9e-02	0.723	1	1.077
FSTL1	Fstl1	upregulated	1.542	3.47e-02	0.611	1	1.0765
GFRA1	Gfra1	upregulated	1.473	9.12e-13	0.673	1	1.073
LDB3	Ldb3	upregulated	1.435	3.36e-05	0.706	1	1.0705
MID1	Mid1	upregulated	1.534	5.65e-06	0.598	1	1.066
BCL11A	Bcl11a	upregulated	1.338	5.41e-02	0.79	1	1.064
GLIS3	Glis3	upregulated	1.208	6.83e-02	0.909	1	1.0585
TRIM36	Trim36	downregulated	-1.408	2.41e-03	-0.704	1	1.056
ADAMTS13	Adamts13	upregulated	1.472	6.16e-02	0.639	1	1.0555
FGFR3	Fgfr3	upregulated	1.392	1.34e-09	0.709	1	1.0505
AGT	Agt	upregulated	1.435	7.1e-03	0.66	1	1.0475
COL6A3	Col6a3	upregulated	1.052	5.43e-02	1.039	1	1.0455
TRIM35	Trim35	upregulated	1.32	7.08e-13	0.766	1	1.043
SPAG17	Spag17	upregulated	1.465	2.47e-03	0.621	1	1.043
ZNF334	Zfp334	upregulated	1.355	9.36e-06	0.728	1	1.0415
B3GALT5	B3galt5	upregulated	1.197	3.58e-02	0.87	1	1.0335
MEGF10	Megf10	upregulated	1.37	2.82e-04	0.676	1	1.023
TNXB	Tnxb	upregulated	0.985	1.5e-02	1.046	1	1.0155
CPNE4	Cpne4	upregulated	1.374	4.66e-02	0.651	1	1.0125
PMP22	Pmp22	upregulated	1.275	5.08e-02	0.745	1	1.01
SYNPO	Synpo	upregulated	1.346	7.46e-04	0.661	1	1.0035
ADAMTS3	Adamts3	upregulated	1.386	4.62e-02	0.62	1	1.003
PRDM16	Prdm16	upregulated	1.374	4.75e-04	0.629	1	1.0015
PLCH1	Plch1	upregulated	1.394	1.22e-10	0.599	1	0.9965
SLC35E2B	Slc35e2	downregulated	-1.373	1.67e-04	-0.605	1	0.989
RNF123	Rnf123	upregulated	1.061	1.08e-09	0.896	1	0.9785
CXCR4	Cxcr4	upregulated	1.246	2.65e-03	0.708	1	0.977
ABAT	Abat	downregulated	-1.202	4.52e-05	-0.751	1	0.9765
TYW5	Tyw5	upregulated	1.15	1.89e-11	0.795	1	0.9725
RTBDN	Rtbdn	upregulated	1.294	4.36e-03	0.644	1	0.969
MCC	Mcc	upregulated	0.97	9.35e-02	0.967	1	0.9685
NPR3	Npr3	upregulated	1.327	4.62e-02	0.608	1	0.9675
SLIT2	Slit2	upregulated	0.977	2.28e-03	0.947	1	0.962
VWC2	Vwc2	downregulated	-1.166	1.17e-02	-0.736	1	0.951
MYO19	Myo19	upregulated	1.077	2.47e-03	0.824	1	0.9505
KCTD12	Kctd12	upregulated	1.308	1.54e-03	0.588	1	0.948
STON1	Ston1	upregulated	1.304	4.1e-02	0.582	1	0.943
TBCE	Tbce	upregulated	1.11	1.6e-06	0.776	1	0.943
XPR1	Xpr1	downregulated	-1.18	5.62e-04	-0.68	1	0.93
RNASEH2B	Rnaseh2b	upregulated	0.845	5.35e-03	1.004	1	0.9245
RPGR	Rpgr	upregulated	0.818	4.04e-03	1.025	1	0.9215
IQGAP2	Iqgap2	upregulated	1.024	6.77e-02	0.816	1	0.92
KCNH1	Kcnh1	upregulated	1.158	2.17e-03	0.67	1	0.914
SPATA20	Spata20	downregulated	-1.095	7.51e-02	-0.73	1	0.9125
HMBS	Hmbs	upregulated	1.085	6.16e-04	0.734	1	0.9095
ARHGAP27	Arhgap27	upregulated	1.227	5.91e-02	0.588	1	0.9075
IL18BP	Il18bp	upregulated	1.151	2.82e-02	0.661	1	0.906
RNPC3	Rnpc3	upregulated	0.654	7.95e-02	1.143	1	0.8985
PROX1	Prox1	upregulated	1.009	7.89e-02	0.787	1	0.898
PTPRU	Ptpru	downregulated	-1.072	9.21e-02	-0.716	1	0.894
ARID5B	Arid5b	upregulated	0.954	8.17e-02	0.809	1	0.8815
SPG7	Spg7	upregulated	0.68	2.37e-02	1.078	1	0.879
BBS7	Bbs7	upregulated	0.988	3.27e-07	0.77	1	0.879
CCDC57	Ccdc57	upregulated	0.716	1.17e-02	1.034	1	0.875
PIH1D1	Pih1d1	upregulated	1.13	1.09e-10	0.611	1	0.8705
AK4	Ak4	upregulated	1.148	1.5e-06	0.592	1	0.87
IRF9	Irf9	upregulated	0.989	2.46e-02	0.739	1	0.864
EMP2	Emp2	upregulated	1.084	8.33e-03	0.643	1	0.8635
ARHGAP31	Arhgap31	upregulated	1.074	3.94e-04	0.652	1	0.863
CCND2	Ccnd2	upregulated	1.018	9.85e-02	0.705	1	0.8615
MGLL	Mgll	upregulated	1.009	4.59e-05	0.712	1	0.8605
RMDN1	Rmdn1	upregulated	0.877	8.91e-05	0.838	1	0.8575
IGSF11	Igsf11	upregulated	1.039	1.16e-03	0.675	1	0.857
BEX4	Bex4	downregulated	-0.773	7.52e-03	-0.938	1	0.8555
HOOK2	Hook2	upregulated	0.938	3.63e-03	0.732	1	0.835
NLRC3	Nlrc3	upregulated	1.051	3.61e-02	0.601	1	0.826
ZER1	Zer1	upregulated	0.682	6.89e-02	0.964	1	0.823
ELFN1	Elfn1	downregulated	-0.688	2.66e-03	-0.958	1	0.823
VWA3B	Vwa3b	upregulated	0.848	5.68e-02	0.766	1	0.807
GPR153	Gpr153	downregulated	-0.618	1.68e-02	-0.996	1	0.807
GABRA4	Gabra4	upregulated	0.955	9.06e-02	0.653	1	0.804
PARM1	Parm1	downregulated	-0.762	2.01e-02	-0.846	1	0.804
SLC25A26	Slc25a26	upregulated	0.751	7.05e-03	0.856	1	0.8035
FHL2	Fhl2	upregulated	0.917	6.46e-02	0.679	1	0.798
DSE	Dse	upregulated	0.886	5.23e-03	0.71	1	0.798
ABCA8	Abca8b	upregulated	0.872	1.84e-02	0.719	1	0.7955
REXO2	Rexo2	upregulated	0.79	3.03e-10	0.799	1	0.7945
STAG3	Stag3	downregulated	-0.962	4.19e-02	-0.627	1	0.7945
BEND6	Bend6	upregulated	0.956	8.65e-02	0.621	1	0.7885
SHF	Shf	downregulated	-0.612	6.56e-02	-0.959	1	0.7855
UTP20	Utp20	upregulated	0.849	5.78e-04	0.718	1	0.7835
PRKX	Prkx	downregulated	-0.645	4.13e-02	-0.92	1	0.7825
OXNAD1	Oxnad1	upregulated	0.644	4.33e-02	0.901	1	0.7725
ZNF445	Zfp445	upregulated	0.848	8.21e-02	0.697	1	0.7725
FRMD4B	Frmd4b	upregulated	0.883	7.14e-02	0.658	1	0.7705
SLC37A4	Slc37a4	upregulated	0.806	1.03e-02	0.72	1	0.763
LRRC8C	Lrrc8c	upregulated	0.808	1.49e-02	0.706	1	0.757
GALNT18	Galnt18	upregulated	0.651	5.75e-02	0.825	1	0.738
DISC1	Disc1	upregulated	0.675	7.86e-02	0.795	1	0.735
WDR5B	Wdr5b	upregulated	0.758	6.92e-04	0.71	1	0.734
THYN1	Thyn1	upregulated	0.845	1.38e-02	0.614	1	0.7295
FANCC	Fancc	upregulated	0.755	5.07e-02	0.687	1	0.721
EYA1	Eya1	upregulated	0.67	3.86e-02	0.772	1	0.721
IPO4	Ipo4	upregulated	0.69	4.58e-03	0.752	1	0.721
ZWINT	Zwint	upregulated	0.666	2.37e-02	0.76	1	0.713
SAYSD1	Saysd1	upregulated	0.663	4.71e-02	0.758	1	0.7105
SRRT	Srrt	upregulated	0.665	1.55e-04	0.746	1	0.7055
RSAD1	Rsad1	upregulated	0.732	9.59e-02	0.677	1	0.7045
IDE	Ide	upregulated	0.809	1.05e-01	0.599	1	0.704
PSME1	Psme1	upregulated	0.664	6e-02	0.721	1	0.6925
SURF1	Surf1	upregulated	0.787	5.83e-06	0.589	1	0.688
LGALS8	Lgals8	upregulated	0.658	5.31e-03	0.717	1	0.6875
PAN2	Pan2	upregulated	0.717	2e-04	0.654	1	0.6855
TSPAN12	Tspan12	upregulated	0.686	6.44e-02	0.676	1	0.681
FRMPD1	Frmpd1	upregulated	0.648	4.67e-03	0.707	1	0.6775
PPM1K	Ppm1k	downregulated	-0.66	2.45e-02	-0.686	1	0.673
CETN3	Cetn3	upregulated	0.634	3.16e-04	0.711	1	0.6725
SMAD9	Smad9	upregulated	0.684	4.31e-02	0.654	1	0.669
GUF1	Guf1	upregulated	0.72	6.53e-02	0.614	1	0.667
ADAL	Adal	upregulated	0.671	9.08e-03	0.657	1	0.664
STXBP2	Stxbp2	upregulated	0.7	2.54e-05	0.626	1	0.663
PDHA1	Pdha1	upregulated	0.631	4.55e-02	0.672	1	0.6515
CHMP2B	Chmp2b	upregulated	0.614	1.14e-02	0.683	1	0.6485
ANO6	Ano6	upregulated	0.672	4.56e-07	0.621	1	0.6465
RAB23	Rab23	upregulated	0.691	2.15e-05	0.589	1	0.64
RCBTB1	Rcbtb1	upregulated	0.61	4.66e-02	0.656	1	0.633
CHAC1	Chac1	downregulated	-0.61	8.9e-02	-0.642	1	0.626
PWWP2B	Pwwp2b	downregulated	-0.581	1.45e-03	-0.656	1	0.6185
DHRS7	Dhrs7	downregulated	-0.642	5.32e-02	-0.589	1	0.6155
RBM45	Rbm45	upregulated	0.596	1.47e-07	0.622	1	0.609
CHORDC1	Chordc1	upregulated	0.615	1.66e-02	0.599	1	0.607
LSM4	Lsm4	upregulated	0.615	1.43e-02	0.59	1	0.6025
KRIT1	Krit1	upregulated	0.602	1.92e-03	0.581	1	0.5915
