# Supplementary material for: Single‐cell analysis reveals neuroprotective histone deacetylase inhibitor pathways
Source: Alzheimers Dement. 2026 Feb 3;22(2):e71108. doi: 10.1002/alz.71108 (PMC12865332; doi:10.1002/alz.71108)
Supplement: Supplementary file 3 — Supporting Information [file ALZ-22-e71108-s003.zip › alz71108-sup-0023-SuppMat21.xlsx]

## Sheet: ADAM_GPNMB|up
featurekey	log2Mean	log2Mean_other	log2FC	percentage	percentage_other	percentage_fold_change	auroc	mwu_U	mwu_pval	mwu_qval
DPYD	4.322	1.898	2.424	71.536	33.392	2.142	0.711	8733021386	0	0
APOE	7.776	5.726	2.049	94.477	77.037	1.226	0.697	8.5613e+09	0	0
GPNMB	2.19	0.374	1.816	43.063	7.967	5.405	0.679	8337547328	0	0
CTSD	3.663	1.959	1.704	67.222	39.298	1.711	0.674	8279550384	0	0
LGALS1	2.444	0.626	1.818	45.278	12.522	3.616	0.669	8215070073	0	0
CPM	3.548	1.768	1.78	63.45	34.572	1.835	0.669	8210251564	0	0
ASAH1	4.553	3.02	1.532	78.978	56.283	1.403	0.667	8.19046e+09	0	0
GLDN	4.374	2.605	1.769	73.599	47.737	1.542	0.666	8.1794e+09	0	0
MITF	2.566	0.994	1.572	51.715	20.862	2.479	0.66	8.10642e+09	0	0
MYO1E	3.739	2.011	1.728	66.808	37.244	1.794	0.66	8.10487e+09	0	0
CD9	1.812	0.274	1.537	37.65	6.054	6.219	0.66	8103315425	0	0
STARD13	2.788	1.133	1.655	53.271	22.574	2.36	0.66	8099955340	0	0
FTL	8.281	6.488	1.793	93.124	78.958	1.179	0.658	8.08323e+09	0	0
KCNMA1	4.553	2.959	1.594	76.526	53.678	1.426	0.654	8.03136e+09	0	0
NHSL1	3.597	1.908	1.689	62.245	35.499	1.753	0.652	8012693396	0	0
APOC1	4.947	3.239	1.708	75.303	53.735	1.401	0.652	8.01192e+09	0	0
RNF130	4.846	3.469	1.378	84.531	63.201	1.337	0.647	7.94594e+09	0	0
GYPC	2.95	1.552	1.398	57.703	32.285	1.787	0.645	7.92054e+09	0	0
RPS28	6.175	4.711	1.465	88.24	71.099	1.241	0.645	7.91697e+09	0	0
LNCAROD	5.355	3.866	1.488	83.829	64.391	1.302	0.643	7.90079e+09	0	0
RPS19	6.882	5.341	1.54	91.669	74.921	1.224	0.642	7890581956	0	0
ATG7	3.777	2.371	1.406	70.203	45.87	1.53	0.64	7.86064e+09	0	0
TREM2	3.985	2.584	1.401	68.799	47.971	1.434	0.64	7857445693	0	0
NAP1L1	3.837	2.535	1.302	69.375	49.367	1.405	0.639	7846564412	0	0
DSCAM	3.194	1.742	1.452	57.923	32.4	1.788	0.633	7777846345	0	0
RPL18	5.544	4.091	1.452	83.732	64.036	1.308	0.632	7758750833	0	0
CD81	4.986	3.696	1.29	78.75	61.286	1.285	0.628	7.71616e+09	0	0
PDE3B	4.308	2.923	1.384	73.971	52.03	1.422	0.627	7.70133e+09	0	0
SNX3	3.298	2.088	1.209	64.376	42.171	1.527	0.626	7689909921	0	0
RPL7A	5.311	3.934	1.377	80.09	61.379	1.305	0.622	7641524954	0	0
RPSA	4.173	2.907	1.266	72.364	51.894	1.394	0.622	7633562871	0	0
ST13	3.064	1.913	1.151	60.862	39.212	1.552	0.621	7622014302	0	0
SCARB2	2.425	1.325	1.1	51.859	28.738	1.805	0.619	7603348208	0	0
HSP90AB1	5.26	4.072	1.187	82.446	67.588	1.22	0.619	7.59944e+09	0	0
GPX4	3.351	2.191	1.16	62.782	42.804	1.467	0.618	7.59495e+09	0	0
LIPA	3.141	1.992	1.149	60.13	40.083	1.5	0.618	7593226131	0	0
BRI3	3.299	2.185	1.115	63.522	43.896	1.447	0.618	7.59262e+09	0	0
RPS5	3.888	2.586	1.303	66.968	45.352	1.477	0.618	7.58646e+09	0	0
ANAPC16	3.608	2.479	1.129	70.233	49.312	1.424	0.617	7.58166e+09	0	0
SPP1	8.364	7.039	1.325	94.283	85.613	1.101	0.617	7572177019	0	0
RPL13	6.727	5.31	1.416	88.98	72.566	1.226	0.616	7565182055	0	0
PLA2G7	1.769	0.675	1.094	37.379	14.775	2.53	0.616	7.56286e+09	0	0
DBI	3.138	1.951	1.188	57.686	38.205	1.51	0.616	7.56282e+09	0	0
PPARG	1.657	0.549	1.108	34.575	11.575	2.987	0.615	7558102905	0	0
NUPR1	1.321	0.213	1.107	27.521	4.541	6.06	0.615	7556646951	0	0
CAPG	2.635	1.535	1.1	52.721	31.951	1.65	0.614	7542568970	0	0
CEBPA	2.174	1.116	1.058	46.835	24.053	1.947	0.614	7.54216e+09	0	0
ANXA5	3.046	1.976	1.07	59.885	40.311	1.486	0.613	7.52308e+09	0	0
TANC2	3.362	2.217	1.146	63.898	43.057	1.484	0.613	7522482117	0	0
PLXDC2	8.223	7.512	0.711	98.799	94.48	1.046	0.612	7521112178	0	0
FOXP1	3.841	2.609	1.232	70.301	47.663	1.475	0.612	7.51667e+09	0	0
NPC2	4.239	3.107	1.133	73.282	55.449	1.322	0.612	7516396902	0	0
PTPRG	1.778	0.443	1.335	30.016	8.445	3.554	0.611	7508241872	0	0
SPATS2L	2.003	0.946	1.057	42.183	19.941	2.115	0.611	7507585251	0	0
FXYD5	2.491	1.436	1.055	50.848	30.344	1.676	0.611	7505782845	0	0
AC007262.2	2.008	0.906	1.102	40.305	18.485	2.18	0.611	7.49892e+09	0	0
OAZ1	4.538	3.4	1.138	77.667	59.455	1.306	0.61	7.49291e+09	0	0
PSAP	5.778	4.873	0.905	89.999	78.805	1.142	0.61	7.48694e+09	0	0
RPS2	5.575	4.295	1.28	80.619	64.273	1.254	0.609	7.48498e+09	0	0
CCND3	3.302	2.16	1.143	63.979	41.447	1.544	0.609	7476900144	0	0
RPL28	5.768	4.443	1.325	83.956	65.999	1.272	0.609	7475873919	0	0
CD68	3.28	2.219	1.061	61.987	43.484	1.426	0.608	7470248355	0	0
PTGES3	4.016	2.963	1.052	73.764	55.97	1.318	0.608	7467640642	0	0
ARID5B	2.099	1.049	1.051	43.177	21.492	2.009	0.608	7467332916	0	0
IQGAP2	1.545	0.531	1.014	32.846	11.151	2.945	0.608	7466723319	0	0
PARVG	2.976	1.951	1.025	61.221	40.566	1.509	0.608	7.46425e+09	0	0
MS4A7	3.321	2.251	1.07	64.858	44.421	1.46	0.608	7462361240	0	0
CPVL	3.486	2.384	1.102	64.6	45.075	1.433	0.607	7.45968e+09	0	0
BST2	3.084	2.021	1.062	60.384	40.138	1.504	0.607	7451271323	0	0
SAMD4A	2.011	0.973	1.038	41.261	20.018	2.061	0.606	7446515689	0	0
RPS3	5.069	3.859	1.21	76.72	60.087	1.277	0.605	7.4301e+09	0	0
RPL17	5.004	3.767	1.236	75.895	58.736	1.292	0.605	7427266937	0	0
MBNL2	3.305	2.249	1.055	63.911	43.855	1.457	0.604	7.42145e+09	0	0
CSTB	2.822	1.807	1.015	55.504	36.615	1.516	0.604	7.41958e+09	0	0
OSBPL3	3.008	1.98	1.028	60.316	39.698	1.519	0.603	7402054380	0	0
MFSD1	3.157	2.168	0.989	64.046	44.267	1.447	0.603	7.4004e+09	0	0
MXD4	2.274	1.319	0.955	48.505	28.314	1.713	0.602	7398446241	0	0
CCNI	3.056	2.076	0.98	60.65	42.077	1.441	0.602	7397927404	0	0
CELF2	6.222	5.297	0.925	94.025	83.235	1.13	0.602	7397185408	0	0
CTSH	3.407	2.415	0.992	66.427	47.854	1.388	0.602	7.39536e+09	0	0
RPL8	4.597	3.449	1.148	72.546	55.929	1.297	0.602	7.39468e+09	0	0
CXCL16	2.828	1.86	0.969	57.931	38.638	1.499	0.602	7.39244e+09	0	0
RNF13	3.928	2.911	1.017	74.157	55.651	1.333	0.602	7.39064e+09	0	0
ACSL1	4.212	3.101	1.112	74.318	54.764	1.357	0.601	7382246982	0	0
MGAT1	2.865	1.879	0.987	58.498	38.206	1.531	0.601	7382045081	0	0
FMN1	4.256	3.186	1.07	73.976	56.914	1.3	0.601	7.38167e+09	0	0
EEF2	2.928	1.964	0.963	58.874	40.178	1.465	0.601	7381321383	0	0
PADI2	3.475	2.395	1.08	64.799	44.653	1.451	0.601	7377496146	0	0
LPL	1.171	0.204	0.966	24.409	4.362	5.595	0.601	7375076520	0	0
SARAF	3.962	2.992	0.97	73.21	56.455	1.297	0.6	7.36954e+09	0	0
FGD4	5.415	4.448	0.968	88.527	75.027	1.18	0.599	7.35439e+09	0	0
CD163	2.767	1.682	1.085	50.23	29.954	1.677	0.598	7349967558	0	0
SERF2	4.891	3.872	1.019	79.685	64.692	1.232	0.598	7347624814	0	0
RPL10	5.861	4.671	1.19	78.209	64.691	1.209	0.598	7343113124	0	0
HERC4	3.482	2.495	0.987	66.719	48.822	1.367	0.597	7336719994	0	0
RALGAPA2	2.617	1.668	0.949	53.533	34.328	1.559	0.597	7334921619	0	0
GAS7	2.162	1.227	0.934	45.194	25.065	1.803	0.597	7333362174	0	0
FXR1	2.738	1.817	0.921	56.586	37.999	1.489	0.597	7.32939e+09	0	0
TYROBP	5.392	4.367	1.025	81.693	68.055	1.2	0.596	7.32456e+09	0	0
GAB1	2.317	1.369	0.948	47.194	27.717	1.703	0.596	7318261349	0	0
RPL15	4.873	3.789	1.084	74.961	59.795	1.254	0.596	7.31695e+09	0	0
LRRK2	2.329	1.375	0.954	46.623	28.125	1.658	0.596	7.3159e+09	0	0
CXCR4	1.495	0.574	0.921	30.718	11.134	2.759	0.596	7.3148e+09	0	0
CHCHD10	2.874	1.941	0.933	56.819	38.883	1.461	0.595	7312870593	0	0
ALCAM	2.616	1.644	0.972	51.038	32.569	1.567	0.595	7311235977	0	0
GSTP1	2.663	1.725	0.938	52.341	34.582	1.514	0.595	7309273049	0	0
FARP1	1.751	0.869	0.882	37.848	18.654	2.029	0.595	7.30904e+09	0	0
RPL13A	5.571	4.407	1.164	81.892	65.898	1.243	0.594	7.30125e+09	0	0
CTSS	4.039	3.093	0.945	74.276	57.662	1.288	0.594	7.30118e+09	0	0
SDCBP	3.519	2.559	0.96	67.814	49.101	1.381	0.594	7.29921e+09	0	0
RPLP0	4.054	3.018	1.035	69.358	52.305	1.326	0.594	7298556010	0	0
RPS15	5.287	4.14	1.147	78.374	62.314	1.258	0.594	7.29838e+09	0	0
AC066613.2	1.487	0.596	0.891	31.552	12.888	2.448	0.594	7.29707e+09	0	0
NOP53	2.301	1.428	0.873	48.932	30.424	1.608	0.594	7292305808	0	0
GRN	2.74	1.843	0.897	56.515	38.18	1.48	0.594	7290954803	0	0
HIBCH	2.18	1.263	0.917	44.361	26.787	1.656	0.593	7288194020	0	0
RPL18A	4.867	3.738	1.129	72.639	56.941	1.276	0.593	7.2853e+09	0	0
CD37	3.105	2.205	0.899	61.302	44.313	1.383	0.593	7.28426e+09	0	0
SORL1	5.98	5.075	0.904	93.462	81.296	1.15	0.593	7.28397e+09	0	0
CLEC5A	1.257	0.407	0.85	27.34	8.688	3.147	0.593	7.27887e+09	0	0
FRMD4B	3.988	3.021	0.967	73.231	55.935	1.309	0.592	7.2759e+09	0	0
TMBIM6	3.869	2.945	0.924	71.442	55.099	1.297	0.592	7.27323e+09	0	0
CFD	1.702	0.858	0.844	36.77	18.839	1.952	0.591	7263211400	0	0
MACROH2A1	3.251	2.361	0.89	65.679	47.84	1.373	0.591	7261947150	0	0
DTNA	3.108	2.153	0.955	59.961	41.403	1.448	0.591	7258965881	0	0
WIPF3	1.011	0.169	0.842	21.783	3.589	6.07	0.591	7.25598e+09	0	0
DIRC3	1.143	0.202	0.941	22.134	4.061	5.45	0.591	7.25491e+09	0	0
FAU	4.896	3.849	1.047	74.601	59.85	1.246	0.591	7.25383e+09	0	0
RPS27A	5.27	4.152	1.118	75.604	60.922	1.241	0.591	7253801897	0	0
BNC2	3.377	2.414	0.963	63.792	45.498	1.402	0.59	7.2502e+09	0	0
ATG16L2	1.931	1.116	0.815	42.94	24.312	1.766	0.59	7.24971e+09	0	0
RPS16	4.759	3.725	1.035	73.485	58.606	1.254	0.59	7240916098	0	0
VEGFB	1.917	1.115	0.802	42.623	24.742	1.723	0.59	7240028733	0	0
RPL36	4.571	3.534	1.037	72.102	56.553	1.275	0.589	7.2391e+09	0	0
RPL6	5.287	4.365	0.923	79.532	67.783	1.173	0.589	7.23804e+09	0	0
SH3BGRL3	3.221	2.284	0.936	59.196	42.831	1.382	0.589	7232976483	0	0
RPL41	5.68	4.587	1.092	78.45	65.238	1.203	0.589	7230926855	0	0
CACNA1A	3.104	2.172	0.932	58.536	41.273	1.418	0.589	7229236982	0	0
CHORDC1	2.75	1.869	0.881	54.184	37.213	1.456	0.589	7228095967	0	0
EEF1D	3.199	2.315	0.883	61.179	44.874	1.363	0.589	7227652010	0	0
EVI2B	2.752	1.896	0.856	55.643	38.638	1.44	0.588	7226710417	0	0
ATP6V1F	2.347	1.498	0.848	47.938	31.241	1.534	0.588	7.22416e+09	0	0
ATP5MC2	3.469	2.553	0.916	64.638	47.822	1.352	0.588	7.22337e+09	0	0
VSIG4	4.034	3.105	0.929	71.637	55.925	1.281	0.588	7.22113e+09	0	0
RPS9	4.819	3.826	0.994	76.462	61.665	1.24	0.588	7.22011e+09	0	0
RACK1	4.117	3.181	0.936	68.931	54.597	1.263	0.588	7.21952e+09	0	0
ATP6V0C	3.191	2.315	0.876	62.109	45.311	1.371	0.588	7218851567	0	0
PCM1	4.083	3.174	0.909	76.614	59.92	1.279	0.588	7217707434	0	0
PIK3R5	3.425	2.517	0.907	67.011	48.939	1.369	0.587	7.21472e+09	0	0
LGALS9	2.483	1.665	0.818	53.157	35.447	1.5	0.587	7.21466e+09	0	0
TXNIP	4.387	3.453	0.933	75.946	60.414	1.257	0.587	7.21412e+09	0	0
DOCK5	2.583	1.713	0.869	52.899	34.389	1.538	0.587	7211938973	0	0
SNCA	2.903	2.025	0.878	58.308	40.611	1.436	0.587	7206948227	0	0
HSP90AA1	6.571	5.626	0.945	91.301	80.715	1.131	0.586	7.20235e+09	0	0
CDK6	2.694	1.827	0.867	54.248	36.518	1.486	0.586	7.2012e+09	0	0
DNAAF9	2.939	2.07	0.869	59.454	41.368	1.437	0.586	7.20117e+09	0	0
CTSZ	3.748	2.85	0.898	70.093	53.51	1.31	0.586	7200656955	0	0
SLC25A6	2.718	1.88	0.838	54.899	38.12	1.44	0.586	7.19933e+09	0	0
XPO1	2.903	2.064	0.839	59.411	42.244	1.406	0.586	7.19846e+09	0	0
SUGT1	1.899	1.123	0.776	42.035	24.589	1.709	0.586	7.19757e+09	0	0
FKBP4	1.473	0.669	0.804	31.602	14.81	2.134	0.586	7.19733e+09	0	0
CD164	3.144	2.316	0.828	62.917	46.782	1.345	0.586	7196157000	0	0
MIB1	2.181	1.346	0.835	44.932	28.297	1.588	0.586	7.19577e+09	0	0
HLA-C	4.093	3.141	0.951	71.18	54.913	1.296	0.586	7.19483e+09	0	0
TSPO	3.177	2.277	0.9	61.395	43.355	1.416	0.586	7193704218	0	0
ATP6V0B	2.931	2.074	0.857	57.707	40.933	1.41	0.585	7189371933	0	0
RPL19	5.347	4.364	0.983	75.984	63.726	1.192	0.585	7188151914	0	0
PPID	1.632	0.864	0.768	36.021	19.158	1.88	0.585	7184064168	0	0
C1QC	6.157	5.105	1.052	86.785	73.113	1.187	0.585	7.18217e+09	0	0
EEF1A1	6.304	5.633	0.671	84.785	79.843	1.062	0.585	7.18199e+09	0	0
YBX1	3.926	3.076	0.85	67.839	54.741	1.239	0.585	7.18134e+09	0	0
RPL35	4.959	3.935	1.024	77.236	61.661	1.253	0.585	7180159715	0	0
RNASEK	3.357	2.514	0.844	62.465	47.712	1.309	0.585	7.17962e+09	0	0
SELENOH	2.779	1.958	0.82	56.849	40.081	1.418	0.585	7179469178	0	0
KLHL6	2.121	1.319	0.802	44.522	27.322	1.629	0.584	7.17324e+09	0	0
HDAC9	4.778	3.851	0.927	79.236	65.133	1.217	0.584	7.17247e+09	0	0
RPL14	4.732	3.854	0.878	73.033	61.424	1.189	0.584	7166499485	0	0
TALDO1	1.811	1.061	0.75	40.162	23.529	1.707	0.583	7164939175	0	0
BNIP3L	2.883	2.057	0.826	58.769	41.51	1.416	0.583	7163987322	0	0
CCT3	2.014	1.255	0.759	44.027	27.334	1.611	0.583	7.16279e+09	0	0
GPSM3	2.184	1.421	0.763	47.642	30.655	1.554	0.583	7.16218e+09	0	0
HLA-A	4.019	3.106	0.913	71.333	55.253	1.291	0.583	7.16171e+09	0	0
UBXN1	2.098	1.343	0.755	45.862	29.261	1.567	0.583	7.16068e+09	0	0
ISCU	2.266	1.496	0.77	48.234	31.853	1.514	0.583	7157621517	0	0
CALM1	3.335	2.501	0.834	63.26	47.99	1.318	0.583	7.15651e+09	0	0
MRPS6	1.298	0.573	0.725	29.53	13.073	2.259	0.583	7.15467e+09	0	0
AP001977.1	1.298	0.404	0.894	24.341	8.173	2.978	0.582	7153765128	0	0
S100A11	4.612	3.706	0.906	73.722	60.61	1.216	0.582	7152954457	0	0
DENND4C	2.406	1.62	0.787	50.666	33.647	1.506	0.582	7150806884	0	0
ATP6V1B2	2.635	1.852	0.782	55.724	38.175	1.46	0.582	7147059855	0	0
EEF1G	3.598	2.737	0.861	63.767	49.379	1.291	0.582	7.14611e+09	0	0
GABARAP	3.847	2.991	0.856	68.157	53.679	1.27	0.582	7143582320	0	0
CYP27A1	1.583	0.816	0.766	33.725	17.307	1.949	0.582	7143220353	0	0
COX4I1	3.243	2.395	0.848	59.644	44.534	1.339	0.582	7142620365	0	0
CD63	4.445	3.555	0.889	72.462	59.231	1.223	0.581	7140929215	0	0
RPL3	5.074	4.212	0.861	77.422	66.04	1.172	0.581	7.14084e+09	0	0
PCBP1	2.235	1.489	0.747	48.594	31.995	1.519	0.581	7.13736e+09	0	0
RPS14	5.104	4.098	1.006	74.225	60.43	1.228	0.581	7.13367e+09	0	0
HS3ST4	3.97	3.057	0.912	71.172	54.552	1.305	0.581	7.13299e+09	0	0
PAPOLA	2.838	2.056	0.782	59.069	42.516	1.389	0.581	7.13146e+09	0	0
RASAL2	3.059	2.215	0.844	59.75	42.877	1.394	0.581	7131386077	0	0
XYLT1	1.33	0.585	0.745	28.672	12.413	2.31	0.58	7.12916e+09	0	0
FOXO3	2.675	1.864	0.812	54.244	36.939	1.468	0.58	7.125e+09	0	0
RPS10	2.945	2.095	0.85	55.03	39.227	1.403	0.58	7.12394e+09	0	0
CD84	2.912	2.126	0.786	59.318	43.213	1.373	0.58	7123684874	0	0
MGST3	2.213	1.466	0.746	47.19	31.11	1.517	0.58	7.12352e+09	0	0
TMEM219	1.888	1.177	0.71	42.475	25.982	1.635	0.58	7121831516	0	0
CLN8	1.589	0.889	0.7	36.157	19.72	1.834	0.58	7120650325	0	0
RPS7	4.608	3.717	0.891	72.098	59.275	1.216	0.58	7118390337	0	0
HSD17B4	1.864	1.142	0.722	41.16	24.965	1.649	0.579	7.11608e+09	0	0
TBC1D5	4.808	3.916	0.891	82.898	67.849	1.222	0.579	7115046947	0	0
RPL11	5.428	4.502	0.926	77.481	65.702	1.179	0.579	7.11301e+09	0	0
CNPY3	3.194	2.409	0.785	63.716	48.083	1.325	0.579	7.11236e+09	0	0
VIM	0.886	0.078	0.808	17.389	1.621	10.725	0.579	7111929548	0	0
FKBP5	5.884	5.024	0.86	90.671	78.496	1.155	0.579	7110704470	0	0
SMS	2.185	1.457	0.729	47.329	31.049	1.524	0.579	7.10703e+09	0	0
TPRG1	1.222	0.396	0.826	23.504	7.98	2.945	0.579	7.10645e+09	0	0
EIF3F	1.951	1.237	0.714	42.64	26.888	1.586	0.579	7.1053e+09	0	0
CREG1	2.925	2.16	0.765	58.659	43.634	1.344	0.579	7105182637	0	0
PIK3IP1	1.75	1.046	0.704	38.872	22.482	1.729	0.578	7101150871	0	0
BLTP1	3.164	2.372	0.793	63.014	47.247	1.334	0.578	7.10096e+09	0	0
CSGALNACT1	4.652	3.737	0.915	78.116	62.879	1.242	0.578	7100161746	0	0
SIRPA	2.239	1.516	0.722	49.051	32.666	1.502	0.578	7099841110	0	0
STIP1	1.874	1.15	0.724	40.123	24.658	1.627	0.578	7.09943e+09	0	0
ASAP1	2.362	1.599	0.763	48.602	32.72	1.485	0.578	7.09844e+09	0	0
PRKCE	1.859	1.11	0.748	38.796	22.975	1.689	0.578	7097998759	0	0
NME2	3.364	2.53	0.834	61.183	46.114	1.327	0.578	7.09701e+09	0	0
DMXL2	1.713	1.006	0.708	37.616	21.786	1.727	0.578	7.09547e+09	0	0
OSBPL8	2.696	1.928	0.768	55.872	39.001	1.433	0.578	7095324884	0	0
RPL35A	4.462	3.587	0.875	69.294	56.892	1.218	0.578	7.09421e+09	0	0
CALCOCO2	1.938	1.233	0.704	42.737	26.662	1.603	0.578	7.09406e+09	0	0
IMMP2L	3.515	2.652	0.862	63.716	47.994	1.328	0.577	7.09182e+09	0	0
PTMS	1.581	0.904	0.677	35.797	20.021	1.788	0.577	7.08698e+09	0	0
PFN1	3.565	2.702	0.863	65.471	48.931	1.338	0.577	7085259668	0	0
NIPBL	4.083	3.249	0.834	76.483	60.661	1.261	0.577	7084122007	0	0
ZBTB16	2.447	1.657	0.79	48.137	31.983	1.505	0.577	7082565708	0	0
CAP1	3.121	2.362	0.759	62.659	47.343	1.324	0.577	7082401191	0	0
ROCK1	3.824	3.007	0.817	73.565	57.406	1.281	0.577	7081715057	0	0
YPEL3	1.661	0.982	0.679	37.184	21.482	1.731	0.576	7076829355	0	0
RPLP1	6.278	5.251	1.027	82.311	69.815	1.179	0.576	7.07672e+09	0	0
GAPDH	4.339	3.484	0.854	70.643	57.356	1.232	0.576	7075539803	0	0
FNIP1	2.812	2.054	0.758	57.826	41.536	1.392	0.576	7072906915	0	0
DAB2	1.873	1.186	0.687	41.367	25.674	1.611	0.576	7070309658	0	0
ARHGAP6	3.482	2.661	0.821	66.655	50.311	1.325	0.576	7.06911e+09	0	0
FNIP2	2.742	1.984	0.758	55.187	39.791	1.387	0.575	7.06773e+09	0	0
CHSY3	2.345	1.583	0.762	46.801	31.423	1.489	0.575	7066521806	0	0
SESN1	3.16	2.369	0.791	62.718	45.594	1.376	0.575	7066249687	0	0
ZNF804A	1.025	0.283	0.742	20.772	5.665	3.667	0.575	7.06589e+09	0	0
ALOX15B	1.125	0.451	0.674	24.823	9.453	2.626	0.575	7065605379	0	0
LAMTOR1	1.908	1.234	0.674	42.762	27.02	1.583	0.575	7.06536e+09	0	0
ARRB2	3.107	2.361	0.746	64.063	48.205	1.329	0.575	7062315729	0	0
PHACTR2	2.046	1.294	0.752	40.952	26.394	1.552	0.575	7062181135	0	0
RPS15A	4.741	3.851	0.89	70.626	58.283	1.212	0.575	7062161672	0	0
HLA-B	4.689	3.846	0.843	76.695	63.51	1.208	0.575	7.06207e+09	0	0
RNASET2	6.583	5.913	0.67	95.023	87.072	1.091	0.575	7.06063e+09	0	0
CERT1	2.328	1.615	0.713	49.355	33.61	1.468	0.575	7.05726e+09	0	0
RPS3A	4.868	3.965	0.902	70.148	58.381	1.202	0.575	7057093984	0	0
MSN	3.456	2.687	0.77	67.793	51.978	1.304	0.575	7.05646e+09	0	0
RABAC1	1.624	0.974	0.65	36.926	21.736	1.699	0.574	7053735706	0	0
RPL21	4.724	3.732	0.992	69.654	54.999	1.266	0.574	7053482138	0	0
HSPH1	3.462	2.626	0.836	60.287	44.124	1.366	0.574	7052480757	0	0
HP1BP3	3.903	3.117	0.786	74.056	59.081	1.253	0.574	7.05217e+09	0	0
SH3BGRL	4.466	3.645	0.82	80.023	65.272	1.226	0.574	7.05112e+09	0	0
SCIN	4.585	3.701	0.883	79.608	63.585	1.252	0.574	7.05084e+09	0	0
CREBL2	2.107	1.422	0.684	45.968	30.231	1.521	0.574	7.04753e+09	0	0
FAM53B	2.164	1.461	0.703	45.756	30.597	1.495	0.574	7.04719e+09	0	0
RPL9	4.674	3.794	0.88	70.787	58.137	1.218	0.574	7044938917	0	0
RPS27	5.314	4.412	0.902	74.597	63.257	1.179	0.574	7044763168	0	0
TRMT112	1.9	1.234	0.666	41.9	26.758	1.566	0.574	7044396333	0	0
MAFB	2.805	2.035	0.769	54.624	37.748	1.447	0.574	7043402456	0	0
RPS17	3.574	2.735	0.839	63.733	48.52	1.314	0.573	7.043e+09	0	0
KLHL24	1.713	1.05	0.663	37.941	22.39	1.695	0.573	7.04128e+09	0	0
GPRIN3	2.835	2.09	0.745	57.749	41.823	1.381	0.573	7040272715	0	0
UBA52	4.237	3.382	0.855	66.892	53.925	1.24	0.573	7037250471	0	0
FNDC3B	2.683	1.95	0.732	54.586	39.144	1.395	0.573	7036916164	0	0
PSMA7	2.521	1.803	0.718	51.415	36.364	1.414	0.573	7035401442	0	0
LGALS3	0.714	0.062	0.652	15.972	1.418	11.262	0.573	7.03521e+09	0	0
TMEM243	1.718	1.074	0.644	38.779	23.549	1.647	0.573	7033890444	0	0
PKM	2.27	1.584	0.686	48.733	33.238	1.466	0.573	7032311672	0	0
MSR1	4.035	3.245	0.79	72.309	58.041	1.246	0.572	7.0307e+09	0	0
SOD1	2.144	1.461	0.683	45.35	30.442	1.49	0.572	7.03066e+09	0	0
PFDN5	3.504	2.759	0.745	62.317	49.929	1.248	0.572	7030343262	0	0
TUT7	2.645	1.93	0.715	54.261	39.308	1.38	0.572	7.02851e+09	0	0
AKR1B1	2.043	1.385	0.658	44.784	29.727	1.507	0.572	7026067413	0	0
GRK3	2.906	2.171	0.734	58.363	43.107	1.354	0.572	7.02503e+09	0	0
GNG5	2.604	1.898	0.706	52.544	38.198	1.376	0.572	7.02501e+09	0	0
RPL27	3.833	2.988	0.846	63.619	49.583	1.283	0.572	7.02338e+09	0	0
PTPRM	1.614	0.902	0.712	32.833	18.67	1.759	0.572	7023141330	0	0
RPS13	4.359	3.49	0.869	65.653	53.264	1.233	0.572	7022006141	0	0
TPP1	1.584	0.967	0.617	36.605	21.835	1.676	0.572	7019968061	0	0
SNAP23	2.828	2.117	0.711	58.278	42.669	1.366	0.572	7019667976	0	0
TTC3	3.067	2.329	0.738	62.105	46.404	1.338	0.572	7.01934e+09	0	0
PILRA	2.823	2.104	0.719	57.792	41.823	1.382	0.572	7019038771	0	0
ARPC3	4.373	3.642	0.731	75.062	63.26	1.187	0.572	7019033115	0	0
RPL7	3.86	3.066	0.794	63.687	51.474	1.237	0.571	7018445788	0	0
C1QB	6.316	5.287	1.029	86.095	72.314	1.191	0.571	7.0181e+09	0	0
CPQ	2.681	1.96	0.72	54.223	39.182	1.384	0.571	7018083157	0	0
MORC3	2.549	1.862	0.687	54.316	38.966	1.394	0.571	7.01744e+09	0	0
RPS18	5.249	4.327	0.922	74.305	61.847	1.201	0.571	7017298406	0	0
SEM1	2.127	1.466	0.662	46.408	31.29	1.483	0.571	7016932633	0	0
PPT1	2.454	1.773	0.681	51.892	37.054	1.4	0.571	7016808351	0	0
PRDX1	2.87	2.151	0.718	55.88	42.125	1.327	0.571	7016552698	0	0
RASA1	3.168	2.426	0.742	63.408	47.82	1.326	0.571	7016510347	0	0
MAN1A1	2.673	1.951	0.723	54.176	38.712	1.399	0.571	7015877278	0	0
UBE2B	2.508	1.825	0.683	53.783	38.133	1.41	0.571	7014941422	0	0
NEDD4L	2.376	1.67	0.706	48.078	33.998	1.414	0.571	7014746512	0	0
ACTG1	3.695	2.936	0.759	66.364	53.099	1.25	0.571	7014588152	0	0
RAMP1	1.064	0.429	0.635	23.58	9.19	2.566	0.571	7014497476	0	0
SOS1	2.493	1.794	0.699	51.897	36.667	1.415	0.571	7.01444e+09	0	0
STX7	3.975	3.199	0.776	75.895	60.547	1.253	0.571	7.01352e+09	0	0
VPS8	2.541	1.847	0.694	53.241	37.949	1.403	0.571	7013061988	0	0
AXL	2.599	1.904	0.695	53.99	38.952	1.386	0.571	7.00795e+09	0	0
NAA16	1.675	1.017	0.657	36.047	21.941	1.643	0.571	7.00791e+09	0	0
RPL38	4.566	3.814	0.753	71.079	60.656	1.172	0.571	7.0077e+09	0	0
ABHD3	2.612	1.908	0.704	52.874	37.936	1.394	0.571	7.00742e+09	0	0
FHIT	4.472	3.637	0.835	76.593	62.204	1.231	0.571	7007251866	0	0
ARHGAP24	6.501	5.79	0.711	93.885	85.385	1.1	0.571	7007118401	0	0
S100A6	0.823	0.167	0.656	17.833	3.843	4.64	0.57	7005824016	0	0
ATP5F1D	2.251	1.587	0.664	48.37	33.327	1.451	0.57	7004928759	0	0
ITGB2	3.623	2.894	0.729	69.049	55.117	1.253	0.57	7004758449	0	0
PDGFC	1.594	0.943	0.65	34.393	19.948	1.724	0.57	7002348577	0	0
RPS8	5.934	5.053	0.881	82.315	70.905	1.161	0.57	7002158217	0	0
PRKCB	2.614	1.904	0.709	52.937	37.896	1.397	0.57	7002154602	0	0
RPL29	4.716	3.897	0.819	70.529	59.101	1.193	0.57	7.00168e+09	0	0
RPS29	4.441	3.574	0.867	68.474	55.325	1.238	0.57	7.0015e+09	0	0
ZEB2	4.987	4.188	0.798	84.645	71.351	1.186	0.57	7000713226	0	0
PLD3	1.655	1.026	0.629	36.69	22.43	1.636	0.57	6999519291	0	0
CERS6	1.762	1.101	0.661	37.4	23.322	1.604	0.57	6.99927e+09	0	0
ATP5F1E	4.386	3.616	0.77	71.125	59.309	1.199	0.57	6.99718e+09	0	0
CD59	1.793	1.172	0.621	40.195	25.766	1.56	0.57	6996413124	0	0
COX6A1	2.468	1.78	0.688	50.412	35.726	1.411	0.57	6.99539e+09	0	0
RENBP	1.117	0.533	0.584	26.375	12.208	2.161	0.569	6.9941e+09	0	0
HLA-E	4.433	3.641	0.793	77.443	63.453	1.22	0.569	6993681863	0	0
SKAP2	4.792	4.047	0.745	83.693	71.179	1.176	0.569	6992040250	0	0
TIMP2	2.98	2.292	0.688	61.179	46.556	1.314	0.569	6.98915e+09	0	0
CREBRF	1.955	1.315	0.64	42.631	27.701	1.539	0.569	6988272936	0	0
ATP6AP2	2.193	1.549	0.644	47.389	33.024	1.435	0.569	6.98827e+09	0	0
RPS6	5.203	4.394	0.809	75.155	64.554	1.164	0.569	6.98736e+09	0	0
S100A4	1.193	0.488	0.705	23.601	10.06	2.346	0.569	6.98735e+09	0	0
NCOA2	2.856	2.152	0.704	57.453	42.794	1.343	0.569	6.98654e+09	0	0
USF2	2.059	1.438	0.622	45.972	31.255	1.471	0.569	6982004041	0	0
COMMD6	2.483	1.803	0.68	49.194	35.847	1.372	0.568	6981190204	0	0
PDXK	2.141	1.503	0.638	46.695	31.996	1.459	0.568	6980109799	0	0
RPS26	3.449	2.665	0.785	60.583	46.329	1.308	0.568	6979059524	0	0
RPL37A	5.085	4.183	0.902	75.591	61.976	1.22	0.568	6977991133	0	0
SORT1	2.93	2.237	0.693	59.492	44.826	1.327	0.568	6.97617e+09	0	0
RPS12	4.985	4.093	0.892	70.398	58.145	1.211	0.568	6974432044	0	0
GSN	3.85	3.129	0.721	73.206	59.264	1.235	0.568	6.97415e+09	0	0
ARL6IP5	3.26	2.555	0.705	63.48	49.405	1.285	0.568	6972423627	0	0
SLA	3.35	2.64	0.71	66.097	51.635	1.28	0.568	6.97236e+09	0	0
LINC01736	2.725	2.035	0.691	54.066	39.858	1.356	0.568	6.97194e+09	0	0
CCDC91	2.688	2.002	0.686	54.861	40.116	1.368	0.568	6.97184e+09	0	0
AUH	1.654	1.041	0.613	36.411	22.274	1.635	0.567	6.96882e+09	0	0
PRKACB	1.65	1.032	0.618	35.958	22.288	1.613	0.567	6968302948	0	0
BCAP31	1.918	1.309	0.609	42.564	28.545	1.491	0.567	6.96798e+09	0	0
RAPGEF1	4.097	3.352	0.744	74.61	61.468	1.214	0.567	6967166616	0	0
MIS18BP1	3.528	2.769	0.759	67.133	51.513	1.303	0.567	6.96653e+09	0	0
TNPO1	2.423	1.776	0.647	51.601	37.053	1.393	0.567	6963578963	0	0
SEPTIN7	3.354	2.661	0.693	66.406	52.258	1.271	0.567	6.96321e+09	0	0
GALNT1	2.336	1.693	0.643	49.575	35.221	1.408	0.567	6960328392	0	0
HM13	2.116	1.502	0.614	46.302	32.422	1.428	0.567	6958503119	0	0
RPL36AL	3.032	2.351	0.681	56.147	44.153	1.272	0.567	6958223068	0	0
RPL10A	3.934	3.155	0.78	65.712	52.652	1.248	0.567	6.95812e+09	0	0
NOTCH2	1.638	1.051	0.587	37.053	23.096	1.604	0.566	6.95686e+09	0	0
ITGAX	2.762	2.088	0.674	56.227	41.734	1.347	0.566	6956542161	0	0
ATF7IP	2.924	2.242	0.682	58.879	44.386	1.327	0.566	6.95571e+09	0	0
SIGLEC8	1.747	1.153	0.594	39.117	25.023	1.563	0.566	6955646818	0	0
P2RX7	2.349	1.708	0.641	49.795	35.206	1.414	0.566	6955144943	0	0
NEAT1	7.303	6.632	0.67	96.422	89.575	1.076	0.566	6.95397e+09	0	0
TFEC	2.934	2.261	0.673	60.376	45.666	1.322	0.566	6953673180	0	0
ARHGDIB	3.35	2.65	0.7	65.082	50.86	1.28	0.566	6.95227e+09	0	0
IRF2BP2	1.533	0.958	0.575	35.015	21.289	1.645	0.566	6951225881	0	0
SMAP2	5.302	4.582	0.72	87.102	75.829	1.149	0.566	6950712294	0	0
ZNF618	1.69	1.083	0.607	36.723	22.923	1.602	0.566	6950643808	0	0
MED13L	5.282	4.52	0.763	87.804	75.291	1.166	0.566	6950052839	0	0
GOLIM4	1.326	0.756	0.57	30.393	16.761	1.813	0.566	6.94962e+09	0	0
HCLS1	4.649	3.962	0.687	82.509	70.608	1.169	0.566	6949170927	0	0
ZNF706	2.017	1.42	0.598	44.999	30.721	1.465	0.566	6.94883e+09	0	0
STX6	1.983	1.38	0.603	43.777	29.497	1.484	0.566	6.94873e+09	0	0
RPL30	4.843	4.049	0.794	69.345	58.807	1.179	0.566	6948018043	0	0
TMEM59	2.266	1.646	0.621	48.205	34.628	1.392	0.566	6947335365	0	0
ATG4C	2.081	1.466	0.615	45.38	30.932	1.467	0.566	6.94722e+09	0	0
MAML2	5.536	4.797	0.739	88.358	77.598	1.139	0.566	6947203265	0	0
NDUFA13	2.288	1.656	0.633	48.268	34.039	1.418	0.566	6947200513	0	0
RPL23A	4.707	3.935	0.772	70.998	60.136	1.181	0.566	6.94637e+09	0	0
NAGK	1.943	1.356	0.587	43.507	29.395	1.48	0.566	6.94614e+09	0	0
TMSB4X	7.523	6.862	0.661	89.394	84.221	1.061	0.566	6.94609e+09	0	0
TXN	1.317	0.751	0.565	30.122	16.753	1.798	0.565	6.94364e+09	0	0
RPS25	4.996	4.277	0.719	74.58	65.024	1.147	0.565	6943590148	0	0
GNAQ	5.262	4.505	0.757	87.669	75.198	1.166	0.565	6.94353e+09	0	0
EIF3K	2.33	1.699	0.631	48.361	34.83	1.388	0.565	6942023729	0	0
RPS4X	4.489	3.704	0.785	67.594	56.489	1.197	0.565	6.94166e+09	0	0
BANF1	1.581	1.017	0.565	36.153	22.473	1.609	0.565	6.93908e+09	0	0
EFCAB13	1.677	1.083	0.594	36.58	23.123	1.582	0.565	6936848816	0	0
RPL5	4.662	3.968	0.694	74.022	64.071	1.155	0.565	6.93634e+09	0	0
IQGAP1	1.561	0.985	0.576	34.871	20.986	1.662	0.565	6.93603e+09	0	0
AHSA1	1.767	1.184	0.583	38.944	25.512	1.526	0.565	6935368608	0	0
SNX30	1.795	1.209	0.586	39.768	25.929	1.534	0.565	6934616327	0	0
ANXA2	0.639	0.094	0.545	15.114	2.172	6.958	0.565	6.93418e+09	0	0
TOMM7	2.9	2.226	0.674	54.743	42.038	1.302	0.565	6.93406e+09	0	0
CADM1	0.805	0.222	0.584	17.753	4.793	3.704	0.565	6.93395e+09	0	0
NDUFA11	1.699	1.128	0.571	38.36	24.665	1.555	0.565	6.93325e+09	0	0
FAM135A	2.946	2.275	0.672	59.335	44.868	1.322	0.564	6.93256e+09	0	0
TBC1D16	2.047	1.427	0.62	42.923	29.254	1.467	0.564	6.93145e+09	0	0
CCT5	1.731	1.16	0.571	39.104	25.56	1.53	0.564	6931181107	0	0
KANSL1L	2.009	1.401	0.608	42.817	29.212	1.466	0.564	6930199950	0	0
RESF1	2.243	1.629	0.614	47.828	33.862	1.412	0.564	6.92919e+09	0	0
RPL32	5.196	4.475	0.72	72.825	63.974	1.138	0.564	6929065763	0	0
JAK1	3.049	2.388	0.661	62.308	47.947	1.3	0.564	6928483364	0	0
MS4A6A	4.079	3.371	0.708	72.03	59.788	1.205	0.564	6.92831e+09	0	0
SPIRE1	1.555	0.977	0.578	34.355	20.958	1.639	0.564	6.9281e+09	0	0
ARFIP1	2.019	1.426	0.593	44.23	30.323	1.459	0.564	6.92731e+09	0	0
UMAD1	2.065	1.442	0.623	42.872	29.568	1.45	0.564	6926830662	0	0
JTB	1.628	1.071	0.557	37.328	23.818	1.567	0.564	6.92617e+09	0	0
CLASP1	2.678	2.036	0.642	55.144	41.253	1.337	0.564	6925728651	0	0
ARHGAP15	4.883	4.103	0.78	83.918	70.137	1.196	0.564	6925651099	0	0
LAPTM5	4.612	3.89	0.722	80.336	67.622	1.188	0.564	6924166085	0	0
MPHOSPH8	3.064	2.4	0.664	61.809	47.397	1.304	0.564	6922550645	0	0
KTN1	3.958	3.268	0.689	74.72	61.379	1.217	0.564	6922141109	0	0
PTBP3	2.673	2.037	0.636	56.303	41.764	1.348	0.564	6.9213e+09	0	0
RTN3	2.046	1.46	0.586	45.173	31.131	1.451	0.564	6.92102e+09	0	0
HSPB1	4.175	3.373	0.802	70.838	54.384	1.303	0.563	6919515825	0	0
RPS21	3.931	3.196	0.735	63.716	52.117	1.223	0.563	6919488014	0	0
PRKAG2	3.081	2.406	0.675	60.532	46.632	1.298	0.563	6.91935e+09	0	0
SELENOW	2.124	1.53	0.594	45.951	32.054	1.434	0.563	6917629846	0	0
DYM	2.554	1.924	0.63	53.089	39.229	1.353	0.563	6916714304	0	0
UBXN2B	1.847	1.268	0.579	40.631	27.118	1.498	0.563	6.91646e+09	0	0
PWWP3A	2.066	1.48	0.586	45.24	31.52	1.435	0.563	6.91646e+09	0	0
TMEM14C	1.863	1.288	0.575	40.783	27.753	1.47	0.563	6915424748	0	0
PEBP1	1.963	1.383	0.579	42.868	29.625	1.447	0.563	6.91483e+09	0	0
ELL2	3.85	3.123	0.727	70.66	55.833	1.266	0.563	6.91466e+09	0	0
WASF2	4.377	3.69	0.687	79.985	67.36	1.187	0.563	6914519133	0	0
UQCR10	2.484	1.853	0.631	50.319	36.682	1.372	0.563	6.91431e+09	0	0
RPL26	5.079	4.334	0.745	71.413	61.973	1.152	0.563	6.914e+09	0	0
PEPD	1.282	0.758	0.523	30.524	17.436	1.751	0.563	6.91375e+09	0	0
RHOQ	2.449	1.842	0.607	52.277	38.247	1.367	0.563	6.91312e+09	0	0
LCORL	2.185	1.578	0.608	46.175	32.55	1.419	0.563	6.91288e+09	0	0
HOMER3	1.093	0.575	0.518	26.096	13.183	1.98	0.563	6911986636	0	0
ADK	2.992	2.331	0.661	59.183	45.314	1.306	0.563	6.91112e+09	0	0
ITGB1	2.579	1.963	0.616	54.658	40.716	1.342	0.563	6911095543	0	0
HIGD2A	1.681	1.12	0.56	37.303	24.384	1.53	0.563	6910012510	0	0
C4orf48	1.582	1.037	0.545	36.06	22.693	1.589	0.563	6.91e+09	0	0
RPL34	5.46	4.786	0.674	75.874	67.945	1.117	0.563	6.90832e+09	0	0
EIF1	4.721	4.142	0.579	75.227	67.78	1.11	0.562	6906572982	0	0
SPECC1	3.491	2.82	0.671	66.351	53.671	1.236	0.562	6906078042	0	0
MYL6	3.474	2.807	0.666	63.078	51.152	1.233	0.562	6.90564e+09	0	0
TMEM51	1.444	0.89	0.554	32.173	19.292	1.668	0.562	6.90298e+09	0	0
UQCRB	3.521	2.868	0.653	62.68	51.435	1.219	0.562	6.90123e+09	0	0
ATP6V1C1	1.836	1.28	0.556	41.083	27.619	1.488	0.562	6.90037e+09	0	0
COX8A	1.929	1.35	0.58	41.236	28.143	1.465	0.562	6.90028e+09	0	0
TLN1	3.229	2.599	0.631	63.708	51.08	1.247	0.562	6.90025e+09	0	0
BBS9	1.731	1.146	0.586	36.626	23.686	1.546	0.562	6900123046	0	0
MICU1	1.592	1.036	0.556	35.298	22.141	1.594	0.562	6900117194	0	0
OST4	2.463	1.844	0.619	49.647	36.659	1.354	0.562	6.89968e+09	0	0
TMOD2	1.605	1.049	0.556	35.514	22.605	1.571	0.562	6897774839	0	0
HSPA4	2.006	1.438	0.568	43.337	30.088	1.44	0.562	6897692383	0	0
PDCD4	1.892	1.327	0.565	41.773	28.025	1.491	0.562	6897319822	0	0
NLK	1.847	1.269	0.578	39.536	26.734	1.479	0.562	6896852937	0	0
TUBA1B	4.345	3.64	0.705	73.231	61.164	1.197	0.562	6.89664e+09	0	0
ATP2C1	3.596	2.922	0.674	68.093	55.157	1.235	0.562	6.8965e+09	0	0
EIF3E	2.51	1.914	0.596	51.892	39.338	1.319	0.562	6896133478	0	0
SPIDR	3.845	3.164	0.682	70.639	58.089	1.216	0.561	6.89572e+09	0	0
RASGEF1B	1.233	0.713	0.52	27.724	14.466	1.917	0.561	6.89562e+09	0	0
ZDHHC2	1.464	0.931	0.533	33.548	20.631	1.626	0.561	6.89517e+09	0	0
SELENOP	1.217	0.685	0.532	26.913	14.12	1.906	0.561	6.89461e+09	0	0
RGS12	2.469	1.862	0.608	52.007	37.867	1.373	0.561	6892731165	0	0
AP2M1	1.389	0.877	0.512	32.939	20.033	1.644	0.561	6892236622	0	0
RGCC	0.709	0.052	0.657	13.274	1.062	12.503	0.561	6.89189e+09	0	0
RPS23	5.092	4.324	0.768	71.772	61.488	1.167	0.561	6891791227	0	0
UQCR11	2.352	1.747	0.606	48.674	35.08	1.388	0.561	6.89023e+09	0	0
GPHN	2.121	1.514	0.607	43.282	30.339	1.427	0.561	6.88983e+09	0	0
RPL39	4.803	4.118	0.685	68.575	60.236	1.138	0.561	6889676070	0	0
ITSN2	3.5	2.825	0.675	69.362	54.846	1.265	0.561	6888067490	0	0
GPD2	1.828	1.265	0.564	39.637	26.7	1.485	0.561	6.88754e+09	0	0
HINT1	2.148	1.567	0.581	45.156	32.409	1.393	0.561	6.8872e+09	0	0
WDR83OS	1.672	1.131	0.541	37.425	24.606	1.521	0.561	6887167950	0	0
SNX24	1.485	0.942	0.543	33.078	20.354	1.625	0.561	6.8871e+09	0	0
ANKRD12	3.494	2.818	0.676	67.869	53.764	1.262	0.561	6.88702e+09	0	0
CCT6A	1.993	1.438	0.555	44.145	30.966	1.426	0.561	6.88687e+09	0	0
RPL22	4.093	3.441	0.652	66.871	56.991	1.173	0.561	6885665097	0	0
COX5B	2.327	1.736	0.591	48.336	35.358	1.367	0.561	6.88555e+09	0	0
VPS41	2.014	1.454	0.561	44.373	31.058	1.429	0.561	6.88476e+09	0	0
TRIR	1.964	1.412	0.551	43.452	30.553	1.422	0.561	6.88465e+09	0	0
ATP5MG	2.968	2.334	0.634	57.534	44.744	1.286	0.56	6883062638	0	0
ARHGAP18	2.15	1.571	0.579	45.968	32.29	1.424	0.56	6883046823	0	0
SPI1	2.883	2.265	0.618	59.733	45.913	1.301	0.56	6.8829e+09	0	0
TNFSF12	1.387	0.88	0.507	32.685	20.025	1.632	0.56	6881651535	0	0
ARPC5	3.293	2.663	0.631	64.499	51.645	1.249	0.56	6.88123e+09	0	0
CRTAP	1.206	0.705	0.5	28.68	16.272	1.763	0.56	6880963731	0	0
BAX	1.971	1.419	0.552	43.414	30.523	1.422	0.56	6880538137	0	0
ARF1	2.378	1.798	0.58	51.698	37.94	1.363	0.56	6.8804e+09	0	0
LAPTM4A	2.562	1.969	0.593	53.753	40.573	1.325	0.56	6.87993e+09	0	0
GKAP1	1.12	0.59	0.53	25.179	12.862	1.958	0.56	6.87984e+09	0	0
MAFG	1.387	0.872	0.515	32.118	19.54	1.644	0.56	6879360034	0	0
VTI1A	3.213	2.567	0.646	63.103	49.686	1.27	0.56	6878837084	0	0
LAMTOR4	2.337	1.755	0.581	49.38	36.275	1.361	0.56	6.87848e+09	0	0
ARL6IP4	2.364	1.783	0.581	50.958	37.333	1.365	0.56	6.8784e+09	0	0
ZNF106	3.065	2.437	0.628	62.118	48.471	1.282	0.56	6.87695e+09	0	0
TRPM7	2.335	1.758	0.577	50.07	36.613	1.368	0.56	6876185224	0	0
TMEM123	1.628	1.106	0.521	37.294	24.431	1.527	0.56	6.87604e+09	0	0
NEK7	2.295	1.712	0.583	49.152	35.344	1.391	0.56	6875995207	0	0
UBL5	2.259	1.676	0.583	46.877	33.971	1.38	0.56	6.87548e+09	0	0
ARPC1B	3.782	3.132	0.65	71.189	58.599	1.215	0.56	6.87482e+09	0	0
NDUFB2	2.174	1.598	0.576	45.934	32.805	1.4	0.56	6.87476e+09	0	0
FLI1	3.427	2.774	0.652	66.723	53.336	1.251	0.56	6874754092	0	0
LTA4H	1.068	0.573	0.495	25.344	13.036	1.944	0.56	6.87457e+09	0	0
AKT3	3.319	2.657	0.662	64.241	50.4	1.275	0.56	6874314090	0	0
CEP350	3.471	2.816	0.655	67.882	54.221	1.252	0.56	6.87329e+09	0	0
UBR2	2.448	1.866	0.582	52.197	38.671	1.35	0.56	6873274480	0	0
SNX5	1.763	1.238	0.525	40.322	27.365	1.474	0.56	6.87313e+09	0	0
ACTB	6.378	5.602	0.775	89.28	78.876	1.132	0.56	6872851954	0	0
SH3RF1	1.373	0.834	0.539	30.088	17.777	1.692	0.559	6871307990	0	0
PCBD1	0.923	0.438	0.485	22.362	10.364	2.158	0.559	6870386715	0	0
RAD21	1.636	1.12	0.516	37.641	24.659	1.526	0.559	6.8701e+09	0	0
METTL21A	1.374	0.851	0.522	30.837	18.607	1.657	0.559	6869860668	0	0
MTPN	2.099	1.55	0.549	46.479	33.297	1.396	0.559	6.86978e+09	0	0
BBX	2.602	2	0.602	53.69	40.345	1.331	0.559	6869517269	0	0
FAM20C	1.089	0.576	0.513	24.895	12.786	1.947	0.559	6.86861e+09	0	0
RICTOR	2.421	1.834	0.586	51.55	37.682	1.368	0.559	6867445969	0	0
COX6B1	2.487	1.895	0.592	50.345	37.697	1.336	0.559	6867319380	0	0
FCHO2	2.028	1.472	0.557	43.794	30.706	1.426	0.559	6.86665e+09	0	0
ARAP1	1.829	1.293	0.536	40.555	27.498	1.475	0.559	6.86659e+09	0	0
ELOB	2.097	1.535	0.561	44.906	31.706	1.416	0.559	6.8663e+09	0	0
TAX1BP1	2.817	2.214	0.603	58.358	44.738	1.304	0.559	6.8661e+09	0	0
AP2A2	1.985	1.438	0.547	43.435	30.578	1.42	0.559	6.8658e+09	0	0
STAG2	2.842	2.236	0.606	59.043	45.255	1.305	0.559	6865473935	0	0
LYPLAL1	1.599	1.078	0.521	36.212	23.608	1.534	0.559	6865309452	0	0
LILRA2	0.973	0.499	0.474	23.762	11.653	2.039	0.559	6.86505e+09	0	0
LRP1	2.938	2.327	0.611	60.921	47.087	1.294	0.559	6864792781	0	0
CORO1B	1.148	0.667	0.481	27.657	15.422	1.793	0.559	6864759629	0	0
MANBA	3.281	2.628	0.653	65.158	50.615	1.287	0.559	6.86454e+09	0	0
TRIO	3.52	2.869	0.651	68.486	54.911	1.247	0.559	6863664576	0	0
NACA	4.801	4.191	0.61	75.308	66.756	1.128	0.559	6862741970	0	0
TKT	1.818	1.29	0.528	40.584	27.968	1.451	0.559	6.86271e+09	0	0
TMT1A	2.496	1.914	0.582	52.759	39.161	1.347	0.559	6.86249e+09	0	0
RSF1	2.386	1.811	0.575	50.814	37.48	1.356	0.559	6862322449	0	0
LITAF	2.117	1.562	0.555	45.811	32.364	1.416	0.559	6861783257	0	0
CYBA	5.346	4.543	0.803	83.448	70.421	1.185	0.559	6860527654	0	0
LSP1	0.908	0.398	0.509	20.776	9.04	2.298	0.559	6.85957e+09	0	0
CMTM3	1.366	0.866	0.5	31.594	19.445	1.625	0.558	6.85853e+09	0	0
DLEU2	3.874	3.198	0.677	71.941	58.667	1.226	0.558	6.85846e+09	0	0
FNDC3A	3.097	2.473	0.624	61.999	48.394	1.281	0.558	6.85807e+09	0	0
CFL1	3.788	3.101	0.687	68.182	54.919	1.242	0.558	6857974401	0	0
FTH1	6.316	5.646	0.671	82.843	75.862	1.092	0.558	6.85773e+09	0	0
TMEM117	2.142	1.561	0.58	43.464	31.25	1.391	0.558	6856527085	0	0
ZFYVE16	2.322	1.759	0.563	49.799	36.44	1.367	0.558	6855402652	0	0
TAF10	1.545	1.04	0.504	35.472	23.187	1.53	0.558	6854926183	0	0
GNPDA1	1.125	0.644	0.48	26.819	14.831	1.808	0.558	6854764198	0	0
PDE4DIP	0.985	0.485	0.5	22.667	10.87	2.085	0.558	6854605648	0	0
FCER1G	4.454	3.792	0.662	71.751	61.516	1.166	0.558	6.85457e+09	0	0
GUK1	1.582	1.078	0.504	36.275	23.771	1.526	0.558	6.85445e+09	0	0
TOMM20	1.862	1.338	0.524	41.35	29.105	1.421	0.558	6.85425e+09	0	0
GSAP	2.162	1.607	0.555	46.2	33.442	1.382	0.558	6.85413e+09	0	0
PAK2	3.164	2.55	0.614	63.979	50.645	1.263	0.558	6853827810	0	0
DRAM2	2.022	1.489	0.533	45.088	32.258	1.398	0.558	6853402401	0	0
GABARAPL2	1.603	1.098	0.505	36.723	24.378	1.506	0.558	6853065763	0	0
ARID1B	3.904	3.234	0.67	73.206	59.841	1.223	0.558	6.85278e+09	0	0
EIF3H	2.578	2.01	0.568	53.787	41.244	1.304	0.558	6.85272e+09	0	0
RPL27A	4.405	3.693	0.712	69.417	58.172	1.193	0.558	6.85153e+09	0	0
LAMP1	2.2	1.656	0.544	48.019	35.193	1.364	0.558	6.84951e+09	0	0
PRDX5	1.397	0.908	0.489	32.537	20.396	1.595	0.558	6.84892e+09	0	0
CXCL12	1.277	0.77	0.507	28.655	16.713	1.715	0.558	6.84793e+09	0	0
SCPEP1	1.842	1.322	0.519	41.193	28.631	1.439	0.558	6847901732	0	0
ALKBH7	1.186	0.705	0.481	28.02	16.247	1.725	0.558	6.84774e+09	0	0
TLK1	2.121	1.578	0.543	46.137	33.246	1.388	0.558	6.84754e+09	0	0
BTF3	3.011	2.413	0.598	56.092	45.093	1.244	0.558	6.84754e+09	0	0
NUDC	1.636	1.134	0.502	37.299	24.936	1.496	0.558	6.84747e+09	0	0
KMT2A	2.06	1.52	0.539	44.982	32.027	1.405	0.558	6847253186	0	0
MAP4K3	2.236	1.683	0.552	47.524	34.735	1.368	0.558	6.84719e+09	0	0
RPLP2	5.161	4.519	0.642	75.029	66.648	1.126	0.558	6.84697e+09	0	0
ELMO1	6.029	5.362	0.667	91.923	82.414	1.115	0.557	6846846167	0	0
PLXND1	1.357	0.86	0.497	31.074	18.966	1.638	0.557	6.84638e+09	0	0
GNAS	4.959	4.406	0.553	83.82	74.914	1.119	0.557	6.84541e+09	0	0
RHOA	3.413	2.806	0.607	66.258	53.729	1.233	0.557	6844831751	0	0
HEXB	1.508	1.014	0.494	34.681	22.449	1.545	0.557	6.84456e+09	0	0
NPL	3.816	3.19	0.626	70.618	58.345	1.21	0.557	6.84353e+09	0	0
HPCAL1	1.189	0.708	0.481	27.779	15.806	1.758	0.557	6843265883	0	0
ATP6AP1	1.42	0.935	0.485	33.281	21.232	1.567	0.557	6.84313e+09	0	0
ITFG1	2.637	2.048	0.589	53.787	40.753	1.32	0.557	6.843e+09	0	0
DEK	3.001	2.401	0.6	60.862	47.61	1.278	0.557	6842692745	0	0
TSC22D3	1.356	0.856	0.5	30.05	17.671	1.701	0.557	6.84249e+09	0	0
SRP14	3.232	2.617	0.615	60.693	48.693	1.246	0.557	6.84247e+09	0	0
LDHB	1.557	1.057	0.5	35.315	23.24	1.52	0.557	6.84232e+09	0	0
ABCA1	1.811	1.277	0.534	38.652	26.07	1.483	0.557	6.84232e+09	0	0
BRK1	2.177	1.633	0.544	46.898	34.132	1.374	0.557	6.84151e+09	0	0
TMOD3	1.835	1.321	0.514	41.176	28.641	1.438	0.557	6841241678	0	0
NDUFA4	2.222	1.657	0.565	45.486	33.023	1.377	0.557	6840861354	0	0
GPATCH2L	2.46	1.901	0.559	52.476	39.306	1.335	0.557	6.83989e+09	0	0
CAST	3.175	2.567	0.608	63.488	50.404	1.26	0.557	6.8392e+09	0	0
RPL12	4.8	4.167	0.633	70.444	62.063	1.135	0.557	6.83607e+09	0	0
ANP32B	1.941	1.42	0.521	42.445	30.224	1.404	0.557	6.83594e+09	0	0
SLC5A3	0.896	0.404	0.492	20.48	9.128	2.244	0.557	6835059781	0	0
SLC2A9	1.415	0.902	0.513	31.061	19.491	1.594	0.557	6.83496e+09	0	0
BANP	1.575	1.066	0.508	34.897	23.082	1.512	0.556	6834122093	0	0
CKLF	3.263	2.65	0.613	64.055	51.16	1.252	0.556	6833695460	0	0
ATP6V1G1	1.941	1.425	0.516	43.134	30.593	1.41	0.556	6.83351e+09	0	0
FAM149A	3.062	2.446	0.616	59.847	46.712	1.281	0.556	6833214209	0	0
SERINC1	1.931	1.42	0.51	43.452	30.832	1.409	0.556	6.83306e+09	0	0
NDUFB7	1.444	0.967	0.477	33.636	21.515	1.563	0.556	6832892077	0	0
PLIN2	1.061	0.611	0.45	24.667	12.732	1.937	0.556	6831723196	0	0
LCP1	3.181	2.584	0.597	63.137	50.228	1.257	0.556	6830639896	0	0
EVI2A	2.075	1.551	0.523	45.012	32.436	1.388	0.556	6.83055e+09	0	0
YPEL2	1.513	1.016	0.496	33.966	21.929	1.549	0.556	6828941154	0	0
TLR5	2.161	1.625	0.536	46.217	33.691	1.372	0.556	6828471356	0	0
LY86	4.568	3.906	0.662	81.516	69.252	1.177	0.556	6827573559	0	0
COP1	3.19	2.579	0.611	63.928	50.467	1.267	0.556	6827490184	0	0
TPT1	6.202	5.607	0.595	77.841	72.366	1.076	0.556	6.82595e+09	0	0
NUAK1	1.737	1.221	0.516	37.633	25.656	1.467	0.556	6825869758	0	0
PTAFR	2.264	1.727	0.537	49.262	36.156	1.362	0.556	6.8256e+09	0	0
NEK10	1.018	0.45	0.568	20.4	9.492	2.149	0.556	6.82555e+09	0	0
TXNRD1	1.444	0.97	0.473	33.455	21.404	1.563	0.556	6.82482e+09	0	0
GPBP1	3.01	2.427	0.584	61.877	48.651	1.272	0.556	6.82448e+09	0	0
MPP1	1.074	0.621	0.453	25.783	14.211	1.814	0.556	6824125941	0	0
CDK13	2.69	2.119	0.571	55.8	42.707	1.307	0.556	6823945769	0	0
HACD4	1.423	0.94	0.483	32.503	21.017	1.546	0.556	6.82382e+09	0	0
GSTO1	1.595	1.107	0.487	36.208	24.438	1.482	0.556	6.82316e+09	0	0
PYCARD	2.219	1.683	0.536	46.792	34.623	1.351	0.556	6822603329	0	0
CCT4	2.015	1.517	0.498	44.475	31.618	1.407	0.555	6821375453	0	0
IFNGR1	5.243	4.631	0.612	86.768	76.986	1.127	0.555	6.81991e+09	0	0
MZT2B	1.752	1.262	0.49	39.658	27.277	1.454	0.555	6819670542	0	0
TOMM6	1.744	1.25	0.494	39.092	26.794	1.459	0.555	6.81927e+09	0	0
USP6NL	3.011	2.416	0.595	60.591	47.253	1.282	0.555	6817735121	0	0
WIPF1	3.014	2.425	0.59	61.593	48.219	1.277	0.555	6.81711e+09	0	0
PARP4	2.305	1.774	0.531	49.461	36.968	1.338	0.555	6816796614	0	0
NDUFB11	1.601	1.117	0.484	36.131	24.143	1.497	0.555	6.81646e+09	0	0
TBCK	2.051	1.523	0.528	43.612	31.518	1.384	0.555	6816390741	0	0
SAP30	1.583	1.098	0.485	35.683	23.643	1.509	0.555	6.81616e+09	0	0
CHCHD2	2.425	1.875	0.55	49.837	37.615	1.325	0.555	6.81607e+09	0	0
ABCC5	1.267	0.79	0.477	28.811	17.3	1.665	0.555	6816055359	0	0
MSI2	1.952	1.432	0.52	41.811	29.887	1.399	0.555	6815528007	0	0
NDUFS7	1.203	0.753	0.451	28.752	17.256	1.666	0.555	6814521833	0	0
YWHAB	2.832	2.255	0.578	57.47	44.695	1.286	0.555	6.8144e+09	0	0
DYNLL1	2.232	1.696	0.536	46.124	34.368	1.342	0.555	6814395705	0	0
YY1	2.03	1.525	0.505	45.088	32.713	1.378	0.555	6.81398e+09	0	0
HPS3	2.403	1.862	0.541	51.267	38.05	1.347	0.555	6813783616	0	0
UTRN	2.778	2.199	0.579	55.711	43.005	1.295	0.555	6.81372e+09	0	0
SGK3	2.759	2.19	0.569	56.929	43.877	1.297	0.555	6813448190	0	0
CLIC2	0.923	0.412	0.512	19.821	8.934	2.219	0.555	6.81297e+09	0	0
TRAM1	1.964	1.463	0.501	44.006	31.579	1.393	0.555	6812365147	0	0
ZNF292	3.142	2.547	0.596	63.023	49.789	1.266	0.555	6812330928	0	0
UXT	1.436	0.968	0.467	33.142	21.588	1.535	0.555	6.81165e+09	0	0
PDE8A	2.055	1.532	0.523	43.523	31.533	1.38	0.555	6811334978	0	0
EEF1B2	3.778	3.163	0.615	63.086	53.186	1.186	0.555	6810902537	0	0
SHMT1	1.583	1.106	0.476	35.886	23.723	1.513	0.555	6.81068e+09	0	0
SHTN1	4.777	4.158	0.62	83.685	72.771	1.15	0.555	6.81068e+09	0	0
DAD1	1.832	1.335	0.497	40.288	28.568	1.41	0.555	6810328540	0	0
RAB2A	3.325	2.721	0.604	66.791	53.433	1.25	0.554	6809689336	0	0
PRKX	1.391	0.923	0.468	31.936	20.319	1.572	0.554	6.80966e+09	0	0
CLIC1	2.631	2.07	0.561	52.577	40.632	1.294	0.554	6.80945e+09	0	0
SF3B2	1.613	1.142	0.471	37.345	25.417	1.469	0.554	6809349378	0	0
CFLAR	2.793	2.229	0.564	57.914	44.918	1.289	0.554	6809171195	0	0
THRB	1.032	0.477	0.555	20.696	10.072	2.055	0.554	6.80843e+09	0	0
IGF2R	1.827	1.329	0.498	40.212	28.313	1.42	0.554	6807298379	0	0
COX7C	3.336	2.759	0.577	60.401	50.016	1.208	0.554	6806606772	0	0
NR3C1	2.74	2.174	0.566	56.866	43.642	1.303	0.554	6806071016	0	0
HNMT	1.745	1.255	0.49	38.66	26.74	1.446	0.554	6.80593e+09	0	0
IL10RA	2.753	2.195	0.558	57.094	44.008	1.297	0.554	6805862474	0	0
RPL23	4.269	3.641	0.628	68.444	58.678	1.166	0.554	6.80583e+09	0	0
PAIP2	1.923	1.429	0.494	42.817	30.645	1.397	0.554	6.80445e+09	0	0
MAP4K3-DT	1.117	0.648	0.468	25.204	13.94	1.808	0.554	6.8042e+09	0	0
IDS	1.36	0.91	0.45	32.08	20.41	1.572	0.554	6803928405	0	0
TRAPPC5	1.474	1.014	0.46	34.241	22.571	1.517	0.554	6.80378e+09	0	0
BLOC1S1	1.642	1.167	0.476	36.986	25.075	1.475	0.554	6.80352e+09	0	0
EIF3G	1.551	1.079	0.472	35.231	23.895	1.474	0.554	6.80322e+09	0	0
PIK3CA	1.566	1.081	0.485	34.732	23.181	1.498	0.554	6.80316e+09	0	0
DNAJB6	3.495	2.91	0.585	68.144	54.574	1.249	0.554	6.8021e+09	0	0
LINC02245	1.632	1.142	0.491	35.607	23.768	1.498	0.554	6801992069	0	0
PCMTD1	2.566	2.026	0.54	54.438	41.619	1.308	0.554	6.80046e+09	0	0
FER	3.524	2.904	0.62	67.958	54.678	1.243	0.554	6.79914e+09	0	0
EDF1	2.195	1.681	0.514	46.991	35.008	1.342	0.554	6.79797e+09	0	0
DISC1	4.967	4.303	0.664	84.395	72.748	1.16	0.554	6797865155	0	0
RALBP1	1.522	1.057	0.464	34.643	22.971	1.508	0.553	6.79744e+09	0	0
MAP4	1.974	1.475	0.499	43.126	31.03	1.39	0.553	6.79713e+09	0	0
RASSF3	1.466	0.992	0.474	32.609	21.182	1.539	0.553	6796730495	0	0
PTMA	5.998	5.496	0.503	87.309	81.254	1.075	0.553	6.79659e+09	0	0
PGLS	1.558	1.095	0.463	35.637	24.16	1.475	0.553	6.79617e+09	0	0
RPL31	4.047	3.466	0.58	66.562	57.802	1.152	0.553	6795832800	0	0
SGPP1	1.484	1.019	0.465	33.569	22.098	1.519	0.553	6.79511e+09	0	0
RAP1GDS1	2.013	1.509	0.504	43.392	31.428	1.381	0.553	6.79489e+09	0	0
ATP5MC3	1.699	1.221	0.477	38.022	26.286	1.446	0.553	6794854024	0	0
CUTA	1.198	0.756	0.442	28.355	17.273	1.642	0.553	6794756474	0	0
CORO1C	1.82	1.338	0.482	40.661	28.752	1.414	0.553	6.79444e+09	0	0
GSDME	0.93	0.499	0.431	22.392	11.384	1.967	0.553	6.79434e+09	0	0
DYNLRB1	1.369	0.922	0.447	31.936	20.568	1.553	0.553	6.7941e+09	0	0
ABHD2	1.334	0.875	0.459	30.6	19.433	1.575	0.553	6.79404e+09	0	0
SNHG29	2.721	2.181	0.54	53.664	42.642	1.258	0.553	6.7938e+09	0	0
HTATIP2	0.8	0.379	0.421	19.816	9.014	2.198	0.553	6793629459	0	0
CFDP1	2.054	1.549	0.505	44.264	32.068	1.38	0.553	6.79349e+09	0	0
KRTCAP2	2.237	1.725	0.513	47.173	35.448	1.331	0.553	6793150342	0	0
DDAH2	1.493	1.039	0.454	34.613	23.018	1.504	0.553	6.7931e+09	0	0
SLAMF8	0.681	0.251	0.43	16.641	5.944	2.799	0.553	6.79289e+09	0	0
GNAI2	3.069	2.5	0.569	61.919	49.434	1.253	0.553	6.79244e+09	0	0
MAP2K2	1.155	0.726	0.43	27.898	16.744	1.666	0.553	6790934977	0	0
PHPT1	1.402	0.944	0.458	31.788	20.485	1.552	0.553	6.79035e+09	0	0
PCNP	1.747	1.28	0.467	39.963	28.056	1.424	0.553	6.79006e+09	0	0
ATP5ME	2.318	1.8	0.519	48.581	36.311	1.338	0.553	6789415521	0	0
M6PR	2.227	1.726	0.501	48.755	36.605	1.332	0.553	6789142598	0	0
EMP3	1.189	0.729	0.46	26.951	16.14	1.67	0.553	6.78894e+09	0	0
UGCG	2.881	2.319	0.562	57.859	45.028	1.285	0.553	6787438788	0	0
EXOC4	3.534	2.93	0.604	67.755	55.062	1.231	0.553	6.78702e+09	0	0
MIF	2.794	2.226	0.568	53.195	41.033	1.296	0.553	6786644031	0	0
ABI2	1.428	0.974	0.454	32.753	21.457	1.526	0.553	6786013045	0	0
RPS27L	2.742	2.199	0.543	55.542	43.501	1.277	0.553	6785995688	0	0
TMEM258	1.556	1.1	0.456	35.37	24.013	1.473	0.552	6.78464e+09	0	0
MTSS1	3.18	2.601	0.578	60.853	48.865	1.245	0.552	6783612368	0	0
DBNDD2	1.233	0.801	0.432	29.323	18.336	1.599	0.552	6783096396	0	0
ATXN1	3.202	2.619	0.583	62.617	50.01	1.252	0.552	6782829912	0	0
HBP1	1.381	0.938	0.443	31.945	20.578	1.552	0.552	6782506743	0	0
PLCL1	1.42	0.881	0.539	27.805	17.419	1.596	0.552	6.78126e+09	0	0
KDELR1	1.414	0.975	0.439	33.345	22.099	1.509	0.552	6781245724	0	0
TNFAIP2	1.217	0.768	0.449	27.737	16.755	1.655	0.552	6780831766	0	0
RPL36A	4.826	4.243	0.582	73.451	65.186	1.127	0.552	6780666829	0	0
PPP3CA	2.828	2.275	0.553	57.094	44.844	1.273	0.552	6779677919	0	0
ERGIC1	1.765	1.298	0.467	39.307	27.645	1.422	0.552	6779500576	0	0
DPYD-AS1	0.723	0.285	0.438	16.886	6.377	2.648	0.552	6778922384	0	0
BLVRB	1.453	1.009	0.444	33.201	21.953	1.512	0.552	6778687356	0	0
PPDPF	0.771	0.359	0.412	19.043	8.5	2.24	0.552	6778374459	0	0
AL161785.1	1.05	0.621	0.43	24.756	13.915	1.779	0.552	6.77774e+09	0	0
TMED5	1.738	1.28	0.458	39.388	27.825	1.416	0.552	6.77633e+09	0	0
SSR3	2.079	1.594	0.485	45.659	33.908	1.347	0.552	6776016084	0	0
MAP2K5	1.666	1.19	0.476	36.271	25.284	1.435	0.552	6774922762	0	0
FBXL17	2.306	1.785	0.521	46.974	35.525	1.322	0.552	6.77466e+09	0	0
TMEM147	1.144	0.726	0.418	27.576	16.742	1.647	0.552	6.77409e+09	0	0
CTDNEP1	1.098	0.683	0.415	26.638	15.848	1.681	0.552	6773534194	0	0
NDUFA3	1.724	1.264	0.46	38.305	26.847	1.427	0.552	6.77325e+09	0	0
NOP10	1.72	1.252	0.468	37.667	26.479	1.423	0.551	6772917102	0	0
RBM47	4.205	3.56	0.645	76.932	63.798	1.206	0.551	6772906892	0	0
NENF	1.061	0.646	0.415	25.69	14.98	1.715	0.551	6.77267e+09	0	0
SNX13	2.958	2.406	0.552	60.752	48.035	1.265	0.551	6.77219e+09	0	0
SPCS2	2.342	1.837	0.506	49.799	37.954	1.312	0.551	6.77218e+09	0	0
FAM50A	1.517	1.081	0.436	35.256	23.758	1.484	0.551	6.77145e+09	0	0
GRINA	1.134	0.714	0.42	27.187	16.446	1.653	0.551	6.77104e+09	0	0
CGGBP1	1.97	1.499	0.471	44.221	32.127	1.376	0.551	6770979397	0	0
ATP6V0E1	3.206	2.652	0.554	62.625	51.053	1.227	0.551	6770778638	0	0
RB1CC1	1.623	1.164	0.459	36.161	24.992	1.447	0.551	6.77003e+09	0	0
COX10-DT	1.688	1.21	0.478	36.038	24.956	1.444	0.551	6.76963e+09	0	0
MGLL	1.441	0.985	0.456	31.894	20.924	1.524	0.551	6769398708	0	0
ZBTB1	1.765	1.302	0.463	39.155	27.927	1.402	0.551	6768502942	0	0
CDK19	2.161	1.663	0.498	45.541	33.873	1.344	0.551	6.76826e+09	0	0
MDH1	1.133	0.72	0.412	27.365	16.568	1.652	0.551	6767784774	0	0
ERBIN	2.739	2.201	0.537	56.684	44.095	1.285	0.551	6.76715e+09	0	0
CIAO2B	1.369	0.94	0.429	32.051	21.046	1.523	0.551	6767049679	0	0
RPS20	4.586	3.977	0.609	71.337	62.011	1.15	0.551	6766737842	0	0
RPL24	4.438	3.883	0.556	70.406	62.116	1.133	0.551	6.76653e+09	0	0
RPL4	3.054	2.508	0.546	58.523	47.463	1.233	0.551	6766355261	0	0
CYTH1	2.637	2.113	0.524	55.292	42.818	1.291	0.551	6.76626e+09	0	0
UBE2L6	1.042	0.634	0.408	25.255	14.631	1.726	0.551	6765185346	0	0
GCLC	0.813	0.387	0.426	19.051	8.731	2.182	0.551	6.76456e+09	0	0
NDFIP1	2.613	2.093	0.519	55.787	43.066	1.295	0.551	6.76411e+09	0	0
OGA	2.152	1.669	0.482	46.594	34.976	1.332	0.551	6.76376e+09	0	0
LYST	3.279	2.698	0.581	65.353	52.112	1.254	0.551	6763236506	0	0
BMPR2	2.189	1.694	0.495	46.649	34.789	1.341	0.551	6763089204	0	0
ESD	1.339	0.916	0.424	31.53	20.643	1.527	0.551	6.76309e+09	0	0
MCOLN1	1.236	0.814	0.422	28.904	18.084	1.598	0.551	6.76278e+09	0	0
TMBIM4	3.083	2.525	0.558	62.139	49.708	1.25	0.551	6.76166e+09	0	0
RNASEH2B	1.514	1.068	0.445	34.152	23.262	1.468	0.551	6761366358	0	0
RSBN1L	2.006	1.536	0.47	44.454	32.696	1.36	0.551	6.76106e+09	0	0
SYT17	2.018	1.532	0.486	42.779	31.529	1.357	0.551	6760954093	0	0
MERTK	4.121	3.541	0.58	72.783	62.343	1.167	0.55	6760557954	0	0
RAB13	0.799	0.396	0.403	19.487	9.198	2.119	0.55	6.75918e+09	0	0
COPE	1.802	1.351	0.451	40.787	29.324	1.391	0.55	6.75912e+09	0	0
FTX	4.424	3.767	0.657	79.418	66.31	1.198	0.55	6.75906e+09	0	0
CSDE1	2.236	1.753	0.483	48.915	37.145	1.317	0.55	6.75883e+09	0	0
CTSL	2.017	1.55	0.467	43.38	31.849	1.362	0.55	6758697058	0	0
RAB14	2.144	1.669	0.475	47.266	35.462	1.333	0.55	6758392497	0	0
HEXA	2.12	1.647	0.473	46.518	34.729	1.339	0.55	6.7571e+09	0	0
SNX27	1.729	1.282	0.447	39.041	27.8	1.404	0.55	6756351929	0	0
CWF19L2	2.125	1.643	0.482	45.448	33.758	1.346	0.55	6.75612e+09	0	0
SYF2	1.464	1.03	0.434	33.108	22.184	1.492	0.55	6755679232	0	0
IL15	0.891	0.442	0.449	19.711	9.601	2.053	0.55	6755511494	0	0
SERP1	3.153	2.631	0.522	61.703	50.938	1.211	0.55	6.75489e+09	0	0
COL9A2	0.918	0.502	0.416	21.521	11.19	1.923	0.55	6754851478	0	0
ADORA3	1.899	1.442	0.457	42.314	30.828	1.373	0.55	6754401224	0	0
PHKB	2.196	1.715	0.482	47.558	35.853	1.326	0.55	6754212093	0	0
N4BP2L2	4.593	3.951	0.642	83.609	70.828	1.18	0.55	6.7538e+09	0	0
ERP29	1.778	1.329	0.449	39.95	28.779	1.388	0.55	6.75349e+09	0	0
EIF4B	2.056	1.591	0.464	45.207	33.976	1.331	0.55	6752933274	0	0
SPART	1.138	0.728	0.41	26.862	16.325	1.645	0.55	6.7515e+09	0	0
UBB	2.627	2.113	0.514	52.789	40.801	1.294	0.55	6750927129	0	0
MTDH	3.821	3.212	0.609	73.489	60.485	1.215	0.55	6750307799	0	0
C19orf53	1.66	1.221	0.439	37.303	26.191	1.424	0.55	6.75025e+09	0	0
GAA	1.744	1.304	0.441	39.684	28.476	1.394	0.55	6.75005e+09	0	0
DOCK11	3.26	2.705	0.555	64.719	52.444	1.234	0.55	6.74978e+09	0	0
SDHD	1.216	0.809	0.406	29.057	18.505	1.57	0.55	6749761144	0	0
PMFBP1	0.742	0.327	0.415	17.402	7.347	2.369	0.55	6749335130	0	0
CANX	3.146	2.599	0.547	62.46	50.521	1.236	0.55	6.74903e+09	0	0
VPS28	1.5	1.077	0.423	34.85	23.927	1.456	0.55	6748811637	0	0
HOOK3	2.599	2.092	0.507	54.84	42.73	1.283	0.55	6.7487e+09	0	0
HPS1	1.215	0.804	0.411	28.646	18.183	1.575	0.549	6748545436	0	0
CCDC88A	3.352	2.789	0.563	65.755	53.586	1.227	0.549	6748529398	0	0
SQSTM1	2.718	2.24	0.478	55.889	41.082	1.36	0.549	6.74803e+09	0	0
MAP3K2	3.025	2.49	0.536	61.577	49.091	1.254	0.549	6.74742e+09	0	0
LRCH1	3.409	2.843	0.566	66.816	54.415	1.228	0.549	6747349845	0	0
GTF3A	1.901	1.446	0.455	41.883	30.579	1.37	0.549	6.74652e+09	0	0
GTDC1	1.933	1.458	0.474	40.741	29.895	1.363	0.549	6746502710	0	0
PDCD6IP	2.352	1.866	0.486	51.174	39.111	1.308	0.549	6.74647e+09	0	0
ATP6V0A1	2.462	1.966	0.495	51.998	39.486	1.317	0.549	6.74639e+09	0	0
NORAD	1.639	1.209	0.43	37.527	26.597	1.411	0.549	6.74556e+09	0	0
REEP3	1.643	1.208	0.436	37.117	26.122	1.421	0.549	6.74537e+09	0	0
SELENOM	0.771	0.389	0.382	19.322	9.216	2.096	0.549	6745249004	0	0
ACIN1	2.459	1.969	0.49	52.506	40.48	1.297	0.549	6745222415	0	0
PRKAR1A	1.406	0.994	0.412	33.197	22.38	1.483	0.549	6745094816	0	0
PIBF1	1.905	1.44	0.466	40.775	29.831	1.367	0.549	6744900075	0	0
MCRIP2	0.776	0.389	0.387	19.267	9.243	2.085	0.549	6.74438e+09	0	0
SEC11A	2.621	2.128	0.493	53.533	42.869	1.249	0.549	6744006794	0	0
PARP1	1.649	1.221	0.428	37.831	26.664	1.419	0.549	6.74399e+09	0	0
RAB3GAP1	2.417	1.926	0.491	51.415	39.532	1.301	0.549	6.74376e+09	0	0
RPS19BP1	1.147	0.751	0.397	27.589	17.115	1.612	0.549	6.74376e+09	0	0
ADAM17	2.229	1.756	0.473	48.196	36.678	1.314	0.549	6.7436e+09	0	0
TBC1D1	3.061	2.519	0.542	61.636	49.316	1.25	0.549	6743483662	0	0
ITGB3BP	0.934	0.491	0.443	20.662	10.836	1.907	0.549	6743472194	0	0
SMARCA2	2.885	2.362	0.524	59.014	46.998	1.256	0.549	6743347013	0	0
ANKRD10	2.234	1.766	0.469	48.936	37.326	1.311	0.549	6743162699	0	0
ARL5A	3.316	2.754	0.561	66.283	53.647	1.236	0.549	6742989620	0	0
AC068587.4	1.548	1.096	0.452	33.285	22.808	1.459	0.549	6.74298e+09	0	0
BBLN	1.397	0.98	0.417	32.266	21.845	1.477	0.549	6742001109	0	0
SAMD12	1.28	0.819	0.461	26.967	16.914	1.594	0.549	6.7416e+09	0	0
NFE2L2	2.853	2.325	0.528	59.445	46.604	1.276	0.549	6.74145e+09	0	0
MYO9B	3.586	3.029	0.556	70.36	58.239	1.208	0.549	6.74144e+09	0	0
RDX	2.132	1.666	0.466	46.403	34.83	1.332	0.549	6740377331	0	0
CD99	2.991	2.461	0.53	60.181	48.287	1.246	0.549	6.7395e+09	0	0
POLD4	1.611	1.185	0.425	36.85	26.092	1.412	0.549	6.73933e+09	0	0
SSR4	2.057	1.587	0.47	43.532	32.33	1.346	0.549	6.73807e+09	0	0
FGFR1OP2	2.022	1.572	0.45	45.059	33.556	1.343	0.549	6.73793e+09	0	0
YWHAZ	2.17	1.707	0.463	47.575	35.91	1.325	0.549	6.73766e+09	0	0
RPS11	4.611	4.009	0.602	70.22	61.031	1.151	0.549	6737568375	0	0
TCEA1	2.088	1.629	0.459	45.739	34.368	1.331	0.549	6736962488	0	0
RBIS	1.605	1.183	0.421	36.74	25.975	1.414	0.549	6.73678e+09	0	0
PKN2	3.846	3.255	0.591	73.096	60.516	1.208	0.549	6736626110	0	0
PPP1CA	1.28	0.879	0.402	30.393	19.972	1.522	0.548	6.73625e+09	0	0
SCP2	1.698	1.269	0.429	38.639	27.622	1.399	0.548	6736200241	0	0
TMA7	3.166	2.632	0.534	61.331	49.965	1.227	0.548	6735963103	0	0
AFTPH	2.028	1.575	0.454	44.526	33.202	1.341	0.548	6735768569	0	0
ZBTB20	3.68	3.083	0.597	68.237	55.828	1.222	0.548	6735728690	0	0
UHMK1	1.297	0.894	0.403	30.587	20.152	1.518	0.548	6.73571e+09	0	0
NRP2	2.027	1.579	0.448	43.714	31.884	1.371	0.548	6.73497e+09	0	0
CYRIA	1.946	1.48	0.466	41.02	30.182	1.359	0.548	6.73493e+09	0	0
IFNAR1	2.074	1.62	0.454	45.79	34.414	1.331	0.548	6734409167	0	0
ARHGDIA	1.403	0.998	0.405	32.913	22.262	1.478	0.548	6734345966	0	0
DISP1	2.616	2.098	0.518	50.789	39.853	1.274	0.548	6.73317e+09	0	0
PDIA6	2.254	1.772	0.482	46.539	35.732	1.302	0.548	6733018341	0	0
LEPR	0.826	0.38	0.446	17.859	8.22	2.173	0.548	6732432678	0	0
NFAT5	2.621	2.119	0.502	54.641	42.497	1.286	0.548	6732143660	0	0
DOCK10	4.507	3.895	0.612	80.361	68.578	1.172	0.548	6732133393	0	0
ITPRIPL2	1.701	1.276	0.425	38.631	27.708	1.394	0.548	6.73186e+09	0	0
ZC3H12C	0.995	0.577	0.418	22.608	12.78	1.769	0.548	6.73176e+09	0	0
FCGR2A	3.497	2.932	0.565	66.816	54.658	1.222	0.548	6731616883	0	0
ITM2B	6.825	6.301	0.524	92.98	86.66	1.073	0.548	6731611768	0	0
MBD5	2.821	2.3	0.522	55.5	44.216	1.255	0.548	6731252183	0	0
CNTLN	1.691	1.249	0.443	36.783	26.118	1.408	0.548	6731176166	0	0
MMP24OS	1.878	1.438	0.44	41.688	30.635	1.361	0.548	6731106159	0	0
ATOX1	1.384	0.978	0.406	32.013	21.521	1.487	0.548	6.73069e+09	0	0
MCRIP1	0.989	0.605	0.383	24.083	14.082	1.71	0.548	6730679048	0	0
VAT1	0.532	0.159	0.373	13.499	3.826	3.528	0.548	6.73052e+09	0	0
VPS50	1.53	1.098	0.432	33.869	23.711	1.428	0.548	6.72967e+09	0	0
ALDH2	1.869	1.431	0.438	41.68	30.606	1.362	0.548	6729273123	0	0
MS4A14	0.778	0.361	0.417	17.837	8.248	2.163	0.548	6.72891e+09	0	0
SSR2	1.651	1.229	0.422	37.548	26.943	1.394	0.548	6.72866e+09	0	0
ATP5MJ	1.823	1.386	0.437	40.195	29.264	1.374	0.548	6.72791e+09	0	0
MRPS5	1.658	1.238	0.42	37.645	26.969	1.396	0.548	6.72715e+09	0	0
AURKAIP1	1.118	0.737	0.382	27.145	16.943	1.602	0.548	6727111401	0	0
NDUFA1	2.024	1.571	0.453	43.638	32.58	1.339	0.548	6.72692e+09	0	0
WAC	3.193	2.657	0.536	64.537	52.236	1.235	0.548	6726539101	0	0
FBXL20	1.659	1.224	0.436	36.267	25.58	1.418	0.548	6726407186	0	0
NEDD8	1.858	1.421	0.436	41.472	30.235	1.372	0.548	6.7264e+09	0	0
POLR2L	1.325	0.923	0.402	30.579	20.177	1.516	0.548	6.72611e+09	0	0
METTL26	0.918	0.538	0.38	22.358	12.515	1.787	0.548	6725806717	0	0
SUMO2	2.59	2.101	0.489	52.594	41.781	1.259	0.548	6725735967	0	0
PAN3	3.183	2.639	0.543	63.408	50.955	1.244	0.548	6725221470	0	0
CALR	3.038	2.512	0.527	57.225	46.584	1.228	0.548	6.72496e+09	0	0
VDAC2	1.55	1.14	0.411	35.692	25.233	1.414	0.548	6724543445	0	0
C3AR1	2.962	2.45	0.512	59.293	47.804	1.24	0.547	6.72408e+09	0	0
DOC2A	0.71	0.313	0.397	16.653	7.012	2.375	0.547	6.72354e+09	0	0
ARPC2	3.921	3.381	0.54	72.787	62.312	1.168	0.547	6.72302e+09	0	0
PMS1	1.986	1.542	0.444	43.507	32.397	1.343	0.547	6.72258e+09	0	0
RHOG	1.757	1.335	0.421	39.904	29.038	1.374	0.547	6722348134	0	0
NCK1	1.962	1.523	0.439	43.371	32.289	1.343	0.547	6.72146e+09	0	0
MARK3	2.638	2.152	0.486	55.343	43.824	1.263	0.547	6720932332	0	0
GALNT10	1.977	1.522	0.454	41.883	31.641	1.324	0.547	6.7209e+09	0	0
USP3	2.333	1.867	0.466	50.159	38.712	1.296	0.547	6720249591	0	0
VTI1B	1.322	0.931	0.39	31.213	20.818	1.499	0.547	6720214097	0	0
NDUFB4	1.663	1.246	0.417	37.514	26.924	1.393	0.547	6.7201e+09	0	0
TWF2	1.003	0.628	0.376	24.494	14.613	1.676	0.547	6.7199e+09	0	0
PPIA	3.308	2.786	0.521	61.023	50.803	1.201	0.547	6719578129	0	0
UQCRH	2.068	1.617	0.451	43.545	33.27	1.309	0.547	6.7194e+09	0	0
DPP7	1.757	1.339	0.419	40.069	29.283	1.368	0.547	6719378313	0	0
CCT7	1.021	0.647	0.374	24.98	15.088	1.656	0.547	6719168865	0	0
VPS13B	3.066	2.545	0.522	61.534	49.709	1.238	0.547	6.71912e+09	0	0
EXOC2	1.542	1.121	0.421	34.444	24.347	1.415	0.547	6718884477	0	0
SKP1	2.298	1.838	0.461	49.156	37.824	1.3	0.547	6.71879e+09	0	0
AFF1	3.571	3.021	0.55	68.52	56.79	1.207	0.547	6718529383	0	0
COX5A	1.547	1.138	0.409	35.29	24.889	1.418	0.547	6.71851e+09	0	0
COX7A2	1.807	1.374	0.433	39.679	28.989	1.369	0.547	6718404868	0	0
FKBP8	1.165	0.786	0.379	28.05	17.997	1.559	0.547	6.71752e+09	0	0
AP2S1	1.544	1.137	0.407	35.345	24.832	1.423	0.547	6.71741e+09	0	0
TPD52L2	0.914	0.535	0.378	22.062	12.353	1.786	0.547	6717215426	0	0
UBALD2	1.075	0.703	0.372	26.126	16.048	1.628	0.547	6717054249	0	0
FABP5	0.737	0.338	0.4	16.92	7.397	2.288	0.547	6.71683e+09	0	0
SFMBT2	5.938	5.304	0.635	91.813	81.565	1.126	0.547	6716816923	0	0
DNAJA1	3.106	2.611	0.495	59.986	48.209	1.244	0.547	6716524428	0	0
ATP5PO	1.597	1.184	0.412	36.089	25.758	1.401	0.547	6716213582	0	0
COX6C	2.185	1.726	0.46	46.124	34.991	1.318	0.547	6715648135	0	0
USP47	2.121	1.67	0.451	45.756	34.81	1.314	0.547	6715493583	0	0
FCGRT	3.22	2.686	0.534	62.553	51.044	1.225	0.547	6715361832	0	0
MICOS13	1.184	0.8	0.384	28.004	18.05	1.551	0.547	6.7152e+09	0	0
CHST15	1.857	1.419	0.439	39.963	29.594	1.35	0.547	6714620339	0	0
CLTC	2.867	2.356	0.511	59.69	47.307	1.262	0.547	6714515518	0	0
MSRA	1.61	1.179	0.431	34.888	24.882	1.402	0.547	6.71412e+09	0	0
SMIM29	0.779	0.409	0.37	19.153	9.594	1.996	0.547	6714045974	0	0
PSMB1	1.546	1.146	0.4	35.941	25.472	1.411	0.547	6713848631	0	0
PTPN12	2.3	1.837	0.463	49.393	37.919	1.303	0.547	6713750000	0	0
ZRSR2	1.428	1.026	0.402	32.482	22.154	1.466	0.547	6713614293	0	0
ZYX	0.968	0.593	0.375	23.386	13.687	1.709	0.547	6713209321	0	0
DNAJB14	1.89	1.46	0.43	41.971	31.171	1.347	0.547	6.7131e+09	0	0
SH2D4A	0.89	0.486	0.404	20.193	10.706	1.886	0.547	6.71306e+09	0	0
TMEM131	2.504	2.033	0.47	52.878	41.681	1.269	0.547	6712629932	0	0
LINC02246	0.801	0.356	0.444	16.992	7.759	2.19	0.547	6712205975	0	0
UBC	4.299	3.721	0.578	74.893	63.401	1.181	0.547	6.71216e+09	0	0
ATP5MK	2.174	1.721	0.453	46.031	34.991	1.316	0.547	6.71209e+09	0	0
MORF4L1	3.376	2.852	0.524	66.947	55.404	1.208	0.547	6711840117	0	0
RAB5C	1.573	1.174	0.399	36.533	25.961	1.407	0.546	6711333819	0	0
SMCO4	1.361	0.971	0.389	31.763	21.543	1.474	0.546	6.71126e+09	0	0
DCAF10	1.297	0.883	0.415	28.689	18.964	1.513	0.546	6.71096e+09	0	0
KHDRBS1	1.897	1.472	0.425	42.454	31.515	1.347	0.546	6.71086e+09	0	0
CIAO2A	1.549	1.153	0.396	35.983	25.404	1.416	0.546	6.7103e+09	0	0
EXOC6B	2.155	1.696	0.459	44.851	34.256	1.309	0.546	6.70968e+09	0	0
ANKH	1.251	0.854	0.397	28.325	18.378	1.541	0.546	6.70847e+09	0	0
GLRX	1.925	1.494	0.431	41.912	31.251	1.341	0.546	6707938920	0	0
TANK	2.529	2.056	0.473	53.123	41.774	1.272	0.546	6.70784e+09	0	0
SNX14	2.016	1.584	0.432	44.251	33.506	1.321	0.546	6.70773e+09	0	0
NDUFS8	1.108	0.737	0.37	26.718	16.899	1.581	0.546	6707676670	0	0
SERBP1	2.505	2.03	0.475	52.768	41.407	1.274	0.546	6707578621	0	0
PXDC1	0.813	0.444	0.369	19.812	10.341	1.916	0.546	6707385724	0	0
SLC25A24	0.819	0.441	0.378	19.491	10.024	1.944	0.546	6.70701e+09	0	0
RASGRP3	1.026	0.63	0.395	23.132	13.533	1.709	0.546	6705966408	0	0
CISD3	0.912	0.551	0.361	22.481	12.901	1.743	0.546	6705335100	0	0
AUP1	1.158	0.782	0.376	27.593	17.803	1.55	0.546	6.70531e+09	0	0
AC093849.4	0.63	0.237	0.393	14.649	5.422	2.702	0.546	6705217150	0	0
PACS1	2.82	2.323	0.497	56.464	45.373	1.244	0.546	6705025730	0	0
DSTN	1.151	0.777	0.374	27.259	17.394	1.567	0.546	6704940933	0	0
CEBPG	1.176	0.803	0.373	27.991	18.023	1.553	0.546	6.70449e+09	0	0
WWP1	1.403	1.002	0.401	31.674	21.793	1.453	0.546	6704354138	0	0
UFC1	1.44	1.049	0.391	33.184	23.117	1.435	0.546	6.70423e+09	0	0
ZMYND8	2.032	1.595	0.436	43.748	32.996	1.326	0.546	6.70415e+09	0	0
C1QA	5.634	4.899	0.734	82.56	70.684	1.168	0.546	6.70374e+09	0	0
MINK1	1.177	0.795	0.382	27.369	17.55	1.56	0.546	6.70338e+09	0	0
PSME1	1.68	1.274	0.406	37.958	27.257	1.393	0.546	6703369323	0	0
RSRC2	2.775	2.295	0.48	57.449	46.117	1.246	0.546	6.70285e+09	0	0
ZNF518A	1.772	1.353	0.419	38.977	28.725	1.357	0.546	6702212853	0	0
LAMP2	2.385	1.938	0.447	51.178	39.948	1.281	0.546	6.70187e+09	0	0
TM6SF1	1.982	1.558	0.425	44.399	33.5	1.325	0.546	6701159867	0	0
RPL37	5.339	4.804	0.534	75.908	68.578	1.107	0.546	6700817566	0	0
DRAP1	1.704	1.299	0.405	38.352	27.998	1.37	0.546	6.70066e+09	0	0
DYRK1A	2.685	2.207	0.478	55.263	44.136	1.252	0.546	6700597534	0	0
ATP5PF	1.845	1.427	0.419	40.754	30.023	1.357	0.546	6700477736	0	0
MAF1	0.811	0.457	0.354	20.214	10.82	1.868	0.546	6.69975e+09	0	0
ATP5PD	1.787	1.372	0.415	39.21	29.009	1.352	0.545	6.69945e+09	0	0
SOAT1	2.848	2.357	0.491	59.284	47.469	1.249	0.545	6.69929e+09	0	0
CCNG2	1.02	0.636	0.385	23.293	13.774	1.691	0.545	6.69894e+09	0	0
PRDX3	1.174	0.807	0.367	28.253	18.439	1.532	0.545	6698852680	0	0
INPP4A	2.181	1.736	0.445	45.934	35.753	1.285	0.545	6698749035	0	0
APRT	1.343	0.963	0.38	31.353	21.357	1.468	0.545	6698521006	0	0
EVI5	2.732	2.246	0.485	56.531	44.961	1.257	0.545	6698262077	0	0
ZFR	2.12	1.687	0.433	46.534	35.58	1.308	0.545	6698095535	0	0
CD74	7.478	6.882	0.596	94.363	87.657	1.076	0.545	6697666665	0	0
MYO1D	0.623	0.213	0.41	13.697	4.593	2.983	0.545	6.69755e+09	0	0
ANOS1	2.048	1.611	0.438	43.748	32.923	1.329	0.545	6.69754e+09	0	0
CDC42EP3	1.126	0.767	0.358	25.834	15.764	1.639	0.545	6697118395	0	0
UVRAG	3.538	2.981	0.557	69.582	56.779	1.225	0.545	6.69701e+09	0	0
CD180	0.773	0.406	0.367	18.459	9.162	2.015	0.545	6.69678e+09	0	0
ARHGEF10L	1.408	1.015	0.394	31.818	21.948	1.45	0.545	6696393699	0	0
SMDT1	1.473	1.086	0.386	33.924	23.863	1.422	0.545	6.69614e+09	0	0
SCAMP1	1.22	0.844	0.376	28.541	18.798	1.518	0.545	6695146473	0	0
DPEP2	0.705	0.332	0.372	16.666	7.476	2.229	0.545	6.69486e+09	0	0
MYL12A	2.169	1.729	0.439	45.684	35.469	1.288	0.545	6694020795	0	0
CORO1A	2.915	2.424	0.491	59.162	47.998	1.233	0.545	6.69396e+09	0	0
OSTM1	1.486	1.105	0.381	34.685	24.439	1.419	0.545	6.69395e+09	0	0
LASP1	1.205	0.831	0.374	28.228	18.558	1.521	0.545	6693550788	0	0
ANAPC11	1.298	0.924	0.374	30.346	20.469	1.483	0.545	6693346780	0	0
CLASP2	2.305	1.855	0.449	48.611	37.741	1.288	0.545	6.69295e+09	0	0
MAPKAP1	2.397	1.943	0.453	51.385	40.062	1.283	0.545	6692816365	0	0
RPS24	5.618	5.12	0.498	78.374	72.12	1.087	0.545	6.69278e+09	0	0
ARPC4	1.656	1.262	0.394	38.072	27.725	1.373	0.545	6.69276e+09	0	0
DHRS3	1.727	1.328	0.399	39.058	28.531	1.369	0.545	6692744683	0	0
LAT2	3.493	2.969	0.523	69.138	57.51	1.202	0.545	6692322327	0	0
SLX4IP	1.336	0.935	0.401	29.488	20.06	1.47	0.545	6692189012	0	0
PSMA1	3.331	2.816	0.515	64.917	53.772	1.207	0.545	6.69218e+09	0	0
COPS9	1.442	1.059	0.384	33.087	23.147	1.429	0.545	6.69203e+09	0	0
ATP10D	2.137	1.709	0.428	46.484	35.345	1.315	0.545	6691723786	0	0
LYSMD2	1.051	0.696	0.355	25.589	16.005	1.599	0.545	6691621536	0	0
SLC18B1	1.209	0.829	0.38	27.856	18.35	1.518	0.545	6.69072e+09	0	0
CCDC93	1.353	0.971	0.382	31.078	21.294	1.459	0.545	6690709216	0	0
CRBN	1.168	0.8	0.369	27.614	18.001	1.534	0.545	6690557980	0	0
CD151	0.678	0.321	0.358	16.7	7.643	2.185	0.545	6.69052e+09	0	0
FAM174C	0.842	0.488	0.353	20.73	11.497	1.803	0.545	6690503020	0	0
GHITM	1.167	0.805	0.361	28.097	18.491	1.519	0.545	6690368201	0	0
ACBD6	1.864	1.446	0.418	40.47	30.338	1.334	0.545	6.69021e+09	0	0
EIF5	2.291	1.857	0.434	49.651	38.365	1.294	0.545	6.69011e+09	0	0
RNH1	1.218	0.853	0.365	29.082	19.37	1.501	0.545	6690015301	0	0
PSMD4	1.317	0.951	0.367	31.323	21.371	1.466	0.545	6689509916	0	0
PDPN	1.283	0.899	0.384	29.031	19.449	1.493	0.545	6.68879e+09	0	0
FBP1	0.679	0.327	0.353	16.831	7.775	2.165	0.545	6.68871e+09	0	0
SNX2	2.767	2.285	0.482	58.265	46.422	1.255	0.545	6688663640	0	0
REV3L	1.919	1.498	0.422	41.1	30.663	1.34	0.545	6688241406	0	0
TBCA	2.308	1.867	0.441	49.448	38.512	1.284	0.545	6687515480	0	0
TASOR	1.593	1.201	0.392	36.068	26.183	1.378	0.545	6.68751e+09	0	0
BPTF	3.011	2.507	0.504	61.335	49.244	1.246	0.545	6.68734e+09	0	0
BLOC1S2	0.971	0.62	0.351	23.534	14.115	1.667	0.544	6.68672e+09	0	0
HLA-DPB1	4.408	3.9	0.508	72.965	64.721	1.127	0.544	6686630238	0	0
TRAPPC1	1.268	0.905	0.363	29.978	20.191	1.485	0.544	6686378792	0	0
FEZ2	3.042	2.551	0.491	62.232	50.49	1.233	0.544	6.68611e+09	0	0
CNOT4	2.29	1.85	0.44	49.66	38.542	1.288	0.544	6686047044	0	0
EIF4G2	2.275	1.843	0.433	49.567	38.404	1.291	0.544	6.68593e+09	0	0
SLC25A5	1.593	1.196	0.397	35.442	25.678	1.38	0.544	6685865545	0	0
NSMCE2	2.647	2.179	0.468	53.787	42.989	1.251	0.544	6685530205	0	0
GPR155	1.503	1.096	0.407	32.406	23.049	1.406	0.544	6.68551e+09	0	0
STK10	1.961	1.547	0.414	43.058	32.454	1.327	0.544	6.68541e+09	0	0
GNPTG	1.087	0.73	0.357	26.223	16.777	1.563	0.544	6685152838	0	0
PPM1L	1.116	0.707	0.408	23.927	14.845	1.612	0.544	6.68491e+09	0	0
HSBP1	1.682	1.291	0.391	37.946	27.708	1.369	0.544	6684489552	0	0
CCPG1	1.192	0.832	0.36	28.202	18.57	1.519	0.544	6683784017	0	0
DOK1	0.963	0.61	0.353	23.436	14.212	1.649	0.544	6683714542	0	0
ZBTB38	1.678	1.287	0.391	38.018	27.711	1.372	0.544	6.6836e+09	0	0
P2RX4	1.655	1.265	0.39	37.468	27.308	1.372	0.544	6.68325e+09	0	0
MAP3K5	3.557	3.014	0.543	68.812	56.609	1.216	0.544	6683143732	0	0
ZNF638	3.787	3.247	0.54	73.109	61.242	1.194	0.544	6.68313e+09	0	0
FMNL1	1.895	1.491	0.404	42.471	32.057	1.325	0.544	6.68313e+09	0	0
TMEM9B	1.332	0.968	0.365	31.645	21.881	1.446	0.544	6.68311e+09	0	0
NUDT9	1.002	0.644	0.358	23.673	14.446	1.639	0.544	6682760260	0	0
LY96	2.263	1.822	0.441	47.888	36.782	1.302	0.544	6.68261e+09	0	0
ARFGEF1	2.304	1.868	0.436	49.55	38.692	1.281	0.544	6.68236e+09	0	0
DNASE2	1.247	0.875	0.372	29.082	19.791	1.469	0.544	6681931825	0	0
RSRC1	2.785	2.307	0.477	57.073	45.731	1.248	0.544	6681721702	0	0
MYL12B	2.305	1.868	0.437	48.412	38.135	1.269	0.544	6681477113	0	0
CMPK1	1.462	1.09	0.371	34.224	24.184	1.415	0.544	6.68139e+09	0	0
RAP2B	1.062	0.702	0.36	25.09	15.81	1.587	0.544	6681330951	0	0
NFKBIA	2.478	2.029	0.449	51.753	40.401	1.281	0.544	6.68116e+09	0	0
SCAMP2	2.459	2.009	0.45	53.165	41.84	1.271	0.544	6.68091e+09	0	0
MLLT10	2.508	2.055	0.453	53.013	41.775	1.269	0.544	6680822879	0	0
GSR	0.952	0.597	0.356	22.726	13.493	1.684	0.544	6.68081e+09	0	0
REX1BD	1.553	1.173	0.38	35.704	25.802	1.384	0.544	6.68024e+09	0	0
CAMKMT	1.825	1.393	0.432	37.261	27.765	1.342	0.544	6679765388	0	0
CD302	3.208	2.704	0.503	63.264	52.049	1.215	0.544	6679735871	0	0
PRR13	1.754	1.363	0.39	39.963	29.601	1.35	0.544	6679600877	0	0
TBXAS1	5.416	4.844	0.572	89.28	79.357	1.125	0.544	6.67947e+09	0	0
UBE2I	1.413	1.048	0.365	33.51	23.57	1.422	0.544	6678891580	0	0
CAMTA1	1.927	1.519	0.408	42.399	32.116	1.32	0.544	6678873384	0	0
RAPH1	2.122	1.698	0.424	45.972	35.131	1.309	0.544	6.67863e+09	0	0
UBE2F	2.093	1.676	0.417	45.549	35.317	1.29	0.544	6678302721	0	0
OCIAD1	2.193	1.77	0.423	48.327	37.537	1.287	0.544	6678026396	0	0
PPP1R21	1.981	1.568	0.413	43.223	32.584	1.327	0.544	6.678e+09	0	0
AL590617.2	0.905	0.547	0.358	21.347	12.227	1.746	0.544	6677736591	0	0
TUFM	1.096	0.75	0.346	26.718	17.293	1.545	0.544	6.67767e+09	0	0
CDK2AP2	1.017	0.64	0.377	23.314	14.443	1.614	0.544	6.67723e+09	0	0
LYZ	0.809	0.447	0.362	19.161	10.306	1.859	0.544	6.67701e+09	0	0
HADHA	2.098	1.681	0.417	46.458	35.671	1.302	0.544	6.6768e+09	0	0
SET	2.541	2.083	0.458	52.73	41.725	1.264	0.544	6676539203	0	0
ZMAT3	2.102	1.676	0.426	44.128	33.988	1.298	0.544	6676252817	0	0
PHIP	3.102	2.604	0.498	62.164	50.622	1.228	0.544	6676037490	0	0
ERLEC1	1.079	0.727	0.352	25.805	16.508	1.563	0.544	6675759018	0	0
SEC14L1	3.11	2.633	0.477	60.858	50.735	1.2	0.544	6.67543e+09	0	0
RCSD1	3.399	2.879	0.52	67.159	55.246	1.216	0.544	6675149589	0	0
ADCY7	2.319	1.893	0.426	49.736	39.276	1.266	0.543	6674798831	0	0
SMC3	1.387	1.019	0.368	32.067	22.302	1.438	0.543	6674749407	0	0
EIF2S3	1.881	1.484	0.397	42.394	32.147	1.319	0.543	6.67441e+09	0	0
NSL1	1.871	1.473	0.398	41.853	31.499	1.329	0.543	6674325935	0	0
PRNP	1.403	1.042	0.361	32.761	23.043	1.422	0.543	6.67365e+09	0	0
IFI27L2	1.109	0.758	0.351	26.375	17.075	1.545	0.543	6.67362e+09	0	0
ZNG1B	1.165	0.8	0.364	26.955	17.695	1.523	0.543	6.67337e+09	0	0
SELENOF	1.916	1.518	0.398	43.058	32.597	1.321	0.543	6.67312e+09	0	0
AGTRAP	0.755	0.416	0.339	18.785	9.916	1.894	0.543	6673119702	0	0
KRT10	1.322	0.963	0.359	30.955	21.327	1.451	0.543	6.67261e+09	0	0
DYNC1I2	2.286	1.856	0.429	49.778	38.614	1.289	0.543	6672467641	0	0
CPNE1	1.061	0.708	0.353	25.301	16.19	1.563	0.543	6672422335	0	0
MRPS24	0.904	0.567	0.337	22.362	13.333	1.677	0.543	6.67216e+09	0	0
SH3GLB1	2.08	1.667	0.413	45.486	34.965	1.301	0.543	6.67214e+09	0	0
CEBPD	4.291	3.768	0.523	72.309	63.047	1.147	0.543	6.67211e+09	0	0
CD53	4.149	3.616	0.533	76.504	65.883	1.161	0.543	6.67143e+09	0	0
TRAPPC8	1.707	1.318	0.389	38.06	28.381	1.341	0.543	6671409082	0	0
TRIM14	1.202	0.836	0.366	27.72	18.552	1.494	0.543	6671245672	0	0
COX7B	1.966	1.555	0.411	41.963	32.038	1.31	0.543	6.67122e+09	0	0
SSNA1	0.944	0.607	0.338	23.233	14.115	1.646	0.543	6.6711e+09	0	0
MT2A	1.516	1.126	0.39	31.408	21.962	1.43	0.543	6671038453	0	0
YIPF4	1.455	1.088	0.367	33.78	24.112	1.401	0.543	6.6709e+09	0	0
SMIM26	1.206	0.854	0.352	28.587	19.207	1.488	0.543	6.67088e+09	0	0
GUCY1A1	0.9	0.529	0.371	20.417	11.519	1.772	0.543	6.67068e+09	0	0
PBX3	1.771	1.358	0.413	37.117	27.426	1.353	0.543	6.67061e+09	0	0
CNOT6L	1.741	1.353	0.388	38.77	28.64	1.354	0.543	6.67052e+09	0	0
NDUFC2	1.748	1.359	0.389	39.003	28.856	1.352	0.543	6.67043e+09	0	0
MYH9	2.016	1.611	0.405	44.572	34.224	1.302	0.543	6.67041e+09	0	0
NINJ1	2.578	2.135	0.443	53.529	43.192	1.239	0.543	6.67018e+09	0	0
LILRA4	0.594	0.248	0.345	14.412	5.655	2.548	0.543	6670039246	0	0
SLC25A39	0.839	0.503	0.336	20.713	11.764	1.761	0.543	6669818167	0	0
EMP2	0.527	0.184	0.343	12.864	4.137	3.11	0.543	6669783491	0	0
SND1	2.519	2.074	0.446	52.717	41.816	1.261	0.543	6.66977e+09	0	0
SEC61B	1.952	1.547	0.405	42.513	32.311	1.316	0.543	6669683629	0	0
SRPK2	2.24	1.812	0.428	47.165	36.624	1.288	0.543	6.66964e+09	0	0
BMI1	1.193	0.841	0.352	28.274	18.988	1.489	0.543	6669373672	0	0
LAMTOR5	1.246	0.896	0.35	29.64	20.133	1.472	0.543	6.66933e+09	0	0
ARHGAP5	1.6	1.212	0.388	35.315	25.681	1.375	0.543	6.66921e+09	0	0
FTO	1.944	1.532	0.412	41.253	31.71	1.301	0.543	6.66878e+09	0	0
PNRC1	3.348	2.85	0.498	64.626	53.833	1.2	0.543	6668571531	0	0
EIF4EBP1	1.081	0.737	0.344	25.91	16.646	1.557	0.543	6668494174	0	0
HLA-DRB5	2.853	2.358	0.496	51.398	41.528	1.238	0.543	6667921480	0	0
MRPL41	1.156	0.808	0.348	27.471	18.191	1.51	0.543	6.6679e+09	0	0
PHF3	2.382	1.948	0.434	50.966	39.928	1.276	0.543	6.66757e+09	0	0
GRAMD1B	2.063	1.648	0.415	43.676	33.412	1.307	0.543	6.66748e+09	0	0
LSM14A	2.278	1.853	0.425	49.6	38.681	1.282	0.543	6666964369	0	0
NCOA1	3.214	2.705	0.508	63.564	51.741	1.228	0.543	6666931071	0	0
DUT	1.408	1.049	0.359	32.803	23.174	1.416	0.543	6.66685e+09	0	0
CDKAL1	2.701	2.24	0.46	55.343	44.394	1.247	0.543	6.6668e+09	0	0
DHRS9	1.468	1.083	0.384	31.911	22.518	1.417	0.543	6.66676e+09	0	0
TMEM30A	1.844	1.454	0.39	41.384	31.372	1.319	0.543	6.66675e+09	0	0
DUSP22	1.294	0.932	0.362	30.008	20.746	1.446	0.543	6666695626	0	0
BROX	1.756	1.372	0.384	39.696	29.519	1.345	0.543	6666587863	0	0
AC012150.1	2.013	1.6	0.413	42.297	32.36	1.307	0.543	6.66644e+09	0	0
VAMP8	2.433	1.99	0.442	49.858	39.265	1.27	0.543	6.66621e+09	0	0
NR2C2	1.289	0.917	0.371	29.162	19.983	1.459	0.543	6666171095	0	0
ANO6	1.708	1.321	0.387	37.903	28.115	1.348	0.543	6666045950	0	0
SKIC3	1.959	1.558	0.401	42.893	32.698	1.312	0.543	6665873085	0	0
NUTM2A-AS1	2.09	1.682	0.408	46.031	35.562	1.294	0.543	6.66577e+09	0	0
CDK17	1.365	0.997	0.368	31.048	21.727	1.429	0.543	6.66537e+09	0	0
ARF5	0.893	0.562	0.331	22.151	13.19	1.679	0.543	6665266798	0	0
TMEM65	2.2	1.779	0.421	46.797	36.521	1.281	0.543	6.6652e+09	0	0
ATP5MF	1.966	1.561	0.405	42.331	31.993	1.323	0.543	6.66509e+09	0	0
SAFB2	1.575	1.204	0.371	35.916	26.097	1.376	0.543	6.66507e+09	0	0
FIS1	1.205	0.861	0.344	28.955	19.579	1.479	0.543	6664902592	0	0
SLC17A9	0.633	0.272	0.361	14.809	6.218	2.382	0.543	6.66488e+09	0	0
ARRB1	1.591	1.21	0.381	35.434	25.922	1.367	0.543	6.66459e+09	0	0
ZBTB46	1.19	0.821	0.369	26.786	17.696	1.514	0.543	6664583136	0	0
KIAA0930	1.365	1.004	0.361	31.594	22.189	1.424	0.543	6664567368	0	0
PARK7	1.944	1.542	0.401	42.445	32.218	1.317	0.543	6.66456e+09	0	0
CHMP5	1.148	0.804	0.344	27.505	18.314	1.502	0.543	6664396233	0	0
FGR	0.685	0.345	0.34	16.548	7.797	2.122	0.543	6.66425e+09	0	0
HVCN1	1.118	0.77	0.348	26.126	16.916	1.544	0.543	6663148686	0	0
FGD5-AS1	1.293	0.946	0.347	30.718	21.196	1.449	0.543	6663090297	0	0
RBL2	1.291	0.932	0.359	29.814	20.517	1.453	0.543	6.66302e+09	0	0
ATE1	1.691	1.305	0.386	37.493	27.914	1.343	0.543	6.66288e+09	0	0
SH3KBP1	4.175	3.608	0.568	77.794	65.738	1.183	0.543	6.66283e+09	0	0
DOCK2	4.376	3.821	0.555	79.71	68.519	1.163	0.543	6.66268e+09	0	0
ATRAID	1.19	0.844	0.347	28.473	19.351	1.471	0.542	6.66239e+09	0	0
SPOPL	1.609	1.231	0.378	36.026	26.499	1.359	0.542	6662350390	0	0
NDUFB8	1.965	1.571	0.394	43.866	33.646	1.304	0.542	6662190510	0	0
PSIP1	1.362	1.001	0.361	31.256	21.851	1.43	0.542	6661259597	0	0
ANXA11	1.341	0.988	0.354	31.505	22.187	1.42	0.542	6.66074e+09	0	0
N4BP1	1.382	1.018	0.364	31.602	22.26	1.42	0.542	6.66056e+09	0	0
AAK1	3.604	3.085	0.519	70.614	58.868	1.2	0.542	6.66043e+09	0	0
MRPL34	1.056	0.723	0.333	25.712	16.621	1.547	0.542	6.66033e+09	0	0
TMSB10	5.6	5.018	0.582	80.919	71.977	1.124	0.542	6660290462	0	0
HLA-DMA	3.13	2.653	0.477	60.367	50.225	1.202	0.542	6660132976	0	0
TACC1	2.651	2.209	0.442	55.791	44.89	1.243	0.542	6.65981e+09	0	0
SLC2A13	1.893	1.489	0.404	39.933	30.278	1.319	0.542	6659633227	0	0
SSU72	1.377	1.025	0.352	32.342	22.878	1.414	0.542	6.65963e+09	0	0
KIDINS220	2.023	1.623	0.4	44.56	34.258	1.301	0.542	6.65913e+09	0	0
CDCP1	0.734	0.389	0.345	17.398	8.747	1.989	0.542	6.65903e+09	0	0
RAN	1.711	1.335	0.376	38.55	28.443	1.355	0.542	6658454201	0	0
MEAF6	1.274	0.931	0.342	30.3	20.857	1.453	0.542	6.65802e+09	0	0
NPM1	3.121	2.694	0.427	58.993	50.987	1.157	0.542	6657844281	0	0
BMPR1A	1.849	1.454	0.394	39.988	30.409	1.315	0.542	6657764543	0	0
LMAN1	1.671	1.301	0.37	38.407	28.45	1.35	0.542	6.65729e+09	0	0
UBQLN1	1.444	1.083	0.361	33.125	23.83	1.39	0.542	6.65714e+09	0	0
TSHR	0.719	0.363	0.356	16.476	7.904	2.085	0.542	6.65705e+09	0	0
SCAND1	1.137	0.803	0.334	27.534	18.371	1.499	0.542	6656829314	0	0
SCAF11	3.896	3.356	0.539	74.758	62.993	1.187	0.542	6656784384	0	0
ZC3H13	1.749	1.37	0.379	38.872	29.006	1.34	0.542	6.6564e+09	0	0
H2AZ1	1.689	1.318	0.371	37.675	27.795	1.355	0.542	6.65611e+09	0	0
LIMD1	1.061	0.704	0.358	24.269	15.522	1.564	0.542	6.65571e+09	0	0
PPP3R1	2.544	2.106	0.437	53.288	42.359	1.258	0.542	6.65533e+09	0	0
ST3GAL6	2.512	2.073	0.439	52.878	41.836	1.264	0.542	6.65525e+09	0	0
KRIT1	1.448	1.088	0.36	33.214	23.834	1.394	0.542	6.65512e+09	0	0
REEP5	1.884	1.501	0.383	42.394	32.4	1.308	0.542	6.65488e+09	0	0
HGF	0.754	0.407	0.347	17.567	8.965	1.959	0.542	6.65475e+09	0	0
LRRK1	3.551	3.027	0.524	68.013	56.122	1.212	0.542	6654631761	0	0
ELF1	3.796	3.258	0.538	73.286	60.933	1.203	0.542	6.65459e+09	0	0
DICER1	2.208	1.797	0.411	47.702	37.161	1.284	0.542	6654573990	0	0
AL158071.4	0.531	0.192	0.339	12.843	4.389	2.926	0.542	6.65456e+09	0	0
CACYBP	1.966	1.586	0.38	41.832	31.291	1.337	0.542	6654176818	0	0
NDUFB9	1.335	0.986	0.349	31.243	22.048	1.417	0.542	6653785577	0	0
CAPZA2	2.759	2.304	0.455	57.741	46.68	1.237	0.542	6653335169	0	0
HSD17B11	2.078	1.682	0.396	45.6	35.343	1.29	0.542	6.65325e+09	0	0
DDX6	2.497	2.068	0.429	53.791	42.873	1.255	0.542	6653131936	0	0
AKR1A1	2.255	1.846	0.409	49.123	38.633	1.272	0.542	6.65278e+09	0	0
RRAGD	0.453	0.132	0.321	11.566	3.165	3.654	0.542	6652780293	0	0
TNRC6B	3.71	3.177	0.534	71.654	59.519	1.204	0.542	6.65261e+09	0	0
ARL2	1.033	0.704	0.329	25.145	16.261	1.546	0.542	6.65201e+09	0	0
TRPC4AP	2.235	1.829	0.407	48.133	38.021	1.266	0.542	6.65194e+09	0	0
NCOR1	3.158	2.673	0.484	64.528	52.856	1.221	0.542	6.65155e+09	0	0
RHOC	0.891	0.564	0.327	21.817	13.1	1.665	0.542	6.65139e+09	0	0
PHC3	2.436	2.012	0.425	51.922	41.229	1.259	0.542	6.65132e+09	0	0
CALM3	1.021	0.695	0.326	24.756	15.839	1.563	0.542	6.65122e+09	0	0
HSPA6	1.32	0.906	0.414	25.483	16.932	1.505	0.542	6.65109e+09	0	0
COPRS	0.654	0.337	0.316	16.586	8.093	2.049	0.542	6650816308	0	0
ST8SIA4	2.982	2.513	0.469	59.686	48.849	1.222	0.542	6650683470	0	0
EMSY	1.346	0.98	0.366	29.987	21.058	1.424	0.541	6.65033e+09	0	0
PLEKHA1	0.986	0.641	0.344	22.899	14.178	1.615	0.541	6.65004e+09	0	0
PCBP2	2.476	2.053	0.422	53.153	42.648	1.246	0.541	6.64986e+09	0	0
ELP4	1.259	0.881	0.379	27.17	18.46	1.472	0.541	6.64974e+09	0	0
MSRB2	1.216	0.879	0.337	28.913	19.828	1.458	0.541	6649219549	0	0
SF3B5	1.182	0.849	0.333	28.312	19.264	1.47	0.541	6.64912e+09	0	0
HSPA9	1.873	1.501	0.372	41.904	31.718	1.321	0.541	6648533652	0	0
PLXNA1	0.584	0.236	0.348	13.672	5.333	2.563	0.541	6648475234	0	0
NDUFB5	1.148	0.815	0.333	27.606	18.688	1.477	0.541	6.64841e+09	0	0
CAB39	3.322	2.811	0.51	66.283	54.087	1.226	0.541	6.64825e+09	0	0
NDUFAF3	0.989	0.666	0.323	24.138	15.333	1.574	0.541	6647625395	0	0
EIF3D	1.441	1.094	0.346	33.751	24.378	1.384	0.541	6647591683	0	0
SYPL1	1.232	0.896	0.336	29.424	20.382	1.444	0.541	6647297285	0	0
SEC62	3.032	2.565	0.467	60.777	49.935	1.217	0.541	6.64727e+09	0	0
PLEKHA2	2.192	1.791	0.401	47.549	37.206	1.278	0.541	6.64721e+09	0	0
PNISR	4.47	3.908	0.562	82.387	70.522	1.168	0.541	6.64695e+09	0	0
ANKIB1	1.717	1.34	0.377	37.776	28.333	1.333	0.541	6646854095	0	0
PHB1	0.931	0.611	0.32	22.95	14.208	1.615	0.541	6646577674	0	0
WDR1	1.119	0.79	0.33	26.98	18.036	1.496	0.541	6.64642e+09	0	0
PET100	1.381	1.039	0.342	32.106	22.703	1.414	0.541	6.64633e+09	0	0
C12orf57	0.735	0.413	0.322	18.002	9.512	1.893	0.541	6.64621e+09	0	0
CHURC1	1.648	1.286	0.362	37.607	27.944	1.346	0.541	6.64552e+09	0	0
CDK5RAP2	1.294	0.946	0.348	29.704	20.664	1.437	0.541	6.64518e+09	0	0
POLR1D	1.383	1.04	0.343	32.393	23.116	1.401	0.541	6.64496e+09	0	0
SETD5	2.54	2.112	0.428	53.702	42.986	1.249	0.541	6644491524	0	0
SLC36A1	0.711	0.377	0.334	16.992	8.61	1.973	0.541	6.64431e+09	0	0
CTSB	5.878	5.392	0.487	91.661	84.151	1.089	0.541	6644157179	0	0
SNRPN	0.766	0.452	0.314	19.229	10.759	1.787	0.541	6643540029	0	0
CYRIB	5.644	5.09	0.554	91.931	82.51	1.114	0.541	6643534884	0	0
VPS35	1.948	1.567	0.381	43.824	33.593	1.305	0.541	6.64352e+09	0	0
TGFBI	0.684	0.348	0.336	16.197	7.854	2.062	0.541	6643511208	0	0
ATXN10	2.14	1.741	0.399	46.124	36.199	1.274	0.541	6643421360	0	0
C11orf58	2.159	1.762	0.397	47.473	37.219	1.276	0.541	6642870317	0	0
KYNU	1.764	1.384	0.379	38.187	28.982	1.318	0.541	6642783877	0	0
ERP44	2.258	1.852	0.406	49.11	38.743	1.268	0.541	6.64277e+09	0	0
IGBP1	1.052	0.72	0.331	25.018	16.298	1.535	0.541	6.64252e+09	0	0
GPR34	4.15	3.655	0.495	73.519	64.165	1.146	0.541	6642463400	0	0
SLC35F5	1.302	0.956	0.346	30.11	21.26	1.416	0.541	6.64242e+09	0	0
TAF7	1.518	1.168	0.351	34.664	25.232	1.374	0.541	6.64241e+09	0	0
AIP	0.761	0.448	0.314	19.085	10.663	1.79	0.541	6.64187e+09	0	0
MYDGF	1.805	1.431	0.373	40.335	30.532	1.321	0.541	6.64184e+09	0	0
FAR1	2.086	1.697	0.389	45.989	35.706	1.288	0.541	6.64159e+09	0	0
GTF2H2	0.916	0.576	0.34	21.432	13.027	1.645	0.541	6641252545	0	0
RPS6KA2	2.714	2.272	0.443	53.69	43.825	1.225	0.541	6641180299	0	0
ITPK1	1.192	0.851	0.341	27.631	18.818	1.468	0.541	6.64108e+09	0	0
ANKRD26	1.125	0.771	0.354	25.064	16.412	1.527	0.541	6640842891	0	0
LPCAT2	5.047	4.513	0.534	85.656	75.834	1.13	0.541	6640636265	0	0
MRFAP1	1.251	0.922	0.329	29.974	20.911	1.433	0.541	6640504222	0	0
TMEM160	1.039	0.716	0.323	25.06	16.332	1.534	0.541	6.64045e+09	0	0
SNHG7	0.941	0.62	0.321	22.912	14.335	1.598	0.541	6.64038e+09	0	0
FPR3	0.803	0.467	0.336	18.556	10.112	1.835	0.541	6640266858	0	0
ARL8B	1.633	1.276	0.357	37.354	27.882	1.34	0.541	6640003720	0	0
NAA20	1.961	1.581	0.381	43.359	33.518	1.294	0.541	6639336796	0	0
TMEM50A	1.739	1.377	0.362	39.633	29.883	1.326	0.541	6.63918e+09	0	0
MICU3	1.852	1.478	0.374	41.181	31.435	1.31	0.541	6.63846e+09	0	0
CBL	2.487	2.061	0.426	52.759	41.83	1.261	0.541	6.63834e+09	0	0
MBNL1	5.46	4.906	0.554	89.686	80.107	1.12	0.541	6638163758	0	0
BMT2	1.279	0.921	0.358	28.481	19.91	1.431	0.54	6.63803e+09	0	0
MDM2	2.008	1.628	0.379	43.35	33.426	1.297	0.54	6.63793e+09	0	0
EXOC5	1.278	0.938	0.34	29.665	20.734	1.431	0.54	6637756608	0	0
ACTR3	3.129	2.665	0.464	63.42	52.727	1.203	0.54	6.63769e+09	0	0
SLC35F6	0.559	0.242	0.317	14.002	5.842	2.397	0.54	6.63703e+09	0	0
CHCHD6	0.86	0.529	0.331	20.248	11.844	1.71	0.54	6.63686e+09	0	0
MLEC	1.635	1.278	0.358	37.024	27.634	1.34	0.54	6.63684e+09	0	0
NDUFB10	1.163	0.839	0.323	27.872	19.024	1.465	0.54	6636730981	0	0
BX284668.5	0.821	0.504	0.318	19.964	11.565	1.726	0.54	6636696833	0	0
USF3	0.969	0.636	0.333	22.561	14.028	1.608	0.54	6636655294	0	0
DOP1B	1.356	1.011	0.345	30.604	21.49	1.424	0.54	6636648336	0	0
NBEA	1.651	1.278	0.374	35.628	26.618	1.339	0.54	6.63656e+09	0	0
PPP1R12A	3.098	2.622	0.476	63.319	51.693	1.225	0.54	6.6362e+09	0	0
DDRGK1	0.975	0.661	0.315	24.016	15.448	1.555	0.54	6.63612e+09	0	0
PSMB6	1.157	0.832	0.325	27.758	18.921	1.467	0.54	6.63596e+09	0	0
STAT6	1.474	1.125	0.348	33.645	24.665	1.364	0.54	6.63596e+09	0	0
CNTRL	2.526	2.108	0.418	52.692	42.445	1.241	0.54	6.63557e+09	0	0
DCTN2	0.963	0.649	0.314	23.669	15.097	1.568	0.54	6635395918	0	0
MCTP1	0.818	0.472	0.347	17.82	9.458	1.884	0.54	6635239390	0	0
BSG	1.31	0.985	0.325	30.976	21.798	1.421	0.54	6635048891	0	0
FAF1	2.914	2.454	0.461	59.284	47.989	1.235	0.54	6.63472e+09	0	0
ECHDC1	1.729	1.37	0.36	39.087	29.572	1.322	0.54	6.6347e+09	0	0
MYO5A	1.955	1.571	0.384	41.9	32.344	1.295	0.54	6634524546	0	0
WBP2	0.974	0.658	0.316	23.673	15.1	1.568	0.54	6634480959	0	0
IAH1	0.988	0.671	0.317	24.045	15.452	1.556	0.54	6.63404e+09	0	0
CNOT2	2.48	2.066	0.413	52.975	42.599	1.244	0.54	6.63334e+09	0	0
RDH11	1.136	0.814	0.322	27.183	18.439	1.474	0.54	6633313894	0	0
SFT2D1	1.602	1.257	0.346	37.206	27.79	1.339	0.54	6.63323e+09	0	0
GLIPR1	1.849	1.479	0.371	40.948	31.424	1.303	0.54	6.63306e+09	0	0
DCAF5	1.534	1.181	0.353	34.453	25.541	1.349	0.54	6.63283e+09	0	0
C1orf43	1.498	1.163	0.336	34.93	25.55	1.367	0.54	6.63241e+09	0	0
RNF169	1.456	1.105	0.351	32.799	23.945	1.37	0.54	6.63232e+09	0	0
HADHB	1.593	1.246	0.346	36.88	27.454	1.343	0.54	6631913440	0	0
RABEP1	2.618	2.191	0.427	54.882	44.16	1.243	0.54	6631886853	0	0
SLC25A13	2.088	1.701	0.387	44.94	35.282	1.274	0.54	6.63126e+09	0	0
NCF1	1.349	1.001	0.348	30.219	21.577	1.401	0.54	6631062941	0	0
CIR1	1.392	1.051	0.341	31.771	22.817	1.392	0.54	6631002534	0	0
HS6ST1	0.931	0.603	0.328	21.783	13.395	1.626	0.54	6630786622	0	0
PSMF1	1.181	0.853	0.328	27.961	19.301	1.449	0.54	6.63077e+09	0	0
JADE2	0.874	0.547	0.327	20.51	12.182	1.684	0.54	6.63076e+09	0	0
UNC50	0.943	0.633	0.31	23.293	14.802	1.574	0.54	6630720883	0	0
DDT	1.168	0.844	0.324	27.589	18.897	1.46	0.54	6.63036e+09	0	0
RO60	1.287	0.96	0.327	30.241	21.252	1.423	0.54	6.63031e+09	0	0
NSA2	2.149	1.758	0.391	44.682	35.381	1.263	0.54	6.63017e+09	0	0
MBD4	2.008	1.631	0.377	44.179	34.218	1.291	0.54	6.62981e+09	0	0
ZCCHC7	2.154	1.754	0.4	44.45	34.998	1.27	0.54	6.62964e+09	0	0
TENT5A	0.959	0.63	0.329	21.55	13.063	1.65	0.54	6629608945	0	0
CYP20A1	1.584	1.238	0.347	35.772	26.359	1.357	0.54	6.62931e+09	0	0
PPP1R12B	1.284	0.93	0.354	28.359	19.904	1.425	0.54	6629143923	0	0
DDX17	4.342	3.803	0.539	80.365	69.085	1.163	0.54	6629060410	0	0
RAB18	1.26	0.932	0.329	29.572	20.831	1.42	0.54	6628497843	0	0
SPATA7	0.673	0.342	0.331	15.753	7.679	2.051	0.54	6628299942	0	0
CRYZ	0.512	0.184	0.328	12.243	4.278	2.862	0.54	6627540214	0	0
NCEH1	0.918	0.593	0.325	21.394	13.078	1.636	0.54	6627515250	0	0
MBP	3.878	3.347	0.531	73.946	61.691	1.199	0.54	6627427867	0	0
AEBP2	1.415	1.066	0.349	31.611	22.964	1.377	0.54	6627418056	0	0
PCCA	2.219	1.825	0.395	46.974	37.333	1.258	0.54	6627222026	0	0
STAG1	4.346	3.781	0.565	79.803	67.709	1.179	0.54	6.62704e+09	0	0
LPP	4.299	3.766	0.533	77.426	66.452	1.165	0.54	6626657185	0	0
PPP1R14B	1.355	1.024	0.331	31.395	22.385	1.402	0.54	6.62631e+09	0	0
COPZ1	0.832	0.528	0.304	20.717	12.45	1.664	0.54	6626013519	0	0
APOC2	4.2	3.749	0.451	64.321	58.217	1.105	0.54	6.62597e+09	0	0
CLN3	0.879	0.566	0.313	21.204	12.877	1.647	0.54	6.62589e+09	0	0
GNS	1.349	1.028	0.32	31.412	22.309	1.408	0.54	6.62584e+09	0	0
GCC2	2.587	2.161	0.426	53.288	42.523	1.253	0.539	6624828651	0	0
CPPED1	1.052	0.724	0.329	24.346	15.995	1.522	0.539	6624824861	0	0
PRMT2	3.655	3.151	0.504	71.54	59.887	1.195	0.539	6624661960	0	0
CDS2	1.078	0.758	0.32	25.462	16.96	1.501	0.539	6624557483	0	0
EXOC1	1.51	1.168	0.342	34.415	25.39	1.355	0.539	6624463617	0	0
LAMTOR2	1.382	1.054	0.328	32.211	23.213	1.388	0.539	6.62429e+09	0	0
DUSP16	1.282	0.932	0.35	28.215	19.783	1.426	0.539	6.62426e+09	0	0
CDK2AP1	1.603	1.26	0.342	36.855	27.499	1.34	0.539	6.62405e+09	0	0
C9orf78	1.159	0.846	0.313	27.665	18.914	1.463	0.539	6.62363e+09	0	0
HDAC8	2.093	1.706	0.387	44.018	34.599	1.272	0.539	6623531220	0	0
CD163L1	0.949	0.597	0.352	20.599	12.514	1.646	0.539	6623190681	0	0
POLR2J	1.047	0.74	0.307	25.314	16.727	1.513	0.539	6623161074	0	0
RAB39A	1.257	0.916	0.341	28.287	19.883	1.423	0.539	6.6229e+09	0	0
REST	1.029	0.712	0.317	24.422	16.017	1.525	0.539	6.62253e+09	0	0
AP3S1	1.011	0.694	0.317	24.041	15.671	1.534	0.539	6.62249e+09	0	0
CACUL1	1.71	1.36	0.35	38.407	29.076	1.321	0.539	6.62217e+09	0	0
LRPAP1	1.721	1.375	0.346	39.536	30.03	1.317	0.539	6.62214e+09	0	0
TPR	2.067	1.691	0.376	44.801	34.942	1.282	0.539	6622014236	0	0
GADD45GIP1	1.315	0.994	0.32	30.96	21.953	1.41	0.539	6.62166e+09	0	0
DIP2C	1.035	0.702	0.333	23.47	15.179	1.546	0.539	6621539019	0	0
AC018362.1	1.286	0.958	0.329	28.87	20.289	1.423	0.539	6621312842	0	0
XRCC5	3.118	2.649	0.469	63.509	52.256	1.215	0.539	6621005549	0	0
GPR137B	0.871	0.554	0.317	20.721	12.591	1.646	0.539	6.62076e+09	0	0
APC	1.655	1.305	0.35	36.981	27.834	1.329	0.539	6620683138	0	0
WDFY1	1.017	0.696	0.32	23.876	15.567	1.534	0.539	6620180851	0	0
KCTD12	3.649	3.161	0.489	69.637	58.846	1.183	0.539	6.6201e+09	0	0
IFNAR2	1.961	1.591	0.37	42.94	33.34	1.288	0.539	6620010148	0	0
SECISBP2L	1.23	0.906	0.324	28.587	19.949	1.433	0.539	6.62e+09	0	0
MRPL51	1.12	0.81	0.31	26.845	18.263	1.47	0.539	6.61997e+09	0	0
SUPT4H1	0.905	0.603	0.302	22.341	14.103	1.584	0.539	6.61972e+09	0	0
ACP1	1.053	0.745	0.308	25.61	17.145	1.494	0.539	6619700241	0	0
PPP2CB	1.268	0.942	0.326	29.475	20.909	1.41	0.539	6.61929e+09	0	0
SLC11A1	3.834	3.281	0.552	70.702	57.974	1.22	0.539	6.61913e+09	0	0
WIPI2	1.15	0.839	0.311	27.225	18.572	1.466	0.539	6.61894e+09	0	0
SPCS3	2.279	1.886	0.393	49.499	39.181	1.263	0.539	6618601847	0	0
DPH6-DT	0.736	0.384	0.352	16.133	8.282	1.948	0.539	6.61859e+09	0	0
C1orf56	0.936	0.614	0.322	21.829	13.754	1.587	0.539	6.61826e+09	0	0
HIKESHI	1.037	0.721	0.317	24.443	16.205	1.508	0.539	6618251945	0	0
ARL6IP1	2.792	2.365	0.427	57.276	46.745	1.225	0.539	6618136741	0	0
RAD23A	1.339	1.02	0.319	31.835	22.888	1.391	0.539	6.61791e+09	0	0
CCNH	3.288	2.812	0.476	64.524	52.963	1.218	0.539	6.61788e+09	0	0
PELI2	1.537	1.172	0.365	32.342	23.872	1.355	0.539	6.6177e+09	0	0
CSNK2B	1.164	0.853	0.311	27.898	19.342	1.442	0.539	6617654276	0	0
ANXA7	1.21	0.897	0.312	28.925	20.24	1.429	0.539	6617215787	0	0
EFR3A	1.443	1.107	0.336	32.803	24.119	1.36	0.539	6616927564	0	0
RABGAP1	1.686	1.336	0.35	37.616	28.507	1.32	0.539	6.61691e+09	0	0
BRWD1	2.646	2.227	0.419	55.538	44.965	1.235	0.539	6.61688e+09	0	0
BICD1	1.236	0.894	0.342	27.259	18.929	1.44	0.539	6616748467	0	0
ZNF524	0.542	0.25	0.293	13.921	6.053	2.3	0.539	6.61669e+09	0	0
SPECC1L	2.366	1.971	0.395	49.964	40.116	1.246	0.539	6616608781	0	0
KATNAL2	0.644	0.299	0.345	14.395	6.624	2.173	0.539	6616500787	0	0
SWAP70	3.022	2.576	0.446	61.454	50.367	1.22	0.539	6.61588e+09	0	0
GLB1	1.478	1.145	0.333	33.848	25.079	1.35	0.539	6.61539e+09	0	0
DNAJC8	1.676	1.333	0.343	37.869	28.59	1.325	0.539	6615171351	0	0
GPATCH8	2.404	2.006	0.398	51.41	41.049	1.252	0.539	6.6148e+09	0	0
PLEKHA5	1.026	0.682	0.344	22.358	14.291	1.565	0.539	6.61475e+09	0	0
TRAF3	1.542	1.188	0.354	33.26	24.782	1.342	0.539	6.61449e+09	0	0
TBC1D12	2.822	2.383	0.439	58.633	47.125	1.244	0.539	6.61443e+09	0	0
EIF3L	1.357	1.038	0.319	31.979	23.222	1.377	0.539	6614421478	0	0
SMYD3	2.637	2.211	0.426	50.949	41.28	1.234	0.539	6614069077	0	0
PITPNB	1.768	1.419	0.35	39.65	30.275	1.31	0.539	6.61402e+09	0	0
RNASEH2C	1.031	0.727	0.304	24.955	16.643	1.499	0.538	6.61313e+09	0	0
EPS15	3.082	2.624	0.458	61.686	50.574	1.22	0.538	6613117795	0	0
CCNDBP1	0.708	0.412	0.296	17.639	9.684	1.821	0.538	6.61296e+09	0	0
SPG11	2.073	1.704	0.369	45.228	35.637	1.269	0.538	6.61292e+09	0	0
FOXN2	1.438	1.109	0.329	32.719	23.886	1.37	0.538	6.61267e+09	0	0
NDUFA12	1.163	0.858	0.305	27.75	19.173	1.447	0.538	6612477137	0	0
RIN3	3.763	3.271	0.492	72.102	61.111	1.18	0.538	6.61247e+09	0	0
HLA-DPA1	4.926	4.416	0.51	75.633	67.437	1.122	0.538	6612281756	0	0
KIAA2026	2.3	1.912	0.388	49.093	39.146	1.254	0.538	6612096538	0	0
LONP2	2.213	1.834	0.38	48.222	38.156	1.264	0.538	6.61183e+09	0	0
FNTA	1.297	0.984	0.314	30.871	22.191	1.391	0.538	6.61175e+09	0	0
IDH1	1.585	1.255	0.33	35.582	26.457	1.345	0.538	6611649623	0	0
KDM5A	2.092	1.723	0.369	45.871	36.028	1.273	0.538	6611367845	0	0
SIVA1	0.956	0.661	0.295	23.559	15.286	1.541	0.538	6611339215	0	0
SPEN	2.203	1.826	0.377	47.735	37.805	1.263	0.538	6.61129e+09	0	0
AVL9	1.74	1.391	0.35	38.559	29.574	1.304	0.538	6.61096e+09	0	0
P4HB	1.531	1.201	0.33	35.07	26.067	1.345	0.538	6610945329	0	0
MYO9A	1.294	0.958	0.337	28.697	20.364	1.409	0.538	6.61062e+09	0	0
AP1S2	1.125	0.816	0.309	26.507	18.081	1.466	0.538	6610556405	0	0
ZNHIT1	0.998	0.701	0.298	24.286	16.037	1.514	0.538	6610400342	0	0
CHMP3	1.568	1.235	0.334	35.768	26.763	1.336	0.538	6.60991e+09	0	0
TMX1	1.816	1.47	0.346	41.253	31.793	1.298	0.538	6609844810	0	0
LMAN2	1.201	0.893	0.308	28.824	20.4	1.413	0.538	6609328689	0	0
MPRIP	1.409	1.083	0.326	32.199	23.509	1.37	0.538	6609319496	0	0
FAM120A	2.062	1.698	0.364	45.511	35.947	1.266	0.538	6608763746	0	0
PLEKHM2	1.568	1.239	0.329	35.945	26.788	1.342	0.538	6608738961	0	0
DLG1	2.06	1.69	0.37	44.327	34.97	1.268	0.538	6.6084e+09	0	0
RFX7	1.503	1.153	0.35	32.448	24.098	1.347	0.538	6.60835e+09	0	0
TMEM179B	1.259	0.951	0.308	29.919	21.377	1.4	0.538	6608294512	0	0
STRN	1.429	1.104	0.326	32.592	23.85	1.367	0.538	6608270110	0	0
GGA1	1.224	0.91	0.314	28.608	20.192	1.417	0.538	6.60806e+09	0	0
CYBRD1	1.125	0.807	0.318	26.003	17.801	1.461	0.538	6.60804e+09	0	0
ACSL4	1.885	1.525	0.36	40.88	32.013	1.277	0.538	6.60775e+09	0	0
EDEM3	1.596	1.262	0.334	36.131	27.376	1.32	0.538	6.60742e+09	0	0
COX7A2L	1.182	0.877	0.305	28.262	19.872	1.422	0.538	6.60712e+09	0	0
ATXN7L1	1.586	1.242	0.344	34.863	26.25	1.328	0.538	6607105130	0	0
PDS5B	2.038	1.672	0.366	43.87	34.622	1.267	0.538	6.60698e+09	0	0
NDUFS6	1.399	1.082	0.317	32.761	23.903	1.371	0.538	6.60696e+09	0	0
PDGFB	2.539	2.13	0.41	52.057	40.713	1.279	0.538	6606936721	0	0
ARHGEF12	1.223	0.889	0.334	27.285	19.295	1.414	0.538	6606830231	0	0
ZBTB44	1.067	0.751	0.316	24.718	16.61	1.488	0.538	6.6064e+09	0	0
SNRPD2	1.493	1.167	0.325	33.877	25.148	1.347	0.538	6.60639e+09	0	0
C1D	1.112	0.813	0.299	26.841	18.443	1.455	0.538	6606167070	0	0
LOXL3	1.099	0.786	0.313	25.568	17.398	1.47	0.538	6.60603e+09	0	0
GOLM2	1.818	1.469	0.349	40.14	30.913	1.298	0.538	6605955414	0	0
NOL4L	1.184	0.858	0.326	26.612	18.488	1.439	0.538	6605305825	0	0
INVS	1.73	1.371	0.358	36.559	27.928	1.309	0.538	6.60517e+09	0	0
CHMP4B	1.386	1.07	0.316	32.431	23.753	1.365	0.538	6605156891	0	0
RNPEPL1	0.727	0.432	0.295	17.833	10.021	1.779	0.538	6.60468e+09	0	0
SLC35E3	0.883	0.566	0.317	20.311	12.463	1.63	0.538	6604488985	0	0
XIST	3.159	2.661	0.499	55.085	44.659	1.233	0.538	6604460309	0	0
UQCRC2	1.487	1.171	0.316	34.778	25.821	1.347	0.538	6604037536	0	0
FMNL2	4.442	3.92	0.522	78.61	67.934	1.157	0.538	6604000877	0	0
APH1A	0.884	0.595	0.289	21.99	13.995	1.571	0.538	6.60385e+09	0	0
SLC31A2	0.744	0.455	0.289	18.222	10.321	1.766	0.538	6603834036	0	0
MTAP	1.955	1.595	0.36	42.513	33.01	1.288	0.538	6603570249	0	0
PI4KA	1.641	1.303	0.337	36.563	27.923	1.309	0.538	6603562134	0	0
VAMP3	1.057	0.761	0.296	25.75	17.534	1.469	0.538	6.6034e+09	0	0
CHCHD3	1.979	1.62	0.359	43.392	34.106	1.272	0.538	6.60332e+09	0	0
USP48	1.545	1.218	0.327	35.324	26.462	1.335	0.538	6.60321e+09	0	0
DCP2	2.27	1.893	0.376	49.372	39.379	1.254	0.538	6602629668	0	0
NSD3	2.357	1.971	0.386	51.123	40.699	1.256	0.538	6602411676	0	0
TSG101	1.195	0.891	0.304	28.342	19.962	1.42	0.538	6.60227e+09	0	0
WDR11	1.285	0.97	0.316	29.873	21.572	1.385	0.538	6.60175e+09	0	0
LARP7	1.722	1.385	0.337	38.06	29.02	1.312	0.538	6601742859	0	0
RYK	1.389	1.066	0.322	31.721	23.289	1.362	0.538	6.60143e+09	0	0
ATP5F1A	1.366	1.055	0.311	32.249	23.661	1.363	0.537	6601119695	0	0
ADAR	1.652	1.322	0.33	37.645	28.742	1.31	0.537	6601058625	0	0
XPR1	2.015	1.659	0.356	43.701	33.932	1.288	0.537	6601046347	0	0
CREBBP	2.322	1.944	0.378	49.833	40.153	1.241	0.537	6.6007e+09	0	0
RNF125	1.181	0.867	0.314	26.934	18.679	1.442	0.537	6.60044e+09	0	0
TEX264	0.772	0.488	0.284	19.436	11.615	1.673	0.537	6600419621	0	0
SRP9	1.35	1.044	0.306	32.114	23.354	1.375	0.537	6.60005e+09	0	0
TRAF6	0.81	0.506	0.304	19.208	11.461	1.676	0.537	6600012036	0	0
GSK3B	2.772	2.352	0.42	57.238	46.684	1.226	0.537	6599759013	0	0
HERC3	1.817	1.469	0.348	39.54	30.622	1.291	0.537	6.59953e+09	0	0
VMO1	0.664	0.374	0.29	16.315	8.619	1.893	0.537	6.59943e+09	0	0
RNASE6	1.912	1.561	0.351	41.037	32.498	1.263	0.537	6599357407	0	0
PHB2	0.904	0.616	0.287	22.413	14.48	1.548	0.537	6.59928e+09	0	0
PRKCSH	0.856	0.566	0.29	21.022	13.155	1.598	0.537	6.59909e+09	0	0
EFCAB14	1.258	0.956	0.302	29.75	21.284	1.398	0.537	6599011943	0	0
UBE3A	1.849	1.506	0.343	41.215	32.114	1.283	0.537	6598549864	0	0
TAPBP	1.506	1.187	0.319	34.892	26.274	1.328	0.537	6.5983e+09	0	0
MAPK14	1.698	1.358	0.339	37.548	28.914	1.299	0.537	6.59826e+09	0	0
GTF3C3	0.834	0.525	0.308	19.592	11.928	1.642	0.537	6.59787e+09	0	0
MRPS16	1.053	0.757	0.296	25.318	17.274	1.466	0.537	6.59774e+09	0	0
SQOR	1.283	0.977	0.306	29.822	21.443	1.391	0.537	6.59737e+09	0	0
AP3B1	3.173	2.722	0.451	64.05	53.007	1.208	0.537	6597189533	0	0
UBE4B	1.272	0.953	0.319	28.87	20.773	1.39	0.537	6.59698e+09	0	0
TTBK2	1.86	1.513	0.346	40.728	31.688	1.285	0.537	6.59672e+09	0	0
WASHC4	3.142	2.693	0.45	64.101	52.969	1.21	0.537	6.59661e+09	0	0
IRF2	2.184	1.818	0.366	47.93	38.032	1.26	0.537	6596534084	0	0
CBFB	1.853	1.509	0.344	41.181	31.984	1.288	0.537	6596529747	0	0
PDS5A	2.668	2.264	0.404	55.77	45.616	1.223	0.537	6596394747	0	0
IWS1	1.699	1.366	0.333	37.912	29.089	1.303	0.537	6596151756	0	0
PHF21A	2.441	2.05	0.391	50.256	40.637	1.237	0.537	6595818802	0	0
CCDC30	0.657	0.324	0.333	14.454	6.994	2.067	0.537	6595519091	0	0
PSMB3	1.454	1.141	0.313	33.721	24.956	1.351	0.537	6595357242	0	0
NFATC3	2.035	1.68	0.356	43.984	34.811	1.264	0.537	6595230645	0	0
GAS6	2.117	1.761	0.356	46.446	37.062	1.253	0.537	6594980210	0	0
TRIP11	1.719	1.384	0.335	38.242	29.278	1.306	0.537	6.59479e+09	0	0
TANGO2	1.162	0.855	0.307	26.946	18.922	1.424	0.537	6594737471	0	0
MAN1A2	1.56	1.228	0.332	34.546	26.04	1.327	0.537	6594588923	0	0
UBXN7	1.176	0.872	0.304	27.454	19.305	1.422	0.537	6594303240	0	0
LINC00963	0.791	0.504	0.288	19.186	11.427	1.679	0.537	6.59405e+09	0	0
TXNL1	1.204	0.907	0.297	28.701	20.438	1.404	0.537	6593834632	0	0
GLG1	1.99	1.64	0.35	43.646	34.49	1.265	0.537	6593792813	0	0
PSMB4	0.876	0.595	0.281	21.863	14.032	1.558	0.537	6.59377e+09	0	0
EVL	3.169	2.723	0.446	64.558	53.447	1.208	0.537	6593761239	0	0
LRBA	2.447	2.059	0.388	50.793	41.201	1.233	0.537	6.59356e+09	0	0
TNFRSF14	0.644	0.357	0.287	15.943	8.387	1.901	0.537	6.59336e+09	0	0
TMEM35B	1.05	0.758	0.291	25.458	17.483	1.456	0.537	6.59335e+09	0	0
CHPT1	1.54	1.215	0.326	34.656	26.262	1.32	0.537	6.59298e+09	0	0
NOL8	1.331	1.021	0.31	30.528	22.224	1.374	0.537	6592964463	0	0
BUB3	0.944	0.658	0.286	23.094	15.181	1.521	0.537	6.59288e+09	0	0
SUCLG1	0.909	0.624	0.286	22.409	14.58	1.537	0.537	6.59288e+09	0	0
NDUFS5	1.755	1.42	0.335	38.61	29.685	1.301	0.537	6.59279e+09	0	0
NPEPPS	1.842	1.505	0.337	41.265	32.102	1.285	0.537	6592762621	0	0
RAF1	1.89	1.551	0.339	42.187	32.871	1.283	0.537	6592512897	0	0
POLR2F	0.801	0.52	0.281	19.808	12.068	1.641	0.537	6592242919	0	0
PDSS2	1.73	1.388	0.342	37.409	28.871	1.296	0.537	6591908726	0	0
ECPAS	1.689	1.358	0.331	37.62	28.894	1.302	0.537	6591778234	0	0
RECQL	1.068	0.777	0.292	25.555	17.522	1.458	0.537	6.59177e+09	0	0
SLC15A3	1.083	0.791	0.293	25.771	17.692	1.457	0.537	6.59176e+09	0	0
PHF14	2.155	1.79	0.365	45.938	36.589	1.256	0.537	6.59167e+09	0	0
ANKUB1	1.804	1.467	0.336	39.286	30.125	1.304	0.537	6591463741	0	0
TMED9	2.184	1.813	0.371	47.659	37.649	1.266	0.537	6.59118e+09	0	0
MKLN1	3.439	2.978	0.461	67.362	56.567	1.191	0.537	6591097259	0	0
FLII	0.841	0.559	0.282	20.628	12.834	1.607	0.537	6591088402	0	0
MIR34AHG	1.318	1	0.317	29.306	21.086	1.39	0.537	6590966181	0	0
PIP4P2	0.993	0.693	0.3	23.335	15.567	1.499	0.537	6590659926	0	0
XRN1	2.17	1.808	0.362	46.907	37.415	1.254	0.537	6590635918	0	0
CYC1	0.916	0.634	0.282	22.662	14.825	1.529	0.537	6.59052e+09	0	0
TMBIM1	1.232	0.937	0.295	29.323	21.065	1.392	0.537	6.58977e+09	0	0
TCEAL4	1.408	1.1	0.308	32.249	23.823	1.354	0.537	6589556346	0	0
ZFC3H1	2.541	2.153	0.388	54.036	43.775	1.234	0.537	6.58955e+09	0	0
BCL7C	0.854	0.576	0.278	21.094	13.31	1.585	0.537	6589438450	0	0
DNAJC7	1.788	1.46	0.328	40.58	31.611	1.284	0.537	6.5893e+09	0	0
TXN2	0.898	0.617	0.28	22.172	14.391	1.541	0.537	6589213733	0	0
NGRN	0.812	0.531	0.281	20.015	12.348	1.621	0.537	6588987784	0	0
ROMO1	1.142	0.85	0.291	26.951	18.828	1.431	0.536	6.58859e+09	0	0
KDM3A	1.239	0.932	0.307	27.953	19.78	1.413	0.536	6588526047	0	0
LY6E	0.533	0.238	0.295	12.788	5.406	2.366	0.536	6.58847e+09	0	0
C17orf67	1.042	0.722	0.32	23.094	15.547	1.485	0.536	6588384117	0	0
IGF1R	0.891	0.567	0.324	19.52	12.006	1.626	0.536	6588296711	0	0
EIF1B	1.421	1.118	0.303	33.066	24.446	1.353	0.536	6.58821e+09	0	0
ATP5F1B	1.551	1.237	0.314	35.717	27	1.323	0.536	6.58817e+09	0	0
JARID2	2.112	1.755	0.357	45.067	35.65	1.264	0.536	6.58817e+09	0	0
MPG	0.788	0.512	0.276	19.715	12.038	1.638	0.536	6588149613	0	0
MARCHF6	1.983	1.638	0.345	43.803	34.678	1.263	0.536	6588130332	0	0
CLEC16A	1.67	1.336	0.334	36.512	28.387	1.286	0.536	6.58811e+09	0	0
ATP6V1E1	1.201	0.909	0.292	28.49	20.296	1.404	0.536	6588082404	0	0
C18orf32	1.522	1.213	0.309	35.171	26.427	1.331	0.536	6.58798e+09	0	0
DCXR	0.823	0.543	0.28	20.332	12.686	1.603	0.536	6587889890	0	0
PSMD8	1.173	0.884	0.289	28.283	20.084	1.408	0.536	6587872392	0	0
PPIB	2.733	2.319	0.414	54.404	44.4	1.225	0.536	6.58783e+09	0	0
SDK1	3.366	2.924	0.443	60.946	51.764	1.177	0.536	6587546257	0	0
ATRX	3.642	3.158	0.484	71.075	59.722	1.19	0.536	6587526076	0	0
RTRAF	1.417	1.121	0.297	33.378	24.626	1.355	0.536	6.58749e+09	0	0
NUB1	1.442	1.134	0.308	33.112	24.622	1.345	0.536	6587453839	0	0
IRS2	2.102	1.74	0.362	44.293	34.651	1.278	0.536	6587259827	0	0
CCT8	1.636	1.319	0.317	37.633	28.657	1.313	0.536	6587192000	0	0
CIB1	0.963	0.68	0.283	23.441	15.628	1.5	0.536	6.58712e+09	0	0
DNAJC3	2.342	1.971	0.371	49.685	40.192	1.236	0.536	6.58688e+09	0	0
CTIF	0.846	0.536	0.31	19.398	11.955	1.623	0.536	6586808866	0	0
ERC1	2.939	2.516	0.423	59.394	48.973	1.213	0.536	6586471167	0	0
AC066613.1	0.412	0.114	0.298	9.925	2.639	3.761	0.536	6586391568	0	0
ATP5PB	1.308	1.012	0.297	30.951	22.662	1.366	0.536	6586228623	0	0
RTF2	1.771	1.444	0.327	40.415	31.435	1.286	0.536	6586009824	0	0
TBRG1	1.63	1.316	0.314	37.624	28.839	1.305	0.536	6.58599e+09	0	0
SDF4	0.944	0.664	0.28	23.136	15.341	1.508	0.536	6.58595e+09	0	0
SNX10	1.06	0.767	0.293	24.836	16.902	1.469	0.536	6.58587e+09	0	0
NARS1	1.679	1.359	0.32	38.288	29.297	1.307	0.536	6585790001	0	0
FAM172A	2.801	2.395	0.406	56.658	46.971	1.206	0.536	6585648779	0	0
UQCC2	1.046	0.76	0.285	24.988	17.043	1.466	0.536	6.58526e+09	0	0
NCOA7	1.91	1.57	0.339	41.68	32.517	1.282	0.536	6.58483e+09	0	0
RPS6KC1	1.893	1.549	0.343	40.851	32.147	1.271	0.536	6584765473	0	0
CCDC66	1.458	1.149	0.309	33.302	24.86	1.34	0.536	6.58429e+09	0	0
ZNF800	1.456	1.147	0.309	33.442	25.029	1.336	0.536	6583844497	0	0
TM2D1	1.23	0.931	0.298	28.799	20.88	1.379	0.536	6.58329e+09	0	0
ARID4A	1.911	1.573	0.338	41.781	32.715	1.277	0.536	6.58311e+09	0	0
DCUN1D1	1.145	0.846	0.299	26.625	18.84	1.413	0.536	6583030804	0	0
PSMG2	1.285	0.994	0.291	30.469	22.222	1.371	0.536	6.58291e+09	0	0
TICAM2	0.719	0.416	0.303	16.806	9.525	1.764	0.536	6582815729	0	0
MED28	1.093	0.806	0.286	26.333	18.459	1.427	0.536	6.58261e+09	0	0
WBP1L	1.454	1.142	0.312	32.651	24.463	1.335	0.536	6.58258e+09	0	0
ZNF33A	1.747	1.416	0.33	38.466	29.896	1.287	0.536	6582507300	0	0
CYB5R4	1.832	1.501	0.331	40.677	31.895	1.275	0.536	6.5823e+09	0	0
ZNF562	1.186	0.888	0.298	27.576	19.66	1.403	0.536	6582160606	0	0
AL035446.2	0.635	0.306	0.328	13.558	6.282	2.158	0.536	6581804012	0	0
COPS6	1.311	1.019	0.292	30.896	22.552	1.37	0.536	6.58166e+09	0	0
CAMSAP2	1.653	1.331	0.323	36.732	28.165	1.304	0.536	6.58142e+09	0	0
ABHD12	2.215	1.858	0.357	47.972	38.415	1.249	0.536	6581376129	0	0
MXI1	0.687	0.399	0.289	16.082	8.642	1.861	0.536	6.58115e+09	0	0
MPC1	1.203	0.915	0.288	28.617	20.501	1.396	0.536	6580753172	0	0
CST3	5.225	4.546	0.679	80.661	67.72	1.191	0.536	6.58061e+09	0	0
NBDY	1.609	1.291	0.318	36.098	27.712	1.303	0.536	6580558555	0	0
VMA21	0.939	0.665	0.274	23.204	15.471	1.5	0.536	6580479382	0	0
KRCC1	1.452	1.147	0.305	33.383	24.981	1.336	0.536	6.58032e+09	0	0
PPP1R7	0.951	0.673	0.277	23.221	15.492	1.499	0.536	6.58027e+09	0	0
ARHGAP31	2.075	1.722	0.352	44.061	35.092	1.256	0.536	6580132675	0	0
IVNS1ABP	1.57	1.263	0.307	35.768	26.968	1.326	0.536	6580077688	0	0
FRRS1	0.565	0.263	0.302	13.105	5.875	2.231	0.536	6579881335	0	0
STMP1	1.214	0.927	0.288	28.799	20.683	1.392	0.536	6.57976e+09	0	0
CDC5L	1.309	1.017	0.292	30.689	22.306	1.376	0.536	6579610288	0	0
EZH1	1.22	0.924	0.296	28.097	20.025	1.403	0.536	6579419642	0	0
BAZ2B	3.904	3.418	0.486	73.413	62.585	1.173	0.536	6.57934e+09	0	0
STUB1	0.802	0.533	0.269	20.163	12.605	1.6	0.536	6.57933e+09	0	0
CPNE3	0.967	0.691	0.276	23.661	15.882	1.49	0.536	6.57905e+09	0	0
RSL24D1	1.348	1.054	0.294	31.429	23.206	1.354	0.536	6.57903e+09	0	0
GDI1	0.796	0.516	0.28	19.351	11.898	1.626	0.536	6.57902e+09	0	0
SH3PXD2A	0.557	0.262	0.295	13.152	5.927	2.219	0.536	6578965621	0	0
COMMD3	1.359	1.067	0.293	32.08	23.756	1.35	0.536	6.57891e+09	0	0
GIGYF2	2.293	1.931	0.362	49.63	39.965	1.242	0.536	6.57891e+09	0	0
ATP1B3	2.277	1.923	0.354	48.877	38.815	1.259	0.536	6578755110	0	0
ATP1B1	1.457	1.178	0.279	32.795	23.614	1.389	0.536	6.57849e+09	0	0
ARAP2	1.529	1.209	0.32	33.611	25.596	1.313	0.536	6.57813e+09	0	0
FOLR2	1.986	1.634	0.352	40.233	32.381	1.243	0.536	6578071855	0	0
EPC2	1.803	1.474	0.329	39.751	31.083	1.279	0.536	6.57804e+09	0	0
KIZ	0.858	0.566	0.292	19.901	12.423	1.602	0.536	6.57797e+09	0	0
DUSP23	0.729	0.461	0.269	18.417	11.001	1.674	0.536	6.57775e+09	0	0
VKORC1	0.964	0.691	0.273	23.656	15.927	1.485	0.536	6.57763e+09	0	0
TYW3	0.747	0.466	0.281	18.078	10.708	1.688	0.536	6577621412	0	0
RAB7A	2.825	2.424	0.401	59.039	48.042	1.229	0.536	6.57759e+09	0	0
SOCS6	3.437	3.011	0.425	64.837	55.686	1.164	0.536	6.57755e+09	0	0
PIK3C3	1.381	1.077	0.304	31.526	23.53	1.34	0.536	6577239459	0	0
TMED2	1.253	0.965	0.288	29.746	21.669	1.373	0.536	6577215114	0	0
HELZ	2.834	2.428	0.406	58.87	48.457	1.215	0.536	6.57707e+09	0	0
STXBP3	1.943	1.613	0.329	43.215	33.945	1.273	0.536	6.57696e+09	0	0
DAZAP1	1.004	0.719	0.285	23.94	16.356	1.464	0.536	6.57694e+09	0	0
CBFA2T2	1.48	1.172	0.308	33.201	24.937	1.331	0.535	6.57649e+09	0	0
KIF5B	2.358	1.991	0.366	51.072	41.154	1.241	0.535	6576392869	0	0
TNKS2	1.893	1.564	0.329	42.42	33.481	1.267	0.535	6576347303	0	0
TAF3	1.583	1.262	0.321	34.613	26.377	1.312	0.535	6576203592	0	0
SSBP2	3.132	2.711	0.421	59.881	50.377	1.189	0.535	6.57612e+09	0	0
CRADD	1.121	0.785	0.337	23.212	15.903	1.46	0.535	6.57592e+09	0	0
CCDC90B	0.99	0.712	0.278	23.868	16.193	1.474	0.535	6575588992	0	0
SLF2	1.605	1.294	0.311	36.241	27.676	1.31	0.535	6.57551e+09	0	0
STX8	2.02	1.678	0.343	43.731	34.686	1.261	0.535	6574952570	0	0
HIBADH	1.127	0.829	0.298	25.322	17.569	1.441	0.535	6574909640	0	0
HAGH	0.944	0.669	0.275	22.874	15.215	1.503	0.535	6.5745e+09	0	0
THRAP3	2.336	1.972	0.364	51.004	41.193	1.238	0.535	6574403561	0	0
PRPF6	1.09	0.812	0.278	26.156	18.293	1.43	0.535	6.57421e+09	0	0
EIF2AK4	1.738	1.422	0.316	39.138	30.318	1.291	0.535	6573896986	0	0
IQCJ-SCHIP1	0.473	0.097	0.376	8.999	1.976	4.554	0.535	6.57356e+09	0	0
TMCC3	1.617	1.297	0.319	35.535	27.437	1.295	0.535	6573349774	0	0
ZYG11B	1.069	0.781	0.288	25.069	17.45	1.437	0.535	6.57321e+09	0	0
RAP1B	2.881	2.466	0.415	60.202	49.535	1.215	0.535	6.57316e+09	0	0
ANP32A	3.124	2.699	0.425	63.137	52.787	1.196	0.535	6.57313e+09	0	0
TGOLN2	2.878	2.47	0.408	59.788	49.482	1.208	0.535	6572469236	0	0
VAPA	2.679	2.284	0.395	56.544	46.284	1.222	0.535	6.57215e+09	0	0
SAT2	1.505	1.208	0.297	35.146	26.651	1.319	0.535	6572111893	0	0
SERPINE1	1.246	0.903	0.343	21.605	13.926	1.551	0.535	6572076481	0	0
RBMS3	0.699	0.316	0.383	13.291	6.387	2.081	0.535	6.57203e+09	0	0
RALGAPA1	2.103	1.758	0.345	45.245	36.181	1.251	0.535	6571678851	0	0
COX17	1.466	1.166	0.299	33.197	24.964	1.33	0.535	6.57165e+09	0	0
HIVEP1	0.644	0.348	0.296	14.75	7.588	1.944	0.535	6571466748	0	0
AHCYL2	1.423	1.101	0.321	30.363	22.695	1.338	0.535	6.57113e+09	0	0
PLEKHB2	1.201	0.921	0.28	28.739	20.787	1.383	0.535	6.57078e+09	0	0
LEPROT	1.304	1.016	0.288	30.828	22.881	1.347	0.535	6570742686	0	0
NR3C2	0.969	0.659	0.31	21.098	13.748	1.535	0.535	6.57074e+09	0	0
STXBP5	1.197	0.889	0.308	26.557	19.116	1.389	0.535	6570700164	0	0
PPP4R2	1.677	1.367	0.31	38.212	29.587	1.292	0.535	6570618907	0	0
MT-ND4L	4.273	3.83	0.443	77.084	68.078	1.132	0.535	6570375972	0	0
TMPO	1.64	1.333	0.307	37.4	28.741	1.301	0.535	6.57031e+09	0	0
C6orf62	2.109	1.768	0.341	46.602	37.036	1.258	0.535	6570262733	0	0
NDUFAB1	1.018	0.746	0.272	24.752	17.085	1.449	0.535	6570002229	0	0
VTA1	0.981	0.692	0.289	22.916	15.546	1.474	0.535	6.56999e+09	0	0
RWDD1	1.488	1.186	0.302	33.535	25.372	1.322	0.535	6569904961	0	0
PSMC5	0.914	0.65	0.265	22.701	15.141	1.499	0.535	6569880207	0	0
CDC16	1.155	0.871	0.283	27.158	19.358	1.403	0.535	6569842561	0	0
TCF20	0.979	0.685	0.294	22.464	15.165	1.481	0.535	6569500849	0	0
ATF2	1.346	1.053	0.293	31.188	23.209	1.344	0.535	6.56918e+09	0	0
COG5	2.658	2.274	0.384	54.895	45.226	1.214	0.535	6.56912e+09	0	0
MIEN1	0.783	0.521	0.262	19.613	12.233	1.603	0.535	6568952912	0	0
ECH1	0.807	0.546	0.261	20.252	12.842	1.577	0.535	6.56881e+09	0	0
LMBRD1	2.077	1.737	0.341	45.304	36.01	1.258	0.535	6568572893	0	0
SLC7A7	1.444	1.153	0.291	33.556	25.203	1.331	0.535	6568517047	0	0
KNOP1	1.084	0.789	0.295	24.21	16.692	1.45	0.535	6568339557	0	0
PARP8	2.372	2.006	0.366	49.71	40.395	1.231	0.535	6568259675	0	0
ZNF24	1.382	1.091	0.291	32.355	24.319	1.33	0.535	6.56823e+09	0	0
ZNG1A	1.328	1.035	0.292	30.676	22.823	1.344	0.535	6568209781	0	0
HEATR6	0.72	0.44	0.28	17.233	10.085	1.709	0.535	6.568e+09	0	0
RSL1D1	1.347	1.059	0.288	31.344	23.273	1.347	0.535	6.56799e+09	0	0
RSU1	1.141	0.849	0.291	26.117	18.522	1.41	0.535	6567924567	0	0
CLNS1A	1.196	0.916	0.28	28.376	20.534	1.382	0.535	6567703239	0	0
ITGB1BP1	0.784	0.511	0.273	19.076	11.856	1.609	0.535	6567481134	0	0
MAP3K3	2.026	1.691	0.335	44.462	35.398	1.256	0.535	6.56742e+09	0	0
CDC40	1.253	0.969	0.284	29.454	21.573	1.365	0.535	6567285744	0	0
ZBTB40	0.78	0.496	0.284	18.379	11.196	1.642	0.535	6.56711e+09	0	0
VPS29	2.111	1.769	0.342	46.759	37.316	1.253	0.535	6567096498	0	0
PDCD10	1.405	1.115	0.29	32.753	24.552	1.334	0.535	6.56706e+09	0	0
MRPL52	1.33	1.046	0.284	31.091	22.915	1.357	0.535	6.56682e+09	0	0
PLBD1	0.746	0.478	0.267	18.4	11.161	1.649	0.535	6566804869	0	0
SHPRH	2.007	1.673	0.334	43.684	34.868	1.253	0.535	6.56609e+09	0	0
CUL5	1.74	1.427	0.313	39.092	30.506	1.281	0.535	6.56605e+09	0	0
PHF20L1	1.827	1.509	0.318	40.563	31.969	1.269	0.535	6.56599e+09	0	0
POLK	2.13	1.791	0.339	46.408	37.295	1.244	0.535	6.56595e+09	0	0
VAMP2	1.166	0.89	0.276	27.872	20.029	1.392	0.535	6565642557	0	0
APPL1	2.077	1.739	0.338	45.769	36.626	1.25	0.535	6565501961	0	0
SMAD2	2.089	1.751	0.338	45.524	36.436	1.249	0.535	6565287255	0	0
ZNF358	0.588	0.324	0.264	14.7	7.61	1.932	0.535	6.56514e+09	0	0
TMED10	2.09	1.752	0.338	46.065	36.895	1.249	0.535	6565137052	0	0
SEC61G	1.233	0.956	0.277	29.035	21.026	1.381	0.535	6.56504e+09	0	0
YIPF3	0.687	0.43	0.256	17.419	10.198	1.708	0.535	6564856687	0	0
SSB	2.047	1.712	0.335	44.94	35.607	1.262	0.534	6564188757	0	0
LINC-PINT	0.996	0.718	0.278	23.449	16.024	1.463	0.534	6.56414e+09	0	0
RFX3	2.074	1.732	0.342	43.515	35.072	1.241	0.534	6564089786	0	0
FGD3	1.265	0.969	0.296	28.672	21.168	1.354	0.534	6.56384e+09	0	0
RNF19A	1.32	1.034	0.285	30.287	22.28	1.359	0.534	6563622422	0	0
RPP21	0.708	0.448	0.26	17.664	10.486	1.685	0.534	6563365875	0	0
ACOT11	0.413	0.131	0.282	9.929	3.014	3.295	0.534	6563107922	0	0
BCAS3	2.19	1.836	0.353	44.674	35.987	1.241	0.534	6.563e+09	0	0
DENND1A	3.043	2.631	0.411	60.663	50.604	1.199	0.534	6.5629e+09	0	0
ATXN2	2.158	1.817	0.341	46.818	37.674	1.243	0.534	6562707971	0	0
BTRC	1.654	1.344	0.31	36.47	28.397	1.284	0.534	6.56265e+09	0	0
GOPC	1.284	1.003	0.282	30.266	22.345	1.354	0.534	6562490981	0	0
UBL3	2.455	2.087	0.368	51.85	42.179	1.229	0.534	6.56242e+09	0	0
SEPTIN2	2.475	2.103	0.372	53.373	43.382	1.23	0.534	6562205855	0	0
RXRA	0.719	0.444	0.275	17.182	10.086	1.703	0.534	6.56217e+09	0	0
CHIC2	1.352	1.063	0.289	31.163	23.223	1.342	0.534	6.56211e+09	0	0
CMTM1	0.799	0.522	0.277	19.114	12.011	1.591	0.534	6561878534	0	0
KATNBL1	2.115	1.779	0.336	46.374	37.303	1.243	0.534	6.56176e+09	0	0
KIF13A	0.954	0.659	0.295	21.301	14.111	1.51	0.534	6561447502	0	0
DUSP10	0.961	0.686	0.274	21.906	14.416	1.52	0.534	6.56132e+09	0	0
RAB21	1.246	0.97	0.276	29.551	21.653	1.365	0.534	6.56132e+09	0	0
NDUFV2	1.665	1.364	0.301	38.402	29.752	1.291	0.534	6.56115e+09	0	0
IK	1.278	0.999	0.279	29.788	21.848	1.363	0.534	6.56087e+09	0	0
ARHGEF40	1.327	1.042	0.286	30.549	22.654	1.349	0.534	6.56066e+09	0	0
ANKAR	1.078	0.782	0.295	24.062	16.782	1.434	0.534	6560504608	0	0
ETFB	0.826	0.567	0.259	20.506	13.246	1.548	0.534	6.56037e+09	0	0
OSER1	0.824	0.562	0.262	20.1	12.839	1.565	0.534	6.56013e+09	0	0
XPO7	0.946	0.662	0.285	21.948	14.781	1.485	0.534	6.56011e+09	0	0
PDCD6	1.443	1.159	0.284	34.021	25.722	1.323	0.534	6.56001e+09	0	0
NDUFC1	1.528	1.238	0.29	34.952	26.602	1.314	0.534	6.55999e+09	0	0
FBXW7	1.984	1.65	0.334	41.942	33.708	1.244	0.534	6559878066	0	0
LRRC8D	1.807	1.487	0.32	39.121	30.863	1.268	0.534	6559754142	0	0
SNF8	0.883	0.625	0.258	21.931	14.582	1.504	0.534	6559727352	0	0
KLF7	1.21	0.924	0.286	27.365	19.689	1.39	0.534	6.5597e+09	0	0
DMTF1	1.835	1.52	0.315	40.957	32.37	1.265	0.534	6.55963e+09	0	0
KAT2B	1.158	0.866	0.292	26.122	18.781	1.391	0.534	6.55957e+09	0	0
METTL9	1.607	1.31	0.297	36.884	28.406	1.298	0.534	6.55931e+09	0	0
ZMAT2	0.997	0.739	0.259	24.274	16.661	1.457	0.534	6.5593e+09	0	0
NAA50	1.25	0.971	0.279	29.331	21.569	1.36	0.534	6559074504	0	0
FLT1	0.956	0.659	0.297	20.476	13.271	1.543	0.534	6559043929	0	0
OSBPL1A	2.042	1.708	0.334	43.299	34.606	1.251	0.534	6559021215	0	0
EIF2AK2	1.634	1.333	0.301	36.554	28.199	1.296	0.534	6558624704	0	0
ELP2	1.153	0.872	0.281	26.942	19.516	1.381	0.534	6.55852e+09	0	0
CMC1	1.238	0.952	0.286	28.566	21.027	1.359	0.534	6.55835e+09	0	0
SLMAP	1.541	1.237	0.304	34.157	26.308	1.298	0.534	6.55828e+09	0	0
FAM120B	1.47	1.17	0.301	32.833	25.136	1.306	0.534	6558257557	0	0
CBR4	1.493	1.192	0.3	33.049	25.208	1.311	0.534	6558032886	0	0
FLCN	0.681	0.4	0.28	16.061	9.146	1.756	0.534	6.55778e+09	0	0
PPP1CB	2.278	1.93	0.347	49.414	39.796	1.242	0.534	6557739271	0	0
CUX1	3.325	2.894	0.431	66.279	55.709	1.19	0.534	6557612422	0	0
CBX3	1.853	1.541	0.312	41.616	32.909	1.265	0.534	6557456514	0	0
SLC25A11	0.737	0.483	0.254	18.624	11.502	1.619	0.534	6.5574e+09	0	0
CNBP	2.319	1.971	0.348	50.18	40.907	1.227	0.534	6.5574e+09	0	0
ZCCHC2	1.212	0.93	0.283	27.64	20.073	1.377	0.534	6.55705e+09	0	0
RHEB	1.715	1.414	0.301	38.872	30.318	1.282	0.534	6.55691e+09	0	0
FBXO11	3.103	2.692	0.411	62.164	51.936	1.197	0.534	6556869853	0	0
MITD1	1.237	0.959	0.278	28.536	20.846	1.369	0.534	6.55685e+09	0	0
PTPN6	1.336	1.061	0.275	31.446	23.438	1.342	0.534	6.55674e+09	0	0
DHRSX	1.507	1.206	0.301	33.197	25.439	1.305	0.534	6556653248	0	0
ATP6V1H	1.345	1.058	0.288	30.702	23.032	1.333	0.534	6.55641e+09	0	0
MAZ	0.662	0.401	0.262	16.404	9.432	1.739	0.534	6.5563e+09	0	0
MIA3	1.887	1.575	0.313	42.208	33.233	1.27	0.534	6.55617e+09	0	0
NDUFS4	1.301	1.022	0.279	30.511	22.714	1.343	0.534	6.55609e+09	0	0
TGIF1	0.624	0.368	0.256	15.393	8.351	1.843	0.534	6.55599e+09	0	0
NIPSNAP2	1.346	1.065	0.281	31.319	23.499	1.333	0.534	6555758019	0	0
LPIN2	3.149	2.731	0.418	63.928	53.402	1.197	0.534	6555603264	0	0
TTC28-AS1	0.905	0.625	0.28	20.772	13.662	1.52	0.534	6.55503e+09	0	0
CWC27	1.312	1.016	0.296	29.154	21.733	1.341	0.534	6554911718	0	0
CERK	1.11	0.834	0.276	25.957	18.536	1.4	0.534	6.55487e+09	0	0
TRIM56	1.203	0.921	0.282	27.716	20.236	1.37	0.534	6.55487e+09	0	0
EDA	1.405	1.09	0.315	29.086	21.662	1.343	0.534	6.55468e+09	0	0
PAX8-AS1	0.826	0.539	0.287	18.789	11.821	1.589	0.534	6.55462e+09	0	0
B2M	6.798	6.596	0.202	86.383	85.461	1.011	0.534	6.55458e+09	0	0
MRTFB	0.931	0.646	0.284	21.165	14.083	1.503	0.534	6.55445e+09	0	0
THUMPD3-AS1	1.635	1.336	0.299	36.673	28.467	1.288	0.534	6554174843	0	0
SMC6	0.921	0.648	0.273	21.525	14.328	1.502	0.534	6554109527	0	0
COMT	1.739	1.436	0.303	39.641	31.073	1.276	0.534	6554009082	0	0
RUFY1	1.26	0.986	0.274	29.496	21.74	1.357	0.534	6.5537e+09	0	0
EIF4H	1.308	1.037	0.27	31.213	23.272	1.341	0.534	6.55341e+09	0	0
MAP3K4	1.174	0.893	0.281	26.984	19.616	1.376	0.534	6553253589	0	0
FERMT3	1.362	1.082	0.28	31.733	23.938	1.326	0.534	6553242005	0	0
MARCHF8	0.898	0.629	0.269	20.899	13.696	1.526	0.534	6.55269e+09	0	0
MIER1	1.928	1.613	0.315	43.016	34.169	1.259	0.534	6552423996	0	0
SCOC	0.756	0.505	0.251	18.763	11.669	1.608	0.534	6552171250	0	0
PPA2	1.639	1.339	0.301	36.635	28.741	1.275	0.533	6.55211e+09	0	0
KIAA0319L	1.612	1.313	0.298	35.848	27.928	1.284	0.533	6.55153e+09	0	0
PRIM2	1.568	1.265	0.304	34.178	26.48	1.291	0.533	6551321035	0	0
MGMT	1.37	1.076	0.293	30.549	23.111	1.322	0.533	6.55117e+09	0	0
IARS2	0.92	0.662	0.258	22.333	15.07	1.482	0.533	6551093115	0	0
TENT2	2.917	2.515	0.403	60.249	49.791	1.21	0.533	6551074497	0	0
GID8	0.734	0.48	0.254	18.197	11.183	1.627	0.533	6550948446	0	0
SMARCA5	1.987	1.673	0.314	43.942	34.954	1.257	0.533	6.55091e+09	0	0
SGMS1	2.496	2.134	0.362	52.226	42.769	1.221	0.533	6.55083e+09	0	0
FKBP1A	1.681	1.384	0.297	38.381	29.833	1.287	0.533	6.55052e+09	0	0
SETD3	1.622	1.326	0.296	36.495	28.452	1.283	0.533	6.55049e+09	0	0
ERH	1.436	1.159	0.277	33.708	25.558	1.319	0.533	6.55049e+09	0	0
PLAAT3	1.511	1.227	0.284	34.888	26.848	1.299	0.533	6.55043e+09	0	0
UBXN4	2.596	2.23	0.366	55.106	45.519	1.211	0.533	6550150681	0	0
SOS2	1.772	1.468	0.304	39.405	30.863	1.277	0.533	6.55013e+09	0	0
DMXL1	1.929	1.613	0.316	42.344	33.781	1.253	0.533	6550054006	0	0
HSD17B14	0.509	0.257	0.251	12.847	6.033	2.13	0.533	6550010305	0	0
KRBOX4	0.847	0.581	0.266	20.256	13.255	1.528	0.533	6.54975e+09	0	0
ATL3	1.087	0.823	0.264	25.94	18.556	1.398	0.533	6549547105	0	0
SURF1	0.792	0.546	0.246	19.952	12.807	1.558	0.533	6549342702	0	0
FBXL4	1.033	0.753	0.28	23.694	16.633	1.425	0.533	6.54933e+09	0	0
IFITM3	1.794	1.501	0.292	38.284	29.035	1.319	0.533	6.54901e+09	0	0
RGL3	1.029	0.758	0.272	23.779	16.525	1.439	0.533	6.54868e+09	0	0
UBE2L3	1.48	1.199	0.281	34.482	26.439	1.304	0.533	6.54868e+09	0	0
PLEK	2.25	1.921	0.329	47.778	38.716	1.234	0.533	6.54848e+09	0	0
TNFRSF1A	2.052	1.732	0.32	45.866	36.843	1.245	0.533	6548192944	0	0
ITPRID2	0.987	0.724	0.263	23.559	16.357	1.44	0.533	6.54811e+09	0	0
SPOP	1.228	0.956	0.273	28.672	21.183	1.354	0.533	6.54803e+09	0	0
C11orf80	0.494	0.211	0.283	11.401	4.729	2.411	0.533	6.54789e+09	0	0
STAM2	1.256	0.978	0.278	28.989	21.582	1.343	0.533	6547854391	0	0
EVA1B	0.463	0.213	0.25	11.87	5.144	2.308	0.533	6.5478e+09	0	0
PRDX6	1.395	1.133	0.262	32.664	24.467	1.335	0.533	6.54759e+09	0	0
MICAL1	1.117	0.852	0.265	26.282	18.805	1.398	0.533	6.54751e+09	0	0
CSK	1.233	0.966	0.267	29.192	21.617	1.35	0.533	6.54744e+09	0	0
RELCH	1.947	1.634	0.314	42.936	34.406	1.248	0.533	6547391378	0	0
PNPLA6	0.903	0.635	0.268	21.216	14.199	1.494	0.533	6547269268	0	0
RRAGB	1.041	0.769	0.272	24.151	17.003	1.42	0.533	6547127380	0	0
SELENOT	1.783	1.482	0.301	40.415	31.704	1.275	0.533	6.54687e+09	0	0
LSM3	0.993	0.739	0.254	24.024	16.715	1.437	0.533	6546762160	0	0
SRSF9	1.38	1.109	0.271	32.778	24.698	1.327	0.533	6546593186	0	0
LARP4	1.678	1.384	0.294	37.738	29.659	1.272	0.533	6.5464e+09	0	0
SDHC	1.266	1.002	0.264	30.198	22.445	1.345	0.533	6.54638e+09	0	0
KCNJ5	0.65	0.391	0.26	15.681	8.852	1.772	0.533	6.54624e+09	0	0
STPG2	0.692	0.38	0.312	14.552	7.913	1.839	0.533	6.54621e+09	0	0
AP2B1	1.854	1.55	0.304	41.612	32.956	1.263	0.533	6.54616e+09	0	0
GSTK1	1.401	1.127	0.274	32.917	25.068	1.313	0.533	6546030988	0	0
LINC01678	1.306	1.035	0.271	30.258	22.442	1.348	0.533	6545914668	0	0
NUP214	1.811	1.509	0.302	40.618	32.209	1.261	0.533	6545614702	0	0
INSR	1.193	0.915	0.278	26.659	19.264	1.384	0.533	6545483479	0	0
S100A13	0.481	0.219	0.262	11.765	5.108	2.303	0.533	6.54515e+09	0	0
GARS1-DT	1.944	1.633	0.311	42.686	34.249	1.246	0.533	6.54497e+09	0	0
ZMIZ1	1.516	1.228	0.288	34.08	26.297	1.296	0.533	6544767289	0	0
SLC12A6	1.461	1.173	0.288	32.537	24.856	1.309	0.533	6544659783	0	0
APPBP2	1.248	0.974	0.274	28.676	21.273	1.348	0.533	6.54447e+09	0	0
C5orf24	1.05	0.792	0.258	25.2	17.9	1.408	0.533	6.54389e+09	0	0
PABPC4	1.683	1.394	0.29	38.056	29.775	1.278	0.533	6.54382e+09	0	0
TRIM44	2.797	2.417	0.38	58.13	48.338	1.203	0.533	6.54381e+09	0	0
CLOCK	1.34	1.056	0.284	30.055	22.687	1.325	0.533	6543730804	0	0
DOCK7	1.367	1.082	0.284	30.638	23.232	1.319	0.533	6.54364e+09	0	0
STRBP	1.674	1.374	0.3	36.351	28.245	1.287	0.533	6543566107	0	0
MRPS34	0.924	0.678	0.246	22.849	15.636	1.461	0.533	6543527139	0	0
PPP1R11	0.826	0.582	0.244	20.096	12.993	1.547	0.533	6.54314e+09	0	0
IL16	1.117	0.855	0.262	26.198	18.888	1.387	0.533	6.54312e+09	0	0
SORBS3	0.606	0.344	0.262	14.602	7.917	1.844	0.533	6542786127	0	0
SMAD5	1.183	0.917	0.267	27.695	20.353	1.361	0.533	6.54257e+09	0	0
EYA2	0.384	0.096	0.288	8.669	2.114	4.102	0.533	6542548852	0	0
TNKS	1.709	1.41	0.298	37.607	29.788	1.262	0.533	6542099296	0	0
TMED4	1.087	0.831	0.256	26.354	19.029	1.385	0.533	6541981154	0	0
CNOT7	0.956	0.704	0.252	23.204	16.065	1.444	0.533	6541911612	0	0
RAD51B	3.247	2.85	0.398	60.883	52.074	1.169	0.533	6541785002	0	0
SLC22A23	1.066	0.765	0.301	22.781	16.013	1.423	0.533	6541713091	0	0
NBAS	1.869	1.564	0.306	41.024	32.886	1.247	0.533	6541684445	0	0
VPS36	1.819	1.519	0.299	41.244	32.732	1.26	0.533	6.54165e+09	0	0
VPS54	1.657	1.36	0.298	36.313	28.587	1.27	0.533	6.54162e+09	0	0
ECHS1	0.876	0.632	0.244	21.842	14.764	1.479	0.533	6.54155e+09	0	0
HNRNPK	2.737	2.36	0.377	57.394	47.715	1.203	0.533	6.54151e+09	0	0
HNRNPUL1	1.247	0.983	0.264	29.34	21.801	1.346	0.533	6541453660	0	0
POLR2E	0.85	0.607	0.243	21.237	14.183	1.497	0.533	6540719979	0	0
PPP2R3C	1.403	1.128	0.275	32.118	24.507	1.311	0.533	6540586341	0	0
XIAP	1.316	1.045	0.27	30.499	23.018	1.325	0.533	6540454008	0	0
SLC44A2	0.736	0.485	0.251	17.668	10.767	1.641	0.533	6540426404	0	0
POMP	2.216	1.885	0.331	46.987	38.268	1.228	0.533	6540390778	0	0
BCL2	2.688	2.325	0.363	52.797	44.406	1.189	0.533	6540311042	0	0
AKAP9	2.924	2.536	0.388	59.361	49.447	1.201	0.533	6.54006e+09	0	0
FBXO38	1.107	0.841	0.266	25.737	18.561	1.387	0.533	6539989797	0	0
IFNGR2	3.191	2.78	0.411	64.587	54.198	1.192	0.533	6.53995e+09	0	0
AKAP10	2.239	1.907	0.332	48.192	39.183	1.23	0.532	6539748636	0	0
CLTA	2.464	2.116	0.348	52.328	42.964	1.218	0.532	6.5397e+09	0	0
TNFSF13B	1.409	1.13	0.28	31.37	23.816	1.317	0.532	6538990230	0	0
MRPL43	0.714	0.473	0.24	18.095	11.283	1.604	0.532	6.53893e+09	0	0
SUDS3	1.011	0.759	0.253	24.227	17.029	1.423	0.532	6538920398	0	0
MAP3K1	1.728	1.434	0.294	38.474	30.469	1.263	0.532	6538917701	0	0
RPP38	0.903	0.635	0.267	20.882	14.055	1.486	0.532	6538772458	0	0
EEPD1	0.866	0.59	0.276	19.305	12.491	1.545	0.532	6.53872e+09	0	0
PECAM1	1.292	1.02	0.272	29.594	22.212	1.332	0.532	6.53859e+09	0	0
WDR26	1.53	1.249	0.28	34.744	27.036	1.285	0.532	6.53858e+09	0	0
ADRM1	0.688	0.449	0.239	17.495	10.694	1.636	0.532	6538543266	0	0
LINC02397	1.005	0.735	0.27	21.8	14.751	1.478	0.532	6538480159	0	0
SLC39A1	1.019	0.763	0.256	24.574	17.521	1.403	0.532	6538477991	0	0
NOSIP	1.162	0.907	0.255	27.378	19.975	1.371	0.532	6.53843e+09	0	0
BRD4	2.062	1.749	0.313	45.541	36.903	1.234	0.532	6.53833e+09	0	0
TRIM27	1.314	1.045	0.269	30.566	23.138	1.321	0.532	6538316841	0	0
RAD50	1.396	1.119	0.277	31.602	24.081	1.312	0.532	6538230162	0	0
HNRNPR	2.04	1.725	0.315	45.613	36.675	1.244	0.532	6538025996	0	0
FCGBP	1.981	1.66	0.321	38.555	30.839	1.25	0.532	6.53776e+09	0	0
DCAF7	1.335	1.064	0.272	30.575	23.132	1.322	0.532	6.53773e+09	0	0
GLCCI1	1.46	1.158	0.302	30.524	23.343	1.308	0.532	6537651689	0	0
CYSTM1	0.856	0.604	0.252	20.294	13.331	1.522	0.532	6537369767	0	0
CCDC107	0.722	0.481	0.241	18.095	11.278	1.605	0.532	6537350956	0	0
HDAC2	1.124	0.866	0.258	26.748	19.497	1.372	0.532	6537135324	0	0
GPR65	1.581	1.3	0.281	35.658	27.671	1.289	0.532	6536860357	0	0
SFXN5	0.815	0.544	0.271	18.751	12.076	1.553	0.532	6536753451	0	0
DNPH1	0.684	0.442	0.242	17.135	10.416	1.645	0.532	6.53618e+09	0	0
MDH2	1.054	0.807	0.247	25.766	18.503	1.393	0.532	6.53617e+09	0	0
ZXDC	1.371	1.099	0.272	31.59	24.16	1.307	0.532	6536062652	0	0
CTBP2	2.859	2.481	0.378	58.684	48.793	1.203	0.532	6.53593e+09	0	0
NBPF1	0.724	0.469	0.255	17.372	10.681	1.626	0.532	6535817574	0	0
HECTD2	2.329	1.994	0.335	49.461	40.304	1.227	0.532	6.53581e+09	0	0
LRPPRC	1.501	1.224	0.277	34.245	26.577	1.289	0.532	6.53567e+09	0	0
CDV3	2.401	2.062	0.339	51.22	42.249	1.212	0.532	6.53506e+09	0	0
IER3IP1	0.91	0.669	0.241	22.447	15.367	1.461	0.532	6.53483e+09	0	0
FCGR2B	0.453	0.187	0.266	10.724	4.266	2.514	0.532	6.53462e+09	0	0
CNDP2	1.642	1.361	0.281	37.747	29.618	1.274	0.532	6.53439e+09	0	0
RER1	1.365	1.103	0.262	32.431	24.71	1.312	0.532	6.53427e+09	0	0
MBTD1	1.418	1.138	0.28	31.683	24.363	1.3	0.532	6534101728	0	0
CYTH3	1.4	1.12	0.28	30.769	23.442	1.313	0.532	6.53384e+09	0	0
ELF2	2.604	2.245	0.359	54.104	44.579	1.214	0.532	6533798095	0	0
ADNP	1.812	1.518	0.295	40.365	32.214	1.253	0.532	6.5338e+09	0	0
ARL8A	0.848	0.606	0.242	20.933	14.041	1.491	0.532	6.53352e+09	0	0
ADARB1	0.61	0.339	0.272	14.019	7.529	1.862	0.532	6.53339e+09	0	0
CSNK2A2	0.84	0.594	0.246	20.502	13.667	1.5	0.532	6533217891	0	0
WDPCP	1.286	0.999	0.287	27.75	20.719	1.339	0.532	6532902030	0	0
KMT5B	1.48	1.205	0.275	33.619	25.939	1.296	0.532	6532882281	0	0
PTOV1	0.667	0.419	0.249	16.319	9.714	1.68	0.532	6.53288e+09	0	0
SHOC2	1.899	1.6	0.299	41.895	33.605	1.247	0.532	6.53287e+09	0	0
SLC3A2	1.209	0.95	0.258	28.431	21.128	1.346	0.532	6532620268	0	0
DCK	1.05	0.801	0.248	25.373	18.266	1.389	0.532	6532484562	0	0
IFNLR1	0.58	0.321	0.259	13.613	7.079	1.923	0.532	6.53247e+09	0	0
NDUFS1	1.315	1.048	0.266	30.422	23.076	1.318	0.532	6.53244e+09	0	0
CAPNS1	0.855	0.618	0.237	21.373	14.47	1.477	0.532	6.53236e+09	0	0
CCNT2	1.746	1.458	0.288	39.599	31.437	1.26	0.532	6.53199e+09	0	0
CMTM7	2.648	2.293	0.355	55.72	46.174	1.207	0.532	6.53195e+09	0	0
CTBP1	0.953	0.704	0.249	22.743	15.807	1.439	0.532	6.53194e+09	0	0
DHRS4L2	0.77	0.528	0.242	18.988	12.265	1.548	0.532	6531923998	0	0
DYNLT3	0.926	0.691	0.235	22.646	15.547	1.457	0.532	6531923147	0	0
WDR48	0.795	0.546	0.248	19.165	12.422	1.543	0.532	6531679426	0	0
SLC35D2	0.798	0.554	0.244	19.478	12.682	1.536	0.532	6.53166e+09	0	0
SP3	1.955	1.651	0.303	43.244	34.596	1.25	0.532	6.53142e+09	0	0
HIPK3	2.273	1.944	0.329	49.266	40.099	1.229	0.532	6531406289	0	0
DERA	1.182	0.921	0.262	27.496	20.36	1.35	0.532	6.53137e+09	0	0
RAB5IF	1.094	0.845	0.249	26.27	19.06	1.378	0.532	6531297566	0	0
VPS53	1.75	1.46	0.291	38.724	30.874	1.254	0.532	6531185914	0	0
FAH	0.589	0.351	0.238	14.822	8.249	1.797	0.532	6531151387	0	0
CAPRIN1	1.641	1.361	0.279	37.683	29.544	1.276	0.532	6531082394	0	0
ANKRD44	4.562	4.038	0.523	81.127	69.762	1.163	0.532	6530787619	0	0
AGGF1	0.929	0.681	0.249	22.316	15.425	1.447	0.532	6530767320	0	0
UFL1	1.399	1.136	0.263	32.473	24.794	1.31	0.532	6530711452	0	0
SPPL2A	1.753	1.466	0.287	39.586	31.508	1.256	0.532	6.53066e+09	0	0
GLOD4	0.775	0.538	0.237	19.33	12.55	1.54	0.532	6.53064e+09	0	0
SNRNP48	0.861	0.61	0.251	20.489	13.736	1.492	0.532	6530558599	0	0
MRPS36	1.032	0.787	0.244	24.76	17.655	1.402	0.532	6530339330	0	0
RBM33	2.314	1.989	0.325	49.748	40.905	1.216	0.532	6530090888	0	0
SF3B6	1.153	0.909	0.244	27.517	20.128	1.367	0.532	6529912458	0	0
LRCH3	1.71	1.423	0.287	37.963	30.225	1.256	0.532	6529900291	0	0
AGPAT5	1.357	1.09	0.267	30.909	23.543	1.313	0.532	6529652920	0	0
KMT2C	3.805	3.348	0.457	73.29	62.368	1.175	0.532	6.52955e+09	0	0
SLC17A5	0.96	0.706	0.254	22.489	15.656	1.436	0.532	6529443381	0	0
FBXO28	1.107	0.841	0.265	25.327	18.452	1.373	0.532	6529416223	0	0
CEP290	1.076	0.803	0.273	23.804	16.978	1.402	0.532	6.52938e+09	0	0
UBE3C	1.893	1.595	0.298	41.912	33.705	1.244	0.532	6.52932e+09	0	0
PPP4R3B	1.629	1.352	0.278	37.256	29.341	1.27	0.532	6.52928e+09	0	0
HNRNPF	2.038	1.727	0.311	45.642	36.648	1.245	0.532	6529277720	0	0
ILRUN	1.222	0.964	0.257	28.376	21.046	1.348	0.532	6.52925e+09	0	0
FRG1	1.095	0.849	0.246	26.113	18.865	1.384	0.532	6529169634	0	0
PPFIA1	1.898	1.603	0.295	42.124	33.775	1.247	0.532	6.52916e+09	0	0
HSP90B1	3.66	3.264	0.395	64.478	57.21	1.127	0.532	6.52914e+09	0	0
PSMA2	1.18	0.931	0.249	28.342	20.959	1.352	0.532	6.52908e+09	0	0
SPINT2	1.331	1.073	0.258	31.501	24.039	1.31	0.532	6529022515	0	0
CLIP1	1.525	1.25	0.275	34.381	26.795	1.283	0.532	6528958092	0	0
DECR1	1.625	1.346	0.279	36.575	28.736	1.273	0.532	6.52895e+09	0	0
CCDC6	1.034	0.782	0.252	24.375	17.367	1.404	0.532	6.52889e+09	0	0
GANC	1.242	0.972	0.27	27.987	20.956	1.335	0.532	6.52888e+09	0	0
NDUFS3	0.851	0.615	0.236	21.212	14.389	1.474	0.532	6.52869e+09	0	0
TNFAIP8	1.403	1.123	0.28	30.748	23.579	1.304	0.532	6.52853e+09	0	0
CWC15	1.268	1.012	0.256	29.712	22.364	1.329	0.532	6.52853e+09	0	0
DYNLT1	1.569	1.301	0.268	36.279	28.014	1.295	0.532	6.52851e+09	0	0
CDK8	1.651	1.362	0.289	35.764	28.291	1.264	0.532	6528252448	0	0
HMGN1	2.768	2.404	0.364	57.327	48.022	1.194	0.532	6528245942	0	0
CYTIP	0.997	0.755	0.242	23.453	16.344	1.435	0.532	6528226714	0	0
TTC17	2.894	2.512	0.382	58.781	48.92	1.202	0.532	6.52801e+09	0	0
ZC3H14	1.186	0.928	0.258	27.593	20.47	1.348	0.532	6.52791e+09	0	0
GNB2	1.314	1.058	0.256	31.222	23.716	1.316	0.532	6.52784e+09	0	0
TSPAN14	2.487	2.144	0.343	52.941	43.501	1.217	0.531	6527569852	0	0
ILKAP	1.087	0.832	0.256	25.513	18.59	1.372	0.531	6.52745e+09	0	0
SNRPF	1.133	0.886	0.247	27.056	19.872	1.362	0.531	6527345995	0	0
ABHD13	0.871	0.621	0.25	20.844	14.187	1.469	0.531	6.52726e+09	0	0
TUBGCP2	1.399	1.137	0.262	32.499	24.911	1.305	0.531	6.52716e+09	0	0
FRYL	2.717	2.352	0.365	56.882	47.061	1.209	0.531	6527151821	0	0
ORAI3	0.598	0.362	0.237	15.012	8.509	1.764	0.531	6527047687	0	0
ARPC1A	1.083	0.837	0.246	25.961	18.855	1.377	0.531	6.52694e+09	0	0
ATPSCKMT	0.628	0.361	0.267	14.471	8.109	1.785	0.531	6.52688e+09	0	0
KMT2E	3.426	3.01	0.416	68.415	58.082	1.178	0.531	6526868228	0	0
EPS15L1	1.204	0.946	0.258	27.881	20.782	1.342	0.531	6526495722	0	0
ATP6V0D1	1.053	0.808	0.245	25.441	18.444	1.379	0.531	6.52646e+09	0	0
OGT	1.601	1.326	0.275	36.398	28.709	1.268	0.531	6526188337	0	0
CTNNA1	2.156	1.839	0.317	47.22	38.292	1.233	0.531	6526186035	0	0
SMARCC2	1.082	0.834	0.248	25.712	18.668	1.377	0.531	6.52598e+09	0	0
NUDT16	0.968	0.727	0.241	23.61	16.722	1.412	0.531	6.52593e+09	0	0
PAIP1	0.88	0.641	0.238	21.601	14.783	1.461	0.531	6525877891	0	0
ARL15	3.061	2.678	0.383	59.132	50.082	1.181	0.531	6525717697	0	0
MAD1L1	1.463	1.191	0.272	32.85	25.587	1.284	0.531	6525696351	0	0
GALK2	1.088	0.826	0.262	24.828	18.009	1.379	0.531	6.52556e+09	0	0
UQCRQ	1.554	1.282	0.271	34.85	27.065	1.288	0.531	6525517575	0	0
CERS2	0.759	0.523	0.235	18.979	12.346	1.537	0.531	6525511055	0	0
SUMO1	1.201	0.955	0.246	28.815	21.509	1.34	0.531	6.52517e+09	0	0
GPR108	0.76	0.523	0.236	18.721	12.05	1.554	0.531	6.52511e+09	0	0
TAGLN2	0.544	0.309	0.235	13.845	7.44	1.861	0.531	6525087157	0	0
ZNF148	3.035	2.645	0.39	61.805	51.725	1.195	0.531	6525080200	0	0
EEA1	2.073	1.764	0.309	44.982	36.441	1.234	0.531	6.52504e+09	0	0
COX16	1.147	0.903	0.244	27.268	20.006	1.363	0.531	6524879417	0	0
TM2D3	0.993	0.752	0.242	24.02	17.125	1.403	0.531	6524459609	0	0
ANKRD36	1.263	1.002	0.261	28.752	21.506	1.337	0.531	6524194369	0	0
SRPRA	1.083	0.841	0.242	26.304	19.163	1.373	0.531	6524175426	0	0
PDLIM5	0.941	0.688	0.254	21.618	14.843	1.456	0.531	6524122027	0	0
CHKA	2.128	1.818	0.31	46.116	37.502	1.23	0.531	6.52411e+09	0	0
DPYSL2	3.331	2.922	0.409	66.233	56.123	1.18	0.531	6523718196	0	0
CCDC40	0.762	0.507	0.254	17.558	11.022	1.593	0.531	6523600054	0	0
AC106865.2	1.17	0.909	0.26	26.485	19.539	1.355	0.531	6.52339e+09	0	0
OSTC	1.287	1.033	0.254	30.258	22.894	1.322	0.531	6523308996	0	0
TIAL1	1.802	1.519	0.283	40.906	32.628	1.254	0.531	6523268527	0	0
NPHP3	1.217	0.959	0.258	27.999	20.942	1.337	0.531	6523032278	0	0
TAOK1	2.318	1.992	0.326	49.858	40.914	1.219	0.531	6.52298e+09	0	0
SUPT3H	2.169	1.851	0.318	44.513	36.516	1.219	0.531	6.52286e+09	0	0
BID	1.253	0.999	0.254	29.374	22.194	1.324	0.531	6522790981	0	0
GPS2	1.539	1.275	0.264	35.789	27.769	1.289	0.531	6.52264e+09	0	0
[truncated: 9,868 more rows]

## Sheet: ADAM_GPNMB|dn
featurekey	log2Mean	log2Mean_other	log2FC	percentage	percentage_other	percentage_fold_change	auroc	mwu_U	mwu_pval	mwu_qval
TMEM163	0.732	2.652	-1.92	14.543	43.733	0.333	0.34	4.17863e+09	0	0
SERPINB9	2.655	4.067	-1.411	53.461	68.35	0.782	0.347	4.26648e+09	0	0
PRKCA	2.256	3.613	-1.357	45.046	62.748	0.718	0.36	4423020647	0	0
HAMP	1.997	3.593	-1.596	39.24	55.382	0.709	0.366	4.49398e+09	0	0
SLC2A3	1.392	2.958	-1.567	27.357	47.561	0.575	0.373	4585256891	0	0
ST6GALNAC3	2.803	4.049	-1.246	51.719	66.216	0.781	0.374	4.59056e+09	0	0
CX3CR1	2.577	3.727	-1.15	51.283	63.613	0.806	0.374	4.59799e+09	0	0
LINC02712	0.628	1.897	-1.269	13.389	35.937	0.373	0.38	4663989863	0	0
PFKFB3	1.938	3.004	-1.066	41.354	55.608	0.744	0.386	4740432846	0	0
DENND3	3.471	4.163	-0.692	67.269	71.64	0.939	0.397	4879340893	0	0
ZFP36L1	4.249	4.798	-0.549	77.113	77.844	0.991	0.397	4.88095e+09	0	0
IER3	1.383	2.467	-1.084	30.173	45.369	0.665	0.397	4.88139e+09	0	0
MT-CO3	8.235	8.683	-0.448	98.194	97.946	1.003	0.398	4886020912	0	0
MEF2C	6.458	6.73	-0.272	96.181	93.931	1.024	0.4	4.9158e+09	0	0
ADAM28	4.879	5.253	-0.373	84.412	82.71	1.021	0.402	4.93376e+09	0	0
ITPR2	5.808	6.189	-0.381	91.018	89.607	1.016	0.403	4.94481e+09	0	0
LPAR6	4.406	4.945	-0.539	80.222	80.784	0.993	0.403	4946149263	0	0
C3	4.981	5.414	-0.433	84.696	84.453	1.003	0.403	4947362807	0	0
SLC2A5	3.344	4.001	-0.657	66.351	69.608	0.953	0.403	4948647632	0	0
NAV3	4.196	4.868	-0.671	72.301	76.424	0.946	0.404	4955906915	0	0
RUNX1	4.86	5.367	-0.508	82.801	83.084	0.997	0.404	4.96323e+09	0	0
GPR183	1.341	2.379	-1.038	28.942	42.547	0.68	0.407	4.99588e+09	0	0
ST6GAL1	5.745	6.037	-0.293	91.077	88.092	1.034	0.408	5006964915	0	0
MEF2A	6.542	6.697	-0.155	95.898	92.621	1.035	0.408	5008182390	0	0
SPATA13	2.827	3.477	-0.65	57.572	63.461	0.907	0.413	5076132614	0	0
TLN2	2.365	3.152	-0.787	47.532	57.723	0.823	0.414	5083718404	0	0
MAP3K8	1.64	2.485	-0.845	35.594	47.006	0.757	0.414	5.08545e+09	0	0
AC008691.1	0.456	1.42	-0.963	9.43	25.612	0.368	0.415	5096693348	0	0
IER2	0.913	1.868	-0.955	20.734	34.559	0.6	0.415	5098665404	0	0
MT-ATP6	8.755	9.113	-0.358	98.401	97.981	1.004	0.417	5117495457	0	0
BHLHE41	5.344	5.758	-0.414	85.677	87.067	0.984	0.418	5.13491e+09	0	0
P2RY12	3.182	3.798	-0.616	61.378	65.434	0.938	0.419	5.1446e+09	0	0
MT-CO1	8.514	8.888	-0.374	98.177	98.19	1	0.42	5161314498	0	0
ABCC4	3.219	3.76	-0.541	63.416	66.31	0.956	0.421	5.16468e+09	0	0
RASGEF1C	2.011	2.794	-0.783	40.326	49.65	0.812	0.422	5.18241e+09	0	0
MCF2L2	1.455	2.276	-0.821	31.556	42.424	0.744	0.422	5188019159	0	0
XBP1	1.498	2.299	-0.801	33.184	43.234	0.768	0.422	5188344879	0	0
GOLGA4	3.295	3.824	-0.529	64.938	65.662	0.989	0.423	5.1901e+09	0	0
WSB1	3.804	4.191	-0.388	73.206	72.658	1.008	0.423	5191591659	0	0
MKNK1	2.585	3.172	-0.587	54.354	59.705	0.91	0.423	5.19299e+09	0	0
CTNND1	3.066	3.582	-0.515	61.97	65.517	0.946	0.423	5197240323	0	0
ID2	2.04	2.831	-0.792	41.938	50.101	0.837	0.423	5198066654	0	0
SPATA6	1.999	2.716	-0.717	41.426	50.482	0.821	0.424	5205760282	0	0
NAIP	1.941	2.592	-0.651	42.369	50.963	0.831	0.425	5.2203e+09	0	0
TEX14	0.563	1.468	-0.905	12.179	25.593	0.476	0.426	5234569009	0	0
MRC1	1.296	2.065	-0.77	25.657	38.97	0.658	0.427	5245964297	0	0
SRGN	4.816	5.216	-0.401	79.257	78.036	1.016	0.427	5247263637	0	0
FOS	1.983	2.834	-0.851	39.316	46.599	0.844	0.428	5.25428e+09	0	0
CD69	0.815	1.721	-0.906	17.034	29.178	0.584	0.429	5.26996e+09	0	0
CEBPB	3.35	3.779	-0.43	64.938	65.921	0.985	0.43	5.2776e+09	0	0
ZSWIM6	4.052	4.39	-0.338	74.513	73.285	1.017	0.43	5277815114	0	0
IL1B	0.331	1.141	-0.81	7.527	20.625	0.365	0.431	5292477313	0	0
RHOB	1.081	1.887	-0.806	23.31	33.727	0.691	0.431	5292779645	0	0
PTPRE	4.05	4.402	-0.352	74.792	74.369	1.006	0.431	5292888674	0	0
SAT1	6.268	6.546	-0.278	93.564	92.099	1.016	0.431	5293234081	0	0
P2RY13	1.75	2.391	-0.641	38.001	46.282	0.821	0.431	5.29511e+09	0	0
ARHGAP12	3.016	3.433	-0.417	61.53	63.194	0.974	0.432	5309676370	0	0
RB1	4.584	4.795	-0.211	82.569	80.096	1.031	0.433	5.32187e+09	0	0
MROCKI	1.094	1.752	-0.658	24.87	35.24	0.706	0.434	5330761431	0	0
CPEB4	2.614	3.125	-0.511	53.927	56.423	0.956	0.436	5351637303	0	0
IL1RAP	1.346	1.981	-0.635	29.868	39.094	0.764	0.436	5.35682e+09	0	0
SRSF3	2.046	2.593	-0.547	44.999	49.956	0.901	0.437	5.36446e+09	0	0
LAP3	2.698	3.157	-0.459	55.335	57.825	0.957	0.437	5367098531	0	0
IDI1	0.904	1.596	-0.692	21.208	30.893	0.686	0.438	5.37817e+09	0	0
PPP6R2	2.341	2.831	-0.489	50.133	54.727	0.916	0.438	5384998766	0	0
CHST11	5.507	5.598	-0.091	89.335	84.47	1.058	0.439	5.38759e+09	0	0
LIMK2	0.654	1.284	-0.63	15.427	26.182	0.589	0.439	5388720352	0	0
BTG2	2.305	2.82	-0.516	48.814	52.497	0.93	0.439	5395213728	0	0
H2BC18	0.732	1.37	-0.638	16.814	27.182	0.619	0.44	5.40304e+09	0	0
ALOX5	2.673	3.128	-0.456	54.612	58.584	0.932	0.44	5405286045	0	0
CCDC26	1.058	1.78	-0.722	19.444	30.289	0.642	0.44	5.40601e+09	0	0
MT-CO2	7.954	8.175	-0.221	97.691	97.063	1.006	0.44	5.40689e+09	0	0
SEMA4D	1.338	1.903	-0.565	30	38.972	0.77	0.44	5408496790	0	0
HIVEP3	2.322	2.873	-0.551	46.416	52.508	0.884	0.44	5.40883e+09	0	0
BIN1	3.577	3.921	-0.344	68.055	67.983	1.001	0.44	5.40931e+09	0	0
TFRC	0.481	1.151	-0.67	11.291	22.14	0.51	0.44	5409798514	0	0
TNFRSF10D	1.04	1.697	-0.657	23.458	32.572	0.72	0.441	5410729498	0	0
USP53	2.933	3.412	-0.479	56.853	60.69	0.937	0.441	5420664652	0	0
CLEC9A	1.021	1.608	-0.586	22.891	32.689	0.7	0.442	5.42296e+09	0	0
ITGA9	1.137	1.719	-0.582	25.17	34.405	0.732	0.442	5.43147e+09	0	0
SNHG5	2.602	3.157	-0.555	51.859	55.467	0.935	0.443	5.43609e+09	0	0
SH3RF3	4.078	4.376	-0.298	73.168	71.899	1.018	0.443	5.44294e+09	0	0
CH25H	0.568	1.231	-0.663	12.742	22.851	0.558	0.443	5.4443e+09	0	0
PALD1	3.436	3.748	-0.312	67.315	67.214	1.002	0.444	5447279472	0	0
UBAC2	2.32	2.789	-0.468	49.562	52.932	0.936	0.444	5.4493e+09	0	0
ATP8B4	4.187	4.409	-0.222	76.433	74.687	1.023	0.444	5452721204	0	0
ETV6	4.751	4.878	-0.127	83.249	79.513	1.047	0.444	5.45301e+09	0	0
MNDA	1.845	2.369	-0.523	38.927	46.143	0.844	0.444	5454825180	0	0
TAL1	1.394	1.925	-0.531	31.886	39.147	0.815	0.444	5.45649e+09	0	0
FRMD4A	6.729	6.721	0.008	95.589	90.87	1.052	0.445	5461695346	0	0
SYNDIG1	3.451	3.915	-0.464	60.397	63.21	0.955	0.445	5.46299e+09	0	0
GADD45B	0.734	1.397	-0.664	16.353	25.568	0.64	0.445	5463621416	0	0
CYBB	3.645	3.92	-0.275	68.453	68.305	1.002	0.445	5466330227	0	0
MED12L	0.791	1.363	-0.572	18.311	27.597	0.664	0.445	5.46831e+09	0	0
AC243960.1	0.566	1.137	-0.571	13.41	23.169	0.579	0.446	5.47411e+09	0	0
ARHGAP25	2.979	3.358	-0.379	59.517	60.11	0.99	0.446	5476959059	0	0
AC010378.2	0.415	0.96	-0.544	9.798	19.804	0.495	0.447	5.48534e+09	0	0
CSF3R	2.718	3.094	-0.376	56.151	58.654	0.957	0.447	5.48547e+09	0	0
HRH2	1.158	1.683	-0.525	26.468	34.375	0.77	0.447	5.48574e+09	0	0
AL357522.1	2.05	2.54	-0.49	42.394	48.569	0.873	0.447	5488082501	0	0
ADGRG1	2.534	2.943	-0.409	52.303	56.26	0.93	0.447	5489835557	0	0
SPRED1	3.046	3.372	-0.327	60.722	60.716	1	0.447	5490588083	0	0
IRAK2	0.717	1.289	-0.572	16.463	25.542	0.645	0.447	5492961791	0	0
PPP1R10	1.713	2.223	-0.511	38.216	43.046	0.888	0.448	5.49696e+09	0	0
MT-CYB	8.222	8.411	-0.189	97.974	97.42	1.006	0.448	5497122766	0	0
IL4R	1.605	2.082	-0.477	35.971	42.025	0.856	0.448	5501742111	0	0
AC022217.3	0.579	1.212	-0.633	12.615	21.903	0.576	0.448	5.50265e+09	0	0
SIPA1L2	2.031	2.478	-0.447	43.498	47.905	0.908	0.449	5.51503e+09	0	0
C12orf75	1.76	2.232	-0.472	37.764	43.696	0.864	0.449	5516380591	0	0
H2BC8	0.405	0.966	-0.562	9.189	18.64	0.493	0.449	5520172856	0	0
NR4A2	0.387	0.973	-0.586	9.092	18.378	0.495	0.45	5.52184e+09	0	0
NABP1	1.284	1.769	-0.486	29.674	36.458	0.814	0.45	5522553820	0	0
PIM1	0.664	1.173	-0.509	15.664	24.358	0.643	0.45	5528935256	0	0
TRA2B	2.316	2.734	-0.418	50.011	51.703	0.967	0.45	5529656006	0	0
CSF1R	4.863	4.889	-0.025	84.996	80.461	1.056	0.45	5531790230	0	0
FAM157C	0.33	0.802	-0.472	7.87	17.431	0.452	0.45	5.53225e+09	0	0
CREM	1.46	1.994	-0.534	31.945	37.727	0.847	0.451	5533435413	0	0
ATF3	0.455	1.061	-0.606	10.268	19.182	0.535	0.451	5534550692	0	0
QKI	6.299	6.303	-0.004	94.549	91.147	1.037	0.451	5535584525	0	0
B3GNT5	1.894	2.369	-0.475	40.965	44.925	0.912	0.451	5.53966e+09	0	0
PLK2	0.314	0.869	-0.555	7.477	16.54	0.452	0.452	5.54622e+09	0	0
FSCN1	1.888	2.317	-0.43	40.919	45.455	0.9	0.452	5.547e+09	0	0
EML4	2.84	3.153	-0.313	58.003	58.805	0.986	0.452	5.54701e+09	0	0
SLCO2B1	4.91	4.997	-0.087	84.67	81.135	1.044	0.452	5.54824e+09	0	0
TANC1	0.935	1.428	-0.492	20.239	28.722	0.705	0.452	5.54857e+09	0	0
AL163541.1	3.031	3.603	-0.572	48.053	54.676	0.879	0.452	5548979761	0	0
KHDRBS3	2.589	2.995	-0.406	51.512	53.957	0.955	0.452	5.55037e+09	0	0
RNF149	3.004	3.272	-0.268	61.238	60.124	1.019	0.452	5.55111e+09	0	0
SRGAP2	6.109	6.115	-0.006	93.602	89.497	1.046	0.452	5.55118e+09	0	0
ADGRB3	0.374	0.881	-0.507	7.46	16.896	0.441	0.452	5552684403	0	0
TNF	0.424	1.024	-0.6	8.593	17.646	0.487	0.452	5553853132	0	0
FOSB	0.121	0.645	-0.524	2.918	12.281	0.238	0.452	5.55401e+09	0	0
PLAC8	0.383	0.873	-0.49	8.28	17.516	0.473	0.452	5557190923	0	0
CCL2	0.079	0.605	-0.526	1.827	11.216	0.163	0.453	5558340251	0	0
SLC20A1	0.811	1.347	-0.536	19.106	26.596	0.718	0.453	5.55923e+09	0	0
NFKBIZ	1.057	1.595	-0.538	23.576	30.459	0.774	0.453	5.56302e+09	0	0
PTPN2	2.736	3.036	-0.3	56.375	56.042	1.006	0.453	5.56545e+09	0	0
BACH1	3.486	3.717	-0.23	67.083	65.894	1.018	0.454	5.5708e+09	0	0
AC011139.1	0.165	0.621	-0.456	3.743	12.905	0.29	0.454	5.57126e+09	0	0
EXT1	0.64	1.117	-0.477	13.549	22.349	0.606	0.454	5571964590	0	0
AMD1	1.584	2.041	-0.458	36.013	40.389	0.892	0.454	5572218933	0	0
SOCS3	0.144	0.607	-0.464	3.442	12.524	0.275	0.454	5.57304e+09	0	0
LINC02057	0.304	0.767	-0.463	6.902	15.857	0.435	0.454	5574240785	0	0
CHCHD7	1.372	1.811	-0.439	31.645	36.895	0.858	0.454	5.57565e+09	0	0
LINC02742	0.421	0.901	-0.48	9.244	17.959	0.515	0.454	5.5801e+09	0	0
H3-3B	4.204	4.421	-0.218	74.373	72.714	1.023	0.455	5.58903e+09	0	0
NR4A1	0.226	0.733	-0.507	5.35	13.966	0.383	0.455	5.58909e+09	0	0
IPCEF1	3.84	4.133	-0.294	68.36	68.626	0.996	0.455	5590547368	0	0
RGS16	0.893	1.425	-0.532	18.878	26.303	0.718	0.455	5592133197	0	0
EIF4A3	1.002	1.567	-0.565	23.331	29.383	0.794	0.455	5.59407e+09	0	0
CYTH4	1.893	2.269	-0.376	42.12	45.661	0.922	0.456	5595746263	0	0
OAT	0.78	1.334	-0.554	18.053	24.96	0.723	0.456	5.59686e+09	0	0
REL	3.335	3.55	-0.215	66.3	64.026	1.036	0.456	5598931952	0	0
DDX21	1.778	2.179	-0.401	39.265	42.55	0.923	0.456	5602883442	0	0
MGAT4A	4.432	4.501	-0.069	80.036	76.023	1.053	0.456	5604116042	0	0
AP000331.1	0.757	1.196	-0.439	17.761	25.225	0.704	0.457	5607599666	0	0
AC025164.1	1.108	1.63	-0.522	24.062	30.255	0.795	0.457	5610916452	0	0
ERC2	0.918	1.362	-0.444	19.153	26.997	0.709	0.457	5.61459e+09	0	0
MARCHF3	1.601	2.024	-0.423	34.178	39.339	0.869	0.457	5.61838e+09	0	0
EZR	0.823	1.267	-0.444	19.821	26.518	0.747	0.457	5618746224	0	0
AL390957.1	0.464	0.944	-0.48	10.91	18.598	0.587	0.458	5619944620	0	0
JUN	2.254	2.816	-0.562	43.574	44.165	0.987	0.458	5.62309e+09	0	0
WDFY3	3.515	3.663	-0.148	68.656	65.349	1.051	0.458	5.62397e+09	0	0
PPP1R15A	1.216	1.769	-0.553	25.352	30.677	0.826	0.458	5.62405e+09	0	0
DSE	1.782	2.166	-0.384	38.643	42.601	0.907	0.458	5.62566e+09	0	0
VMP1	3.087	3.297	-0.21	62.596	60.479	1.035	0.458	5.6275e+09	0	0
MIR646HG	1.602	2.035	-0.434	32.524	38.482	0.845	0.458	5.63096e+09	0	0
AC120193.1	2.162	2.538	-0.376	45.088	47.246	0.954	0.459	5.63448e+09	0	0
NASP	1.681	2.049	-0.368	37.908	41.631	0.911	0.459	5637403635	0	0
CD93	0.36	0.75	-0.39	8.716	16.547	0.527	0.459	5637869968	0	0
TMEM176B	2.167	2.561	-0.394	42.885	48.652	0.881	0.459	5638253023	0	0
CECR2	0.351	0.788	-0.437	7.988	15.743	0.507	0.459	5638497981	0	0
MIR222HG	0.637	1.067	-0.43	14.454	21.795	0.663	0.459	5.63884e+09	0	0
PSTPIP2	1.011	1.43	-0.419	22.586	29.088	0.776	0.459	5640618731	0	0
GNG7	3.425	3.607	-0.182	67.67	65.935	1.026	0.459	5641074685	0	0
RGS2	1.088	1.61	-0.522	23.157	28.628	0.809	0.459	5.64172e+09	0	0
FAM241A	0.235	0.688	-0.452	5.599	13.38	0.418	0.459	5.64276e+09	0	0
PTPN1	1.155	1.565	-0.41	26.815	32.13	0.835	0.459	5.64309e+09	0	0
IKZF2	0.637	1.046	-0.409	14.404	21.786	0.661	0.46	5.64384e+09	0	0
NAMPT	1.197	1.7	-0.503	26.591	31.468	0.845	0.46	5.64544e+09	0	0
IRF8	2.173	2.511	-0.339	46.518	48.029	0.969	0.46	5645954936	0	0
EGR1	0.152	0.606	-0.453	3.611	11.404	0.317	0.46	5.64907e+09	0	0
NET1	0.246	0.687	-0.44	5.908	13.508	0.437	0.46	5.65244e+09	0	0
CSKMT	0.448	0.923	-0.475	10.505	17.634	0.596	0.46	5652499094	0	0
CLEC7A	2.404	2.702	-0.298	50.624	52.062	0.972	0.46	5.65302e+09	0	0
TNFSF10	0.818	1.215	-0.397	19.453	25.982	0.749	0.46	5653156206	0	0
PCNX2	2.572	2.854	-0.282	52.95	54.211	0.977	0.46	5654001347	0	0
GRB2	4.116	4.141	-0.025	76.995	72.531	1.062	0.46	5.65435e+09	0	0
CDKN1A	1.041	1.488	-0.447	23.174	28.621	0.81	0.461	5.65638e+09	0	0
SLC38A2	2.683	3.006	-0.323	55.119	54.588	1.01	0.461	5.65985e+09	0	0
CYCS	1.351	1.787	-0.436	30.93	34.641	0.893	0.461	5.66102e+09	0	0
TBC1D14	2.722	3.01	-0.288	54.464	55.955	0.973	0.461	5.66306e+09	0	0
S100A8	0.46	0.951	-0.491	9.773	16.918	0.578	0.461	5664602732	0	0
PPA1	1.028	1.441	-0.413	23.978	28.976	0.828	0.462	5.66887e+09	0	0
PLAT	0.138	0.505	-0.366	3.294	10.85	0.304	0.462	5.67098e+09	0	0
EMB	1.103	1.47	-0.367	24.823	31.076	0.799	0.462	5.67296e+09	0	0
CEACAM21	0.547	0.931	-0.385	13.131	20.013	0.656	0.462	5.67342e+09	0	0
SUCNR1	0.126	0.529	-0.403	3.074	10.544	0.292	0.462	5673511532	0	0
RHOH	0.555	0.947	-0.392	12.75	19.738	0.646	0.462	5674280885	0	0
GSTM2	0.684	1.072	-0.388	16.205	22.697	0.714	0.462	5.67504e+09	0	0
MARCHF1	3.658	3.77	-0.113	69.476	65.91	1.054	0.462	5.67685e+09	0	0
H2BC15	0.415	0.86	-0.445	9.456	16.34	0.579	0.462	5679713431	0	0
C4orf19	0.344	0.705	-0.361	7.798	15.071	0.517	0.463	5.68228e+09	0	0
IFRD1	1.371	1.836	-0.464	30.71	34.015	0.903	0.463	5682585373	0	0
SH3TC1	2.217	2.502	-0.285	48.095	49.85	0.965	0.463	5.68301e+09	0	0
SNHG15	0.455	0.829	-0.374	11.206	17.974	0.623	0.463	5684744115	0	0
RIPK1	1.342	1.757	-0.416	30.165	34.298	0.879	0.463	5684909820	0	0
CD14	3.845	4.059	-0.213	66.33	63.529	1.044	0.463	5.68498e+09	0	0
SP140	0.932	1.316	-0.384	21.204	27.084	0.783	0.463	5.68801e+09	0	0
CKS2	0.41	0.846	-0.436	9.735	16.346	0.596	0.463	5689871295	0	0
MYLIP	0.643	1.088	-0.444	15.063	21.077	0.715	0.463	5691098382	0	0
HEATR5B	2.189	2.479	-0.29	46.945	48.534	0.967	0.464	5.69324e+09	0	0
HTRA1	2.465	2.732	-0.267	50.687	51.508	0.984	0.464	5694153764	0	0
LINC02649	0.679	1.053	-0.374	15.325	21.878	0.701	0.464	5.69452e+09	0	0
JUNB	1.634	2.014	-0.38	35.658	38.551	0.925	0.464	5695820225	0	0
AL499604.1	0.284	0.699	-0.415	6.546	13.415	0.488	0.464	5696876474	0	0
GRID2	3.124	3.575	-0.45	47.317	51.482	0.919	0.464	5.69756e+09	0	0
ATP2B1-AS1	0.494	0.9	-0.406	11.498	17.937	0.641	0.464	5.69976e+09	0	0
PRDM11	0.347	0.723	-0.376	8.107	14.832	0.547	0.464	5.70272e+09	0	0
KCNQ3	4.17	4.344	-0.173	72.098	70.263	1.026	0.464	5.70301e+09	0	0
RHBDF2	4.374	4.406	-0.032	80.966	76.738	1.055	0.464	5703777280	0	0
HCK	2.53	2.762	-0.232	53.461	53.488	1	0.464	5704258833	0	0
CEMIP2	0.728	1.135	-0.407	16.285	22.116	0.736	0.465	5710029520	0	0
TNFRSF13C	0.379	0.719	-0.34	9.206	15.81	0.582	0.465	5.71047e+09	0	0
DCTN4	1.971	2.269	-0.298	43.299	45.103	0.96	0.465	5.714e+09	0	0
SP100	4.145	4.161	-0.016	77.08	72.688	1.06	0.465	5.71591e+09	0	0
BCAS2	0.946	1.428	-0.482	20.899	25.772	0.811	0.465	5.71629e+09	0	0
CROCC	0.692	1.081	-0.389	15.964	21.734	0.735	0.466	5.71714e+09	0	0
AL627171.2	0.779	1.164	-0.386	17.672	23.257	0.76	0.466	5721817380	0	0
ITGAM	1.867	2.156	-0.29	41.185	43.68	0.943	0.466	5.72383e+09	0	0
PLEKHG5	0.173	0.491	-0.319	4.149	10.82	0.383	0.466	5.72443e+09	0	0
H3C12	0.28	0.684	-0.404	6.284	12.702	0.495	0.466	5726695837	0	0
HNRNPDL	3.628	3.727	-0.1	71.1	68.153	1.043	0.466	5.72852e+09	0	0
C9orf72	1.762	2.084	-0.322	39.109	41.13	0.951	0.467	5.73003e+09	0	0
AC005759.1	0.255	0.635	-0.38	5.806	12.226	0.475	0.467	5.73006e+09	0	0
H2BC11	0.438	0.851	-0.413	9.874	15.886	0.622	0.467	5731170567	0	0
AC131944.1	1.9	2.316	-0.416	35.015	38.432	0.911	0.467	5.73374e+09	0	0
PTK2	1.965	2.259	-0.294	41.608	44.14	0.943	0.467	5734310874	0	0
CDH23	0.551	0.888	-0.337	13.021	18.985	0.686	0.467	5734796247	0	0
SMIM35	0.216	0.554	-0.338	5.075	11.481	0.442	0.467	5.73533e+09	0	0
AL118516.1	0.708	1.112	-0.404	15.621	21.05	0.742	0.467	5737685275	0	0
SLC7A5	1.057	1.427	-0.371	23.009	27.919	0.824	0.467	5737877520	0	0
OTULINL	2.731	2.909	-0.178	56.946	55.762	1.021	0.467	5.73795e+09	0	0
RAPGEF6	2.951	3.113	-0.161	60.075	58.29	1.031	0.467	5738801624	0	0
H2BC5	1.071	1.493	-0.422	23.415	27.474	0.852	0.467	5.73895e+09	0	0
GOLGA8A	0.879	1.22	-0.341	20.366	25.494	0.799	0.467	5739093563	0	0
ANKRD22	0.537	0.859	-0.322	12.213	18.364	0.665	0.467	5740715348	0	0
CSF2RA	3.584	3.681	-0.097	69.112	65.329	1.058	0.467	5.74117e+09	0	0
INPP5D	4.539	4.509	0.03	81.782	76.187	1.073	0.468	5742580058	0	0
H2BC4	0.279	0.643	-0.364	6.644	12.734	0.522	0.468	5.74475e+09	0	0
TLR10	0.628	0.945	-0.317	14.915	20.605	0.724	0.468	5.74623e+09	0	0
PLTP	0.758	1.121	-0.363	17.288	22.448	0.77	0.468	5748180697	0	0
FILIP1L	1.082	1.427	-0.344	24.375	28.895	0.844	0.468	5749640883	0	0
CCNL1	2.139	2.386	-0.247	47.131	47.18	0.999	0.468	5.74989e+09	0	0
AL451085.1	0.185	0.53	-0.345	4.322	10.507	0.411	0.468	5749952122	0	0
AC008892.1	0.824	1.192	-0.368	18.641	23.688	0.787	0.468	5750285509	0	0
PLCB2	1.216	1.531	-0.315	27.839	32.052	0.869	0.468	5751479954	0	0
SOX4	0.683	1.083	-0.401	15.232	20.448	0.745	0.468	5751642701	0	0
WNT5B	0.478	0.845	-0.368	11.02	16.676	0.661	0.468	5.75263e+09	0	0
GLUL	2.779	2.982	-0.203	56.684	53.89	1.052	0.468	5.75345e+09	0	0
GCH1	0.322	0.685	-0.364	7.582	13.464	0.563	0.469	5.75417e+09	0	0
C1RL	0.498	0.794	-0.296	11.706	17.678	0.662	0.469	5.7544e+09	0	0
NCK2	3.85	3.945	-0.094	71.303	68.253	1.045	0.469	5756838143	0	0
MT-ND1	6.813	6.889	-0.076	94.655	93.282	1.015	0.469	5.75898e+09	0	0
SRSF7	2.668	2.871	-0.203	56.455	54.555	1.035	0.469	5758987057	0	0
MED29	0.707	1.083	-0.376	16.505	21.438	0.77	0.469	5759187622	0	0
PPP1R3C	0.404	0.823	-0.419	8.301	14.059	0.59	0.469	5760890441	0	0
AC103591.3	0.18	0.5	-0.32	4.212	10.256	0.411	0.469	5.76114e+09	0	0
PPARD	1.96	2.229	-0.27	42.01	44.11	0.952	0.469	5.7628e+09	0	0
BTAF1	1.885	2.146	-0.261	41.523	43.374	0.957	0.469	5.7629e+09	0	0
TIAM1	2.349	2.595	-0.246	48.218	49.256	0.979	0.469	5.76368e+09	0	0
AC009950.1	0.521	0.826	-0.304	12.412	18.009	0.689	0.469	5764662560	0	0
ZNF608	0.246	0.547	-0.302	5.62	11.603	0.484	0.469	5.76516e+09	0	0
CBR3-AS1	0.568	0.939	-0.371	13.372	18.5	0.723	0.469	5.76553e+09	0	0
ERN1	0.702	1.08	-0.378	16.298	21.053	0.774	0.469	5765995616	0	0
TLE4	1.86	2.155	-0.295	39.595	41.939	0.944	0.47	5.76658e+09	0	0
MT-ND3	7.95	8.028	-0.078	97.683	96.748	1.01	0.47	5.76703e+09	0	0
AC046195.1	0.542	0.878	-0.336	12.864	18.186	0.707	0.47	5.76706e+09	0	0
HCG22	0.244	0.58	-0.336	5.506	11.339	0.486	0.47	5.76954e+09	0	0
GAREM1	1.736	2.024	-0.289	37.104	39.621	0.936	0.47	5772104939	0	0
SRGAP1	3.894	4.001	-0.106	70.762	68.14	1.038	0.47	5.7731e+09	0	0
SIAH2-AS1	0.235	0.574	-0.339	5.54	11.249	0.492	0.47	5.7744e+09	0	0
TMIGD2	0.241	0.511	-0.27	5.937	11.753	0.505	0.47	5.77562e+09	0	0
TSPYL2	0.335	0.692	-0.357	7.806	13.28	0.588	0.47	5777204894	0	0
OSBPL6	0.665	0.969	-0.305	15.067	20.331	0.741	0.471	5.77855e+09	0	0
AL592429.2	0.25	0.574	-0.324	5.624	11.318	0.497	0.471	5778779797	0	0
TESC	0.347	0.631	-0.285	8.373	13.967	0.599	0.471	5780966615	0	0
LINC01091	0.697	1.023	-0.326	14.666	19.943	0.735	0.471	5.7812e+09	0	0
PHACTR1	1.272	1.59	-0.317	27.564	31.33	0.88	0.471	5781691639	0	0
SLC25A19	0.54	0.834	-0.294	13.109	18.244	0.719	0.471	5.78499e+09	0	0
TNFRSF10C	0.24	0.563	-0.324	5.684	11.23	0.506	0.471	5785691357	0	0
FPR1	1.796	2.058	-0.262	38.977	40.086	0.972	0.471	5.7873e+09	0	0
MIR31HG	0.385	0.665	-0.28	8.153	13.84	0.589	0.471	5.78796e+09	0	0
IL6ST	4.522	4.545	-0.023	79.981	76.413	1.047	0.471	5789608878	0	0
PRKD3	1.854	2.094	-0.24	40.893	42.406	0.964	0.471	5789929851	0	0
AC020911.2	0.121	0.412	-0.291	2.964	8.572	0.346	0.471	5790023594	0	0
PTPN14	0.353	0.639	-0.286	7.963	13.472	0.591	0.471	5790073835	0	0
FAM168A	2.376	2.579	-0.203	49.626	49.618	1	0.471	5790214776	0	0
DUSP1	1.7	2.06	-0.36	34.533	36.158	0.955	0.471	5.79046e+09	0	0
MTHFD2	1.577	1.859	-0.282	35.586	37.516	0.949	0.472	5791815940	0	0
DNM2	2.062	2.285	-0.224	45.194	45.953	0.983	0.472	5.79224e+09	0	0
H2BC7	0.304	0.626	-0.322	7.02	12.345	0.569	0.472	5.79365e+09	0	0
MCL1	1.237	1.534	-0.296	29.027	31.719	0.915	0.472	5794715952	0	0
MIR181A1HG	0.932	1.249	-0.317	20.447	24.819	0.824	0.472	5.79505e+09	0	0
DAGLB	1.22	1.504	-0.284	28.219	31.607	0.893	0.472	5.79572e+09	0	0
BCL6	1.331	1.629	-0.299	29.361	32.437	0.905	0.472	5.79619e+09	0	0
GZF1	0.3	0.6	-0.299	7.565	12.793	0.591	0.472	5796211507	0	0
AC008014.1	0.577	0.888	-0.31	12.217	17.406	0.702	0.472	5796379095	0	0
SSPN	1.087	1.385	-0.298	24.544	28.386	0.865	0.472	5.79791e+09	0	0
POLR2A	0.75	1.078	-0.328	17.799	22.076	0.806	0.472	5.79883e+09	0	0
TUBA1C	1.013	1.371	-0.359	23.348	26.592	0.878	0.472	5.7997e+09	0	0
AC079015.1	1.4	1.679	-0.279	31.023	33.833	0.917	0.472	5.80039e+09	0	0
AL627171.1	0.231	0.534	-0.303	5.396	10.704	0.504	0.472	5802093597	0	0
CBX4	0.54	0.853	-0.313	13.224	17.864	0.74	0.472	5.80223e+09	0	0
LINC02256	1.307	1.611	-0.304	29.729	32.416	0.917	0.472	5.80289e+09	0	0
INSIG1	0.244	0.588	-0.344	5.882	11.049	0.532	0.473	5803412259	0	0
AC012447.1	0.155	0.468	-0.313	3.556	8.909	0.399	0.473	5804210040	0	0
GIPC2	0.189	0.497	-0.308	4.495	9.804	0.459	0.473	5804481799	0	0
PDE4D	0.352	0.648	-0.296	7.422	12.69	0.585	0.473	5805681043	0	0
AL021155.5	0.147	0.434	-0.288	3.396	8.728	0.389	0.473	5807108367	0	0
SRGAP2-AS1	0.794	1.072	-0.278	18.941	23.204	0.816	0.473	5808188708	0	0
AL008633.1	1.147	1.449	-0.303	22.548	27.167	0.83	0.473	5.80922e+09	0	0
NFKBID	0.705	1.013	-0.309	16.645	20.844	0.799	0.473	5809588922	0	0
ARHGAP26	5.557	5.416	0.141	89.66	83.168	1.078	0.473	5812374907	2.8026e-44	1.1911e-43
MIR503HG	0.62	0.907	-0.287	14.391	19.048	0.756	0.473	5.81238e+09	0	0
PLA2G4A	2.19	2.406	-0.216	46.547	46.852	0.993	0.473	5812605797	0	0
GCA	1.819	2.035	-0.216	40.796	41.393	0.986	0.473	5.81321e+09	0	0
ADAMTSL4-AS1	0.226	0.529	-0.303	5.438	10.53	0.516	0.473	5813791812	0	0
AC018754.1	0.252	0.588	-0.336	5.218	10.362	0.504	0.473	5814145174	0	0
SPTLC2	3.751	3.787	-0.036	71.176	67.398	1.056	0.473	5.81436e+09	4.2039e-45	1.82169e-44
ARHGAP4	1.37	1.622	-0.252	31.585	34.472	0.916	0.473	5.81462e+09	0	0
SREBF2-AS1	0.139	0.427	-0.288	3.235	8.436	0.383	0.473	5.81515e+09	0	0
MAILR	0.802	1.093	-0.291	18.205	22.521	0.808	0.474	5815307513	0	0
AC007952.4	0.123	0.38	-0.257	3.002	8.169	0.368	0.474	5.8187e+09	0	0
AC024145.1	0.527	0.795	-0.267	12.509	17.252	0.725	0.474	5.81886e+09	0	0
NCMAP	0.141	0.397	-0.256	3.315	8.486	0.391	0.474	5819046553	0	0
FOXN3	5.767	5.616	0.151	91.483	85.183	1.074	0.474	5819501973	2.12016e-42	8.79735e-42
F13A1	0.478	0.796	-0.317	9.857	14.711	0.67	0.474	5820263610	0	0
LINC01128	0.321	0.593	-0.272	8.009	12.832	0.624	0.474	5.82232e+09	0	0
IL17RA	2.94	3.033	-0.092	60.321	57.055	1.057	0.474	5.82262e+09	7.00649e-45	2.94273e-44
EIF4G3	3.899	3.882	0.017	73.472	68.295	1.076	0.474	5823257697	1.31442e-42	5.47347e-42
CABYR	0.155	0.438	-0.283	3.679	8.705	0.423	0.474	5824054591	0	0
ACSS2	0.564	0.851	-0.287	13.418	17.82	0.753	0.474	5824951772	0	0
BIN2	1.658	1.893	-0.235	36.85	38.786	0.95	0.474	5825188906	0	0
IGSF21	2.82	2.992	-0.172	55.889	56.147	0.995	0.474	5825305385	1.96182e-44	8.40779e-44
YME1L1	1.41	1.692	-0.281	32.182	34.076	0.944	0.474	5826788346	0	0
NPC1	1.437	1.687	-0.25	32.448	34.792	0.933	0.474	5827026996	0	0
LINC00910	0.188	0.464	-0.276	4.504	9.449	0.477	0.474	5.82714e+09	0	0
THBD	0.076	0.322	-0.246	1.873	6.918	0.271	0.475	5.8281e+09	0	0
H2BC21	0.365	0.634	-0.269	8.648	13.396	0.646	0.475	5.82816e+09	0	0
WLS	0.549	0.811	-0.262	13.05	17.556	0.743	0.475	5828962188	0	0
ANK2	0.81	1.083	-0.274	17.376	21.775	0.798	0.475	5.82939e+09	0	0
MDM4	1.978	2.178	-0.2	43.578	44.441	0.981	0.475	5831911835	0	0
EPB41L2	6.516	6.453	0.063	95.632	92.594	1.033	0.475	5832562381	4.63988e-39	1.83066e-38
CREB5	0.205	0.471	-0.266	4.741	9.616	0.493	0.475	5833303102	0	0
Z99127.4	0.223	0.503	-0.279	5.282	10.084	0.524	0.475	5.8335e+09	0	0
SIPA1L1	2.126	2.358	-0.232	43.456	44.13	0.985	0.475	5834362711	0	0
NEDD9	1.173	1.457	-0.284	26.194	29.13	0.899	0.475	5834589174	0	0
MYO1G	0.106	0.333	-0.226	2.63	7.55	0.348	0.475	5.83589e+09	0	0
MT-ATP8	3.452	3.58	-0.128	65.374	64.151	1.019	0.475	5838277648	2.11017e-39	8.37858e-39
FCHSD2	4.693	4.581	0.112	82.328	75.617	1.089	0.475	5839439660	6.64128e-38	2.57621e-37
PMAIP1	0.218	0.505	-0.287	5.311	9.948	0.534	0.476	5840314683	0	0
AC009432.2	0.08	0.323	-0.243	1.687	6.542	0.258	0.476	5.8418e+09	0	0
RANBP9	2.065	2.26	-0.196	44.657	44.628	1.001	0.476	5841856111	5.32493e-44	2.25609e-43
ADGRG5	0.066	0.285	-0.219	1.594	6.434	0.248	0.476	5.84243e+09	0	0
GNG10	1.809	2.008	-0.199	40.529	40.257	1.007	0.476	5843219406	0	0
FUS	2.742	2.836	-0.094	57.741	55.47	1.041	0.476	5.84441e+09	1.50413e-39	5.99833e-39
GRAMD1A	1.27	1.52	-0.251	29.429	31.553	0.933	0.476	5.84487e+09	0	0
LINC01001	0.343	0.574	-0.231	8.064	12.724	0.634	0.476	5.84498e+09	0	0
RASSF8	3.011	3.147	-0.136	57.914	56.161	1.031	0.476	5.84544e+09	3.9947e-39	1.57899e-38
GEM	0.147	0.443	-0.296	3.277	7.923	0.414	0.476	5848498822	0	0
IL1A	0.13	0.379	-0.249	3.151	7.816	0.403	0.476	5.8488e+09	0	0
AL512603.2	0.134	0.385	-0.25	3.222	7.88	0.409	0.476	5.84887e+09	0	0
VEGFA	0.343	0.603	-0.259	8.212	12.625	0.65	0.476	5.84932e+09	0	0
AC091271.1	0.191	0.46	-0.268	4.428	9.029	0.49	0.476	5849483828	0	0
HIF1A-AS3	1.598	1.88	-0.282	33.772	35.357	0.955	0.476	5849629791	0	0
CAMK2D	2.516	2.673	-0.157	51.423	50.616	1.016	0.476	5849805961	1.57605e-39	6.28304e-39
HLA-DQA1	2.335	2.54	-0.205	46.585	46.894	0.993	0.476	5.85071e+09	1.32065e-40	5.34932e-40
GPR132	0.479	0.733	-0.254	11.384	15.615	0.729	0.476	5.85118e+09	0	0
HK2	1.078	1.332	-0.254	24.659	27.717	0.89	0.476	5.85125e+09	0	0
AFMID	0.448	0.731	-0.283	10.466	14.665	0.714	0.476	5.85126e+09	0	0
HIVEP2	0.46	0.709	-0.249	10.433	14.811	0.704	0.476	5851341352	0	0
TMEM131L	1.156	1.399	-0.243	25.563	28.957	0.883	0.476	5851622697	0	0
IKZF1	3.541	3.557	-0.017	68.554	63.821	1.074	0.477	5.85247e+09	5.68038e-36	2.13475e-35
MLXIPL	1.318	1.549	-0.231	30.088	32.675	0.921	0.477	5852740894	0	0
EZH2	0.254	0.506	-0.253	6.102	10.575	0.577	0.477	5.85281e+09	0	0
RGS18	0.965	1.209	-0.244	22.316	25.729	0.867	0.477	5.8541e+09	0	0
RUNX2	2.764	2.898	-0.134	55.753	54.429	1.024	0.477	5.85481e+09	3.38951e-37	1.2989e-36
STING1	0.574	0.803	-0.228	14.116	18.17	0.777	0.477	5.85615e+09	0	0
IFI16	4.542	4.46	0.083	82.01	76.693	1.069	0.477	5.8565e+09	7.24123e-34	2.64167e-33
PRKCA-AS1	0.197	0.415	-0.219	4.58	9.143	0.501	0.477	5.85694e+09	0	0
MLKL	0.684	0.943	-0.259	15.829	19.647	0.806	0.477	5857020136	0	0
TLR2	3.843	3.843	0	71.184	66.636	1.068	0.477	5.85714e+09	1.59091e-34	5.85453e-34
NR4A3	0.092	0.361	-0.269	2.178	6.708	0.325	0.477	5858066813	0	0
MRC2	0.819	1.061	-0.242	18.814	22.529	0.835	0.477	5.85828e+09	0	0
ZDHHC19	0.099	0.325	-0.226	2.449	6.983	0.351	0.477	5858521937	0	0
AC011586.2	0.514	0.825	-0.311	8.792	13.171	0.668	0.477	5.85876e+09	0	0
CHASERR	2.036	2.225	-0.189	45.025	44.431	1.013	0.477	5858761143	1.97861e-39	7.85881e-39
AL691403.1	0.233	0.489	-0.256	5.358	9.771	0.548	0.477	5859130468	0	0
ZNF490	0.825	1.085	-0.26	19.351	22.667	0.854	0.477	5859763201	0	0
FNBP4	2.236	2.39	-0.154	48.628	47.996	1.013	0.477	5.86011e+09	1.00205e-37	3.87627e-37
STAT3	3.16	3.218	-0.058	63.864	60.152	1.062	0.477	5860262586	1.06933e-34	3.93884e-34
RPL22L1	1.282	1.525	-0.242	29.513	31.229	0.945	0.477	5.86129e+09	0	0
TRIM22	2.14	2.296	-0.156	46.78	46.127	1.014	0.477	5.86135e+09	4.50496e-38	1.74951e-37
EEIG2	1.717	1.923	-0.206	37.844	38.882	0.973	0.477	5.86275e+09	4.23332e-41	1.7265e-40
Z93930.2	0.611	0.857	-0.246	14.048	17.937	0.783	0.477	5864255746	0	0
TBC1D8	1.28	1.523	-0.244	27.813	30.392	0.915	0.478	5864460196	0	0
NUMB	3.66	3.619	0.042	71.819	66.134	1.086	0.478	5865181242	9.72925e-33	3.48112e-32
ERRFI1	0.215	0.472	-0.256	5.058	9.366	0.54	0.478	5.86521e+09	0	0
PIK3AP1	2.537	2.655	-0.119	53.284	51.322	1.038	0.478	5.86547e+09	2.3376e-35	8.70913e-35
PER3	0.534	0.779	-0.245	12.395	16.321	0.759	0.478	5866539041	0	0
EMC1-AS1	0.435	0.719	-0.284	10.306	14.219	0.725	0.478	5.8668e+09	0	0
USP36	0.705	0.956	-0.251	16.653	20.175	0.825	0.478	5.867e+09	0	0
RAB11A	2.257	2.407	-0.149	48.649	47.576	1.023	0.478	5867504306	5.52735e-36	2.0779e-35
ADAMTSL2	0.728	0.964	-0.236	16.725	20.395	0.82	0.478	5.86802e+09	0	0
AP001160.1	0.221	0.489	-0.268	5.037	9.292	0.542	0.478	5868276650	0	0
PCBP3	0.201	0.423	-0.222	4.698	9.024	0.521	0.478	5868687230	0	0
AC020916.1	0.342	0.597	-0.255	8.356	12.395	0.674	0.478	5868853764	0	0
CA8	0.515	0.757	-0.243	10.729	14.917	0.719	0.478	5.86921e+09	0	0
ARL4D	0.159	0.415	-0.256	3.781	8.039	0.47	0.478	5.87065e+09	0	0
ZEB1	1.072	1.311	-0.24	22.417	25.909	0.865	0.478	5871018853	0	0
SERPINB9P1	0.294	0.513	-0.219	7.1	11.287	0.629	0.478	5871525875	0	0
CLK1	2.262	2.462	-0.2	48.251	45.965	1.05	0.478	5871631636	1.77575e-35	6.62523e-35
KLHL15	0.204	0.451	-0.247	4.948	9.152	0.541	0.478	5.87184e+09	0	0
INTS6	1.589	1.823	-0.234	34.664	35.959	0.964	0.478	5.87184e+09	2.70779e-40	1.09232e-39
CKB	0.19	0.402	-0.212	4.694	8.941	0.525	0.478	5872729593	0	0
H2AC6	3.28	3.42	-0.14	60.253	55.778	1.08	0.478	5.87456e+09	3.68578e-32	1.30539e-31
SLC25A37	3.721	3.761	-0.04	70.965	67.675	1.049	0.478	5875486006	2.5506e-30	8.77937e-30
PREX1	4.124	4.1	0.024	76.454	72.106	1.06	0.478	5876018921	7.47143e-30	2.54954e-29
KLF4	0.081	0.308	-0.226	2.034	6.277	0.324	0.478	5.87639e+09	0	0
FDFT1	0.739	0.998	-0.259	17.689	20.794	0.851	0.478	5876586942	0	0
LINC00996	0.041	0.259	-0.219	0.918	5.177	0.177	0.479	5878131400	0	0
IER5	1.234	1.556	-0.322	27.285	28.448	0.959	0.479	5878189666	1.54143e-44	6.5861e-44
ANKS1A	3.535	3.535	0.001	68.546	63.57	1.078	0.479	5.87858e+09	4.50947e-30	1.5457e-29
CACNB4	1.409	1.638	-0.229	30.27	32.343	0.936	0.479	5878584981	6.46083e-41	2.62952e-40
GPR84	0.263	0.474	-0.211	6.546	10.634	0.616	0.479	5878702210	0	0
TENT5C	0.07	0.307	-0.237	1.696	5.89	0.288	0.479	5.87989e+09	0	0
UBE2S	0.338	0.596	-0.258	8.69	12.423	0.7	0.479	5.88054e+09	0	0
KLHL2	1.326	1.538	-0.212	30.19	32.093	0.941	0.479	5881322356	2.73304e-40	1.10232e-39
NUBP1	0.922	1.177	-0.255	21.779	24.361	0.894	0.479	5.88143e+09	0	0
TGFBR1	3.953	3.909	0.045	73.316	67.469	1.087	0.479	5.8815e+09	4.82274e-29	1.62308e-28
MTUS1	2.142	2.299	-0.156	45.816	45.757	1.001	0.479	5881859469	4.66477e-33	1.67892e-32
BLNK	3.301	3.351	-0.05	64.473	61.307	1.052	0.479	5.88271e+09	1.80051e-29	6.10542e-29
ATP11C	1.298	1.509	-0.211	29.061	31.554	0.921	0.479	5883116349	3.35112e-40	1.35e-39
RAP1GAP2	1.184	1.405	-0.221	26.566	29.043	0.915	0.479	5883170455	2.19163e-42	9.09022e-42
KLF2	0.659	0.957	-0.298	15.067	18.11	0.832	0.479	5.88346e+09	0	0
CHD7	2.92	3	-0.08	59.526	56.923	1.046	0.479	5883490706	5.81134e-30	1.9882e-29
CHD1	2.464	2.581	-0.118	52.324	50.475	1.037	0.479	5884750599	5.19831e-31	1.80606e-30
FCGR1BP	1.763	1.951	-0.188	38.309	38.837	0.986	0.479	5.88569e+09	7.01411e-35	2.59208e-34
AC253572.2	0.05	0.249	-0.199	1.218	5.349	0.228	0.479	5.8857e+09	0	0
PLK3	0.728	0.961	-0.233	17.715	20.707	0.856	0.479	5886438066	0	0
BCAR3	1.348	1.558	-0.209	30.334	32.243	0.941	0.479	5886449475	1.14263e-38	4.4814e-38
TMEM52B	0.557	0.815	-0.258	13.186	16.542	0.797	0.479	5886759563	0	0
JPT1	0.833	1.067	-0.234	20.26	22.94	0.883	0.479	5888691587	0	0
PNP	0.389	0.619	-0.23	9.929	13.488	0.736	0.48	5.89078e+09	0	0
C5orf15	0.97	1.184	-0.214	23.288	25.816	0.902	0.48	5890817805	2.50832e-43	1.05238e-42
AL139383.1	0.252	0.485	-0.233	5.865	9.738	0.602	0.48	5890867495	0	0
ZFP36	1.746	1.958	-0.212	37.726	37.606	1.003	0.48	5.89148e+09	5.74768e-34	2.09891e-33
MMRN1	0.567	0.778	-0.211	12.475	16.28	0.766	0.48	5.89187e+09	0	0
LINC02642	0.684	0.942	-0.258	15.173	18.366	0.826	0.48	5892068353	0	0
SC5D	0.523	0.767	-0.244	12.797	16.135	0.793	0.48	5.89228e+09	0	0
GTF2A1	1.002	1.239	-0.237	23.407	25.683	0.911	0.48	5892665531	7.41287e-43	3.09267e-42
C12orf42	0.154	0.349	-0.196	3.421	7.416	0.461	0.48	5.89337e+09	0	0
SRSF2	1.468	1.656	-0.187	33.916	34.984	0.969	0.48	5.89414e+09	1.05799e-34	3.89767e-34
C3orf70	0.276	0.472	-0.195	6.618	10.493	0.631	0.48	5894147711	0	0
HOMER1	0.301	0.521	-0.22	7.164	10.955	0.654	0.48	5.89424e+09	0	0
H2AC11	0.186	0.407	-0.222	4.546	8.387	0.542	0.48	5.89524e+09	0	0
ABCG2	0.085	0.273	-0.188	2.068	6.034	0.343	0.48	5.89525e+09	0	0
CCND1	1.425	1.621	-0.196	31.746	33.427	0.95	0.48	5.89537e+09	2.49849e-35	9.3027e-35
PCED1B	1.363	1.569	-0.205	30.046	32.154	0.934	0.48	5.89579e+09	4.52401e-36	1.70233e-35
RERE	4.269	4.203	0.066	78.162	72.813	1.073	0.48	5.89581e+09	9.41461e-26	3.00407e-25
PLXDC1	0.172	0.361	-0.19	4.14	8.05	0.514	0.48	5.89612e+09	0	0
ZNF10	0.477	0.728	-0.251	10.978	14.419	0.761	0.48	5.89641e+09	0	0
GPR160	0.49	0.694	-0.204	11.862	15.427	0.769	0.48	5896682791	0	0
SEMA6B	0.154	0.339	-0.185	3.726	7.628	0.488	0.48	5.89771e+09	0	0
H2AC8	0.17	0.38	-0.21	4.237	8.058	0.526	0.48	5.89791e+09	0	0
AC079305.3	0.17	0.382	-0.212	3.971	7.816	0.508	0.48	5898637781	0	0
KCTD5	0.463	0.682	-0.218	11.401	14.826	0.769	0.48	5.89918e+09	0	0
SUSD6	3.011	3.055	-0.044	61.094	57.803	1.057	0.48	5900453179	3.20867e-26	1.03231e-25
ENPP2	0.032	0.229	-0.197	0.778	4.676	0.166	0.48	5.90057e+09	0	0
NEXMIF	0.207	0.408	-0.201	4.398	8.259	0.533	0.48	5.90078e+09	0	0
FOSL2	0.097	0.288	-0.191	2.44	6.29	0.388	0.48	5.90093e+09	0	0
AL513327.1	0.812	1.027	-0.215	19.301	22.098	0.873	0.481	5.90263e+09	3.78351e-44	1.61149e-43
CCL3	0.251	0.556	-0.304	5.311	8.95	0.593	0.481	5902850019	0	0
PIP5K1A	1.507	1.692	-0.184	33.996	35.25	0.964	0.481	5903302261	3.70968e-32	1.31347e-31
IGF1	0.358	0.56	-0.202	8.411	12.036	0.699	0.481	5.90356e+09	0	0
BX284668.6	0.153	0.369	-0.216	3.502	7.269	0.482	0.481	5.90384e+09	0	0
AP005530.1	0.325	0.517	-0.192	7.811	11.467	0.681	0.481	5904747055	0	0
ATP13A3	1.62	1.799	-0.179	36.136	37.015	0.976	0.481	5.905e+09	7.55365e-31	2.61977e-30
FP700111.1	0.245	0.448	-0.203	5.971	9.612	0.621	0.481	5906287401	0	0
ZNF844	0.379	0.626	-0.247	9.185	12.494	0.735	0.481	5.90662e+09	0	0
KBTBD8	0.138	0.334	-0.196	3.375	7.104	0.475	0.481	5.90673e+09	0	0
WDR74	0.327	0.544	-0.218	8.28	11.71	0.707	0.481	5906765358	0	0
TIFA	0.569	0.793	-0.224	14.002	16.977	0.825	0.481	5907663636	0	0
STAMBPL1	1.358	1.555	-0.197	30.376	31.989	0.95	0.481	5907688016	6.65674e-33	2.3897e-32
SLC12A9	0.592	0.783	-0.191	14.26	17.539	0.813	0.481	5.90892e+09	0	0
ADAM9	2.224	2.341	-0.117	48.196	46.395	1.039	0.481	5.90893e+09	1.19055e-26	3.8543e-26
SPTAN1	0.922	1.182	-0.261	21.593	23.526	0.918	0.481	5909225768	6.27636e-40	2.5169e-39
DCAF6	2.261	2.385	-0.123	47.845	46.638	1.026	0.481	5.9094e+09	1.70198e-26	5.49953e-26
TRIM36	0.779	0.979	-0.2	18.167	21.127	0.86	0.481	5.91001e+09	5.46506e-43	2.28412e-42
ADGRE2	1.168	1.382	-0.215	26.206	28.038	0.935	0.481	5.91084e+09	6.80229e-35	2.51458e-34
CD55	0.81	1.05	-0.24	19.017	21.484	0.885	0.481	5910928028	4.22772e-42	1.74756e-41
SLC19A2	0.306	0.529	-0.223	7.367	10.794	0.682	0.481	5.91119e+09	0	0
TPM4	1.382	1.569	-0.187	31.932	32.847	0.972	0.481	5912898127	5.32027e-31	1.84789e-30
PROS1	0.624	0.827	-0.203	14.784	17.828	0.829	0.481	5913360013	0	0
DIPK2A	0.845	1.064	-0.219	20.138	22.532	0.894	0.481	5.91345e+09	8.55093e-40	3.42326e-39
PIH1D1	0.964	1.169	-0.205	22.946	25.051	0.916	0.481	5913472145	7.14793e-37	2.72378e-36
RMRP	0.138	0.33	-0.192	3.218	6.849	0.47	0.482	5913638999	0	0
COQ10B	0.839	1.072	-0.233	20.007	22.259	0.899	0.482	5.91391e+09	5.46296e-40	2.19406e-39
PARD3B	0.582	0.778	-0.196	12.742	16.109	0.791	0.482	5.91439e+09	0	0
ICA1	0.427	0.619	-0.192	10.082	13.46	0.749	0.482	5.91527e+09	0	0
AMOT	0.409	0.595	-0.186	9.545	12.999	0.734	0.482	5915502998	0	0
CFAP74	0.342	0.527	-0.185	8.022	11.51	0.697	0.482	5915782064	0	0
AC073263.2	0.144	0.348	-0.204	3.29	6.869	0.479	0.482	5.91599e+09	0	0
RABEP2	0.554	0.744	-0.189	13.164	16.385	0.803	0.482	5.91639e+09	0	0
AADACL2-AS1	0.045	0.239	-0.193	1.091	4.718	0.231	0.482	5916611925	0	0
PRTFDC1	0.403	0.608	-0.205	9.536	12.848	0.742	0.482	5.91678e+09	0	0
VSIR	2.886	2.922	-0.036	59.111	55.862	1.058	0.482	5917007899	3.36701e-23	1.02294e-22
STK17A	1.571	1.76	-0.189	34.503	35.233	0.979	0.482	5.91717e+09	1.07194e-28	3.5837e-28
EMID1	0.382	0.555	-0.173	8.927	12.427	0.718	0.482	5918112565	0	0
CCL4	0.128	0.391	-0.264	2.77	6.304	0.439	0.482	5918405199	0	0
AC022509.2	0.146	0.321	-0.175	3.476	7.04	0.494	0.482	5.91865e+09	0	0
TAMALIN	0.158	0.346	-0.188	3.958	7.46	0.531	0.482	5918713919	0	0
PCNX1	1.567	1.742	-0.175	34.804	35.654	0.976	0.482	5918877789	4.26382e-28	1.41195e-27
NXF1	0.571	0.8	-0.23	13.778	16.546	0.833	0.482	5.91888e+09	0	0
IL3RA	0.543	0.76	-0.217	13.033	16.001	0.815	0.482	5918982304	0	0
AL355075.4	0.142	0.34	-0.198	3.32	6.845	0.485	0.482	5919337394	0	0
SFPQ	2.548	2.621	-0.073	54.375	51.758	1.051	0.482	5919689591	2.61634e-23	7.96307e-23
FAM13A	3.304	3.374	-0.07	63.281	59.622	1.061	0.482	5920060546	3.6677e-22	1.09194e-21
AC005837.1	0.085	0.277	-0.193	1.962	5.516	0.356	0.482	5.92009e+09	0	0
ACY3	0.399	0.585	-0.185	9.367	12.71	0.737	0.482	5920336252	0	0
AL139807.1	0.304	0.503	-0.2	7.21	10.565	0.682	0.482	5920698523	0	0
GSTM3	0.742	0.945	-0.203	17.66	20.252	0.872	0.482	5.92138e+09	2.93987e-40	1.18473e-39
TNFRSF10B	1.044	1.285	-0.24	24.109	25.715	0.938	0.482	5.92193e+09	1.14755e-33	4.17069e-33
H2BC26	0.113	0.296	-0.183	2.736	6.228	0.439	0.482	5922569458	0	0
PARP14	2.761	2.82	-0.059	57.178	54.401	1.051	0.482	5922620582	2.48663e-22	7.43109e-22
DDX50	1.199	1.409	-0.21	27.758	29.062	0.955	0.482	5923361281	1.24023e-30	4.28824e-30
AC244453.2	0.084	0.262	-0.178	2.051	5.551	0.369	0.482	5.9234e+09	0	0
PLCXD3	0.205	0.389	-0.184	4.436	7.917	0.56	0.482	5923403844	0	0
MARCKS	4.696	4.642	0.055	79.858	75.986	1.051	0.482	5923908858	2.05245e-20	5.88254e-20
ZNF433-AS1	1.476	1.715	-0.239	32.418	32.745	0.99	0.482	5.92406e+09	3.08593e-28	1.02505e-27
WNT5A	1.038	1.226	-0.188	23.762	25.969	0.915	0.482	5924355323	9.17824e-33	3.28645e-32
LIPC	0.482	0.671	-0.189	11.16	14.324	0.779	0.482	5925262400	0	0
PLXNA2	0.164	0.337	-0.174	3.827	7.273	0.526	0.482	5925367794	0	0
ABHD17B	0.542	0.768	-0.225	12.78	15.608	0.819	0.483	5.9261e+09	0	0
FLOT1	1.997	2.112	-0.114	44.517	43.507	1.023	0.483	5.92611e+09	8.99281e-24	2.76112e-23
GIMAP7	0.75	0.944	-0.194	17.588	20.23	0.869	0.483	5926585187	1.73671e-38	6.79569e-38
MCF2L	2.856	2.928	-0.072	57.885	55.624	1.041	0.483	5.92687e+09	2.26344e-21	6.63874e-21
AL356441.1	0.137	0.323	-0.186	3.074	6.498	0.473	0.483	5.92728e+09	0	0
NCKAP5	2.161	2.314	-0.153	43.545	43.743	0.995	0.483	5927451736	1.89192e-23	5.77377e-23
CSRNP2	0.22	0.412	-0.192	5.459	8.74	0.625	0.483	5.92832e+09	0	0
ARRDC3	0.772	1.008	-0.236	17.939	20.13	0.891	0.483	5928638707	6.72853e-38	2.6092e-37
AC023051.1	0.609	0.797	-0.188	14.285	17.216	0.83	0.483	5928666019	8.09951e-43	3.37853e-42
AC215522.2	0.154	0.318	-0.163	3.726	7.121	0.523	0.483	5.92886e+09	0	0
NLGN4Y	0.333	0.522	-0.189	7.269	10.539	0.69	0.483	5929587046	0	0
KBTBD12	1.425	1.612	-0.187	30.642	31.974	0.958	0.483	5.93e+09	3.29156e-27	1.07618e-26
SELL	0.232	0.393	-0.161	5.768	9.101	0.634	0.483	5930182289	0	0
P2RY14	0.055	0.223	-0.168	1.298	4.707	0.276	0.483	5930398041	0	0
ARID3B	0.305	0.48	-0.175	7.198	10.459	0.688	0.483	5930490702	0	0
RNF122	0.37	0.573	-0.203	8.817	11.876	0.742	0.483	5.93083e+09	0	0
KDM2A	2.937	2.965	-0.028	60.524	56.911	1.063	0.483	5.93088e+09	1.77034e-20	5.0795e-20
DPH6	0.727	0.924	-0.197	16.074	18.863	0.852	0.483	5931074577	5.38656e-39	2.12314e-38
CRISPLD2	0.077	0.258	-0.18	1.852	5.227	0.354	0.483	5.93109e+09	0	0
SETBP1	1.378	1.557	-0.179	28.431	30.88	0.921	0.483	5.93151e+09	1.87745e-27	6.15788e-27
ANK3	0.11	0.285	-0.175	2.465	5.834	0.423	0.483	5931826791	0	0
SLC25A25	0.705	0.912	-0.207	16.645	19.104	0.871	0.483	5932170302	3.28811e-38	1.27946e-37
DHTKD1	0.725	0.91	-0.185	17.118	19.765	0.866	0.483	5.93232e+09	3.43213e-37	1.31481e-36
AMACR	0.162	0.324	-0.163	4.161	7.437	0.56	0.483	5933811467	0	0
TNRC18	2.9	2.945	-0.045	59.695	56.507	1.056	0.483	5.93386e+09	5.42101e-20	1.53812e-19
H2AC19	0.194	0.369	-0.175	4.694	7.958	0.59	0.483	5934063287	0	0
BZW2	0.372	0.567	-0.195	9.24	12.213	0.757	0.483	5.93505e+09	0	0
MXD1	0.668	0.913	-0.246	15.093	17.507	0.862	0.483	5935785954	1.53956e-39	6.1386e-39
LMNB1	0.301	0.476	-0.174	7.358	10.485	0.702	0.483	5936022821	0	0
FCAR	0.188	0.362	-0.174	4.58	7.805	0.587	0.483	5.93605e+09	0	0
DNAJB4	0.87	1.127	-0.257	19.719	21.394	0.922	0.483	5936917280	1.51683e-33	5.50267e-33
PIK3R3	0.093	0.283	-0.19	2.161	5.43	0.398	0.483	5.93692e+09	0	0
OPRM1	0.913	1.105	-0.192	20.54	22.829	0.9	0.483	5.93735e+09	6.73018e-32	2.37653e-31
ZNF821	0.446	0.643	-0.197	10.369	13.295	0.78	0.483	5937473592	0	0
AL135960.1	0.11	0.284	-0.174	2.647	5.897	0.449	0.483	5937571819	0	0
TULP2	0.074	0.253	-0.179	1.852	5.108	0.363	0.483	5.93796e+09	0	0
MIDN	0.533	0.712	-0.178	13.067	15.846	0.825	0.483	5938068329	6.31986e-42	2.60515e-41
STAB1	1.512	1.684	-0.172	33.159	34.202	0.969	0.484	5938774163	3.9196e-24	1.21334e-23
BATF	0.275	0.448	-0.174	6.8	9.897	0.687	0.484	5.9388e+09	0	0
PIK3CD	1.33	1.5	-0.169	29.843	31.266	0.955	0.484	5939064184	2.09712e-25	6.65317e-25
SRGAP3	2.2	2.328	-0.128	45.452	44.784	1.015	0.484	5939137324	6.94061e-21	2.00964e-20
LCMT1-AS1	0.22	0.414	-0.195	5.202	8.32	0.625	0.484	5939368752	0	0
SLC7A6	1.211	1.379	-0.168	27.779	29.47	0.943	0.484	5939478273	2.86262e-26	9.21474e-26
ARL5C	0.085	0.246	-0.161	2.034	5.271	0.386	0.484	5939980160	0	0
H2AC12	0.059	0.22	-0.161	1.455	4.698	0.31	0.484	5.94008e+09	0	0
CYSLTR1	0.476	0.631	-0.156	10.496	13.68	0.767	0.484	5940270992	0	0
RYR1	2.678	2.75	-0.072	55.073	52.615	1.047	0.484	5941163268	3.52811e-19	9.85381e-19
TMEM71	0.364	0.54	-0.176	8.284	11.345	0.73	0.484	5.94131e+09	0	0
HSPA1B	3.244	3.349	-0.105	58.037	55.572	1.044	0.484	5941581687	9.52895e-19	2.63472e-18
ADM	0.103	0.282	-0.179	2.465	5.647	0.437	0.484	5.9419e+09	0	0
GBP2	0.889	1.148	-0.259	20.019	21.794	0.919	0.484	5.94199e+09	1.48788e-31	5.22441e-31
AC023157.3	0.337	0.557	-0.22	7.506	10.449	0.718	0.484	5.9423e+09	0	0
TNFRSF21	0.024	0.179	-0.156	0.567	3.784	0.15	0.484	5.9427e+09	0	0
OPA3	0.444	0.643	-0.2	10.559	13.332	0.792	0.484	5942931747	0	0
HSPA1L	0.182	0.363	-0.181	4.373	7.459	0.586	0.484	5.94347e+09	0	0
NDEL1	0.812	1.006	-0.193	19.229	21.307	0.902	0.484	5.94378e+09	1.50716e-31	5.29055e-31
ECD	0.888	1.097	-0.209	20.552	22.447	0.916	0.484	5.94383e+09	2.36589e-30	8.15066e-30
AC072022.2	0.084	0.241	-0.157	1.996	5.176	0.386	0.484	5943856121	0	0
RHOU	0.253	0.419	-0.166	6.259	9.302	0.673	0.484	5943910899	0	0
STOM	2.024	2.134	-0.11	44.97	43.113	1.043	0.484	5.94409e+09	2.72832e-20	7.79332e-20
KIF20B	0.596	0.771	-0.175	13.773	16.515	0.834	0.484	5944260631	3.21774e-38	1.25228e-37
JAK3	1.559	1.715	-0.156	33.721	35.259	0.956	0.484	5944297350	1.57111e-22	4.71235e-22
PLSCR1	2.782	2.822	-0.04	57.208	54.207	1.055	0.484	5.94472e+09	2.32698e-18	6.37758e-18
AC243772.2	0.125	0.288	-0.163	3.019	6.154	0.491	0.484	5944886504	0	0
PRMT9	0.634	0.836	-0.202	14.67	17.133	0.856	0.484	5.94504e+09	8.00022e-37	3.04807e-36
LINC01409	0.39	0.565	-0.176	9.316	12.193	0.764	0.484	5.9461e+09	0	0
AC073571.1	0.242	0.391	-0.149	5.836	8.918	0.654	0.484	5946589004	0	0
RAB3IL1	0.467	0.633	-0.166	11.634	14.378	0.809	0.484	5.94674e+09	9.94221e-42	4.08563e-41
ASL	0.468	0.657	-0.189	11.397	14.067	0.81	0.484	5.94679e+09	1.85252e-42	7.69313e-42
MTRNR2L12	4.702	4.676	0.026	77.469	73.255	1.058	0.484	5.94695e+09	1.06511e-16	2.81734e-16
PXN	0.46	0.625	-0.165	11.185	13.997	0.799	0.484	5.94718e+09	1.74322e-42	7.24331e-42
GLA	0.791	1.041	-0.25	18.857	20.534	0.918	0.484	5.9474e+09	2.78004e-31	9.70131e-31
MAT2A	1.656	1.808	-0.152	37.599	36.952	1.018	0.484	5947856781	3.45076e-21	1.00689e-20
HMGCS1	0.37	0.576	-0.207	8.931	11.69	0.764	0.484	5948235424	0	0
CCDC102B	0.304	0.464	-0.16	6.982	9.988	0.699	0.484	5.94829e+09	0	0
AP002813.1	0.195	0.363	-0.167	4.724	7.734	0.611	0.484	5948941444	0	0
AL731574.1	0.119	0.267	-0.148	2.808	5.899	0.476	0.484	5.94919e+09	0	0
SLC25A33	0.527	0.718	-0.191	12.763	15.285	0.835	0.484	5.94926e+09	1.07047e-38	4.20047e-38
RASL11A	0.14	0.324	-0.184	3.375	6.4	0.527	0.484	5949330332	0	0
CHD9	4.757	4.58	0.177	84.582	77.559	1.091	0.484	5.94935e+09	3.29555e-16	8.60876e-16
AC021594.2	0.101	0.249	-0.147	2.322	5.422	0.428	0.484	5.94935e+09	0	0
TNFRSF25	0.116	0.262	-0.145	2.753	5.819	0.473	0.485	5950738817	0	0
CCL4L2	0.043	0.247	-0.204	0.964	4.032	0.239	0.485	5950938860	0	0
GCC2-AS1	0.364	0.562	-0.197	8.322	11.107	0.749	0.485	5951053620	0	0
HNRNPAB	1.396	1.552	-0.156	32.626	32.624	1	0.485	5.95126e+09	5.11559e-22	1.51786e-21
CCND2	1.014	1.179	-0.165	23.885	25.606	0.933	0.485	5.95132e+09	1.00668e-25	3.21003e-25
ESRRG	0.059	0.215	-0.156	1.286	4.357	0.295	0.485	5951489541	0	0
Z93241.1	0.082	0.244	-0.162	1.903	4.93	0.386	0.485	5952926999	0	0
MATN1	0.083	0.254	-0.171	1.945	4.952	0.393	0.485	5.95358e+09	0	0
TXNDC16	0.643	0.838	-0.196	15.025	17.279	0.87	0.485	5.95384e+09	1.69159e-33	6.13106e-33
AL033528.2	0.179	0.353	-0.174	4.284	7.206	0.595	0.485	5.95409e+09	0	0
SLC16A1	0.35	0.551	-0.201	8.75	11.38	0.769	0.485	5.95435e+09	0	0
PIP5K1B	1.346	1.514	-0.167	29.801	30.875	0.965	0.485	5.95482e+09	5.40117e-22	1.6022e-21
CC2D2B	0.442	0.604	-0.161	10.124	12.911	0.784	0.485	5954903104	5.03346e-42	2.07813e-41
CNTNAP2	0.148	0.295	-0.147	3.595	6.567	0.547	0.485	5954982155	0	0
LINC02798	3.272	3.309	-0.037	61.34	58.189	1.054	0.485	5955693368	3.67699e-16	9.59671e-16
H3-7	0.353	0.535	-0.181	8.483	11.158	0.76	0.485	5.95631e+09	0	0
H1-3	0.469	0.673	-0.204	10.97	13.431	0.817	0.485	5.95649e+09	5.78662e-40	2.32247e-39
NCKAP1L	2.875	2.876	-0.001	60.084	56.068	1.072	0.485	5.95651e+09	3.26077e-16	8.51884e-16
RUVBL2	0.471	0.673	-0.202	11.393	13.805	0.825	0.485	5956559760	4.94585e-39	1.95105e-38
JAM3	0.105	0.251	-0.145	2.487	5.453	0.456	0.485	5.95681e+09	0	0
UAP1	0.282	0.475	-0.194	6.889	9.61	0.717	0.485	5.95684e+09	0	0
AC112907.3	0.082	0.243	-0.161	1.975	4.923	0.401	0.485	5.95721e+09	0	0
NECTIN3	0.443	0.594	-0.151	10.183	12.99	0.784	0.485	5957454783	1.01675e-40	4.12469e-40
EPHB3	0.136	0.279	-0.143	3.362	6.294	0.534	0.485	5957456066	0	0
SOCS1	0.056	0.202	-0.146	1.417	4.374	0.324	0.485	5957617629	0	0
PIGL	0.476	0.639	-0.163	11.409	14.002	0.815	0.485	5.95867e+09	9.30005e-38	3.60051e-37
SCLT1	1.731	1.879	-0.148	36.508	36.937	0.988	0.485	5.95868e+09	4.57746e-19	1.27591e-18
BATF3	0.624	0.788	-0.164	15.165	17.474	0.868	0.485	5.95873e+09	1.39635e-31	4.90664e-31
PPP1R3B	0.604	0.789	-0.184	14.484	16.722	0.866	0.485	5.95877e+09	1.1444e-32	4.08726e-32
RNF103	0.386	0.571	-0.185	9.439	11.997	0.787	0.485	5958934244	7.72115e-43	3.22018e-42
COQ7	0.488	0.676	-0.188	11.71	14.118	0.829	0.485	5.95926e+09	2.98526e-37	1.14473e-36
ZFAND2A	0.501	0.747	-0.246	11.739	13.954	0.841	0.485	5959498628	1.69198e-37	6.51437e-37
HECA	1.532	1.695	-0.163	34.774	34.369	1.012	0.485	5.95988e+09	1.35973e-19	3.82872e-19
RRP12	0.201	0.359	-0.158	5.007	7.822	0.64	0.485	5959948108	0	0
LDLR	0.023	0.166	-0.143	0.554	3.49	0.159	0.485	5.95998e+09	0	0
SDR42E2	0.104	0.258	-0.154	2.546	5.426	0.469	0.485	5960738863	0	0
PTPN13	0.093	0.24	-0.147	2.157	5.061	0.426	0.485	5960742921	0	0
TOB1	0.408	0.61	-0.203	10.069	12.459	0.808	0.485	5960999871	1.41953e-40	5.74883e-40
AL034397.3	1.892	2.035	-0.143	39.159	39.563	0.99	0.485	5961178271	6.22959e-18	1.69172e-17
EGR3	0.072	0.219	-0.148	1.683	4.574	0.368	0.485	5961782000	0	0
MPZL1	2.084	2.181	-0.097	45.046	43.427	1.037	0.486	5.96307e+09	8.56198e-17	2.2688e-16
VPS37B	0.699	0.867	-0.167	16.628	18.753	0.887	0.486	5.96375e+09	2.29954e-28	7.64903e-28
AC144652.1	0.091	0.241	-0.15	2.258	5.094	0.443	0.486	5.96379e+09	0	0
AC004687.1	0.407	0.568	-0.161	9.828	12.384	0.794	0.486	5964057303	1.75021e-39	6.9633e-39
MAGI1	0.79	0.946	-0.156	16.852	19.342	0.871	0.486	5.96438e+09	1.52646e-27	5.01429e-27
CASP9	0.301	0.467	-0.166	7.248	9.897	0.732	0.486	5.96458e+09	0	0
PCDH12	0.133	0.267	-0.135	3.366	6.181	0.545	0.486	5.9647e+09	0	0
RNFT1-DT	0.142	0.303	-0.162	3.442	6.22	0.553	0.486	5.96509e+09	0	0
ADRB1	0.068	0.202	-0.134	1.645	4.487	0.367	0.486	5965194760	0	0
ATP13A3-DT	0.174	0.316	-0.142	4.178	6.969	0.6	0.486	5965229041	0	0
DUSP5	0.021	0.153	-0.132	0.529	3.375	0.157	0.486	5965553641	0	0
BTG3	0.62	0.794	-0.174	15.004	17.076	0.879	0.486	5966191781	1.08344e-29	3.68599e-29
P3H2	0.944	1.1	-0.156	20.582	22.736	0.905	0.486	5966193483	5.43856e-24	1.67677e-23
CYP51A1	0.601	0.794	-0.193	14.738	16.699	0.883	0.486	5967281030	7.47656e-30	2.55093e-29
CASS4	0.807	0.991	-0.184	18.544	20.345	0.911	0.486	5.96738e+09	1.17808e-25	3.75052e-25
SHF	0.188	0.345	-0.158	4.542	7.242	0.627	0.486	5967702048	0	0
FOSL1	0.079	0.222	-0.144	1.916	4.703	0.407	0.486	5.96772e+09	0	0
ARHGAP27	0.879	1.033	-0.153	20.679	22.586	0.916	0.486	5.96778e+09	1.09166e-23	3.34919e-23
AC015971.1	0.157	0.32	-0.163	3.857	6.57	0.587	0.486	5.96792e+09	0	0
ITGB3	0.192	0.336	-0.144	4.694	7.413	0.633	0.486	5968011195	0	0
CHSY1	2.142	2.25	-0.107	45.376	43.838	1.035	0.486	5.96803e+09	6.90535e-16	1.79103e-15
PHC2	2.859	2.867	-0.007	59.01	55.229	1.068	0.486	5.96805e+09	1.68483e-14	4.21519e-14
WDR12	0.579	0.748	-0.169	13.989	16.185	0.864	0.486	5968230004	2.70095e-30	9.29283e-30
TMEM236	0.139	0.268	-0.129	3.172	5.97	0.531	0.486	5968298986	0	0
LINC02828	0.143	0.304	-0.161	3.413	6.139	0.556	0.486	5.96836e+09	0	0
AC022868.2	0.036	0.176	-0.14	0.846	3.635	0.233	0.486	5968832607	0	0
GPR137C	0.408	0.587	-0.179	9.029	11.533	0.783	0.486	5969197003	1.25897e-39	5.02739e-39
AC113370.1	0.028	0.16	-0.133	0.643	3.43	0.187	0.486	5.96927e+09	0	0
ZFAS1	2.297	2.392	-0.095	48.07	46.618	1.031	0.486	5.9699e+09	3.65233e-15	9.29627e-15
AL589935.1	0.312	0.472	-0.161	7.422	9.986	0.743	0.486	5970139725	2.10195e-44	8.96831e-44
GPAT3	0.293	0.442	-0.149	6.792	9.419	0.721	0.486	5971285335	0	0
PLVAP	0.437	0.592	-0.155	10.809	13.163	0.821	0.486	5.97157e+09	1.61843e-34	5.95313e-34
MCC	0.146	0.283	-0.138	3.358	6.065	0.554	0.486	5972047885	0	0
MT-ND6	0.513	0.675	-0.161	12.319	14.582	0.845	0.486	5972339138	1.82885e-31	6.4084e-31
TASL	0.844	1.017	-0.172	20.011	21.609	0.926	0.486	5.97243e+09	3.15679e-23	9.59689e-23
SCARF1	0.388	0.526	-0.138	9.422	11.954	0.788	0.486	5972798504	6.45383e-37	2.46245e-36
NRARP	0.046	0.186	-0.139	1.201	3.912	0.307	0.486	5.9728e+09	0	0
AP001924.1	0.116	0.281	-0.165	2.702	5.37	0.503	0.486	5.97297e+09	0	0
B4GALT4-AS1	0.139	0.289	-0.15	3.434	6.082	0.565	0.486	5.97321e+09	0	0
MICOS10	2.606	2.641	-0.035	53.918	50.698	1.064	0.486	5.97345e+09	4.08389e-14	1.01107e-13
STARD5	0.172	0.33	-0.158	4.267	6.867	0.621	0.486	5.97359e+09	0	0
MSMO1	0.228	0.392	-0.164	5.722	8.262	0.693	0.486	5973774941	0	0
AL360015.1	0.081	0.21	-0.129	1.801	4.509	0.4	0.486	5973941572	0	0
AP1B1	3.011	3.012	-0.002	61.585	57.763	1.066	0.486	5.97421e+09	2.11093e-13	5.12461e-13
RFX3-DT	0.511	0.668	-0.157	11.896	14.21	0.837	0.486	5.97428e+09	1.95554e-31	6.84727e-31
GRPEL1	0.64	0.804	-0.164	15.93	17.77	0.896	0.486	5.97435e+09	2.65903e-26	8.56402e-26
TAGAP	0.774	0.975	-0.201	18.248	19.71	0.926	0.486	5.97461e+09	3.08058e-24	9.56237e-24
STON2	0.263	0.393	-0.129	6.073	8.72	0.696	0.486	5.97464e+09	0	0
CERNA2	0.607	0.79	-0.183	11.739	14.212	0.826	0.486	5.97483e+09	2.99662e-31	1.04494e-30
ID3	0.104	0.255	-0.151	2.415	5.071	0.476	0.487	5974913413	0	0
CUL1	1.889	1.992	-0.103	41.68	40.614	1.026	0.487	5.97527e+09	3.00636e-15	7.66852e-15
USP32	2.177	2.257	-0.08	46.805	45.161	1.036	0.487	5.97544e+09	1.73598e-14	4.34178e-14
AL137779.2	0.179	0.333	-0.155	4.225	6.82	0.619	0.487	5975448961	0	0
CCL3L1	0.056	0.225	-0.169	1.252	3.917	0.32	0.487	5.97567e+09	0	0
SH3PXD2B	0.583	0.728	-0.145	13.266	15.63	0.849	0.487	5976017439	1.4883e-28	4.96799e-28
GAK	1.529	1.664	-0.135	34.309	34.545	0.993	0.487	5976409152	2.08777e-16	5.47968e-16
SORCS1	0.273	0.438	-0.165	6.441	8.898	0.724	0.487	5977428579	4.2039e-45	1.82169e-44
JAG1	0.068	0.203	-0.135	1.641	4.274	0.384	0.487	5977457556	0	0
AC011933.4	0.868	1.021	-0.152	20.341	22.045	0.923	0.487	5.9775e+09	1.22774e-21	3.61753e-21
DALRD3	0.271	0.442	-0.172	6.724	9.121	0.737	0.487	5.97787e+09	6.02558e-44	2.55036e-43
H4C1	0.067	0.205	-0.138	1.599	4.218	0.379	0.487	5.97827e+09	0	0
MAF	4.198	4.072	0.126	77.524	71.361	1.086	0.487	5.97851e+09	3.39208e-12	7.96754e-12
AC008083.3	0.188	0.315	-0.127	4.491	7.075	0.635	0.487	5978702991	0	0
AC245014.3	0.027	0.149	-0.123	0.655	3.279	0.2	0.487	5.97924e+09	0	0
CISH	0.05	0.164	-0.115	1.248	3.858	0.323	0.487	5.97986e+09	0	0
AC023509.3	0.083	0.225	-0.142	2.055	4.629	0.444	0.487	5980135072	0	0
MS4A4E	0.29	0.422	-0.132	6.644	9.169	0.725	0.487	5980435814	1.87213e-42	7.773e-42
HSPA2	0.075	0.215	-0.14	1.806	4.38	0.412	0.487	5980689892	0	0
ITM2C	0.685	0.822	-0.137	16.615	18.63	0.892	0.487	5.98095e+09	1.56031e-23	4.77219e-23
KIF3C	0.341	0.479	-0.138	8.289	10.683	0.776	0.487	5.98128e+09	8.8621e-37	3.37266e-36
AC013270.1	0.066	0.194	-0.127	1.599	4.17	0.383	0.487	5.98165e+09	0	0
MED28-DT	0.502	0.64	-0.139	11.925	14.205	0.839	0.487	5.98189e+09	8.81221e-29	2.94983e-28
CGNL1	0.442	0.581	-0.138	9.557	12.005	0.796	0.487	5.98198e+09	4.81935e-33	1.73403e-32
GARNL3	1.192	1.338	-0.146	26.058	27.455	0.949	0.487	5.98212e+09	1.10444e-17	2.98152e-17
JAG2	0.082	0.202	-0.12	1.937	4.49	0.431	0.487	5983051832	0	0
SNAPC1	0.599	0.777	-0.177	14.061	15.965	0.881	0.487	5983179847	8.37193e-26	2.67424e-25
BAMBI	0.096	0.25	-0.155	2.169	4.693	0.462	0.487	5983193839	0	0
ENC1	0.165	0.315	-0.15	4.068	6.525	0.623	0.487	5.9832e+09	0	0
LBH	0.141	0.286	-0.145	3.506	5.982	0.586	0.487	5.98338e+09	0	0
LY75	0.592	0.73	-0.138	14.239	16.329	0.872	0.487	5984009143	4.09876e-25	1.29274e-24
TMEM39B	0.331	0.471	-0.14	8.221	10.545	0.78	0.487	5.98415e+09	6.37106e-36	2.39205e-35
SPAG5-AS1	0.132	0.272	-0.14	3.112	5.605	0.555	0.487	5.9843e+09	0	0
S100A9	0.705	0.907	-0.202	14.513	16.403	0.885	0.487	5984426404	6.85272e-25	2.15218e-24
TP53BP2	0.578	0.736	-0.157	14.069	15.971	0.881	0.487	5.98458e+09	2.2818e-25	7.22844e-25
PIM3	0.274	0.404	-0.131	6.965	9.332	0.746	0.487	5.985e+09	1.58765e-39	6.32716e-39
NXN	0.656	0.796	-0.141	14.826	16.956	0.874	0.487	5985080702	4.41166e-24	1.36353e-23
ARHGAP8	0.095	0.214	-0.12	2.313	4.81	0.481	0.487	5985923620	0	0
EXPH5	0.176	0.303	-0.127	4.174	6.633	0.629	0.487	5986190497	0	0
UST	1.359	1.507	-0.148	29.12	29.968	0.972	0.487	5986262784	6.01243e-16	1.56131e-15
ERO1B	1.011	1.2	-0.189	23.081	23.939	0.964	0.487	5986479167	2.17072e-18	5.95275e-18
FAR2	1.901	2.024	-0.123	39.51	39.167	1.009	0.487	5.98656e+09	1.10596e-13	2.70314e-13
GPR85	0.15	0.281	-0.131	3.671	6.117	0.6	0.487	5.98664e+09	0	0
CIRBP	2.114	2.189	-0.075	46.044	44.797	1.028	0.487	5986794628	8.26158e-13	1.97175e-12
FADS2	0.209	0.341	-0.132	5.21	7.602	0.685	0.487	5986928143	0	0
SERTAD1	0.367	0.542	-0.174	9.397	11.43	0.822	0.487	5987010482	2.35505e-32	8.36582e-32
SRGAP2C	3.589	3.5	0.089	69.848	64.02	1.091	0.487	5.98719e+09	2.62602e-11	5.98749e-11
GLMN	0.653	0.806	-0.153	15.118	17.03	0.888	0.488	5987411997	2.5186e-23	7.66951e-23
BCL3	0.124	0.239	-0.116	3.1	5.551	0.558	0.488	5988021779	0	0
KCNQ1OT1	0.848	1.012	-0.164	19.013	20.545	0.925	0.488	5988397920	5.01458e-20	1.42485e-19
ELAVL4	0.433	0.582	-0.149	9.934	12.13	0.819	0.488	5988517944	3.1473e-30	1.08144e-29
TAF1D	3.012	2.991	0.021	62.173	57.498	1.081	0.488	5.98888e+09	2.09528e-11	4.79301e-11
ERICH1	2.5	2.544	-0.045	52.979	50.103	1.057	0.488	5988997177	6.27494e-12	1.46103e-11
ZNF563	0.214	0.367	-0.153	5.193	7.501	0.692	0.488	5.98923e+09	1.4013e-45	5.60519e-45
PEBP4	0.326	0.485	-0.159	7.625	9.825	0.776	0.488	5.99021e+09	2.146e-35	7.99779e-35
PTGS2	0.027	0.156	-0.129	0.668	3.098	0.216	0.488	5.99087e+09	0	0
DDX3X	2.188	2.257	-0.068	47.79	44.862	1.065	0.488	5.99103e+09	3.53597e-12	8.29814e-12
AC005699.1	0.081	0.209	-0.127	1.814	4.226	0.429	0.488	5.99143e+09	0	0
ITGA9-AS1	0.336	0.467	-0.131	8.09	10.33	0.783	0.488	5991809227	3.18029e-33	1.14812e-32
NUAK2	0.454	0.633	-0.179	10.754	12.66	0.849	0.488	5992019487	6.69474e-28	2.21017e-27
FARP2	0.845	0.987	-0.142	19.723	21.263	0.928	0.488	5.99213e+09	1.14388e-18	3.15875e-18
CSRNP1	0.152	0.27	-0.118	3.827	6.185	0.619	0.488	5992210004	0	0
CLIC4	0.582	0.756	-0.174	13.769	15.473	0.89	0.488	5.99233e+09	1.22379e-23	3.74777e-23
HCG20	0.069	0.192	-0.123	1.645	4.035	0.408	0.488	5.99266e+09	0	0
HLX-AS1	0.124	0.25	-0.126	2.897	5.263	0.55	0.488	5.99296e+09	0	0
UTY	0.743	0.882	-0.14	15.558	17.541	0.887	0.488	5993075343	2.86377e-21	8.38091e-21
LPCAT3	0.453	0.599	-0.146	11.071	13.084	0.846	0.488	5993332515	1.02434e-26	3.32028e-26
ABCB4	0.232	0.356	-0.125	5.493	7.801	0.704	0.488	5.99346e+09	1.321e-41	5.42008e-41
DACT1	0.166	0.292	-0.126	4.115	6.421	0.641	0.488	5993862412	0	0
BPGM	0.235	0.389	-0.153	5.882	8.079	0.728	0.488	5.99387e+09	4.31719e-40	1.73653e-39
AC087241.2	0.088	0.221	-0.134	2.089	4.443	0.47	0.488	5.99387e+09	0	0
MFF	1.374	1.497	-0.123	32.19	31.919	1.009	0.488	5993985733	5.38297e-14	1.32702e-13
LIPG	0.291	0.426	-0.136	6.589	8.848	0.745	0.488	5994275462	8.17867e-37	3.11456e-36
H2AC16	0.057	0.178	-0.121	1.404	3.764	0.373	0.488	5.99455e+09	0	0
ATP6V1E2	0.269	0.405	-0.137	6.415	8.637	0.743	0.488	5994583170	1.90013e-37	7.31102e-37
JUND	2.239	2.325	-0.086	48.471	44.609	1.087	0.488	5994693731	1.10407e-11	2.55008e-11
PMEL	0.095	0.23	-0.134	2.237	4.572	0.489	0.488	5.99487e+09	0	0
AC090579.1	0.79	0.935	-0.145	17.326	19.092	0.907	0.488	5.99535e+09	2.15757e-19	6.05447e-19
DGKA	0.698	0.838	-0.14	16.666	18.321	0.91	0.488	5995634835	6.41864e-20	1.81858e-19
STX17-DT	0.069	0.193	-0.124	1.696	4.033	0.42	0.488	5995638083	0	0
STIL	0.066	0.195	-0.129	1.552	3.883	0.4	0.488	5996250877	0	0
SPNS2	0.949	1.081	-0.132	21.855	23.27	0.939	0.488	5996258833	1.19318e-16	3.15294e-16
UBE2D3-AS1	0.308	0.46	-0.152	7.324	9.457	0.775	0.488	5996326314	8.4447e-34	3.07292e-33
FCGR3A	3.896	3.81	0.086	68.909	63.24	1.09	0.488	5.9967e+09	3.77298e-10	8.29971e-10
LRRC23	0.694	0.885	-0.19	15.731	17.16	0.917	0.488	5.99725e+09	1.72531e-20	4.95211e-20
H3C1	0.049	0.168	-0.119	1.176	3.494	0.336	0.488	5997349518	0	0
NSMCE1-DT	0.263	0.401	-0.137	6.115	8.323	0.735	0.488	5997398777	2.82737e-37	1.08436e-36
FEZ1	0.2	0.335	-0.135	4.804	7.021	0.684	0.488	5997717028	3.25101e-43	1.36346e-42
UNC5C	0.059	0.189	-0.13	1.264	3.58	0.353	0.488	5.99772e+09	0	0
CXADR	0.872	1.004	-0.132	19.508	21.217	0.919	0.488	5.99794e+09	2.18548e-17	5.86319e-17
H2BC6	0.204	0.335	-0.131	5.02	7.215	0.696	0.488	5998299345	7.85007e-42	3.23209e-41
SLC12A5	0.301	0.419	-0.118	7.46	9.642	0.774	0.488	5998324752	2.23635e-32	7.95014e-32
AC011498.1	0.132	0.272	-0.14	2.909	5.175	0.562	0.488	5998455745	0	0
AP000640.2	0.073	0.196	-0.123	1.717	4.007	0.428	0.488	5.99865e+09	0	0
AP000919.3	0.145	0.269	-0.124	3.527	5.78	0.61	0.488	5998666670	0	0
PFKFB2	0.393	0.523	-0.13	9.638	11.668	0.826	0.488	5999069749	2.95963e-27	9.68456e-27
MYOSLID	0.065	0.18	-0.115	1.62	3.901	0.415	0.488	5999207784	0	0
AC104695.2	0.097	0.216	-0.119	2.372	4.64	0.511	0.488	5.9993e+09	0	0
GNA15	0.723	0.862	-0.139	17.368	18.925	0.918	0.488	5999469441	1.64587e-18	4.52704e-18
GTPBP1	0.372	0.521	-0.148	8.965	10.965	0.818	0.489	5.9995e+09	1.51356e-28	5.05159e-28
PNN	2.74	2.745	-0.004	57.153	53.459	1.069	0.489	5999902995	3.06865e-10	6.77231e-10
THAP9	0.304	0.451	-0.148	7.253	9.316	0.778	0.489	6.00002e+09	1.37475e-32	4.90259e-32
AL031056.2	0.105	0.222	-0.117	2.449	4.712	0.52	0.489	6000054068	0	0
DNAJC3-DT	0.378	0.539	-0.161	8.711	10.68	0.816	0.489	6000105449	6.02046e-29	2.02273e-28
HOOK2	1.026	1.164	-0.138	23.775	24.722	0.962	0.489	6000349737	3.61404e-15	9.19979e-15
H2AC20	0.267	0.4	-0.133	6.872	8.937	0.769	0.489	6000362666	1.24506e-33	4.52229e-33
SIAH2	0.519	0.68	-0.161	12.382	14.084	0.879	0.489	6000815020	8.04572e-23	2.42732e-22
SMOX	0.151	0.268	-0.117	3.781	5.989	0.631	0.489	6.00103e+09	0	0
HYCC1	0.992	1.141	-0.149	22.857	23.777	0.961	0.489	6.00126e+09	2.18819e-15	5.59902e-15
IFFO2	0.087	0.208	-0.121	2.123	4.359	0.487	0.489	6001272704	0	0
TIPIN	0.306	0.432	-0.126	7.388	9.483	0.779	0.489	6.0014e+09	1.6723e-31	5.86331e-31
SUSD3	1.094	1.219	-0.125	25.682	26.452	0.971	0.489	6001583882	2.76682e-14	6.88732e-14
DDX3Y	0.375	0.523	-0.148	8.415	10.443	0.806	0.489	6001772618	7.47996e-29	2.5074e-28
MIR99AHG	2.157	2.245	-0.088	43.557	43.17	1.009	0.489	6.00228e+09	8.12634e-11	1.82516e-10
CCDC134	0.252	0.39	-0.138	6.06	8.155	0.743	0.489	6002381833	1.83997e-35	6.86376e-35
AC096564.1	0.064	0.186	-0.122	1.565	3.791	0.413	0.489	6002404740	0	0
GYS1	0.446	0.578	-0.133	10.547	12.502	0.844	0.489	6002776886	1.71688e-24	5.3651e-24
HPS5	0.953	1.108	-0.155	22.485	23.318	0.964	0.489	6003085472	3.19776e-15	8.14973e-15
SGK1	2.41	2.493	-0.083	48.776	45.635	1.069	0.489	6003221571	1.99832e-10	4.43904e-10
ETS2	3.202	3.17	0.033	63.323	58.821	1.077	0.489	6.00326e+09	1.5189e-09	3.27657e-09
CCNYL1	0.483	0.627	-0.144	11.718	13.49	0.869	0.489	6003388751	7.97361e-23	2.40617e-22
HBEGF	0.088	0.206	-0.118	2.292	4.481	0.511	0.489	6.00351e+09	0	0
KIRREL3	0.034	0.146	-0.112	0.803	3.028	0.265	0.489	6.0036e+09	0	0
ADGRB3-DT	0.035	0.14	-0.105	0.825	3.05	0.27	0.489	6.00372e+09	0	0
AC016745.2	0.185	0.308	-0.123	4.483	6.624	0.677	0.489	6.00387e+09	7.42688e-42	3.05945e-41
SLC8B1	1.05	1.189	-0.139	24.536	25.268	0.971	0.489	6003975685	2.90714e-14	7.23054e-14
BCL2A1	0.608	0.779	-0.17	14.124	15.61	0.905	0.489	6004044109	3.79593e-20	1.08104e-19
PPM1K-DT	0.082	0.206	-0.123	1.962	4.15	0.473	0.489	6.00441e+09	0	0
GNL3	1.042	1.179	-0.137	24.764	25.393	0.975	0.489	6004623143	4.27623e-14	1.05803e-13
SREBF2	0.842	0.974	-0.132	19.123	20.591	0.929	0.489	6.00466e+09	2.8942e-16	7.56866e-16
GLS	2.841	2.84	0.001	58.654	54.461	1.077	0.489	6004834406	1.42064e-09	3.06851e-09
CD40	0.445	0.568	-0.123	11.245	13.09	0.859	0.489	6004876509	6.3935e-23	1.93229e-22
AFF4	2.143	2.222	-0.08	46.712	43.66	1.07	0.489	6.00516e+09	2.29152e-10	5.0799e-10
AFF3	0.059	0.173	-0.114	1.374	3.565	0.386	0.489	6.00531e+09	0	0
HELB	0.546	0.674	-0.128	12.661	14.509	0.873	0.489	6.00538e+09	5.7386e-21	1.66525e-20
LIX1L-AS1	0.241	0.372	-0.131	5.895	7.941	0.742	0.489	6.00549e+09	9.27122e-35	3.41927e-34
CCDC146	0.893	1.026	-0.133	20.256	21.565	0.939	0.489	6.00553e+09	1.46852e-15	3.77302e-15
FADS1	0.309	0.427	-0.118	7.743	9.76	0.793	0.489	6005634306	5.54431e-29	1.86354e-28
AGMAT	0.104	0.21	-0.106	2.668	4.829	0.553	0.489	6005802784	0	0
SMARCA1	1.077	1.205	-0.128	24.426	25.491	0.958	0.489	6006011472	8.21336e-14	2.01389e-13
TBCCD1	0.455	0.603	-0.148	10.974	12.718	0.863	0.489	6006064193	4.47036e-23	1.35452e-22
GRK5	0.89	1.016	-0.126	20.108	21.564	0.932	0.489	6.00629e+09	2.09034e-15	5.35152e-15
SPNS3	0.22	0.33	-0.111	5.464	7.545	0.724	0.489	6007087523	1.45452e-35	5.43185e-35
IQCD	0.094	0.22	-0.126	2.165	4.294	0.504	0.489	6007694615	0	0
KLF3-AS1	0.364	0.48	-0.116	8.36	10.387	0.805	0.489	6007711725	1.06514e-26	3.45161e-26
MYO7A	0.45	0.571	-0.122	10.987	12.85	0.855	0.489	6.00773e+09	2.28229e-22	6.8256e-22
HEXIM1	0.385	0.529	-0.144	9.452	11.255	0.84	0.489	6007969096	7.49177e-25	2.35195e-24
C1orf112	0.445	0.563	-0.117	10.576	12.485	0.847	0.489	6.00882e+09	1.49263e-22	4.47979e-22
TECR	1.231	1.362	-0.132	29.023	28.871	1.005	0.489	6008977116	2.87249e-12	6.76518e-12
SQLE	0.238	0.364	-0.126	5.916	7.905	0.748	0.489	6.00921e+09	4.35718e-33	1.56893e-32
AC091814.1	0.063	0.17	-0.107	1.467	3.595	0.408	0.489	6009290080	0	0
MSH5	0.294	0.409	-0.115	7.176	9.168	0.783	0.489	6009375183	5.27238e-29	1.77289e-28
B4GALT5	0.524	0.644	-0.12	12.268	14.108	0.87	0.489	6009411684	2.84968e-20	8.13606e-20
TXLNB	0.09	0.207	-0.116	2.199	4.302	0.511	0.489	6.00942e+09	0	0
CLEC19A	0.342	0.465	-0.122	8.056	9.999	0.806	0.489	6009569826	7.56067e-27	2.45474e-26
REL-DT	0.078	0.19	-0.112	1.835	3.946	0.465	0.489	6009697147	0	0
PARP16	0.375	0.517	-0.142	8.94	10.758	0.831	0.489	6.00978e+09	3.73302e-25	1.1788e-24
FAM118A	0.842	0.978	-0.136	19.377	20.568	0.942	0.489	6010180854	4.24606e-15	1.07878e-14
SLFN5	0.26	0.391	-0.131	6.348	8.296	0.765	0.489	6010188124	2.92655e-31	1.02066e-30
SBNO2	0.648	0.768	-0.12	15.393	17.02	0.904	0.489	6.01034e+09	2.64453e-17	7.08272e-17
USP9Y	0.63	0.754	-0.124	13.389	15.199	0.881	0.489	6010418531	7.48163e-19	2.07323e-18
ARIH1	2.309	2.361	-0.053	49.271	46.032	1.07	0.489	6.01059e+09	1.87889e-09	4.04029e-09
VPS9D1	0.55	0.675	-0.125	13.283	14.942	0.889	0.489	6.01071e+09	5.10511e-19	1.42048e-18
AC103719.1	0.067	0.168	-0.101	1.603	3.706	0.432	0.489	6010757983	0	0
PAPSS2	0.056	0.166	-0.11	1.383	3.475	0.398	0.489	6011154538	0	0
RASD1	0.055	0.173	-0.118	1.281	3.371	0.38	0.489	6.01123e+09	0	0
SKI	2.025	2.101	-0.076	43.672	42.472	1.028	0.489	6.01168e+09	1.19261e-09	2.58302e-09
TSC22D2	1.528	1.656	-0.128	33.856	33.307	1.016	0.49	6012040041	7.68237e-11	1.72626e-10
KDM4B	1.909	2.003	-0.094	41.422	40.091	1.033	0.49	6012089520	7.4756e-10	1.63153e-09
AC069185.1	0.107	0.228	-0.122	2.563	4.611	0.556	0.49	6012094186	0	0
AC016745.1	0.151	0.27	-0.119	3.59	5.621	0.639	0.49	6012148152	4.1058e-43	1.71939e-42
AJ009632.2	0.046	0.154	-0.108	1.053	3.136	0.336	0.49	6.01218e+09	0	0
AC087239.1	0.093	0.195	-0.102	2.267	4.333	0.523	0.49	6012425057	0	0
PRMT5-AS1	0.062	0.174	-0.112	1.48	3.547	0.417	0.49	6.01253e+09	0	0
RIPOR2	0.088	0.189	-0.102	2.038	4.111	0.496	0.49	6012526083	0	0
APEX1	1.24	1.354	-0.114	29.369	29.218	1.005	0.49	6012547674	1.31595e-11	3.03102e-11
SLC4A8	0.467	0.582	-0.115	10.724	12.593	0.852	0.49	6.01268e+09	3.41868e-21	9.97779e-21
C5AR2	0.369	0.493	-0.124	8.817	10.673	0.826	0.49	6.01276e+09	2.95537e-24	9.1785e-24
CXCL8	0.041	0.175	-0.134	0.96	3.026	0.317	0.49	6.01288e+09	0	0
AC239799.2	0.056	0.166	-0.111	1.29	3.355	0.384	0.49	6012993314	0	0
SCML1	0.716	0.854	-0.138	17.199	18.422	0.934	0.49	6013038240	1.05856e-15	2.72857e-15
PLCL2	2.483	2.511	-0.028	51.618	48.919	1.055	0.49	6013128929	6.24257e-09	1.31861e-08
LRG1	0.075	0.17	-0.094	1.954	4.013	0.487	0.49	6.01319e+09	0	0
GLT1D1	0.048	0.15	-0.101	1.091	3.159	0.345	0.49	6.01335e+09	0	0
PPP1R13B	0.371	0.502	-0.131	8.775	10.581	0.829	0.49	6.01338e+09	3.28814e-24	1.0204e-23
ZNF711	0.185	0.305	-0.12	4.491	6.47	0.694	0.49	6.0134e+09	3.31566e-37	1.27101e-36
SNHG8	1.76	1.857	-0.097	38.868	37.413	1.039	0.49	6.01354e+09	5.43123e-10	1.1899e-09
NKILA	0.144	0.268	-0.124	3.565	5.546	0.643	0.49	6013846701	1.57086e-42	6.53285e-42
CCDC136	0.271	0.382	-0.111	6.449	8.398	0.768	0.49	6013964036	2.91214e-29	9.84538e-29
EDNRB-AS1	0.116	0.215	-0.1	2.876	4.904	0.586	0.49	6.01412e+09	0	0
TAB2	3.787	3.672	0.115	72.322	65.401	1.106	0.49	6014294601	4.39799e-08	9.00227e-08
AZIN2	0.497	0.623	-0.126	11.748	13.415	0.876	0.49	6.01432e+09	1.16639e-19	3.28979e-19
GNAI1	0.112	0.21	-0.098	2.643	4.681	0.565	0.49	6.01444e+09	0	0
CD300A	1.702	1.778	-0.076	38.762	37.217	1.042	0.49	6.01448e+09	6.85158e-10	1.49707e-09
CTH	0.084	0.207	-0.122	2.085	4.097	0.509	0.49	6014576160	0	0
P2RY6	0.521	0.642	-0.121	12.488	14.135	0.883	0.49	6014885432	1.04323e-18	2.88215e-18
NAALADL2	1.463	1.583	-0.12	29.192	30.19	0.967	0.49	6.01491e+09	4.93759e-11	1.11668e-10
LINC02731	0.066	0.17	-0.104	1.505	3.535	0.426	0.49	6015250962	0	0
NKIRAS1	0.356	0.478	-0.123	8.771	10.564	0.83	0.49	6015301989	1.45372e-23	4.44732e-23
FNBP1	1.92	1.995	-0.075	42.162	40.712	1.036	0.49	6015399129	2.34317e-09	5.02273e-09
AL365436.2	0.031	0.137	-0.105	0.757	2.788	0.271	0.49	6.0154e+09	0	0
ANTXR1	0.245	0.361	-0.115	5.827	7.747	0.752	0.49	6015693673	1.34996e-30	4.66492e-30
TXNDC11-AS1	0.068	0.175	-0.107	1.653	3.662	0.452	0.49	6.016e+09	0	0
ATP1A1	1.394	1.524	-0.13	32.44	31.496	1.03	0.49	6.01605e+09	1.38918e-10	3.09983e-10
TBC1D9	1.785	1.869	-0.084	39.358	38.184	1.031	0.49	6.01607e+09	1.47039e-09	3.17423e-09
SYAP1	0.981	1.139	-0.158	23.204	23.5	0.987	0.49	6016223692	1.18575e-12	2.82089e-12
DLC1	0.135	0.241	-0.107	3.32	5.287	0.628	0.49	6.01652e+09	1.15187e-42	4.79805e-42
AL136987.1	0.12	0.236	-0.116	2.876	4.847	0.593	0.49	6.01666e+09	0	0
IGSF10	0.111	0.207	-0.096	2.702	4.695	0.576	0.49	6.01676e+09	0	0
FOXP2	3.224	3.3	-0.076	57.453	58.056	0.99	0.49	6.0168e+09	4.70621e-08	9.62403e-08
ANKDD1A	0.33	0.439	-0.109	7.997	9.853	0.812	0.49	6016802104	1.943e-24	6.05975e-24
CLEC17A	0.148	0.25	-0.102	3.603	5.574	0.646	0.49	6016880225	2.04385e-40	8.25047e-40
OSM	0.059	0.158	-0.1	1.467	3.467	0.423	0.49	6.01694e+09	0	0
ANKRD55	0.126	0.238	-0.112	3.032	4.995	0.607	0.49	6.01699e+09	1.26117e-44	5.32493e-44
LINC02901	0.044	0.143	-0.099	1.074	3.078	0.349	0.49	6.01705e+09	0	0
LINC00539	0.111	0.204	-0.093	2.736	4.728	0.579	0.49	6.01719e+09	0	0
AC011377.1	0.073	0.175	-0.102	1.84	3.823	0.481	0.49	6017359754	0	0
AL049651.1	0.05	0.157	-0.107	1.159	3.156	0.367	0.49	6.01738e+09	0	0
AC025580.3	0.148	0.266	-0.118	3.447	5.393	0.639	0.49	6.01745e+09	2.75117e-41	1.12472e-40
TMC4	0.06	0.162	-0.102	1.459	3.447	0.423	0.49	6017613038	0	0
FCER1A	0.043	0.138	-0.095	0.99	2.98	0.332	0.49	6018181015	0	0
CTNNA3	0.233	0.345	-0.112	4.99	6.923	0.721	0.49	6018338064	1.82614e-32	6.50257e-32
EGR2	0.049	0.149	-0.1	1.235	3.212	0.384	0.49	6018403668	0	0
MIR4713HG	0.224	0.351	-0.127	5.32	7.17	0.742	0.49	6018681040	2.75087e-31	9.60094e-31
TRMO	0.285	0.417	-0.133	7.214	8.95	0.806	0.49	6018859313	1.07825e-25	3.43455e-25
AC009522.1	0.116	0.221	-0.105	2.664	4.615	0.577	0.49	6019117773	0	0
LRMDA	6.75	6.503	0.247	95.175	89.319	1.066	0.49	6.0193e+09	2.55942e-07	5.09352e-07
Z99572.1	0.08	0.188	-0.108	1.903	3.853	0.494	0.49	6019342401	0	0
DPYS	0.064	0.164	-0.1	1.51	3.468	0.435	0.49	6019605271	0	0
AC006511.6	0.071	0.176	-0.105	1.713	3.662	0.468	0.49	6.01963e+09	0	0
POLM	0.447	0.572	-0.125	11.029	12.605	0.875	0.49	6.01972e+09	4.59121e-19	1.27959e-18
PRKCQ	0.128	0.223	-0.095	3.108	5.044	0.616	0.49	6019986450	3.39815e-42	1.4062e-41
BAIAP2	0.491	0.615	-0.125	11.972	13.479	0.888	0.49	6.02022e+09	6.16628e-18	1.67511e-17
TSGA10	0.657	0.792	-0.135	15.101	16.422	0.92	0.49	6.02035e+09	2.26342e-15	5.7884e-15
DEF6	1.218	1.328	-0.11	28.486	28.662	0.994	0.49	6.02039e+09	1.59606e-10	3.55579e-10
FBXO47	0.045	0.144	-0.099	1.121	3.065	0.366	0.49	6.02053e+09	0	0
NKD1	0.169	0.271	-0.101	4.115	6.015	0.684	0.49	6020554251	1.41102e-35	5.27106e-35
AC098679.1	0.283	0.39	-0.107	6.969	8.781	0.794	0.49	6.02069e+09	2.13865e-25	6.78219e-25
NOCT	0.141	0.248	-0.107	3.502	5.395	0.649	0.49	6.02071e+09	3.40217e-39	1.34612e-38
CAB39L	0.388	0.512	-0.123	9.088	10.794	0.842	0.49	6.02073e+09	2.58254e-21	7.56628e-21
APOLD1	0.287	0.413	-0.126	6.601	8.388	0.787	0.49	6021019157	2.78853e-26	8.97744e-26
TOX	0.021	0.113	-0.092	0.474	2.416	0.196	0.49	6021336992	0	0
AF111167.1	0.05	0.146	-0.096	1.222	3.149	0.388	0.49	6021649436	0	0
STK17B	0.883	1.014	-0.131	20.633	21.446	0.962	0.49	6021650621	1.91733e-12	4.53767e-12
NRIP3	0.085	0.204	-0.119	2.182	4.072	0.536	0.49	6.02173e+09	0	0
RILPL1	0.287	0.406	-0.12	6.859	8.62	0.796	0.49	6.02227e+09	3.63724e-25	1.14886e-24
LYN	3.901	3.741	0.16	74.614	67.523	1.105	0.49	6.02234e+09	3.27546e-07	6.4859e-07
AC026341.1	0.205	0.326	-0.121	4.698	6.525	0.72	0.49	6022385940	4.29313e-32	1.51914e-31
SMAGP	0.088	0.177	-0.09	2.174	4.082	0.532	0.49	6.02246e+09	0	0
MYEF2	0.302	0.407	-0.105	7.257	9.044	0.802	0.49	6.02248e+09	4.48506e-24	1.38586e-23
PAK1	1.813	1.888	-0.075	40.208	38.968	1.032	0.49	6022767614	1.274e-08	2.66333e-08
MPC2	1.346	1.466	-0.12	31.209	30.036	1.039	0.49	6.02278e+09	7.00433e-10	1.53002e-09
ILDR1	0.079	0.186	-0.107	1.954	3.841	0.509	0.49	6022858824	0	0
AC005786.3	0.242	0.352	-0.11	5.781	7.585	0.762	0.49	6.02287e+09	7.27974e-28	2.40263e-27
ZNF878	0.071	0.174	-0.103	1.738	3.631	0.479	0.49	6.02291e+09	0	0
AL135791.1	0.098	0.206	-0.108	2.394	4.271	0.56	0.49	6022956167	0	0
RASGRP2	0.228	0.324	-0.096	5.561	7.406	0.751	0.49	6.023e+09	2.09822e-28	6.9823e-28
NKRF	0.365	0.492	-0.128	8.788	10.421	0.843	0.49	6023235200	4.24006e-21	1.23447e-20
AC005052.2	0.145	0.252	-0.107	3.455	5.311	0.651	0.49	6.02331e+09	3.99916e-38	1.5541e-37
LINC01002	0.124	0.215	-0.091	3.015	4.9	0.615	0.49	6023375672	5.05995e-41	2.06221e-40
NUP98	1.472	1.568	-0.096	33.717	33.184	1.016	0.49	6023530053	2.98106e-09	6.36996e-09
CCDC200	0.683	0.794	-0.111	16.459	17.777	0.926	0.49	6.02374e+09	8.97121e-14	2.19745e-13
AC008115.1	0.116	0.222	-0.105	2.766	4.627	0.598	0.49	6.02388e+09	6.65617e-43	2.78018e-42
LINC02513	0.034	0.112	-0.078	0.799	2.701	0.296	0.49	6024031824	0	0
KANK2	0.107	0.197	-0.091	2.613	4.487	0.582	0.491	6024235073	6.72623e-44	2.84464e-43
CASC15	0.21	0.316	-0.106	5.003	6.812	0.734	0.491	6024355887	6.44573e-30	2.20302e-29
RNF19B	0.529	0.672	-0.143	12.856	14.137	0.909	0.491	6024420803	3.44075e-16	8.98707e-16
SPAG6	0.122	0.219	-0.097	2.998	4.848	0.618	0.491	6.0248e+09	1.82759e-40	7.38375e-40
SELENBP1	0.051	0.137	-0.085	1.298	3.176	0.409	0.491	6.02485e+09	0	0
C4orf33	0.347	0.465	-0.117	8.551	10.195	0.839	0.491	6.02487e+09	6.12458e-21	1.77639e-20
COL18A1	0.412	0.517	-0.105	9.866	11.542	0.855	0.491	6.02488e+09	6.65392e-19	1.8471e-18
NLRP3	0.742	0.875	-0.134	17.799	18.715	0.951	0.491	6024908693	4.97518e-13	1.19521e-12
AL845472.1	0.2	0.293	-0.093	4.931	6.754	0.73	0.491	6.02511e+09	8.82076e-30	3.00524e-29
SRA1	0.931	1.061	-0.13	22.328	22.847	0.977	0.491	6025123069	2.55198e-11	5.8209e-11
NUSAP1	0.155	0.269	-0.114	3.688	5.498	0.671	0.491	6025188870	8.40463e-36	3.15008e-35
AFAP1	0.203	0.302	-0.1	4.817	6.628	0.727	0.491	6025438920	4.04279e-30	1.38653e-29
ALPK1	2.348	2.385	-0.037	49.101	46.72	1.051	0.491	6025552929	1.16051e-07	2.33975e-07
TNIP3	0.041	0.136	-0.095	0.964	2.826	0.341	0.491	6.02594e+09	0	0
NSUN6	0.914	1.046	-0.133	21.039	21.782	0.966	0.491	6026060644	1.59813e-11	3.6692e-11
AANAT	0.121	0.228	-0.107	2.918	4.738	0.616	0.491	6026095332	1.9026e-40	7.68551e-40
RBKS	0.26	0.371	-0.111	6.25	7.98	0.783	0.491	6026199292	2.98359e-25	9.43775e-25
PRR5	0.696	0.814	-0.118	16.594	17.771	0.934	0.491	6.02623e+09	2.95708e-13	7.14369e-13
AC083973.1	0.07	0.173	-0.103	1.713	3.55	0.482	0.491	6.02631e+09	0	0
VIPR1	0.104	0.197	-0.094	2.499	4.335	0.576	0.491	6.02637e+09	9.66896e-44	4.07778e-43
NCAPH	0.046	0.138	-0.092	1.112	2.96	0.376	0.491	6026579385	0	0
AC019163.1	0.336	0.47	-0.134	8.035	9.611	0.836	0.491	6026679025	2.31996e-21	6.80201e-21
CRY1	0.438	0.566	-0.128	10.293	11.806	0.872	0.491	6.02677e+09	5.32051e-18	1.4475e-17
SLC45A4	0.556	0.679	-0.123	13.071	14.454	0.904	0.491	6026805829	2.46726e-15	6.30561e-15
LINC01344	0.082	0.18	-0.098	1.988	3.818	0.521	0.491	6.02684e+09	0	0
RGL1	1.729	1.83	-0.101	37.134	35.825	1.037	0.491	6026950690	1.8727e-08	3.88821e-08
AC103706.1	0.244	0.357	-0.113	5.908	7.617	0.776	0.491	6.02701e+09	6.01983e-26	1.92836e-25
CD274	0.162	0.259	-0.097	3.941	5.735	0.687	0.491	6.02716e+09	2.44918e-33	8.85661e-33
LINC01970	0.054	0.15	-0.096	1.277	3.113	0.41	0.491	6027209946	0	0
TPT1-AS1	0.737	0.853	-0.116	17.224	18.407	0.936	0.491	6027583098	1.17507e-12	2.79632e-12
AC021613.1	0.058	0.146	-0.088	1.387	3.219	0.431	0.491	6.02761e+09	0	0
ERCC1	1.543	1.632	-0.089	35.577	34.487	1.032	0.491	6028255972	1.86537e-08	3.87367e-08
KDM6B	0.215	0.316	-0.101	5.358	7.082	0.757	0.491	6.0285e+09	5.51765e-27	1.79708e-26
LDLRAD4	5.606	5.37	0.235	89.432	82.397	1.085	0.491	6029041761	2.04167e-06	3.90975e-06
GRIK1	0.321	0.419	-0.098	7.667	9.365	0.819	0.491	6029114315	5.46447e-21	1.58629e-20
TBC1D2B	2.287	2.318	-0.031	49.177	46.026	1.068	0.491	6.02917e+09	2.59928e-07	5.17069e-07
AL031590.1	0.142	0.249	-0.107	3.345	5.104	0.655	0.491	6029475397	1.20959e-35	4.52427e-35
CITED2	0.423	0.57	-0.147	10.378	11.694	0.887	0.491	6029682865	2.71192e-17	7.26073e-17
KIFC3	0.323	0.43	-0.108	7.768	9.391	0.827	0.491	6029890601	1.15135e-20	3.31591e-20
MACF1	3.633	3.524	0.11	70.605	64.678	1.092	0.491	6030063809	1.60128e-06	3.08308e-06
ELOVL6	0.312	0.407	-0.095	7.299	9.004	0.811	0.491	6030143030	2.49671e-21	7.31662e-21
SH2B2	0.235	0.33	-0.094	5.751	7.464	0.771	0.491	6.03036e+09	5.69607e-25	1.792e-24
HIF1A	3.79	3.678	0.112	70.47	63.86	1.103	0.491	6030445807	1.67583e-06	3.22296e-06
DACT3	0.11	0.201	-0.091	2.719	4.473	0.608	0.491	6030999239	3.22204e-39	1.27528e-38
AC092053.5	0.028	0.111	-0.082	0.694	2.473	0.28	0.491	6.0312e+09	0	0
TNFSF9	0.03	0.115	-0.085	0.765	2.54	0.301	0.491	6.03131e+09	0	0
TTC28	1.905	1.99	-0.085	38.939	38.304	1.017	0.491	6031591534	1.21948e-07	2.45614e-07
KIFC1	0.047	0.146	-0.099	1.061	2.825	0.376	0.491	6031820743	0	0
EIF2AK3-DT	0.047	0.135	-0.088	1.125	2.885	0.39	0.491	6.03208e+09	0	0
AC009226.1	0.139	0.231	-0.092	3.244	4.975	0.652	0.491	6.03229e+09	9.56035e-35	3.52481e-34
SNHG1	0.44	0.551	-0.111	11.02	12.414	0.888	0.491	6032392923	9.06676e-16	2.34165e-15
FHOD1	0.51	0.622	-0.112	12.259	13.612	0.901	0.491	6032413905	1.15118e-14	2.89318e-14
IL15RA	0.289	0.376	-0.086	6.842	8.542	0.801	0.491	6032517182	1.99138e-21	5.8444e-21
RORA-AS1	0.18	0.282	-0.102	4.267	5.956	0.716	0.491	6.03253e+09	2.21779e-29	7.51075e-29
MAST4	0.043	0.131	-0.088	1.028	2.778	0.37	0.491	6.03266e+09	0	0
LOH12CR2	0.108	0.212	-0.104	2.461	4.187	0.588	0.491	6032671366	1.73255e-40	7.00694e-40
FEM1C	0.458	0.585	-0.127	11.27	12.572	0.896	0.491	6.03268e+09	1.55834e-15	4.00162e-15
MYO15B	0.969	1.075	-0.107	22.147	23.024	0.962	0.491	6032848609	5.3655e-10	1.17593e-09
PIEZO1	0.836	0.952	-0.116	19.449	20.318	0.957	0.491	6.033e+09	7.77252e-11	1.74602e-10
UHRF1	0.184	0.279	-0.095	4.521	6.201	0.729	0.491	6033011098	4.25678e-28	1.40982e-27
AL035530.2	0.466	0.588	-0.122	11.092	12.445	0.891	0.491	6033162500	1.55497e-15	3.99339e-15
RBM3	0.96	1.066	-0.106	22.823	23.387	0.976	0.491	6033267658	7.93594e-10	1.73037e-09
VCL	0.485	0.595	-0.11	11.752	13.117	0.896	0.491	6.03349e+09	7.96956e-15	2.01039e-14
PLD4	1.528	1.616	-0.087	34.068	33.582	1.014	0.491	6033532081	6.44358e-08	1.31046e-07
HESX1	0.117	0.216	-0.099	2.8	4.492	0.623	0.491	6.03417e+09	6.50215e-37	2.48049e-36
NOP58	1.305	1.423	-0.118	29.974	29.432	1.018	0.491	6.0342e+09	2.03658e-08	4.22147e-08
H3C4	0.116	0.207	-0.091	2.88	4.576	0.629	0.491	6034210885	2.91028e-36	1.09649e-35
CDC37L1-DT	0.143	0.253	-0.109	3.463	5.121	0.676	0.491	6034421741	1.43809e-32	5.12693e-32
AC018521.5	0.127	0.233	-0.106	3.189	4.852	0.657	0.491	6.03447e+09	3.4452e-34	1.2614e-33
RASL11B	0.056	0.155	-0.099	1.387	3.091	0.449	0.491	6.03463e+09	0	0
AL137186.2	0.443	0.543	-0.1	10.758	12.22	0.88	0.491	6.03467e+09	2.27593e-15	5.81975e-15
DELEC1	0.207	0.303	-0.097	4.766	6.423	0.742	0.491	6.03468e+09	1.93761e-26	6.25325e-26
AC002451.1	0.27	0.384	-0.113	6.504	8.053	0.808	0.491	6.03474e+09	1.14054e-21	3.36187e-21
PIGX	0.499	0.605	-0.106	11.883	13.277	0.895	0.491	6034761885	2.23751e-14	5.58084e-14
ZNF440	0.315	0.423	-0.108	7.718	9.239	0.835	0.491	6034765364	2.81725e-19	7.88512e-19
LINC02747	0.512	0.62	-0.107	12.467	13.79	0.904	0.491	6.03486e+09	6.1597e-14	1.51551e-13
GGT7	0.737	0.84	-0.104	17.698	18.719	0.945	0.491	6034960838	4.14389e-11	9.39061e-11
AC090617.4	0.076	0.163	-0.087	1.878	3.573	0.526	0.491	6035364827	9.80909e-45	4.2039e-44
AL096677.1	0.026	0.111	-0.085	0.655	2.364	0.277	0.491	6035418071	0	0
CLDN1	0.029	0.125	-0.095	0.702	2.407	0.292	0.491	6.03551e+09	0	0
PIEZO2	0.092	0.178	-0.086	2.127	3.816	0.557	0.491	6.036e+09	1.39121e-41	5.70721e-41
SLC12A2	0.339	0.464	-0.125	8.145	9.583	0.85	0.491	6036167179	3.06138e-18	8.3739e-18
AC007686.4	0.126	0.223	-0.098	2.926	4.59	0.638	0.491	6.03619e+09	6.93472e-35	2.56314e-34
SPSB1	0.087	0.175	-0.088	2.106	3.785	0.556	0.491	6036199411	9.70539e-42	3.98908e-41
PHLDB3	0.287	0.396	-0.109	6.83	8.369	0.816	0.491	6036313755	2.14132e-20	6.13281e-20
TSPAN7	0.082	0.165	-0.083	1.954	3.638	0.537	0.492	6.03636e+09	3.3491e-43	1.4041e-42
ZNRF3	0.192	0.28	-0.088	4.538	6.185	0.734	0.492	6036456540	1.73081e-26	5.59116e-26
MYO6	0.612	0.717	-0.105	14.201	15.49	0.917	0.492	6036601383	2.14409e-12	5.06675e-12
IL21R	0.217	0.305	-0.088	5.066	6.707	0.755	0.492	6.03669e+09	1.50248e-24	4.70007e-24
APOL6	0.608	0.716	-0.108	14.848	15.974	0.929	0.492	6036913127	4.75433e-12	1.11068e-11
PLAAT4	0.499	0.602	-0.103	12.577	13.864	0.907	0.492	6036927206	2.12394e-13	5.15512e-13
GALNT12	0.105	0.196	-0.091	2.63	4.28	0.615	0.492	6.03709e+09	1.33644e-36	5.07064e-36
GASK1A	0.179	0.259	-0.081	4.132	5.797	0.713	0.492	6037101827	9.5824e-28	3.15865e-27
H1-5	0.049	0.135	-0.086	1.197	2.872	0.417	0.492	6037106630	0	0
H1-4	0.692	0.822	-0.131	16.488	17.269	0.955	0.492	6037348952	2.6871e-11	6.12558e-11
TTTY14	0.418	0.519	-0.101	8.652	10.213	0.847	0.492	6037363058	5.89642e-17	1.56824e-16
AC008574.1	0.047	0.135	-0.088	1.04	2.716	0.383	0.492	6.03739e+09	0	0
NEK6	1.105	1.208	-0.103	25.559	25.833	0.989	0.492	6.03763e+09	1.31725e-08	2.7518e-08
RECK	1.543	1.63	-0.087	34.283	33.536	1.022	0.492	6037718753	2.03035e-07	4.05524e-07
SYCP2L	0.121	0.213	-0.093	2.854	4.49	0.636	0.492	6037935713	1.81008e-34	6.6519e-34
MAFF	0.061	0.144	-0.083	1.603	3.253	0.493	0.492	6038164836	0	0
KSR1	0.738	0.846	-0.107	17.11	18.155	0.942	0.492	6038348113	1.00037e-10	2.24066e-10
CLSPN	0.115	0.211	-0.096	2.774	4.395	0.631	0.492	6.03841e+09	7.73727e-35	2.85754e-34
TMEM41B	0.523	0.632	-0.109	12.687	13.912	0.912	0.492	6.03856e+09	5.43081e-13	1.30348e-12
ZNF217	1.216	1.318	-0.101	28.435	28.21	1.008	0.492	6.03874e+09	5.06677e-08	1.03498e-07
BANK1	0.056	0.133	-0.077	1.243	2.9	0.429	0.492	6038847810	0	0
SH3D19	0.094	0.181	-0.087	2.309	3.941	0.586	0.492	6038865080	3.07428e-38	1.19724e-37
FPR2	0.118	0.197	-0.079	2.918	4.551	0.641	0.492	6.03903e+09	2.3467e-33	8.4873e-33
SNAI1	0.019	0.1	-0.081	0.491	2.14	0.229	0.492	6.03913e+09	0	0
CD83	1.483	1.696	-0.213	30.427	28.416	1.071	0.492	6.03964e+09	7.35233e-08	1.49272e-07
MT-ND4	8.156	8.126	0.03	98.122	97.253	1.009	0.492	6039742642	1.8433e-05	3.36411e-05
LINC01554	0.09	0.183	-0.093	2.152	3.768	0.571	0.492	6039756705	3.31663e-39	1.3125e-38
AC104984.2	0.059	0.144	-0.086	1.412	3.041	0.464	0.492	6.03983e+09	0	0
MARCKSL1	0.036	0.117	-0.081	0.897	2.529	0.354	0.492	6039944728	0	0
GIMAP4	2.183	2.211	-0.029	46.653	44.013	1.06	0.492	6.04025e+09	2.73254e-06	5.20172e-06
SH2D3C	0.465	0.569	-0.103	11.122	12.428	0.895	0.492	6.04037e+09	9.88736e-14	2.41886e-13
NXT1	0.377	0.484	-0.107	9.786	11.076	0.883	0.492	6.04053e+09	5.3771e-15	1.36308e-14
CHCT1	0.08	0.159	-0.08	1.924	3.54	0.544	0.492	6040609009	6.58106e-41	2.67799e-40
RAB26	0.042	0.129	-0.087	1.015	2.632	0.386	0.492	6.04069e+09	0	0
LRRC74A	0.127	0.219	-0.092	3.083	4.665	0.661	0.492	6.04078e+09	1.53253e-31	5.37801e-31
PGRMC1	0.705	0.847	-0.142	17.571	18.099	0.971	0.492	6040863838	2.74277e-10	6.06326e-10
USP15	4.258	4.066	0.192	78.657	71.572	1.099	0.492	6040918560	1.86047e-05	3.39411e-05
ACKR2	0.06	0.142	-0.082	1.505	3.111	0.484	0.492	6041138173	1.4013e-45	5.60519e-45
AC215217.1	0.087	0.165	-0.078	2.034	3.643	0.558	0.492	6041280381	2.63271e-39	1.04394e-38
MVB12B	1.917	1.98	-0.063	40.973	40.281	1.017	0.492	6.0413e+09	2.0079e-06	3.84725e-06
AP003721.4	0.046	0.131	-0.086	1.095	2.702	0.405	0.492	6.04134e+09	0	0
ATP23	0.19	0.289	-0.099	4.719	6.237	0.757	0.492	6041439422	5.70461e-24	1.75788e-23
PLA2G6	0.128	0.214	-0.086	3.104	4.682	0.663	0.492	6.04149e+09	5.24695e-31	1.82269e-30
AL135925.1	0.217	0.322	-0.106	5.29	6.779	0.78	0.492	6041524384	3.06042e-22	9.12513e-22
AC108134.2	0.101	0.204	-0.103	2.038	3.633	0.561	0.492	6041694229	4.40008e-39	1.73778e-38
CDKN3	0.051	0.136	-0.086	1.26	2.857	0.441	0.492	6041748047	0	0
CEP68	0.631	0.755	-0.125	15.262	16.124	0.947	0.492	6.042e+09	5.89817e-11	1.33152e-10
AC026310.2	0.049	0.138	-0.088	1.087	2.685	0.405	0.492	6042068125	0	0
DNAJC13	2.161	2.193	-0.031	46.818	44.014	1.064	0.492	6042144102	4.19519e-06	7.91999e-06
FAM53C	0.54	0.653	-0.113	12.945	14.069	0.92	0.492	6.04223e+09	4.49276e-12	1.05082e-11
GPCPD1	2.333	2.35	-0.016	49.841	46.682	1.068	0.492	6042289279	5.91224e-06	1.10761e-05
ZNF714	0.337	0.426	-0.089	8.132	9.594	0.848	0.492	6.04232e+09	2.55399e-16	6.68633e-16
PDSS1	0.313	0.408	-0.095	7.599	9.043	0.84	0.492	6042481699	4.38465e-17	1.16865e-16
MPHOSPH9	0.71	0.809	-0.099	16.59	17.662	0.939	0.492	6042533109	3.55139e-10	7.81879e-10
CCR1	1.305	1.403	-0.098	30.241	29.564	1.023	0.492	6.04292e+09	2.72912e-07	5.42261e-07
NIPSNAP3B	0.524	0.63	-0.106	12.534	13.698	0.915	0.492	6042988933	3.7388e-12	8.76633e-12
C11orf24	0.283	0.374	-0.092	7.155	8.59	0.833	0.492	6.04306e+09	1.21243e-17	3.27043e-17
H2AC7	0.078	0.161	-0.083	1.971	3.535	0.557	0.492	6.0432e+09	6.24599e-39	2.45863e-38
CCL8	0.015	0.106	-0.091	0.338	1.923	0.176	0.492	6.04326e+09	0	0
TUBA4A	0.041	0.125	-0.085	0.998	2.573	0.388	0.492	6043294162	0	0
TATDN3	0.944	1.048	-0.104	22.109	22.593	0.979	0.492	6043330228	1.66794e-08	3.47007e-08
SEH1L	0.442	0.541	-0.1	11.092	12.317	0.901	0.492	6043496597	4.5611e-13	1.09662e-12
C2orf92	0.155	0.242	-0.087	3.696	5.228	0.707	0.492	6043666141	6.76759e-27	2.19995e-26
NDE1	0.645	0.754	-0.109	15.465	16.408	0.943	0.492	6043806695	1.76244e-10	3.92094e-10
CALCR	0.178	0.278	-0.1	3.929	5.443	0.722	0.492	6044044726	9.53493e-26	3.04165e-25
H1-1	0.061	0.156	-0.096	1.417	2.972	0.477	0.492	6.04406e+09	4.2039e-45	1.82169e-44
DHRS12	0.314	0.411	-0.097	7.76	9.147	0.848	0.492	6.04412e+09	2.06698e-16	5.42632e-16
AL022069.1	0.074	0.165	-0.091	1.763	3.312	0.532	0.492	6044141871	1.25474e-40	5.08318e-40
BNIPL	0.126	0.222	-0.097	2.859	4.384	0.652	0.492	6044594591	5.34083e-31	1.85476e-30
PTPRC	5.426	5.167	0.259	89.737	82.96	1.082	0.492	6044767973	4.51429e-05	8.06693e-05
AOAH	3.942	3.839	0.103	72.089	66.917	1.077	0.492	6.04498e+09	3.5545e-05	6.3869e-05
SAP30L-AS1	0.54	0.653	-0.113	12.763	13.85	0.921	0.492	6045329110	1.5035e-11	3.45596e-11
ARHGEF37	0.333	0.429	-0.096	7.95	9.328	0.852	0.492	6045351363	8.91608e-16	2.30374e-15
NLRC5	0.864	0.956	-0.092	19.964	20.887	0.956	0.492	6045440722	1.2548e-08	2.62389e-08
AL627309.5	0.167	0.241	-0.074	4.085	5.606	0.729	0.492	6045505772	2.26001e-24	7.03456e-24
ODF2L	0.58	0.676	-0.096	13.757	14.912	0.922	0.492	6.04559e+09	6.99798e-11	1.57546e-10
AP003086.1	2.193	2.24	-0.047	45.955	43.36	1.06	0.492	6045716234	8.52026e-06	1.58457e-05
EXD3	0.626	0.735	-0.108	14.957	15.919	0.94	0.492	6.04581e+09	2.4842e-10	5.49907e-10
SMURF1	1.44	1.525	-0.085	31.598	31.327	1.009	0.492	6.04587e+09	9.9897e-07	1.94087e-06
PLA2G4C	0.162	0.255	-0.093	3.798	5.285	0.718	0.492	6045907774	1.75692e-25	5.58059e-25
MAP3K13	0.669	0.774	-0.105	15.714	16.672	0.943	0.492	6046048349	5.93408e-10	1.29839e-09
DSEL	0.135	0.229	-0.093	3.256	4.741	0.687	0.492	6.04611e+09	5.36599e-28	1.77421e-27
PXT1	0.048	0.129	-0.082	1.176	2.698	0.436	0.492	6046475905	0	0
AC007384.1	0.353	0.464	-0.111	8.508	9.765	0.871	0.492	6.04703e+09	1.03099e-14	2.59358e-14
AL354733.3	0.218	0.299	-0.081	5.337	6.791	0.786	0.492	6047078863	5.86237e-20	1.66256e-19
RNF217-AS1	0.133	0.214	-0.081	3.091	4.584	0.674	0.492	6.04717e+09	2.89459e-28	9.61891e-28
ZNF367	0.125	0.216	-0.091	3.007	4.478	0.672	0.492	6047555127	1.20035e-28	4.01244e-28
AC023790.2	0.082	0.162	-0.08	2.004	3.499	0.573	0.492	6.04756e+09	5.43443e-36	2.04329e-35
ITGB7	0.03	0.1	-0.069	0.757	2.269	0.334	0.492	6.04762e+09	0	0
AL139274.2	0.075	0.161	-0.086	1.789	3.281	0.545	0.492	6.04769e+09	3.94702e-38	1.53434e-37
WDFY3-AS2	0.179	0.26	-0.081	4.368	5.827	0.75	0.492	6047752076	1.62198e-22	4.86307e-22
PLCG2	4.216	4.127	0.088	76.669	71.623	1.07	0.492	6047859217	6.79227e-05	0.000119968
QPCTL	0.116	0.202	-0.085	2.876	4.347	0.662	0.492	6.04788e+09	3.07905e-29	1.04037e-28
LIMASI	0.084	0.168	-0.084	2.072	3.558	0.582	0.492	6047900375	3.48101e-35	1.29305e-34
AMPD2	0.209	0.288	-0.079	5.185	6.627	0.782	0.492	6047906328	4.70505e-20	1.33738e-19
FP671120.4	0.067	0.146	-0.079	1.535	3.033	0.506	0.492	6047973962	7.65193e-41	3.10843e-40
TMEM273	0.658	0.746	-0.088	15.558	16.667	0.933	0.492	6.04799e+09	1.306e-09	2.82321e-09
DOK3	0.602	0.692	-0.09	14.543	15.64	0.93	0.492	6.04807e+09	4.83297e-10	1.06039e-09
SEMA7A	0.148	0.231	-0.083	3.759	5.208	0.722	0.492	6048113822	1.06283e-24	3.33001e-24
AC243829.4	0.023	0.1	-0.077	0.558	2.059	0.271	0.492	6.04827e+09	0	0
RELB	0.389	0.485	-0.096	9.409	10.667	0.882	0.492	6048323561	2.28583e-13	5.54182e-13
ARHGAP26-AS1	0.313	0.399	-0.087	7.409	8.791	0.843	0.492	6.04849e+09	1.34814e-15	3.46711e-15
AL137802.2	0.046	0.125	-0.079	1.146	2.634	0.435	0.492	6.04855e+09	0	0
TRIM38	1.788	1.845	-0.057	40.204	38.364	1.048	0.493	6.04861e+09	8.12678e-06	1.51329e-05
AL645568.1	0.547	0.648	-0.101	12.873	13.96	0.922	0.493	6048643529	8.52463e-11	1.91335e-10
LINC00958	0.011	0.081	-0.07	0.25	1.748	0.143	0.493	6.04865e+09	0	0
AC008591.1	0.292	0.379	-0.087	6.09	7.526	0.809	0.493	6.04869e+09	1.05916e-17	2.86057e-17
AL020995.1	0.154	0.229	-0.075	3.802	5.262	0.722	0.493	6048789501	3.82492e-24	1.18465e-23
AC092053.3	0.038	0.112	-0.074	0.943	2.431	0.388	0.493	6.04887e+09	0	0
AC007780.1	0.213	0.305	-0.092	5.256	6.644	0.791	0.493	6048938429	1.35423e-19	3.8137e-19
RHCE	0.037	0.114	-0.077	0.905	2.39	0.379	0.493	6049000342	0	0
EGLN3	0.045	0.122	-0.077	1.074	2.555	0.42	0.493	6.04925e+09	0	0
AP000787.1	0.529	0.635	-0.105	12.302	13.388	0.919	0.493	6049525781	5.9265e-11	1.33766e-10
TFDP1	0.319	0.401	-0.083	7.908	9.255	0.854	0.493	6.04956e+09	1.22551e-14	3.07804e-14
AC007114.1	0.121	0.214	-0.092	3.011	4.44	0.678	0.493	6.04958e+09	1.08118e-27	3.55946e-27
LINC02008	0.111	0.189	-0.078	2.415	3.881	0.622	0.493	6.04967e+09	2.78148e-31	9.70493e-31
IL27	0.044	0.111	-0.067	1.095	2.571	0.426	0.493	6.04974e+09	0	0
KLF5	0.048	0.132	-0.084	1.142	2.609	0.438	0.493	6049818302	2.8026e-45	1.26117e-44
ABHD5	0.397	0.521	-0.124	9.6	10.733	0.894	0.493	6049906956	6.77457e-13	1.62223e-12
AL157756.1	0.048	0.126	-0.078	1.163	2.63	0.442	0.493	6.04991e+09	7.00649e-45	2.94273e-44
CYP51A1-AS1	0.03	0.107	-0.077	0.727	2.198	0.331	0.493	6049955330	0	0
TUBB4B	0.501	0.607	-0.106	12.386	13.386	0.925	0.493	6050008471	7.48019e-11	1.68179e-10
AC008050.1	0.514	0.636	-0.122	10.974	12.073	0.909	0.493	6.0501e+09	1.01368e-11	2.34503e-11
AC069431.1	0.065	0.146	-0.081	1.535	2.994	0.513	0.493	6050107777	1.58759e-39	6.32716e-39
ACAT2	0.323	0.428	-0.105	8.242	9.459	0.871	0.493	6.05015e+09	3.32295e-14	8.24572e-14
RMI2	0.039	0.11	-0.071	0.977	2.44	0.4	0.493	6050434256	0	0
RBMX	2.094	2.125	-0.032	46.386	43.425	1.068	0.493	6050477646	2.37309e-05	4.30251e-05
AL353147.1	0.159	0.239	-0.08	3.895	5.309	0.734	0.493	6.0505e+09	4.01929e-23	1.2194e-22
LINC01684	1.75	1.818	-0.068	36.719	36.014	1.02	0.493	6050630860	8.71622e-06	1.62013e-05
AC092650.1	0.101	0.184	-0.083	2.41	3.846	0.627	0.493	6.05065e+09	6.84071e-31	2.37321e-30
B4GALT4	0.658	0.767	-0.109	15.867	16.647	0.953	0.493	6050661798	3.79355e-09	8.07342e-09
CD300LB	0.093	0.175	-0.082	2.174	3.617	0.601	0.493	6050697097	1.13163e-32	4.04227e-32
HPN	0.064	0.134	-0.07	1.565	3.016	0.519	0.493	6050907658	1.38542e-38	5.43005e-38
PICALM	5.275	5.023	0.252	88.206	80.747	1.092	0.493	6.05092e+09	0.000132453	0.000229739
LRP1B	0.028	0.101	-0.073	0.655	2.112	0.31	0.493	6051030543	0	0
ARSJ	0.039	0.105	-0.067	0.897	2.354	0.381	0.493	6051098001	0	0
KPNA2	0.49	0.607	-0.117	12.264	13.196	0.929	0.493	6051298882	1.06736e-10	2.38845e-10
ADAMTS4	0.027	0.098	-0.071	0.677	2.124	0.319	0.493	6.05152e+09	0	0
FADS3	0.23	0.324	-0.094	5.662	6.987	0.81	0.493	6051655655	9.41733e-18	2.54662e-17
LINC02340	0.131	0.208	-0.077	3.176	4.59	0.692	0.493	6.05167e+09	1.02005e-25	3.25136e-25
VSTM4	0.046	0.115	-0.07	1.116	2.557	0.437	0.493	6051819828	2.8026e-44	1.1911e-43
SPRY1	0.523	0.637	-0.113	12.192	13.182	0.925	0.493	6051837639	1.34784e-10	3.00786e-10
KIF9-AS1	0.606	0.699	-0.093	13.744	14.835	0.926	0.493	6.05198e+09	1.09079e-09	2.3653e-09
ID1	0.038	0.112	-0.075	0.913	2.35	0.389	0.493	6.05201e+09	0	0
LINC00472	0.893	0.998	-0.105	19.647	20.331	0.966	0.493	6.05212e+09	8.8837e-08	1.79856e-07
TAB2-AS1	0.213	0.304	-0.091	5.096	6.437	0.792	0.493	6.05222e+09	7.84774e-19	2.17316e-18
DYSF	0.055	0.131	-0.076	1.319	2.749	0.48	0.493	6.05222e+09	5.88615e-41	2.39604e-40
HES1	0.123	0.218	-0.095	2.74	4.136	0.662	0.493	6052568225	9.81858e-28	3.23516e-27
BASP1-AS1	0.067	0.151	-0.083	1.556	2.975	0.523	0.493	6052604238	1.14219e-37	4.4112e-37
BASP1	1.957	2.008	-0.051	41.921	40.144	1.044	0.493	6052689663	2.54752e-05	4.61066e-05
CARD9	0.404	0.487	-0.083	9.967	11.195	0.89	0.493	6.05273e+09	8.37496e-12	1.94143e-11
AC022558.2	0.157	0.237	-0.08	3.793	5.176	0.733	0.493	6052737724	1.44969e-22	4.35254e-22
LPXN	1.091	1.191	-0.101	25.462	25.359	1.004	0.493	6.05279e+09	1.06373e-06	2.0635e-06
AC025280.3	0.013	0.084	-0.071	0.288	1.716	0.168	0.493	6052918411	0	0
AC116535.1	0.088	0.171	-0.083	2.127	3.526	0.603	0.493	6053002241	7.75166e-32	2.73236e-31
ZNF574	0.11	0.191	-0.081	2.753	4.14	0.665	0.493	6.05313e+09	2.22311e-27	7.28357e-27
CYP27C1	0.043	0.109	-0.066	0.998	2.419	0.413	0.493	6.05323e+09	2.8026e-45	1.26117e-44
AC098818.2	0.113	0.193	-0.08	2.639	4.032	0.654	0.493	6053439324	7.31089e-28	2.41257e-27
ARSG	0.319	0.4	-0.082	7.79	9.068	0.859	0.493	6.05349e+09	9.41844e-14	2.30557e-13
TMEM178B	0.019	0.088	-0.069	0.44	1.858	0.237	0.493	6053500384	0	0
PHYH	0.434	0.564	-0.13	10.758	11.654	0.923	0.493	6.05369e+09	3.24775e-11	7.38661e-11
NDST2	0.357	0.438	-0.081	8.809	10.054	0.876	0.493	6053838431	1.45373e-12	3.44875e-12
SWSAP1	0.243	0.34	-0.096	6.026	7.286	0.827	0.493	6.05392e+09	2.41322e-16	6.32267e-16
EFNB2	0.039	0.11	-0.071	0.99	2.393	0.414	0.493	6053957544	5.60519e-45	2.38221e-44
DDN-AS1	0.093	0.168	-0.075	2.326	3.711	0.627	0.493	6.05397e+09	9.98062e-30	3.39748e-29
CARM1	0.514	0.603	-0.088	12.539	13.601	0.922	0.493	6054001433	6.33265e-10	1.38521e-09
IDO2	0.019	0.09	-0.07	0.469	1.877	0.25	0.493	6.05408e+09	0	0
SESN2	0.205	0.286	-0.081	5.028	6.354	0.791	0.493	6.05436e+09	3.30085e-18	9.02168e-18
PID1	0.497	0.577	-0.08	10.614	11.894	0.892	0.493	6054568472	7.35589e-11	1.65431e-10
SHPK	0.246	0.326	-0.08	6.026	7.327	0.822	0.493	6.05476e+09	5.52928e-16	1.43663e-15
PLA2G4E-AS1	0.035	0.107	-0.072	0.871	2.26	0.385	0.493	6054931998	0	0
AC055854.1	0.043	0.111	-0.069	1.036	2.426	0.427	0.493	6.05494e+09	1.89175e-43	7.95938e-43
SVOP	0.046	0.12	-0.074	1.104	2.49	0.443	0.493	6055015262	2.67508e-42	1.10829e-41
GALNT6	0.245	0.322	-0.077	6.009	7.318	0.821	0.493	6055033805	6.55635e-16	1.70088e-15
LINC01645	0.018	0.087	-0.069	0.419	1.811	0.231	0.493	6.05506e+09	0	0
GADD45A	0.133	0.218	-0.085	3.43	4.756	0.721	0.493	6055115223	4.02678e-23	1.22152e-22
H3C10	0.13	0.213	-0.083	3.163	4.506	0.702	0.493	6055258308	3.38169e-24	1.04874e-23
DENND4A	2.559	2.546	0.012	53.347	49.788	1.071	0.493	6.05541e+09	0.0001091	0.00019029
LINC00863	0.134	0.219	-0.085	3.379	4.708	0.718	0.493	6055410928	3.49177e-23	1.06071e-22
AL109840.2	0.098	0.182	-0.084	2.284	3.64	0.627	0.493	6055608567	3.44859e-29	1.16358e-28
SLC35F3	0.042	0.11	-0.068	0.981	2.362	0.415	0.493	6055638624	7.00649e-44	2.97075e-43
DOCK8-AS1	0.172	0.255	-0.083	4.157	5.47	0.76	0.493	6055812516	4.12291e-20	1.17345e-19
SLC9A1	0.179	0.264	-0.085	4.44	5.739	0.774	0.493	6.05597e+09	3.23707e-19	9.04734e-19
HPSE	0.607	0.702	-0.095	14.556	15.422	0.944	0.493	6055998042	1.04187e-08	2.18325e-08
CCDC138	0.221	0.3	-0.079	5.138	6.448	0.797	0.493	6.0563e+09	3.00756e-17	8.0423e-17
KDM1B	1.283	1.37	-0.087	29.336	28.846	1.017	0.493	6056305396	7.63073e-06	1.42282e-05
PTCH2	0.192	0.277	-0.085	4.614	5.905	0.781	0.493	6056480796	1.55235e-18	4.2723e-18
AC110620.2	0.051	0.111	-0.059	1.298	2.666	0.487	0.493	6.0565e+09	2.53747e-38	9.89969e-38
H2BC3	0.031	0.1	-0.069	0.74	2.104	0.352	0.493	6.05666e+09	0	0
H2AZ2-DT	0.058	0.133	-0.075	1.442	2.795	0.516	0.493	6.05666e+09	1.67537e-36	6.34747e-36
AC079209.1	0.112	0.195	-0.084	2.728	4.055	0.673	0.493	6056684105	8.46663e-26	2.70413e-25
RNASE2	0.811	0.91	-0.099	19.102	19.614	0.974	0.493	6.0567e+09	2.70026e-07	5.36751e-07
LINC02910	0.212	0.282	-0.07	5.163	6.481	0.797	0.493	6.05671e+09	5.0741e-17	1.35104e-16
AL360012.1	0.023	0.088	-0.064	0.588	1.95	0.301	0.493	6.05684e+09	0	0
STARD4-AS1	0.064	0.139	-0.076	1.518	2.867	0.53	0.493	6056945891	2.13085e-35	7.9426e-35
CCDC60	0.111	0.191	-0.08	2.508	3.842	0.653	0.493	6057296034	9.76652e-27	3.16658e-26
AC099343.3	0.17	0.25	-0.08	4.149	5.441	0.762	0.493	6.05734e+09	1.54589e-19	4.34775e-19
PCDH9	0.031	0.103	-0.072	0.719	2.068	0.348	0.493	6057567694	0	0
MORF4L2	1.502	1.618	-0.116	34.182	32.295	1.058	0.493	6.0576e+09	2.21557e-05	4.02306e-05
AC090994.1	0.05	0.113	-0.063	1.226	2.574	0.477	0.493	6.05762e+09	1.30923e-38	5.13398e-38
STMN1	0.585	0.692	-0.106	14.209	14.983	0.948	0.493	6057765745	1.40978e-08	2.94148e-08
GIMAP5	0.501	0.587	-0.086	12.357	13.348	0.926	0.493	6057891571	2.64829e-09	5.66808e-09
VAMP1	0.199	0.282	-0.083	4.91	6.163	0.797	0.493	6.05804e+09	2.93471e-17	7.84926e-17
ADAT2	0.466	0.548	-0.082	11.266	12.347	0.912	0.493	6058049689	7.93611e-10	1.73037e-09
RND1	0.026	0.095	-0.07	0.647	1.986	0.326	0.493	6.0581e+09	0	0
CYP26C1	0.019	0.081	-0.062	0.482	1.825	0.264	0.493	6058106734	0	0
RC3H1-DT	0.025	0.093	-0.067	0.626	1.966	0.318	0.493	6058120719	0	0
AL359546.1	0.07	0.143	-0.072	1.687	3.015	0.56	0.493	6.05817e+09	8.2105e-33	2.94304e-32
AC010198.1	0.1	0.18	-0.08	2.347	3.661	0.641	0.493	6058202078	2.23601e-27	7.3228e-27
AC093865.1	0.242	0.312	-0.069	5.269	6.588	0.8	0.493	6.05827e+09	3.19187e-16	8.34158e-16
FKBP14	0.297	0.378	-0.081	7.316	8.52	0.859	0.493	6058279484	4.4171e-13	1.06232e-12
AL031599.1	0.095	0.172	-0.076	2.144	3.468	0.618	0.493	6058283126	9.90757e-29	3.31322e-28
PDE1B	0.336	0.417	-0.081	8.221	9.391	0.875	0.493	6.05835e+09	4.4958e-12	1.05143e-11
CAGE1	0.055	0.129	-0.074	1.366	2.691	0.508	0.493	6.05837e+09	2.31474e-36	8.74057e-36
PPP1R15B	0.461	0.555	-0.095	11.393	12.364	0.921	0.493	6.05841e+09	9.6525e-10	2.09672e-09
AL050403.2	0.048	0.117	-0.069	1.142	2.473	0.462	0.493	6058433889	2.37884e-39	9.43588e-39
ZNF491	0.097	0.174	-0.076	2.389	3.695	0.647	0.493	6058563411	6.46615e-27	2.1034e-26
AC010336.8	0.037	0.105	-0.069	0.901	2.23	0.404	0.493	6058646283	3.0268e-43	1.26958e-42
MYC	0.301	0.388	-0.088	7.532	8.672	0.869	0.493	6058935636	1.03776e-12	2.47155e-12
H2BC9	0.351	0.462	-0.111	8.141	9.207	0.884	0.493	6.05895e+09	4.19383e-12	9.81844e-12
AC079209.2	0.16	0.229	-0.069	3.958	5.247	0.754	0.493	6.05902e+09	1.96983e-19	5.52959e-19
BRCA2	0.241	0.318	-0.077	5.73	6.975	0.822	0.493	6059081430	3.5458e-15	9.02803e-15
NRG2	0.06	0.13	-0.07	1.408	2.726	0.517	0.493	6059106175	2.63514e-35	9.80998e-35
CALHM6	0.799	0.891	-0.092	18.92	19.475	0.972	0.493	6059189845	5.58565e-07	1.09599e-06
KHDRBS2	0.286	0.36	-0.074	6.225	7.487	0.831	0.493	6059585121	3.8064e-14	9.43354e-14
RABEPK	0.255	0.337	-0.082	6.322	7.516	0.841	0.493	6.05971e+09	4.64581e-14	1.14768e-13
LINC02232	2.845	2.846	-0.001	54.096	51.503	1.05	0.493	6.05974e+09	0.000264561	0.000449679
MEI4	0.087	0.154	-0.067	2.017	3.323	0.607	0.493	6059743029	6.85194e-29	2.29883e-28
AC007365.1	0.077	0.151	-0.073	1.831	3.13	0.585	0.493	6059791383	1.6676e-30	5.75503e-30
CCND2-AS1	0.153	0.228	-0.075	3.616	4.889	0.74	0.493	6.05983e+09	2.64454e-20	7.55582e-20
AL359541.1	0.032	0.101	-0.069	0.765	2.075	0.369	0.493	6.05991e+09	5.60519e-45	2.38221e-44
ARL5B	0.283	0.375	-0.092	7.104	8.238	0.862	0.493	6.05994e+09	5.79471e-13	1.389e-12
TMEM176A	1.025	1.101	-0.076	22.925	23.695	0.967	0.493	6.05995e+09	4.26064e-06	8.04035e-06
CPNE5	0.054	0.118	-0.064	1.336	2.641	0.506	0.493	6059968127	1.20832e-35	4.52024e-35
PABPC1	4.118	4.015	0.103	75.287	70.986	1.061	0.493	6060108503	0.000538507	0.000895688
EAF2	1.359	1.46	-0.101	30.076	29.355	1.025	0.493	6.06012e+09	2.16303e-05	3.92948e-05
TUBB8	0.065	0.129	-0.064	1.637	2.933	0.558	0.493	6060282169	4.79287e-32	1.69521e-31
CTNNAL1	0.042	0.11	-0.068	1.032	2.334	0.442	0.493	6060285617	8.37965e-40	3.35582e-39
AC068389.1	0.129	0.203	-0.074	3.125	4.391	0.712	0.493	6060460207	5.04932e-22	1.49838e-21
AL591846.2	0.029	0.098	-0.069	0.672	1.969	0.341	0.493	6.06076e+09	0	0
LINC00621	0.15	0.223	-0.073	3.573	4.834	0.739	0.493	6.06079e+09	4.61375e-20	1.31174e-19
AC020611.2	0.616	0.702	-0.086	14.361	15.258	0.941	0.493	6060832746	5.91001e-08	1.2037e-07
EHD1	0.133	0.201	-0.068	3.396	4.656	0.729	0.494	6060900392	1.10025e-20	3.16989e-20
JUP	0.132	0.206	-0.074	3.299	4.55	0.725	0.494	6.06093e+09	4.26248e-21	1.2407e-20
ZNF433	0.094	0.165	-0.071	2.385	3.651	0.653	0.494	6.0612e+09	1.36595e-25	4.34571e-25
MB21D2	0.624	0.712	-0.088	13.955	14.891	0.937	0.494	6.06144e+09	5.45352e-08	1.11235e-07
TCHH	0.079	0.147	-0.069	1.768	3.047	0.58	0.494	6061471235	4.69075e-30	1.60737e-29
AC068234.2	0.064	0.129	-0.066	1.637	2.909	0.563	0.494	6.06159e+09	2.64478e-31	9.23339e-31
AC092053.4	0.027	0.091	-0.065	0.651	1.935	0.337	0.494	6.06161e+09	0	0
ATP2A3	0.07	0.131	-0.061	1.7	2.977	0.571	0.494	6.06176e+09	1.6765e-30	5.7849e-30
LMCD1	0.026	0.093	-0.067	0.634	1.912	0.332	0.494	6.06197e+09	0	0
LINC00486	1.241	1.329	-0.087	28.879	28.184	1.025	0.494	6062038375	2.61902e-05	4.73755e-05
EGFL7	0.155	0.22	-0.065	3.916	5.151	0.76	0.494	6062261601	2.50348e-18	6.85734e-18
NCKAP5L	0.783	0.869	-0.087	18.734	19.286	0.971	0.494	6.06243e+09	1.40387e-06	2.71025e-06
PIK3C2B	0.423	0.507	-0.083	10.183	11.206	0.909	0.494	6062446878	1.25558e-09	2.71742e-09
SLC28A2-AS1	0.049	0.119	-0.069	1.205	2.467	0.489	0.494	6.0625e+09	9.06254e-36	3.39559e-35
AC244453.3	0.161	0.243	-0.082	3.92	5.125	0.765	0.494	6062554057	2.80354e-18	7.67392e-18
FANCA	0.101	0.164	-0.063	2.503	3.757	0.666	0.494	6.0626e+09	4.05676e-24	1.25499e-23
TVP23A	0.234	0.304	-0.071	5.536	6.74	0.821	0.494	6.06265e+09	2.05864e-14	5.14066e-14
BDH1	0.258	0.332	-0.074	6.326	7.497	0.844	0.494	6062751949	3.71033e-13	8.93793e-13
RNF180	0.161	0.225	-0.064	3.654	4.902	0.745	0.494	6062874717	7.14335e-19	1.98042e-18
AC133065.1	0.214	0.288	-0.074	5.231	6.421	0.815	0.494	6062915966	6.36787e-15	1.61097e-14
NKX3-1	0.089	0.159	-0.07	2.229	3.468	0.643	0.494	6062999878	1.08543e-25	3.45694e-25
AC010149.1	0.146	0.209	-0.063	3.628	4.864	0.746	0.494	6.06302e+09	6.16158e-19	1.71163e-18
FGD2	3.175	3.092	0.083	63.843	58.52	1.091	0.494	6.06305e+09	0.000634807	0.00104903
LRRC20	0.084	0.145	-0.061	2.021	3.275	0.617	0.494	6063080457	4.88308e-27	1.59171e-26
SEC16A	0.51	0.595	-0.085	12.522	13.395	0.935	0.494	6063175316	2.65265e-08	5.47742e-08
CACNB2	0.119	0.189	-0.07	2.871	4.099	0.701	0.494	6063367304	7.13029e-22	2.11038e-21
LOXL2	0.122	0.196	-0.073	2.931	4.148	0.706	0.494	6.06369e+09	1.80319e-21	5.29601e-21
OTUD1	0.803	0.947	-0.144	18.962	18.831	1.007	0.494	6063925717	1.79805e-06	3.45213e-06
MOB3C	0.229	0.299	-0.07	5.73	6.894	0.831	0.494	6.06393e+09	9.98737e-14	2.44282e-13
AL031772.1	0.199	0.269	-0.071	4.927	6.107	0.807	0.494	6.064e+09	3.50536e-15	8.92792e-15
NOD2	0.127	0.186	-0.059	3.121	4.352	0.717	0.494	6.06404e+09	2.13718e-20	6.12244e-20
LINC02606	0.049	0.114	-0.065	1.197	2.434	0.492	0.494	6064145571	8.96514e-35	3.3069e-34
AC005280.2	0.288	0.367	-0.079	6.923	8.039	0.861	0.494	6064187127	5.05872e-12	1.18098e-11
AC004854.2	0.04	0.101	-0.06	0.994	2.233	0.445	0.494	6064247839	1.17621e-37	4.54186e-37
ELL	0.746	0.831	-0.085	17.795	18.367	0.969	0.494	6064350700	1.59144e-06	3.06439e-06
ETS1	0.212	0.291	-0.079	5.159	6.307	0.818	0.494	6064363794	1.209e-14	3.0369e-14
PFAS	0.16	0.229	-0.068	3.971	5.166	0.769	0.494	6.06437e+09	2.16583e-17	5.81112e-17
SPG7	1.339	1.416	-0.076	31.053	30.149	1.03	0.494	6.06443e+09	6.77988e-05	0.000119784
AC007569.1	0.194	0.271	-0.077	4.719	5.882	0.802	0.494	6.06445e+09	1.65458e-15	4.24692e-15
AC011257.1	0.034	0.089	-0.054	0.871	2.109	0.413	0.494	6064518926	1.67375e-39	6.66245e-39
OSGEP	0.881	0.972	-0.091	21.326	21.447	0.994	0.494	6.06456e+09	6.78205e-06	1.26756e-05
DAAM1	1.043	1.129	-0.085	23.589	23.713	0.995	0.494	6.06472e+09	1.53874e-05	2.82105e-05
H2BC6-AS1	0.308	0.415	-0.108	7.147	8.163	0.876	0.494	6064800411	1.05401e-11	2.4369e-11
HIF1A-AS1	0.144	0.224	-0.079	3.43	4.611	0.744	0.494	6064832897	5.34333e-19	1.48624e-18
OSTN	0.032	0.097	-0.065	0.744	1.975	0.377	0.494	6064838872	9.65214e-42	3.96778e-41
RGMB	0.172	0.248	-0.077	4.267	5.427	0.786	0.494	6064870596	1.86523e-16	4.90425e-16
FKBP7	0.114	0.187	-0.073	2.842	4.037	0.704	0.494	6064880261	2.27066e-21	6.65827e-21
AMOTL1	0.213	0.278	-0.065	5.142	6.324	0.813	0.494	6064956257	2.07061e-14	5.16945e-14
PRRG2	0.098	0.174	-0.077	2.419	3.611	0.67	0.494	6065183536	1.83122e-23	5.59067e-23
RBMS2	0.667	0.75	-0.083	15.824	16.542	0.957	0.494	6065188724	7.23918e-07	1.414e-06
AC022075.1	0.086	0.159	-0.074	2.013	3.218	0.626	0.494	6.06526e+09	4.95608e-26	1.58867e-25
NUDT4	0.508	0.624	-0.116	12.513	13.166	0.95	0.494	6065273118	5.00267e-08	1.02206e-07
SRC	0.219	0.293	-0.074	5.434	6.565	0.828	0.494	6.06531e+09	7.64262e-14	1.8755e-13
AL442067.3	0.185	0.268	-0.083	4.44	5.58	0.796	0.494	6065366685	7.10491e-16	1.84118e-15
SLC9A5	0.074	0.137	-0.063	1.814	3.026	0.6	0.494	6065449767	1.96805e-27	6.45236e-27
ZNF442	0.104	0.174	-0.07	2.635	3.825	0.689	0.494	6065461013	4.06498e-22	1.20916e-21
ZNF609	2.548	2.541	0.007	52.51	49.112	1.069	0.494	6065466992	0.000618798	0.00102336
LINC00471	0.052	0.12	-0.068	1.277	2.489	0.513	0.494	6.06547e+09	6.44219e-33	2.31373e-32
AC092120.3	0.248	0.325	-0.077	6.191	7.3	0.848	0.494	6.06563e+09	1.40783e-12	3.34152e-12
LINC01277	0.057	0.121	-0.065	1.387	2.597	0.534	0.494	6.06565e+09	1.75328e-31	6.14541e-31
LINC01353	0.093	0.161	-0.069	2.262	3.459	0.654	0.494	6065698668	4.27645e-24	1.32208e-23
MRO	0.098	0.157	-0.058	2.423	3.63	0.667	0.494	6065709072	4.71787e-23	1.42878e-22
TMEM41A	0.264	0.343	-0.079	6.69	7.762	0.862	0.494	6.06572e+09	6.15161e-12	1.4326e-11
TCF4-AS1	0.077	0.132	-0.055	1.903	3.116	0.611	0.494	6065778237	1.78623e-26	5.76703e-26
AC008937.1	0.041	0.107	-0.065	0.985	2.197	0.448	0.494	6065815010	9.63917e-37	3.66427e-36
RHOBTB3	0.483	0.563	-0.081	11.503	12.434	0.925	0.494	6.06606e+09	3.15504e-08	6.49615e-08
ZNF710	2.633	2.614	0.018	54.472	50.626	1.076	0.494	6066213624	0.000759655	0.00124839
TMEM44-AS1	0.287	0.366	-0.078	7.05	8.116	0.869	0.494	6066300616	2.33858e-11	5.34032e-11
ATP2A2	1.633	1.696	-0.063	36.364	34.951	1.04	0.494	6.06635e+09	0.000213038	0.000364769
ROR2	0.261	0.327	-0.066	5.662	6.833	0.829	0.494	6.06638e+09	4.68891e-13	1.12701e-12
RNASE3	0.215	0.278	-0.063	5.443	6.593	0.826	0.494	6066390271	1.9041e-13	4.62676e-13
MLLT11	0.161	0.23	-0.068	4.047	5.203	0.778	0.494	6.06639e+09	1.88303e-16	4.94997e-16
AC011586.1	0.092	0.149	-0.057	2	3.209	0.623	0.494	6066394528	2.25752e-25	7.15628e-25
IMPA2	0.63	0.717	-0.087	15.435	16.068	0.961	0.494	6.06656e+09	8.49874e-07	1.65526e-06
MT-ND5	5.985	5.901	0.083	90.891	88.102	1.032	0.494	6.06663e+09	0.00166019	0.00266069
AL117381.1	0.257	0.327	-0.071	6.216	7.329	0.848	0.494	6.06667e+09	3.11461e-12	7.3274e-12
AP003717.4	0.083	0.153	-0.07	1.933	3.119	0.62	0.494	6066679885	7.55853e-26	2.41735e-25
DENND2C	0.14	0.219	-0.079	3.269	4.424	0.739	0.494	6.06669e+09	7.8392e-19	2.17105e-18
MIR17HG	0.073	0.135	-0.062	1.831	3.019	0.606	0.494	6066715972	1.29529e-26	4.19224e-26
TMEM63C	0.08	0.139	-0.059	1.933	3.126	0.618	0.494	6066751559	9.45783e-26	3.01746e-25
AL136040.1	0.05	0.118	-0.068	1.231	2.421	0.508	0.494	6066794722	1.17118e-32	4.1804e-32
CCR5AS	0.469	0.563	-0.094	11.431	12.235	0.934	0.494	6066800189	3.48424e-08	7.16093e-08
ACP3	0.533	0.606	-0.073	12.382	13.356	0.927	0.494	6066918565	1.1468e-07	2.31269e-07
AP005131.3	0.067	0.126	-0.059	1.649	2.839	0.581	0.494	6.06696e+09	5.21118e-28	1.72351e-27
AGFG2	0.109	0.174	-0.064	2.668	3.844	0.694	0.494	6.067e+09	3.43281e-21	1.00178e-20
ARL4A	0.455	0.56	-0.105	11.033	11.812	0.934	0.494	6.06709e+09	2.41566e-08	4.9937e-08
AC046195.2	0.032	0.094	-0.062	0.757	1.951	0.388	0.494	6067114803	8.23036e-40	3.29659e-39
ADGRE1	0.135	0.196	-0.061	3.375	4.541	0.743	0.494	6.06731e+09	4.05828e-18	1.10689e-17
PRUNE2	0.054	0.111	-0.057	1.332	2.517	0.529	0.494	6.06747e+09	6.1949e-31	2.15042e-30
PDK4	1.689	1.835	-0.146	34.402	32.319	1.064	0.494	6067501465	0.000187488	0.000322137
ETV1	0.056	0.112	-0.056	1.357	2.544	0.534	0.494	6067528289	1.37066e-30	4.73577e-30
BTG2-DT	0.041	0.099	-0.058	1.002	2.186	0.458	0.494	6.06765e+09	3.37764e-35	1.25525e-34
AC044849.1	0.044	0.102	-0.059	1.087	2.268	0.479	0.494	6.06772e+09	6.45201e-34	2.35539e-33
AC073115.2	0.053	0.117	-0.064	1.298	2.473	0.525	0.494	6.06784e+09	3.77007e-31	1.31234e-30
AHCYL1	1.029	1.126	-0.098	24.752	24.277	1.02	0.494	6.06786e+09	4.00341e-05	7.17344e-05
HEATR3	0.894	0.978	-0.084	21.161	21.39	0.989	0.494	6.06824e+09	1.80465e-05	3.29531e-05
AC068631.1	0.112	0.176	-0.064	2.643	3.799	0.696	0.494	6.06833e+09	1.05443e-20	3.0401e-20
AL137077.2	0.028	0.091	-0.063	0.672	1.846	0.364	0.494	6.06833e+09	1.14766e-40	4.65258e-40
NUP62CL	0.054	0.114	-0.06	1.311	2.481	0.528	0.494	6.06835e+09	1.21352e-30	4.19711e-30
TSEN34	0.466	0.56	-0.094	11.744	12.475	0.941	0.494	6.06837e+09	8.69453e-08	1.76056e-07
TNFRSF10A	0.254	0.321	-0.067	6.233	7.319	0.852	0.494	6.06844e+09	9.74872e-12	2.25592e-11
AL354710.2	0.037	0.098	-0.061	0.884	2.055	0.43	0.494	6.06847e+09	1.55025e-36	5.87532e-36
MEIS1	0.055	0.112	-0.057	1.231	2.403	0.512	0.494	6068484957	1.78621e-31	6.2599e-31
DAB1	0.323	0.395	-0.071	7.198	8.275	0.87	0.494	6.06867e+09	1.4324e-10	3.19568e-10
ZNF556	0.065	0.126	-0.061	1.556	2.714	0.573	0.494	6.06895e+09	9.97516e-28	3.28584e-27
AC034195.1	0.268	0.333	-0.065	5.81	6.932	0.838	0.494	6.06904e+09	4.28918e-12	1.0039e-11
KCNAB3	0.054	0.114	-0.061	1.307	2.463	0.531	0.494	6069093570	2.95366e-30	1.01564e-29
MIR100HG	0.26	0.334	-0.073	5.933	7.015	0.846	0.494	6.06912e+09	5.95093e-12	1.38654e-11
AC010978.1	0.221	0.283	-0.062	5.434	6.538	0.831	0.494	6.0692e+09	1.21222e-12	2.88301e-12
CAPZB	4.279	4.077	0.202	78.991	72.215	1.094	0.494	6.06924e+09	0.00218415	0.00346417
AC009630.1	0.086	0.15	-0.064	2.098	3.241	0.647	0.494	6069249702	2.39318e-23	7.29226e-23
CLSTN3	0.074	0.129	-0.055	1.797	2.952	0.609	0.494	6069319427	2.12819e-25	6.74992e-25
AC083880.1	0.037	0.096	-0.058	0.926	2.08	0.445	0.494	6.06945e+09	3.55314e-35	1.31964e-34
BICC1	0.041	0.098	-0.058	0.901	2.058	0.438	0.494	6069460620	1.59632e-35	5.95858e-35
AP3M1	0.623	0.724	-0.101	15.186	15.658	0.97	0.494	6069460993	1.74179e-06	3.34737e-06
AL158801.2	0.019	0.08	-0.061	0.474	1.63	0.29	0.494	6069476120	1.82169e-44	7.70714e-44
ATAD2	0.364	0.449	-0.085	8.644	9.583	0.902	0.494	6.06948e+09	3.06375e-09	6.54313e-09
BTG3-AS1	0.07	0.135	-0.065	1.658	2.801	0.592	0.494	6069566155	1.72895e-26	5.5859e-26
PLEKHH2	0.173	0.235	-0.062	3.924	5.054	0.777	0.494	6069578383	1.39042e-15	3.57468e-15
ARRDC3-AS1	0.657	0.746	-0.089	14.814	15.483	0.957	0.494	6069623413	1.63421e-06	3.14496e-06
LINC00676	0.054	0.112	-0.058	1.37	2.516	0.545	0.494	6069712347	3.61358e-29	1.2189e-28
AL591518.1	0.091	0.152	-0.062	2.085	3.226	0.646	0.494	6069819482	4.20107e-23	1.2739e-22
LINC02055	0.045	0.107	-0.062	1.032	2.181	0.473	0.494	6069833591	2.78031e-33	1.00433e-32
AC027117.2	0.172	0.243	-0.072	4.225	5.311	0.795	0.494	6.06992e+09	8.44962e-15	2.13035e-14
AURKA	0.057	0.123	-0.066	1.379	2.519	0.547	0.494	6.06996e+09	6.11582e-29	2.05418e-28
PTS	0.695	0.784	-0.088	16.683	17.131	0.974	0.494	6070156960	5.08219e-06	9.55577e-06
FAM72D	0.13	0.198	-0.069	3.138	4.244	0.739	0.494	6.07025e+09	7.69526e-18	2.08545e-17
APCDD1	0.234	0.293	-0.059	5.29	6.409	0.825	0.494	6070253260	1.60019e-12	3.79278e-12
LGMN	1.688	1.773	-0.085	35.802	34.403	1.041	0.494	6070687351	0.000457927	0.000765738
AC244131.2	0.085	0.142	-0.058	1.928	3.054	0.631	0.494	6071021140	1.59896e-23	4.88978e-23
ANKRD34A	0.075	0.141	-0.066	1.89	3.001	0.63	0.494	6071025280	6.7653e-24	2.08042e-23
IL4I1	0.433	0.518	-0.085	10.111	10.997	0.919	0.494	6.07113e+09	5.24509e-08	1.07048e-07
FAM117A	0.113	0.181	-0.068	2.77	3.865	0.717	0.494	6071197593	6.56377e-19	1.82229e-18
DDX19B	0.56	0.644	-0.084	13.668	14.325	0.954	0.494	6.07151e+09	1.41866e-06	2.73836e-06
AC091214.1	0.051	0.113	-0.061	1.248	2.363	0.528	0.494	6071569596	2.03277e-29	6.88907e-29
UBAC2-AS1	0.091	0.158	-0.067	2.254	3.351	0.673	0.494	6.07163e+09	2.97692e-21	8.70775e-21
FIRRE	0.587	0.658	-0.071	13.236	14.107	0.938	0.494	6071672277	1.27093e-06	2.4578e-06
SNHG9	0.432	0.518	-0.086	10.433	11.258	0.927	0.494	6071690285	9.15098e-08	1.85172e-07
SLC39A8	0.038	0.096	-0.058	0.93	2.046	0.455	0.494	6.07187e+09	1.901e-33	6.88371e-33
AL158166.2	0.061	0.111	-0.05	1.518	2.632	0.577	0.494	6071929918	2.50377e-26	8.06724e-26
PLB1	0.84	0.903	-0.063	18.945	19.778	0.958	0.494	6072040694	2.7736e-05	5.00991e-05
CDC25C	0.035	0.092	-0.057	0.833	1.945	0.428	0.494	6.07215e+09	7.95684e-35	2.93772e-34
LINC02669	0.092	0.16	-0.069	2.203	3.293	0.669	0.494	6.07216e+09	2.73266e-21	8.00313e-21
GIMAP8	0.805	0.881	-0.076	18.857	19.314	0.976	0.494	6.07219e+09	2.44116e-05	4.42221e-05
AC005280.1	0.076	0.138	-0.063	1.831	2.929	0.625	0.494	6072244776	1.20322e-23	3.68574e-23
MLXIP	1.366	1.43	-0.065	30.892	30.408	1.016	0.494	6072245346	0.00036232	0.000610337
IL1RN	0.041	0.107	-0.066	1.006	2.112	0.477	0.494	6072275119	4.46187e-32	1.57838e-31
TACR2	0.048	0.11	-0.061	1.214	2.316	0.524	0.494	6072295741	2.20109e-29	7.45527e-29
LINC02627	0.053	0.103	-0.05	1.281	2.39	0.536	0.494	6.07244e+09	2.09323e-28	6.96666e-28
LINC00484	0.052	0.112	-0.06	1.277	2.378	0.537	0.494	6.07248e+09	1.63375e-28	5.44661e-28
AC009542.1	0.228	0.304	-0.076	5.633	6.629	0.85	0.494	6.07248e+09	1.67544e-11	3.84409e-11
AC079807.1	0.141	0.21	-0.069	3.459	4.519	0.766	0.494	6.0725e+09	6.51356e-16	1.69015e-15
PLEKHO1	2.384	2.371	0.013	51.195	47.769	1.072	0.494	6.07264e+09	0.0018318	0.00292585
TCERG1L	0.043	0.099	-0.056	0.998	2.101	0.475	0.494	6072713453	7.57592e-32	2.67081e-31
PDE4B	2.594	2.615	-0.02	50.192	48.159	1.042	0.494	6072728438	0.00188887	0.00301356
ZNF789	0.527	0.603	-0.076	12.678	13.436	0.944	0.494	6072777675	1.13451e-06	2.19827e-06
AL392086.3	0.244	0.326	-0.082	5.561	6.557	0.848	0.494	6073005508	1.88547e-11	4.31849e-11
AC124242.1	0.099	0.164	-0.065	2.355	3.433	0.686	0.494	6.07303e+09	5.04051e-20	1.43205e-19
CENPM	0.031	0.084	-0.053	0.782	1.88	0.416	0.494	6.07306e+09	4.63393e-35	1.71729e-34
LINC00111	0.033	0.092	-0.059	0.791	1.887	0.419	0.494	6.07306e+09	6.19173e-35	2.29137e-34
SOGA1	0.889	0.967	-0.078	20.823	21.068	0.988	0.494	6073081077	5.69907e-05	0.000101232
DMGDH	0.063	0.122	-0.058	1.489	2.579	0.577	0.494	6.07314e+09	6.02544e-26	1.9299e-25
XXYLT1	0.459	0.527	-0.068	10.885	11.779	0.924	0.495	6073303288	3.13099e-07	6.20708e-07
HMMR	0.029	0.088	-0.059	0.685	1.778	0.385	0.495	6073314345	1.01712e-36	3.86405e-36
AC010531.3	0.027	0.081	-0.055	0.694	1.785	0.388	0.495	6073333388	1.50142e-36	5.69296e-36
P3H2-AS1	0.031	0.089	-0.058	0.744	1.836	0.405	0.495	6.07334e+09	1.43613e-35	5.36403e-35
DHX33	0.245	0.309	-0.063	6.039	7.051	0.856	0.495	6.07339e+09	1.09275e-10	2.44457e-10
GDF9	0.026	0.084	-0.058	0.639	1.728	0.369	0.495	6073480943	1.49764e-37	5.77082e-37
FRMD4A-AS1	0.377	0.445	-0.068	9.206	10.124	0.909	0.495	6.07352e+09	4.91209e-08	1.00416e-07
PER1	1.034	1.127	-0.093	24.033	23.58	1.019	0.495	6.07372e+09	0.000134696	0.00023356
FGF2	0.048	0.101	-0.053	1.129	2.214	0.51	0.495	6073816303	2.26402e-29	7.6662e-29
PAQR5	0.07	0.128	-0.058	1.7	2.775	0.613	0.495	6.07384e+09	8.98661e-24	2.75957e-23
AL121749.2	0.022	0.079	-0.057	0.533	1.618	0.329	0.495	6073854451	1.36448e-39	5.446e-39
AC005264.1	0.075	0.13	-0.054	1.84	2.917	0.631	0.495	6073903726	1.14304e-22	3.43839e-22
ZNF682	0.145	0.205	-0.061	3.616	4.664	0.775	0.495	6073915369	6.61551e-15	1.6729e-14
LMNB1-DT	0.038	0.096	-0.057	0.909	1.989	0.457	0.495	6074046023	2.68513e-32	9.53124e-32
PTTG1	0.099	0.166	-0.067	2.567	3.615	0.71	0.495	6.07407e+09	1.42572e-18	3.92923e-18
ERCC3	0.667	0.741	-0.075	15.875	16.46	0.964	0.495	6074331049	1.28048e-05	2.35722e-05
PER2	0.201	0.261	-0.06	4.956	5.979	0.829	0.495	6074374147	6.3253e-12	1.47218e-11
IL10	0.156	0.219	-0.063	3.937	4.965	0.793	0.495	6074555620	7.02424e-14	1.72571e-13
TPMT	0.736	0.825	-0.089	18.04	18.26	0.988	0.495	6074621322	3.1502e-05	5.67462e-05
EPAS1	0.101	0.169	-0.068	2.554	3.593	0.711	0.495	6074642218	2.23332e-18	6.12228e-18
PM20D1	0.036	0.092	-0.055	0.901	1.968	0.458	0.495	6.07477e+09	6.09514e-32	2.15325e-31
DOT1L	0.303	0.368	-0.064	7.337	8.293	0.885	0.495	6.07501e+09	5.18212e-09	1.09774e-08
AC092164.1	0.14	0.205	-0.065	3.485	4.506	0.773	0.495	6.07508e+09	7.10087e-15	1.79258e-14
SLC9B1	0.086	0.143	-0.057	2.085	3.136	0.665	0.495	6.07511e+09	1.66728e-20	4.7867e-20
LINC02321	0.022	0.074	-0.052	0.562	1.626	0.346	0.495	6075206170	6.95736e-38	2.69662e-37
SEMA4A	0.089	0.146	-0.057	2.207	3.254	0.678	0.495	6075324452	1.0332e-19	2.9183e-19
FAM222B	0.738	0.812	-0.075	16.734	17.325	0.966	0.495	6.07534e+09	2.58301e-05	4.67348e-05
IDH2-DT	0.044	0.101	-0.057	1.083	2.138	0.506	0.495	6.07535e+09	4.92584e-29	1.65754e-28
PGM2L1	0.288	0.372	-0.085	6.902	7.796	0.885	0.495	6075360795	2.27419e-09	4.87709e-09
AL359232.1	0.108	0.165	-0.058	2.423	3.471	0.698	0.495	6075389672	1.44492e-18	3.97987e-18
PMEPA1	1.056	1.138	-0.082	24.646	24.265	1.016	0.495	6.07542e+09	0.000231551	0.000395413
EMC1	0.327	0.408	-0.081	8.174	9.027	0.906	0.495	6.07543e+09	2.38097e-08	4.92372e-08
AC083949.1	0.057	0.108	-0.051	1.374	2.43	0.565	0.495	6.07552e+09	1.27112e-25	4.04563e-25
AL157413.1	0.077	0.13	-0.053	1.92	2.969	0.647	0.495	6.07555e+09	2.74756e-21	8.04477e-21
AC093249.2	0.106	0.163	-0.057	2.571	3.61	0.712	0.495	6075614526	8.18062e-18	2.21522e-17
DRAIC	0.083	0.143	-0.06	1.958	3	0.653	0.495	6.07563e+09	4.90641e-21	1.42568e-20
WDR43	1.166	1.238	-0.072	27.103	26.561	1.02	0.495	6075641071	0.000384131	0.000645887
RBM39	4.002	3.822	0.18	76.652	70.001	1.095	0.495	6.07568e+09	0.0051831	0.00795184
SHCBP1	0.062	0.112	-0.05	1.544	2.596	0.595	0.495	6075685974	5.43341e-24	1.6754e-23
AC096733.2	0.06	0.115	-0.054	1.501	2.548	0.589	0.495	6075744461	2.29396e-24	7.13743e-24
AC106739.1	0.02	0.071	-0.051	0.499	1.554	0.321	0.495	6075780859	6.50199e-39	2.5577e-38
AC016583.2	0.063	0.118	-0.054	1.522	2.57	0.592	0.495	6.07581e+09	3.99098e-24	1.23496e-23
PUM3	1.763	1.811	-0.048	38.648	36.781	1.051	0.495	6.07589e+09	0.00148036	0.00237972
ZNF670	0.284	0.359	-0.075	6.749	7.669	0.88	0.495	6075893343	2.31698e-09	4.96751e-09
STX11	0.339	0.418	-0.079	8.322	9.166	0.908	0.495	6075930767	3.80042e-08	7.79455e-08
FAM72B	0.162	0.228	-0.066	4.068	5.058	0.804	0.495	6.07608e+09	4.16785e-13	1.00289e-12
U62317.4	0.119	0.174	-0.055	3.036	4.06	0.748	0.495	6076091001	7.70532e-16	1.9946e-15
AL391832.4	0.029	0.081	-0.052	0.685	1.733	0.395	0.495	6076161668	1.27103e-34	4.68036e-34
HELLS	0.194	0.261	-0.068	4.669	5.651	0.826	0.495	6.07618e+09	6.60655e-12	1.53614e-11
AC016573.1	0.044	0.096	-0.052	1.057	2.101	0.503	0.495	6.07623e+09	9.15403e-29	3.06295e-28
ATP6V1G2	0.1	0.165	-0.065	2.343	3.367	0.696	0.495	6.07625e+09	1.2756e-18	3.5188e-18
CENPK	0.061	0.113	-0.052	1.497	2.538	0.59	0.495	6.07628e+09	4.4302e-24	1.36908e-23
CEP43	0.445	0.516	-0.07	10.619	11.434	0.929	0.495	6076315759	7.39531e-07	1.44379e-06
C1S	0.225	0.292	-0.068	5.447	6.41	0.85	0.495	6076324925	1.09537e-10	2.45022e-10
CSF1	0.026	0.084	-0.058	0.626	1.668	0.375	0.495	6.07642e+09	1.22013e-35	4.563e-35
ARG2	0.543	0.649	-0.106	13.135	13.594	0.966	0.495	6.07646e+09	4.7015e-06	8.85822e-06
GINS4	0.049	0.099	-0.05	1.248	2.285	0.546	0.495	6076559804	2.5105e-26	8.08783e-26
NHERF1	0.094	0.149	-0.055	2.432	3.453	0.704	0.495	6076585322	4.97038e-18	1.35318e-17
PCLAF	0.024	0.077	-0.053	0.596	1.636	0.364	0.495	6.07666e+09	4.73682e-36	1.78156e-35
ARF4-AS1	0.085	0.145	-0.06	2.093	3.115	0.672	0.495	6.07671e+09	1.03755e-19	2.92989e-19
AL512662.2	0.022	0.07	-0.048	0.533	1.573	0.339	0.495	6076736973	2.28494e-37	8.7746e-37
H2BC14	0.013	0.062	-0.049	0.33	1.369	0.241	0.495	6.07681e+09	1.13645e-42	4.73499e-42
LINC01619	0.153	0.214	-0.062	3.54	4.544	0.779	0.495	6.07681e+09	4.47317e-14	1.10572e-13
MYOM2	0.072	0.13	-0.057	1.768	2.793	0.633	0.495	6076824171	1.07066e-21	3.15784e-21
C1orf162	2.557	2.536	0.021	52.083	48.126	1.082	0.495	6076824612	0.00350861	0.00547161
RILPL2	1.147	1.237	-0.09	27.187	26.251	1.036	0.495	6.07687e+09	0.000469607	0.00078433
IBA57-DT	0.019	0.069	-0.05	0.491	1.527	0.321	0.495	6076878053	2.80494e-38	1.09306e-37
MAP4K1	0.278	0.338	-0.06	6.808	7.755	0.878	0.495	6.07692e+09	4.93351e-09	1.04601e-08
MIR22HG	0.078	0.134	-0.056	2.009	3.027	0.664	0.495	6076925318	4.23951e-20	1.20621e-19
AC107223.1	0.045	0.093	-0.048	1.066	2.1	0.507	0.495	6077026502	4.15747e-28	1.37731e-27
AL049779.4	0.159	0.237	-0.078	3.764	4.739	0.794	0.495	6.07709e+09	1.81473e-13	4.41049e-13
AL133523.1	0.079	0.139	-0.06	2	3.01	0.665	0.495	6.07724e+09	5.11849e-20	1.45368e-19
AC069224.1	0.069	0.129	-0.061	1.683	2.698	0.624	0.495	6.07729e+09	4.31879e-22	1.28353e-21
HCG27	0.167	0.226	-0.059	4.017	5.008	0.802	0.495	6077320992	9.0628e-13	2.16145e-12
AL512791.2	0.026	0.079	-0.054	0.609	1.637	0.372	0.495	6077345532	2.75352e-35	1.02491e-34
ATP2B4	0.865	0.94	-0.075	19.905	20.195	0.986	0.495	6.07737e+09	0.000126641	0.000219996
RPS6KL1	0.079	0.131	-0.053	1.992	3.004	0.663	0.495	6.07757e+09	7.30362e-20	2.06833e-19
AC006042.2	0.065	0.125	-0.061	1.556	2.568	0.606	0.495	6.07758e+09	6.47634e-23	1.95683e-22
AC005808.1	0.034	0.087	-0.053	0.799	1.823	0.438	0.495	6077581712	1.31156e-31	4.6094e-31
SNHG3	0.509	0.581	-0.072	12.602	13.259	0.95	0.495	6077635012	5.51841e-06	1.03579e-05
SIN3A	0.674	0.749	-0.075	16.163	16.641	0.971	0.495	6.07774e+09	3.78726e-05	6.79434e-05
AL359513.1	0.041	0.096	-0.055	1.023	2.039	0.502	0.495	6.07781e+09	3.18827e-28	1.05859e-27
SCML4	0.017	0.065	-0.048	0.385	1.403	0.274	0.495	6.07813e+09	5.35391e-40	2.15099e-39
NAMPT-AS1	0.028	0.075	-0.047	0.71	1.725	0.412	0.495	6.07818e+09	1.03237e-32	3.69105e-32
IRAG1-AS1	0.122	0.179	-0.057	2.973	3.962	0.75	0.495	6078183107	3.03535e-15	7.73999e-15
GNAT2	0.029	0.082	-0.053	0.698	1.708	0.408	0.495	6078360190	7.7234e-33	2.76927e-32
CHRM5	0.112	0.17	-0.058	2.719	3.708	0.733	0.495	6.07842e+09	4.76307e-16	1.23932e-15
SPIB	0.024	0.074	-0.051	0.584	1.594	0.366	0.495	6078453220	5.3485e-35	1.98086e-34
AC010173.1	0.062	0.116	-0.054	1.522	2.524	0.603	0.495	6078467419	1.12823e-22	3.39471e-22
ZEB2-AS1	0.407	0.479	-0.072	9.697	10.482	0.925	0.495	6.07852e+09	6.721e-07	1.3143e-06
PDIA5	0.316	0.376	-0.06	7.599	8.505	0.894	0.495	6078587561	4.80032e-08	9.81565e-08
LINC01220	0.053	0.104	-0.052	1.315	2.317	0.568	0.495	6078625852	1.96965e-24	6.14127e-24
AC026979.2	0.203	0.27	-0.067	4.876	5.806	0.84	0.495	6.07868e+09	7.33035e-11	1.64888e-10
AC093879.1	0.087	0.136	-0.05	2.144	3.142	0.682	0.495	6078705575	1.90972e-18	5.24367e-18
ADAMTSL4	0.126	0.179	-0.053	3.163	4.142	0.764	0.495	6078849762	2.19633e-14	5.47927e-14
NAV2	0.98	1.066	-0.086	19.745	20.076	0.983	0.495	6078871685	0.000176419	0.000303601
STYXL2	0.081	0.132	-0.052	1.983	2.975	0.667	0.495	6078977410	3.19932e-19	8.94289e-19
AL031602.2	0.182	0.25	-0.069	4.508	5.434	0.83	0.495	6.07899e+09	2.25541e-11	5.15287e-11
CCNT2-AS1	0.163	0.225	-0.062	3.865	4.823	0.801	0.495	6079001642	1.43979e-12	3.41636e-12
GNAL	0.081	0.138	-0.057	2.013	2.994	0.672	0.495	6.07923e+09	5.77262e-19	1.60527e-18
TNFAIP3	0.756	0.87	-0.114	17.288	17.408	0.993	0.495	6079252818	7.94698e-05	0.000139801
AP005131.1	0.193	0.249	-0.056	4.741	5.689	0.833	0.495	6079325690	7.56555e-11	1.70049e-10
HDAC11-AS1	0.061	0.118	-0.056	1.514	2.498	0.606	0.495	6079392268	2.93425e-22	8.75226e-22
ING1	0.337	0.425	-0.088	8.403	9.129	0.92	0.495	6079430923	1.87808e-07	3.75584e-07
L2HGDH	0.198	0.259	-0.061	4.702	5.638	0.834	0.495	6079510639	7.18267e-11	1.61658e-10
CATSPERG	0.214	0.278	-0.063	5.134	6.053	0.848	0.495	6079582186	3.1021e-10	6.84487e-10
SLC5A9	0.096	0.144	-0.047	2.394	3.376	0.709	0.495	6079661966	8.23532e-17	2.18297e-16
GAS2	0.118	0.181	-0.062	2.808	3.769	0.745	0.495	6079715680	3.15563e-15	8.04497e-15
ZSWIM3	0.134	0.195	-0.061	3.265	4.215	0.775	0.495	6.07979e+09	8.80114e-14	2.15668e-13
RUBCNL	2.082	2.108	-0.026	44.171	42.188	1.047	0.495	6079798723	0.00403809	0.00626564
MOCOS	0.12	0.168	-0.048	2.85	3.828	0.745	0.495	6.08001e+09	6.77007e-15	1.71108e-14
AL139220.2	0.076	0.123	-0.048	1.789	2.77	0.646	0.495	6.08005e+09	7.47625e-20	2.11671e-19
C1RL-AS1	0.076	0.122	-0.046	1.806	2.789	0.647	0.495	6.08008e+09	1.03175e-19	2.91453e-19
SENP8	0.097	0.157	-0.06	2.355	3.317	0.71	0.495	6.08008e+09	7.36371e-17	1.95433e-16
AL356488.3	0.066	0.121	-0.055	1.582	2.556	0.619	0.495	6080112335	2.54375e-21	7.45355e-21
AIM2	0.155	0.214	-0.059	3.666	4.61	0.795	0.495	6080287079	1.39885e-12	3.32053e-12
H2AC13	0.036	0.084	-0.048	0.863	1.841	0.468	0.495	6080372265	1.02617e-28	3.43116e-28
FP236383.3	0.062	0.114	-0.053	1.408	2.382	0.591	0.495	6080379107	1.46105e-22	4.38611e-22
GHET1	0.031	0.085	-0.054	0.736	1.713	0.43	0.495	6.08041e+09	1.02259e-30	3.53984e-30
AL358472.4	0.077	0.133	-0.055	1.831	2.797	0.655	0.495	6.08044e+09	1.93246e-19	5.42662e-19
ARRDC5	0.285	0.348	-0.063	6.737	7.617	0.884	0.495	6.08053e+09	2.64395e-08	5.45994e-08
AP000692.2	0.054	0.109	-0.055	1.298	2.268	0.573	0.495	6080573889	1.79269e-23	5.47587e-23
CAMTA1-DT	0.117	0.177	-0.06	2.871	3.811	0.754	0.495	6080815054	1.36103e-14	3.41191e-14
AL121672.1	0.027	0.077	-0.051	0.655	1.626	0.403	0.495	6.08086e+09	7.98499e-32	2.81335e-31
COL15A1	0.108	0.164	-0.056	2.702	3.647	0.741	0.495	6.08092e+09	4.06065e-15	1.03223e-14
ZNRF1	0.266	0.331	-0.064	6.576	7.429	0.885	0.495	6080953859	2.29494e-08	4.74705e-08
WDR47	0.391	0.469	-0.078	9.595	10.285	0.933	0.495	6080974477	1.48607e-06	2.86521e-06
TMPRSS9	0.091	0.149	-0.058	2.152	3.105	0.693	0.495	6081026732	2.24191e-17	6.0139e-17
AL031283.2	0.025	0.076	-0.05	0.609	1.577	0.386	0.495	6081054639	1.44737e-32	5.15926e-32
AC011603.2	0.344	0.413	-0.07	8.157	8.958	0.911	0.495	6.08112e+09	3.18386e-07	6.3082e-07
BEX5	0.129	0.192	-0.063	3.328	4.247	0.784	0.495	6.08114e+09	3.69706e-13	8.90686e-13
ACTN2	0.017	0.07	-0.053	0.406	1.373	0.296	0.495	6081156617	4.25121e-37	1.62675e-36
DUXAP8	0.266	0.326	-0.06	6.428	7.299	0.881	0.495	6081230375	2.04364e-08	4.23535e-08
AC084816.1	0.107	0.154	-0.047	2.313	3.278	0.706	0.495	6081276126	1.96032e-16	5.15087e-16
ENPP3	0.093	0.149	-0.056	2.216	3.162	0.701	0.495	6081360946	6.35566e-17	1.68868e-16
RAB43	0.37	0.431	-0.061	9.041	9.848	0.918	0.495	6081446846	1.11455e-06	2.16012e-06
KDM7A-DT	0.034	0.084	-0.049	0.863	1.821	0.474	0.495	6.08151e+09	5.59232e-28	1.84828e-27
BRIP1	0.025	0.071	-0.047	0.567	1.527	0.371	0.495	6.08161e+09	5.50191e-33	1.97782e-32
ORC6	0.06	0.107	-0.047	1.497	2.45	0.611	0.495	6081724717	4.39511e-21	1.27899e-20
AC104695.4	0.017	0.059	-0.042	0.452	1.41	0.321	0.495	6081795484	2.0321e-35	7.57687e-35
H2BC13	0.013	0.058	-0.045	0.321	1.278	0.252	0.495	6081933414	8.44412e-39	3.31728e-38
SLC2A1	0.08	0.128	-0.048	1.988	2.933	0.678	0.495	6.08193e+09	8.79822e-18	2.38028e-17
AC008083.2	0.07	0.118	-0.048	1.742	2.688	0.648	0.495	6081942087	3.09708e-19	8.66116e-19
CDYL	2.053	2.071	-0.019	44.45	42.032	1.058	0.495	6081991126	0.00553627	0.00846741
PMS2	0.413	0.485	-0.071	10.137	10.834	0.936	0.495	6.082e+09	3.79706e-06	7.18665e-06
CARD11	1.912	1.948	-0.037	40.453	38.367	1.054	0.495	6.08207e+09	0.00450111	0.00695
FLVCR2	0.481	0.552	-0.071	11.223	11.911	0.942	0.495	6.08212e+09	9.73412e-06	1.80439e-05
NR1H2	0.974	1.076	-0.102	23.322	22.652	1.03	0.495	6.08213e+09	0.000702257	0.00115654
EPHX1	0.362	0.425	-0.062	8.919	9.709	0.919	0.495	6082131744	1.26688e-06	2.45017e-06
AL512380.2	0.041	0.093	-0.052	0.99	1.937	0.511	0.495	6.08213e+09	7.00494e-26	2.24241e-25
AC017083.1	0.189	0.256	-0.066	4.487	5.367	0.836	0.495	6082214196	1.82737e-10	4.06273e-10
NFYA	0.483	0.557	-0.074	11.477	12.119	0.947	0.495	6.08223e+09	1.18076e-05	2.17836e-05
RORA	0.172	0.231	-0.059	3.831	4.748	0.807	0.495	6.08232e+09	1.48305e-11	3.40961e-11
TCF4	3.279	3.181	0.098	64.313	58.513	1.099	0.495	6082345922	0.0102442	0.0152245
DUSP2	0.056	0.116	-0.06	1.374	2.31	0.595	0.495	6082384179	8.74456e-22	2.58268e-21
AC124947.1	0.114	0.167	-0.053	2.774	3.699	0.75	0.495	6.08242e+09	2.93272e-14	7.29111e-14
LINC00115	0.13	0.187	-0.057	3.26	4.167	0.782	0.495	6.08243e+09	7.31672e-13	1.74959e-12
LINC01266	0.301	0.36	-0.059	6.428	7.315	0.879	0.495	6082431814	4.02014e-08	8.23951e-08
PYGL	1.957	1.984	-0.028	42.564	39.846	1.068	0.495	6.08246e+09	0.00525035	0.00805085
MMP28	0.022	0.066	-0.045	0.533	1.478	0.361	0.495	6.08255e+09	5.12101e-33	1.84229e-32
ITK	0.017	0.066	-0.048	0.406	1.35	0.301	0.495	6082608229	5.9086e-36	2.21981e-35
TRPM2	2.525	2.5	0.026	52.734	49.106	1.074	0.495	6.08272e+09	0.00832734	0.0125018
POGLUT3	0.175	0.228	-0.053	4.411	5.306	0.831	0.495	6.08281e+09	2.22061e-10	4.92501e-10
ANKRD11	3.836	3.688	0.149	73.477	67.219	1.093	0.495	6082834636	0.0124756	0.0183843
TMEM252-DT	0.046	0.096	-0.05	1.142	2.076	0.55	0.495	6082862617	1.09458e-23	3.35772e-23
NUP210L	0.245	0.332	-0.087	5.832	6.623	0.881	0.495	6.0829e+09	1.17858e-08	2.46624e-08
ERBB3	0.02	0.072	-0.052	0.461	1.399	0.329	0.495	6082917900	2.21849e-34	8.14019e-34
UBE2O	0.898	0.973	-0.076	20.713	20.778	0.997	0.495	6082927266	0.000546145	0.000907883
KCNG2	0.065	0.107	-0.042	1.59	2.527	0.629	0.495	6082942951	1.03723e-19	2.92931e-19
AP001347.1	0.059	0.104	-0.045	1.349	2.286	0.59	0.495	6.08295e+09	1.3322e-21	3.9195e-21
COL23A1	0.044	0.09	-0.046	1.057	1.99	0.531	0.495	6.08313e+09	1.98685e-24	6.19405e-24
IQGAP3	0.029	0.073	-0.044	0.694	1.629	0.426	0.495	6.08314e+09	1.68093e-29	5.70238e-29
LINC02579	0.031	0.081	-0.05	0.757	1.687	0.449	0.495	6.08328e+09	2.15551e-28	7.17094e-28
KLF10	0.216	0.282	-0.066	5.498	6.325	0.869	0.495	6.08329e+09	7.1025e-09	1.49719e-08
PJVK	0.172	0.233	-0.06	4.237	5.109	0.829	0.495	6.08337e+09	1.57918e-10	3.51852e-10
PTPRJ	4.321	4.147	0.174	77.16	70.704	1.091	0.495	6083547999	0.0140878	0.0206168
C11orf65	0.474	0.547	-0.073	11.536	12.128	0.951	0.495	6083554608	1.86812e-05	3.40728e-05
NARF	0.945	1.05	-0.105	22.13	21.719	1.019	0.495	6083643774	0.000793733	0.00130259
DNAJC25	0.324	0.391	-0.067	8.031	8.78	0.915	0.495	6083676529	7.92952e-07	1.54643e-06
EMILIN1	0.139	0.191	-0.051	3.485	4.378	0.796	0.495	6.08372e+09	7.43461e-12	1.72631e-11
OXSM	0.18	0.242	-0.062	4.525	5.38	0.841	0.495	6.08372e+09	5.53412e-10	1.21222e-09
MGAT5	3.137	3.053	0.084	62.05	56.319	1.102	0.495	6.0838e+09	0.0117528	0.0173633
SLC8A1	5.246	5.06	0.186	85.63	80.012	1.07	0.495	6.08384e+09	0.0154476	0.0225164
AC104066.4	0.041	0.091	-0.05	1.011	1.929	0.524	0.495	6.08385e+09	1.46043e-24	4.56914e-24
AC092100.1	0.047	0.098	-0.051	1.095	2.013	0.544	0.495	6083947547	1.602e-23	4.89844e-23
AL391839.1	0.155	0.21	-0.055	3.789	4.673	0.811	0.495	6.08399e+09	3.97588e-11	9.01504e-11
PROCR	0.547	0.616	-0.069	13.3	13.833	0.961	0.495	6084059727	6.15419e-05	0.000109055
AL118558.3	0.15	0.208	-0.058	3.755	4.625	0.812	0.495	6084133372	3.57319e-11	8.11592e-11
MAST3	0.987	1.06	-0.073	22.878	22.742	1.006	0.495	6.08416e+09	0.0010857	0.00176392
STN1	0.335	0.399	-0.064	8.377	9.12	0.919	0.495	6084189540	1.51874e-06	2.92678e-06
HK1	1.494	1.544	-0.051	34.131	32.669	1.045	0.495	6.08429e+09	0.0041076	0.006366
AC107294.2	0.176	0.229	-0.053	4.33	5.202	0.832	0.495	6084326115	4.45785e-10	9.78542e-10
SLC10A1	0.065	0.123	-0.058	1.628	2.528	0.644	0.495	6084341148	7.91214e-19	2.19074e-18
ODC1	0.449	0.562	-0.113	11.033	11.473	0.962	0.495	6.08436e+09	1.54033e-05	2.82374e-05
AMZ1	0.22	0.281	-0.061	5.426	6.255	0.867	0.495	6084425990	1.17032e-08	2.44918e-08
AC005842.1	0.043	0.094	-0.051	1.023	1.932	0.53	0.495	6084430662	4.77057e-24	1.47331e-23
U91328.2	0.039	0.091	-0.052	0.99	1.897	0.522	0.495	6.08444e+09	1.88126e-24	5.87106e-24
LIMA1	0.534	0.606	-0.072	12.847	13.383	0.96	0.495	6.08447e+09	5.46671e-05	9.72206e-05
KBTBD11	0.039	0.08	-0.041	0.935	1.848	0.506	0.495	6.08447e+09	4.90859e-25	1.5461e-24
DNM1L	1.286	1.352	-0.066	29.678	28.734	1.033	0.495	6084651104	0.00292378	0.00459216
GOT1	0.316	0.404	-0.088	7.739	8.44	0.917	0.495	6084676511	7.86906e-07	1.53476e-06
AL049780.2	0.06	0.109	-0.05	1.472	2.373	0.62	0.495	6.08472e+09	1.05266e-19	2.97183e-19
SNX22	0.04	0.083	-0.043	0.973	1.88	0.517	0.495	6.08476e+09	2.11417e-24	6.5858e-24
TRPM3	0.121	0.172	-0.051	2.914	3.799	0.767	0.495	6.08478e+09	6.10929e-13	1.46367e-12
SLC24A2	0.031	0.082	-0.051	0.698	1.605	0.435	0.495	6.08479e+09	2.69979e-28	8.97411e-28
KLHL26	0.108	0.162	-0.054	2.774	3.65	0.76	0.495	6.08488e+09	2.37153e-13	5.74608e-13
LINC01572	0.218	0.271	-0.053	4.821	5.693	0.847	0.495	6.0849e+09	3.34465e-09	7.13405e-09
NOP16	0.188	0.241	-0.053	4.829	5.672	0.851	0.495	6085033371	3.42549e-09	7.30057e-09
SLC51A	0.095	0.143	-0.048	2.385	3.27	0.729	0.495	6085257476	1.59995e-14	4.00537e-14
SAXO1	0.039	0.087	-0.048	0.977	1.873	0.521	0.495	6.08526e+09	4.50507e-24	1.39186e-23
LINC01841	0.036	0.082	-0.046	0.892	1.79	0.499	0.495	6085304506	4.37097e-25	1.37804e-24
ZEB1-AS1	0.115	0.165	-0.05	2.647	3.531	0.75	0.495	6.08535e+09	1.53271e-13	3.73272e-13
AL133338.1	0.046	0.096	-0.05	1.1	1.993	0.552	0.495	6.08539e+09	1.2679e-22	3.81109e-22
C7orf31	0.317	0.389	-0.072	7.684	8.398	0.915	0.495	6.08539e+09	1.02614e-06	1.99219e-06
AL356356.1	0.14	0.188	-0.048	3.506	4.378	0.801	0.495	6085398791	3.00707e-11	6.84447e-11
AL359762.1	0.282	0.361	-0.078	6.872	7.599	0.904	0.495	6.08542e+09	3.14947e-07	6.24162e-07
TGIF2	0.668	0.732	-0.064	15.727	16.199	0.971	0.496	6085449151	0.000255885	0.000435401
AC007991.3	0.018	0.062	-0.044	0.436	1.333	0.327	0.496	6.0855e+09	5.49211e-33	1.9746e-32
MALRD1	0.12	0.172	-0.052	2.909	3.781	0.769	0.496	6.08551e+09	1.07541e-12	2.56045e-12
TLR1	2.534	2.489	0.045	54.125	49.563	1.092	0.496	6.08553e+09	0.0122537	0.0180785
AL132639.2	0.043	0.095	-0.051	1.028	1.919	0.536	0.496	6085559087	2.66813e-23	8.1186e-23
AL355304.1	0.029	0.075	-0.045	0.736	1.629	0.452	0.496	6085624250	4.05623e-27	1.32473e-26
AC025539.1	0.04	0.083	-0.043	1.032	1.922	0.537	0.496	6085677899	3.6044e-23	1.09451e-22
AL157912.1	0.04	0.086	-0.046	0.998	1.886	0.529	0.496	6.0858e+09	1.74112e-23	5.3211e-23
AL355922.1	0.126	0.172	-0.047	3.189	4.061	0.785	0.496	6.08581e+09	7.85749e-12	1.82307e-11
LUZP1	1.803	1.838	-0.035	39.95	37.686	1.06	0.496	6085831950	0.00754472	0.0113743
NCOA5	0.857	0.926	-0.069	20.231	20.295	0.997	0.496	6.08583e+09	0.000921297	0.00150486
APRG1	0.125	0.169	-0.044	2.994	3.873	0.773	0.496	6085835020	2.62022e-12	6.17593e-12
WDFY2	2.399	2.383	0.016	50.628	47.044	1.076	0.496	6.08587e+09	0.0117671	0.0173822
AC024270.5	0.07	0.117	-0.047	1.713	2.594	0.66	0.496	6.08593e+09	1.86584e-17	5.01358e-17
RAB30	0.115	0.167	-0.052	2.829	3.694	0.766	0.496	6.08596e+09	9.13169e-13	2.17744e-12
IDI2-AS1	0.044	0.087	-0.043	1.07	1.956	0.547	0.496	6086012735	1.54058e-22	4.62195e-22
AL513327.2	0.137	0.188	-0.051	3.358	4.215	0.797	0.496	6.08602e+09	2.19335e-11	5.01349e-11
ASF1B	0.054	0.102	-0.048	1.345	2.226	0.604	0.496	6086025388	5.42917e-20	1.54026e-19
C1QTNF3	0.052	0.093	-0.042	1.286	2.17	0.592	0.496	6086077792	1.99356e-20	5.71516e-20
AC073346.1	0.023	0.071	-0.048	0.562	1.448	0.388	0.496	6086107024	7.95336e-30	2.71244e-29
AP005329.1	0.039	0.086	-0.047	0.964	1.846	0.522	0.496	6.0862e+09	1.22598e-23	3.75401e-23
XRCC3	0.132	0.183	-0.051	3.265	4.119	0.793	0.496	6086289082	1.6498e-11	3.78637e-11
AL442128.2	0.083	0.133	-0.05	2.064	2.93	0.704	0.496	6086356406	1.97815e-15	5.06649e-15
NFIX	0.279	0.342	-0.063	6.728	7.488	0.899	0.496	6086364627	4.14104e-07	8.16922e-07
H4C5	0.239	0.302	-0.063	5.849	6.623	0.883	0.496	6.08643e+09	8.5963e-08	1.74097e-07
ATRNL1	0.04	0.084	-0.044	0.88	1.762	0.499	0.496	6086438834	1.725e-24	5.38976e-24
AC011383.1	0.021	0.07	-0.049	0.499	1.379	0.362	0.496	6.08649e+09	7.81126e-31	2.70833e-30
MIR924HG	0.021	0.063	-0.042	0.516	1.395	0.37	0.496	6.08663e+09	2.36356e-30	8.1438e-30
PANX1	0.349	0.422	-0.073	8.669	9.312	0.931	0.496	6086681411	5.30031e-06	9.95564e-06
SLC25A30	0.297	0.363	-0.066	7.253	7.987	0.908	0.496	6086692974	1.04233e-06	2.02281e-06
OASL	0.051	0.101	-0.05	1.324	2.191	0.604	0.496	6086718350	8.30227e-20	2.3489e-19
MYO16	0.063	0.107	-0.044	1.51	2.381	0.634	0.496	6.08678e+09	2.53015e-18	6.92961e-18
UPK3A	0.026	0.07	-0.043	0.698	1.571	0.444	0.496	6086826798	6.57516e-27	2.13828e-26
C4orf47	0.073	0.125	-0.052	1.679	2.544	0.66	0.496	6.08684e+09	3.18117e-17	8.50366e-17
IKBKE	0.8	0.871	-0.071	18.599	18.772	0.991	0.496	6086900495	0.000804202	0.00131922
PDE1C	0.028	0.073	-0.045	0.677	1.549	0.437	0.496	6086941251	3.60375e-27	1.17744e-26
POLR1B	0.215	0.27	-0.055	5.404	6.2	0.872	0.496	6086994674	4.61032e-08	9.42956e-08
USP6	0.15	0.199	-0.049	3.688	4.528	0.814	0.496	6.087e+09	2.17685e-10	4.82977e-10
SLC8A1-AS1	0.791	0.861	-0.07	18.463	18.674	0.989	0.496	6.08713e+09	0.000824621	0.00135187
AC009053.2	0.057	0.107	-0.049	1.362	2.223	0.613	0.496	6087189982	3.12468e-19	8.73629e-19
FGF13	0.016	0.061	-0.045	0.381	1.247	0.305	0.496	6087387842	6.68919e-33	2.40099e-32
AL391121.1	0.108	0.157	-0.049	2.622	3.466	0.756	0.496	6.08744e+09	7.59416e-13	1.8152e-12
PRSS12	0.002	0.048	-0.046	0.059	0.926	0.064	0.496	6087482294	6.72623e-44	2.84464e-43
FZD2	0.253	0.302	-0.049	6.263	7.064	0.887	0.496	6.08751e+09	3.52781e-07	6.97454e-07
AL121672.2	0.07	0.119	-0.049	1.713	2.564	0.668	0.496	6087581317	1.12438e-16	2.97214e-16
ENPP4	0.33	0.39	-0.061	8.344	9.04	0.923	0.496	6087644151	5.82655e-06	1.09199e-05
SHE	0.05	0.09	-0.04	1.205	2.064	0.584	0.496	6087718741	3.2818e-20	9.36079e-20
DEPP1	0.034	0.077	-0.043	0.825	1.684	0.49	0.496	6087724255	2.04437e-24	6.37005e-24
FRMD8	0.287	0.346	-0.059	7.066	7.805	0.905	0.496	6.08773e+09	1.28918e-06	2.49147e-06
AC073529.1	0.132	0.177	-0.044	2.766	3.62	0.764	0.496	6087891227	3.44111e-12	8.0795e-12
NEURL2	0.07	0.114	-0.044	1.763	2.612	0.675	0.496	6.08796e+09	3.47371e-16	9.07215e-16
SHBG	0.045	0.094	-0.048	1.095	1.945	0.563	0.496	6.08802e+09	4.07211e-21	1.1863e-20
ST20-AS1	0.043	0.088	-0.045	1.078	1.929	0.559	0.496	6088048034	2.90486e-21	8.49905e-21
LINC02069	0.051	0.094	-0.043	1.252	2.104	0.595	0.496	6.08806e+09	1.26416e-19	3.56301e-19
AC072061.1	0.041	0.088	-0.047	1.019	1.868	0.546	0.496	6.08811e+09	7.3459e-22	2.17256e-21
AC021701.1	0.025	0.069	-0.044	0.596	1.45	0.411	0.496	6088110585	9.69654e-28	3.19583e-27
INKA2-AS1	0.046	0.095	-0.049	1.129	1.977	0.571	0.496	6088127790	9.90315e-21	2.85802e-20
SLC25A4	0.338	0.417	-0.079	8.661	9.246	0.937	0.496	6.08814e+09	8.86921e-06	1.64779e-05
AC010996.1	0.035	0.084	-0.049	0.803	1.655	0.486	0.496	6088142392	1.89269e-24	5.90518e-24
KDM5D	0.226	0.274	-0.048	5.218	6.03	0.865	0.496	6.08816e+09	6.01976e-08	1.22532e-07
LINC00987	0.214	0.28	-0.066	5.29	6.04	0.876	0.496	6088173344	6.24707e-08	1.27072e-07
GALNT17	0.062	0.109	-0.047	1.459	2.305	0.633	0.496	6.08817e+09	5.53964e-18	1.5066e-17
CATIP-AS2	0.052	0.095	-0.043	1.311	2.158	0.607	0.496	6.0882e+09	4.4725e-19	1.24694e-18
RASSF5	0.749	0.837	-0.088	17.977	17.954	1.001	0.496	6.08834e+09	0.000899142	0.00146958
POMZP3	0.216	0.282	-0.066	5.417	6.165	0.879	0.496	6088357301	9.26278e-08	1.87419e-07
AL138720.1	0.098	0.151	-0.053	2.394	3.222	0.743	0.496	6.08837e+09	2.90802e-13	7.02804e-13
CDCA2	0.037	0.085	-0.048	0.888	1.733	0.512	0.496	6.08843e+09	3.60526e-23	1.09463e-22
RDH10-AS1	0.022	0.069	-0.047	0.546	1.394	0.391	0.496	6.08844e+09	1.84489e-28	6.14617e-28
SCYL3	0.403	0.465	-0.062	9.764	10.402	0.939	0.496	6088525587	2.87524e-05	5.19073e-05
RB1-DT	0.045	0.091	-0.046	1.129	1.97	0.573	0.496	6.08853e+09	1.70795e-20	4.90288e-20
AC025576.3	0.111	0.154	-0.043	2.774	3.605	0.77	0.496	6.08854e+09	5.71521e-12	1.33215e-11
ARIH2OS	0.115	0.166	-0.05	2.846	3.663	0.777	0.496	6088798132	1.05465e-11	2.43816e-11
AC025262.1	0.079	0.13	-0.052	1.831	2.661	0.688	0.496	6088810767	1.87255e-15	4.79862e-15
TMEM106A	1.294	1.349	-0.056	29.737	28.955	1.027	0.496	6088844040	0.00603027	0.0091892
YTHDC2	1.97	1.987	-0.016	43.346	40.891	1.06	0.496	6.08892e+09	0.0137237	0.0201112
MYOCOS	0.258	0.334	-0.076	5.227	5.994	0.872	0.496	6088987178	8.92925e-08	1.80763e-07
AL162377.1	0.053	0.096	-0.044	1.315	2.148	0.612	0.496	6089073756	1.42576e-18	3.92923e-18
DPP4	0.039	0.085	-0.046	0.96	1.792	0.536	0.496	6.08916e+09	7.15915e-22	2.11865e-21
AC010478.1	0.006	0.05	-0.043	0.152	0.988	0.154	0.496	6089328885	2.07182e-38	8.09365e-38
RPS6KA1	1.768	1.795	-0.028	39.963	37.681	1.061	0.496	6089382571	0.0124535	0.0183541
AC113414.1	0.213	0.265	-0.052	4.643	5.436	0.854	0.496	6089435664	2.81784e-08	5.81346e-08
ZNF295-AS1	0.036	0.078	-0.042	0.918	1.746	0.526	0.496	6089528793	4.09731e-22	1.21862e-21
KLHL18	0.977	1.042	-0.065	22.806	22.667	1.006	0.496	6089556291	0.00308173	0.00483034
LAMP3	0.027	0.069	-0.043	0.677	1.506	0.449	0.496	6089566693	2.27095e-25	7.19696e-25
CCDC85B	0.919	0.993	-0.074	22.54	22.042	1.023	0.496	6.08968e+09	0.00285647	0.00449001
PPRC1	0.245	0.295	-0.051	6.068	6.822	0.89	0.496	6089735843	7.0961e-07	1.38651e-06
BCL9	0.117	0.166	-0.049	2.88	3.682	0.782	0.496	6089755661	2.82531e-11	6.43693e-11
PDE5A	0.361	0.415	-0.054	8.699	9.396	0.926	0.496	6.08976e+09	1.90334e-05	3.46858e-05
RNF213	3.272	3.166	0.106	65.421	59.553	1.099	0.496	6.08976e+09	0.025418	0.0360038
KLHL11	0.119	0.182	-0.063	2.977	3.759	0.792	0.496	6089780712	4.55479e-11	1.03109e-10
AC006974.2	0.032	0.072	-0.04	0.74	1.567	0.472	0.496	6.08978e+09	3.08856e-24	9.58587e-24
LMCD1-AS1	0.233	0.28	-0.047	4.948	5.749	0.861	0.496	6089815709	7.99325e-08	1.62091e-07
LINC01431	0.023	0.065	-0.042	0.579	1.404	0.413	0.496	6.08988e+09	8.53904e-27	2.77049e-26
AC008074.2	0.038	0.083	-0.045	0.913	1.735	0.526	0.496	6.08995e+09	6.72777e-22	1.99248e-21
AC114977.1	0.024	0.066	-0.042	0.588	1.412	0.416	0.496	6089955220	1.39124e-26	4.49973e-26
AC010896.1	0.071	0.116	-0.045	1.696	2.511	0.675	0.496	6.08996e+09	1.25826e-15	3.23911e-15
AC115618.1	0.035	0.078	-0.043	0.82	1.642	0.5	0.496	6090009677	5.26949e-23	1.5938e-22
AC133550.3	0.094	0.141	-0.047	2.271	3.078	0.738	0.496	6.09007e+09	5.22995e-13	1.25565e-12
AC078778.1	0.021	0.066	-0.044	0.529	1.348	0.392	0.496	6.09017e+09	1.51589e-27	4.98025e-27
CASP10	0.721	0.797	-0.076	17.14	17.285	0.992	0.496	6.0902e+09	0.00114212	0.0018523
MACORIS	0.625	0.696	-0.071	15.152	15.396	0.984	0.496	6090235560	0.000648844	0.00107118
SYNPO	0.021	0.063	-0.042	0.516	1.334	0.387	0.496	6.0903e+09	1.08504e-27	3.57167e-27
TSBP1-AS1	0.071	0.117	-0.047	1.662	2.471	0.673	0.496	6090296095	1.16073e-15	2.98966e-15
LINC01258	0.044	0.084	-0.039	1.006	1.825	0.551	0.496	6090300771	1.24905e-20	3.5938e-20
GNG12-AS1	0.145	0.186	-0.041	3.451	4.254	0.811	0.496	6.09037e+09	8.74432e-10	1.9031e-09
ARID3A	1.076	1.137	-0.061	24.587	24.417	1.007	0.496	6.0904e+09	0.00464089	0.00715188
SRSF5	2.236	2.22	0.016	48.979	45.327	1.081	0.496	6090424791	0.0197945	0.028437
CASR	0.025	0.069	-0.044	0.63	1.444	0.436	0.496	6090487421	1.67606e-25	5.32659e-25
FAM222A	0.014	0.053	-0.039	0.343	1.159	0.296	0.496	6.0905e+09	1.85984e-31	6.51506e-31
HSD17B6	0.027	0.068	-0.041	0.66	1.474	0.447	0.496	6.09051e+09	5.51126e-25	1.73432e-24
DEPDC7	0.095	0.149	-0.053	2.465	3.25	0.759	0.496	6.09052e+09	3.23433e-12	7.60377e-12
GASK1B-AS1	0.579	0.644	-0.065	13.625	14.065	0.969	0.496	6.09066e+09	0.000440067	0.000736859
DUSP28	0.238	0.305	-0.067	6.077	6.749	0.9	0.496	6090675342	1.00558e-06	1.95335e-06
CTPS1	0.328	0.378	-0.051	7.942	8.644	0.919	0.496	6.09072e+09	1.31105e-05	2.41311e-05
FLVCR1-DT	0.239	0.299	-0.06	5.709	6.428	0.888	0.496	6090744834	5.8145e-07	1.13957e-06
AC103858.3	0.063	0.109	-0.046	1.535	2.337	0.657	0.496	6090762578	3.47861e-16	9.08396e-16
MIR181A2HG	0.334	0.394	-0.061	7.853	8.527	0.921	0.496	6090771871	1.18403e-05	2.18422e-05
CEP83-DT	0.039	0.085	-0.046	0.951	1.757	0.542	0.496	6.09083e+09	5.96771e-21	1.7311e-20
ATRIP	0.109	0.161	-0.052	2.745	3.523	0.779	0.496	6.09087e+09	2.92532e-11	6.66096e-11
CCL20	0.054	0.098	-0.044	1.341	2.143	0.625	0.496	6090897746	2.04474e-17	5.49058e-17
AC100839.2	0.057	0.095	-0.038	1.459	2.264	0.644	0.496	6.09092e+09	1.46284e-16	3.85522e-16
AL031121.3	0.024	0.062	-0.038	0.562	1.371	0.41	0.496	6090999847	2.77712e-26	8.94194e-26
TMEM107	0.322	0.393	-0.07	8.073	8.67	0.931	0.496	6091030481	1.53273e-05	2.81052e-05
SGSM1	0.045	0.085	-0.04	1.066	1.868	0.57	0.496	6.09116e+09	1.49608e-19	4.20917e-19
AC008592.1	0.123	0.176	-0.053	3.015	3.78	0.798	0.496	6.09143e+09	2.09164e-10	4.64331e-10
AL078602.1	0.034	0.077	-0.042	0.825	1.621	0.509	0.496	6091552061	5.66848e-22	1.68065e-21
AL157871.4	0.18	0.235	-0.056	4.411	5.145	0.857	0.496	6091655048	4.97564e-08	1.01671e-07
NUCB1-AS1	0.088	0.131	-0.044	2.186	2.97	0.736	0.496	6091657086	1.11271e-12	2.64846e-12
ITGB5	1.594	1.645	-0.052	35.717	33.717	1.059	0.496	6091705937	0.0136181	0.0199637
TMPRSS4	0.03	0.067	-0.037	0.749	1.543	0.485	0.496	6.0918e+09	8.45127e-23	2.5474e-22
AC008438.1	0.173	0.23	-0.057	4.081	4.822	0.846	0.496	6091925921	2.23527e-08	4.62564e-08
AC073352.2	0.027	0.069	-0.042	0.668	1.459	0.458	0.496	6.09193e+09	6.69462e-24	2.05895e-23
AL355490.2	0.026	0.066	-0.04	0.596	1.388	0.43	0.496	6.09198e+09	5.31301e-25	1.6726e-24
BICDL1	0.035	0.079	-0.044	0.85	1.637	0.519	0.496	6092031202	2.2608e-21	6.63183e-21
AL591002.1	0.069	0.108	-0.039	1.687	2.472	0.682	0.496	6.09206e+09	1.11701e-14	2.80821e-14
TK1	0.037	0.076	-0.039	0.926	1.714	0.54	0.496	6.09211e+09	1.98047e-20	5.679e-20
AC061992.2	0.026	0.065	-0.039	0.626	1.415	0.442	0.496	6092137902	2.08083e-24	6.48278e-24
AC022182.1	0.167	0.22	-0.052	4.026	4.764	0.845	0.496	6.09214e+09	2.13828e-08	4.42879e-08
AC010491.1	0.069	0.119	-0.05	1.67	2.445	0.683	0.496	6092146525	9.03481e-15	2.27596e-14
AC022217.2	0.025	0.069	-0.044	0.639	1.425	0.448	0.496	6.09218e+09	3.32273e-24	1.031e-23
PTPRT	0.036	0.079	-0.043	0.863	1.648	0.524	0.496	6092215168	4.25716e-21	1.2393e-20
AC007216.4	0.444	0.506	-0.062	10.623	11.158	0.952	0.496	6.09222e+09	0.000165712	0.000285611
AL353704.1	0.017	0.057	-0.04	0.414	1.202	0.345	0.496	6.09223e+09	2.14017e-28	7.1209e-28
H2AC15	0.08	0.124	-0.044	1.992	2.765	0.72	0.496	6.09224e+09	3.28428e-13	7.92124e-13
RND3	0.019	0.062	-0.043	0.461	1.247	0.37	0.496	6092264490	2.25915e-27	7.39753e-27
PBX1	0.079	0.122	-0.043	1.759	2.541	0.692	0.496	6.09227e+09	3.23697e-14	8.03322e-14
AC007666.2	0.037	0.076	-0.039	0.922	1.707	0.54	0.496	6092298165	2.33226e-20	6.67082e-20
EFCAB5	0.064	0.109	-0.046	1.577	2.351	0.671	0.496	6092422412	3.86227e-15	9.82327e-15
CD226	0.546	0.6	-0.055	12.67	13.225	0.958	0.496	6.09255e+09	0.00051413	0.000856162
INHBA-AS1	0.042	0.085	-0.043	1.053	1.829	0.576	0.496	6.09261e+09	7.15663e-19	1.98387e-18
FBXO16	0.101	0.152	-0.051	2.465	3.221	0.766	0.496	6092687622	2.17326e-11	4.96901e-11
AL355512.1	0.015	0.054	-0.038	0.364	1.143	0.318	0.496	6092783021	3.74414e-29	1.26258e-28
TOP2A	0.004	0.047	-0.043	0.097	0.877	0.111	0.496	6092784432	1.02672e-37	3.9704e-37
AK2	1.062	1.131	-0.069	25.602	24.75	1.034	0.496	6092831154	0.00737131	0.0111242
CCR3	0.034	0.076	-0.042	0.867	1.641	0.528	0.496	6092837719	1.13216e-20	3.26105e-20
AXDND1	0.024	0.065	-0.041	0.584	1.358	0.43	0.496	6092986659	1.52901e-24	4.78243e-24
PCDH10	0.014	0.057	-0.042	0.334	1.109	0.301	0.496	6.09303e+09	1.01985e-29	3.47115e-29
AL353708.1	0.036	0.078	-0.043	0.88	1.65	0.533	0.496	6093036294	2.08985e-20	5.98829e-20
AC107959.2	0.022	0.06	-0.038	0.541	1.316	0.411	0.496	6.09304e+09	3.09526e-25	9.78838e-25
LINC01478	0.013	0.052	-0.039	0.292	1.067	0.274	0.496	6.09307e+09	8.39928e-31	2.91008e-30
AL596325.1	0.025	0.066	-0.04	0.609	1.381	0.441	0.496	6093087847	4.76862e-24	1.4729e-23
TAP2	0.436	0.495	-0.059	10.957	11.465	0.956	0.496	6093100001	0.000258163	0.000439183
CCT6B	0.084	0.13	-0.046	2.055	2.813	0.731	0.496	6.09311e+09	1.32825e-12	3.15642e-12
NAALAD2	0.02	0.061	-0.041	0.507	1.28	0.397	0.496	6.09311e+09	7.90861e-26	2.52794e-25
AC022154.1	0.063	0.105	-0.043	1.556	2.32	0.671	0.496	6.09314e+09	6.54856e-15	1.65633e-14
ZFX-AS1	0.046	0.089	-0.043	1.116	1.882	0.593	0.496	6093299152	6.69817e-18	1.81731e-17
SHB	0.097	0.138	-0.041	2.385	3.139	0.76	0.496	6093415376	2.46692e-11	5.62905e-11
SLC25A12	0.722	0.783	-0.061	16.886	17.136	0.985	0.496	6.09355e+09	0.00230199	0.00364668
AC016596.1	0.031	0.07	-0.039	0.782	1.546	0.506	0.496	6.09357e+09	3.13789e-21	9.17068e-21
IL2RA	0.01	0.046	-0.036	0.237	1.003	0.236	0.496	6.09366e+09	6.08573e-32	2.15025e-31
KCNK13	1.82	1.852	-0.033	38.402	36.848	1.042	0.496	6093701222	0.0212075	0.0303732
SKIDA1	0.01	0.051	-0.041	0.254	1.018	0.249	0.496	6.09371e+09	2.05199e-31	7.18286e-31
AC092118.1	0.025	0.064	-0.038	0.634	1.394	0.455	0.496	6093860925	4.09493e-23	1.24187e-22
PLIN5	0.03	0.07	-0.04	0.715	1.473	0.485	0.496	6093975261	7.32637e-22	2.16733e-21
PLIN3	0.613	0.688	-0.075	15.317	15.441	0.992	0.496	6093978109	0.00161505	0.00259045
LINC00528	0.058	0.101	-0.043	1.472	2.221	0.663	0.496	6.09398e+09	5.22242e-15	1.32443e-14
AC019205.1	0.113	0.152	-0.039	2.715	3.462	0.784	0.496	6094028565	3.35896e-10	7.402e-10
AC011476.3	0.224	0.285	-0.061	5.35	6.017	0.889	0.496	6.09406e+09	1.48884e-06	2.86984e-06
AC004593.2	0.018	0.059	-0.041	0.444	1.201	0.37	0.496	6094070801	2.15961e-26	6.96592e-26
KLHDC1	0.713	0.773	-0.06	16.746	16.984	0.986	0.496	6094113038	0.0025058	0.0039574
SLC12A5-AS1	0.027	0.062	-0.035	0.643	1.397	0.46	0.496	6094292398	1.1405e-22	3.43119e-22
AP000442.1	0.24	0.295	-0.055	5.861	6.522	0.899	0.496	6.09435e+09	4.12687e-06	7.79596e-06
AC133919.2	0.032	0.067	-0.035	0.761	1.515	0.503	0.496	6.09437e+09	5.83689e-21	1.69357e-20
RASSF10	0.003	0.039	-0.035	0.072	0.826	0.087	0.496	6094411749	2.00695e-37	7.7183e-37
TP53INP2	0.029	0.067	-0.038	0.782	1.531	0.511	0.496	6094457058	1.11627e-20	3.21566e-20
RCL1	0.543	0.604	-0.062	12.987	13.379	0.971	0.496	6.09447e+09	0.000909919	0.00148689
AC132938.3	0.027	0.065	-0.038	0.681	1.429	0.476	0.496	6.09453e+09	5.59066e-22	1.65799e-21
ALKBH2	0.098	0.142	-0.044	2.55	3.277	0.778	0.496	6.09454e+09	1.7712e-10	3.94006e-10
SMPDL3B	0.027	0.066	-0.039	0.647	1.395	0.464	0.496	6.0946e+09	2.00884e-22	6.01536e-22
CDKN2C	0.109	0.155	-0.046	2.69	3.416	0.787	0.496	6.09462e+09	4.33476e-10	9.51786e-10
SYP	0.183	0.239	-0.056	4.216	4.913	0.858	0.496	6.09462e+09	1.64562e-07	3.29707e-07
LINC01847	0.019	0.055	-0.036	0.461	1.209	0.381	0.496	6094684726	1.38722e-25	4.41279e-25
DLGAP1	0.162	0.216	-0.054	3.941	4.636	0.85	0.496	6094720624	7.79528e-08	1.58144e-07
KCNC3	0.493	0.55	-0.057	11.955	12.42	0.963	0.496	6.09472e+09	0.000655781	0.00108233
HMBS	0.156	0.208	-0.052	3.958	4.652	0.851	0.496	6094731632	8.24711e-08	1.67167e-07
AL078459.1	0.221	0.276	-0.055	5.066	5.743	0.882	0.496	6094750642	1.25473e-06	2.42686e-06
GOLGA8B	0.183	0.232	-0.048	4.453	5.147	0.865	0.496	6.09477e+09	3.32425e-07	6.58032e-07
C19orf38	0.398	0.453	-0.055	10.048	10.577	0.95	0.496	6094833686	0.00026288	0.000447014
TMEM229B	0.085	0.126	-0.041	2.165	2.894	0.748	0.496	6.09495e+09	1.81275e-11	4.15472e-11
AC113143.3	0.056	0.095	-0.039	1.341	2.079	0.645	0.496	6094956086	2.52032e-15	6.43983e-15
HCG25	0.155	0.206	-0.051	3.768	4.464	0.844	0.496	6094995102	5.40377e-08	1.1023e-07
CCDC15-DT	0.039	0.08	-0.041	0.905	1.644	0.55	0.496	6095016900	6.36277e-19	1.76669e-18
UCK2	0.442	0.497	-0.055	10.521	11.052	0.952	0.496	6095039932	0.000367111	0.000618056
AL031727.2	0.013	0.05	-0.037	0.317	1.059	0.299	0.496	6.09507e+09	1.46757e-28	4.90085e-28
MAP3K7CL	0.149	0.192	-0.043	3.586	4.298	0.834	0.496	6095078178	3.24484e-08	6.677e-08
AC008608.2	0.064	0.104	-0.04	1.607	2.338	0.687	0.496	6.09512e+09	1.02196e-13	2.4991e-13
RFTN1	0.439	0.496	-0.057	10.496	11.006	0.954	0.496	6095133894	0.000368401	0.000620096
TRIM9	0.023	0.056	-0.033	0.529	1.27	0.416	0.496	6095183179	6.39909e-24	1.96985e-23
AREG	0.023	0.068	-0.046	0.529	1.265	0.418	0.496	6095306179	6.99287e-24	2.14984e-23
CAMK2B	0.018	0.053	-0.035	0.457	1.194	0.383	0.496	6.09533e+09	3.34587e-25	1.05767e-24
SENP3	0.304	0.35	-0.046	7.291	7.941	0.918	0.496	6.09535e+09	3.94589e-05	7.07358e-05
SPIRE2	0.189	0.246	-0.057	4.529	5.196	0.872	0.496	6095359836	5.29884e-07	1.0404e-06
CFAP251	0.04	0.079	-0.039	0.981	1.715	0.572	0.496	6.09537e+09	5.98266e-18	1.62597e-17
NECTIN2	0.51	0.568	-0.058	12.479	12.901	0.967	0.496	6095468968	0.000977092	0.00159194
BCAT1	1.275	1.335	-0.06	28.435	27.643	1.029	0.496	6095484355	0.0149674	0.0218528
DHRS13	0.096	0.135	-0.039	2.406	3.127	0.77	0.496	6.09555e+09	1.70679e-10	3.79997e-10
AC008703.1	0.013	0.045	-0.032	0.317	1.052	0.302	0.496	6095572168	3.6997e-28	1.2272e-27
ADGRV1	0.045	0.085	-0.04	1.074	1.802	0.596	0.496	6.09567e+09	5.9817e-17	1.59039e-16
GRIP1	0.069	0.107	-0.038	1.518	2.247	0.676	0.496	6095698153	6.91824e-14	1.70002e-13
LINC01303	0.055	0.095	-0.041	1.374	2.097	0.655	0.496	6095774448	1.01442e-14	2.55218e-14
RRM2	0.011	0.049	-0.038	0.279	1.009	0.277	0.496	6.09582e+09	5.20828e-29	1.75159e-28
AKAP17A	0.741	0.809	-0.068	17.956	17.909	1.003	0.496	6095818089	0.00438754	0.00678037
ADGRA2	0.019	0.053	-0.034	0.482	1.211	0.398	0.496	6.09584e+09	2.47505e-24	7.69786e-24
AC105227.1	0.021	0.06	-0.039	0.503	1.231	0.409	0.496	6.09587e+09	6.31164e-24	1.94318e-23
TAF9B	0.123	0.168	-0.046	3.117	3.813	0.817	0.496	6095909362	8.9052e-09	1.87121e-08
MLC1	0.024	0.057	-0.033	0.613	1.341	0.457	0.496	6095920966	4.93221e-22	1.464e-21
AL136038.3	0.064	0.109	-0.045	1.565	2.279	0.687	0.496	6.09603e+09	1.55811e-13	3.79379e-13
TRIM25	0.555	0.612	-0.057	13.537	13.909	0.973	0.496	6096046427	0.00162718	0.00260921
MIR663AHG	0.015	0.053	-0.038	0.351	1.077	0.326	0.496	6096047416	5.59621e-27	1.82242e-26
RDH10	0.058	0.101	-0.044	1.48	2.194	0.675	0.496	6.09607e+09	5.73123e-14	1.41184e-13
AL353719.1	0.026	0.065	-0.038	0.66	1.381	0.478	0.496	6.09619e+09	3.39687e-21	9.91781e-21
LINC02444	0.028	0.061	-0.034	0.643	1.366	0.47	0.496	6.0962e+09	2.13132e-21	6.25355e-21
PPP1R15B-AS1	0.133	0.18	-0.046	3.396	4.083	0.832	0.496	6096202542	3.27425e-08	6.73635e-08
FLVCR1	0.334	0.387	-0.053	8.157	8.736	0.934	0.496	6.09621e+09	0.000113437	0.000197637
YTHDF3-DT	0.085	0.127	-0.042	2.148	2.854	0.753	0.496	6.09623e+09	4.82994e-11	1.09255e-10
SH3RF3-AS1	0.053	0.088	-0.035	1.336	2.055	0.65	0.496	6.09629e+09	1.10653e-14	2.78216e-14
POU6F1	0.113	0.154	-0.041	2.825	3.524	0.802	0.496	6.09633e+09	3.25331e-09	6.94235e-09
PLAG1	1.339	1.399	-0.06	29.682	28.681	1.035	0.496	6.09639e+09	0.0185712	0.026785
AC093675.1	0.097	0.142	-0.046	2.322	3.021	0.768	0.496	6096463581	2.00216e-10	4.44715e-10
AC087482.1	0.033	0.07	-0.037	0.787	1.503	0.523	0.496	6.09651e+09	2.48494e-19	6.96653e-19
RUBCN	1.055	1.12	-0.065	24.659	24.048	1.025	0.496	6.09656e+09	0.0124947	0.0184068
MKI67	0.002	0.042	-0.04	0.042	0.761	0.056	0.496	6.09659e+09	6.01058e-37	2.2937e-36
RCAN3AS	0.067	0.107	-0.039	1.641	2.35	0.698	0.496	6.0966e+09	7.08724e-13	1.69523e-12
AL024507.2	0.033	0.073	-0.04	0.833	1.546	0.539	0.496	6096614536	9.44914e-19	2.61296e-18
AC025822.1	0.032	0.069	-0.037	0.812	1.525	0.532	0.496	6096664456	6.01304e-19	1.67076e-18
NT5DC3	0.054	0.094	-0.04	1.341	2.048	0.654	0.496	6.09669e+09	1.74638e-14	4.36688e-14
AC073115.1	0.055	0.089	-0.034	1.332	2.045	0.651	0.496	6096688247	1.66028e-14	4.15463e-14
LINC01686	0.026	0.063	-0.037	0.668	1.381	0.484	0.496	6096746877	1.04233e-20	3.0063e-20
AC100830.1	0.096	0.137	-0.041	2.355	3.053	0.772	0.496	6.09675e+09	3.23204e-10	7.12761e-10
ANKRD35	0.04	0.075	-0.034	1.061	1.772	0.599	0.496	6096810046	2.03446e-16	5.34211e-16
CLCA1	0.01	0.044	-0.034	0.237	0.951	0.249	0.496	6.09684e+09	2.1409e-29	7.25241e-29
SMC1B	0.024	0.056	-0.033	0.567	1.28	0.443	0.496	6.09685e+09	3.97486e-22	1.18265e-21
AC132938.6	0.043	0.082	-0.039	1.036	1.744	0.594	0.496	6096910843	1.37681e-16	3.63294e-16
FAM87B	0.017	0.051	-0.034	0.44	1.151	0.382	0.496	6.09692e+09	2.20821e-24	6.87514e-24
UNC13C	0.023	0.06	-0.036	0.558	1.268	0.44	0.496	6.09697e+09	3.34523e-22	9.96308e-22
THEM4	0.315	0.372	-0.057	7.697	8.248	0.933	0.496	6.09707e+09	0.000101949	0.00017817
MBNL1-AS1	0.04	0.079	-0.039	1.011	1.714	0.59	0.496	6.0971e+09	1.02866e-16	2.72184e-16
TMEM97	0.078	0.112	-0.034	2.009	2.711	0.741	0.496	6.09712e+09	3.8403e-11	8.71095e-11
PTPRO	0.921	0.986	-0.065	21.538	21.325	1.01	0.496	6097206874	0.00999289	0.0148697
LINC00390	0.027	0.066	-0.039	0.672	1.377	0.488	0.496	6097210796	2.36581e-20	6.76516e-20
ABTB3	0.08	0.115	-0.035	1.797	2.501	0.719	0.496	6097218279	6.82239e-12	1.58508e-11
CACNA2D3	0.036	0.068	-0.032	0.854	1.561	0.547	0.496	6097235345	4.15356e-18	1.13261e-17
AC025580.2	0.06	0.099	-0.039	1.497	2.196	0.682	0.496	6.09726e+09	2.63869e-13	6.38622e-13
WDFY3-AS1	0.074	0.107	-0.033	1.895	2.594	0.73	0.496	6097268523	1.68112e-11	3.85677e-11
CCDC73	0.141	0.179	-0.039	3.248	3.938	0.825	0.496	6097304055	4.14739e-08	8.49811e-08
LINC01426	0.124	0.163	-0.039	3.087	3.772	0.818	0.496	6097306552	2.14721e-08	4.4465e-08
FFAR2	0.016	0.053	-0.037	0.41	1.115	0.368	0.496	6097309854	1.02992e-24	3.22905e-24
AL590068.4	0.02	0.055	-0.034	0.482	1.186	0.406	0.496	6.09738e+09	3.12835e-23	9.51288e-23
IRF1	0.657	0.73	-0.073	16.07	16.069	1	0.496	6.0974e+09	0.0040586	0.00629293
PCYOX1L	0.142	0.181	-0.039	3.523	4.201	0.839	0.496	6097487783	1.20258e-07	2.42291e-07
AC093425.1	0.08	0.126	-0.046	1.975	2.658	0.743	0.496	6.09752e+09	3.78793e-11	8.59461e-11
AL034417.2	0.033	0.072	-0.039	0.799	1.498	0.533	0.496	6097543053	1.48102e-18	4.07787e-18
LINC02611	0.653	0.719	-0.065	15.613	15.766	0.99	0.496	6097573620	0.00390886	0.00607186
SHC3	0.192	0.239	-0.047	4.609	5.254	0.877	0.496	6.09767e+09	2.20125e-06	4.20821e-06
GRIK2	0.035	0.069	-0.034	0.791	1.49	0.531	0.496	6.09769e+09	1.556e-18	4.28185e-18
ZNF276	0.535	0.593	-0.058	13.038	13.372	0.975	0.497	6097734494	0.00204682	0.00325546
STAP2	0.041	0.078	-0.037	1.015	1.709	0.594	0.497	6.09776e+09	2.67687e-16	7.00494e-16
SAE1	0.62	0.694	-0.074	14.987	15.101	0.992	0.497	6.09778e+09	0.00345896	0.00539809
LINC00612	0.036	0.073	-0.038	0.867	1.561	0.555	0.497	6097792141	1.12507e-17	3.03651e-17
FILNC1	0.04	0.079	-0.038	0.998	1.691	0.59	0.497	6097810800	2.01434e-16	5.28987e-16
LINC02899	0.109	0.147	-0.038	2.123	2.818	0.753	0.497	6.09781e+09	1.75873e-10	3.91305e-10
NAP1L5	0.027	0.062	-0.035	0.689	1.384	0.498	0.497	6.09785e+09	1.06234e-19	2.99881e-19
TYW1B	0.767	0.831	-0.064	17.736	17.792	0.997	0.497	6097909255	0.0064551	0.00981264
AC099329.1	0.025	0.061	-0.036	0.626	1.32	0.474	0.497	6.09791e+09	1.55282e-20	4.46241e-20
BLM	0.058	0.091	-0.034	1.404	2.095	0.67	0.497	6098017670	1.94566e-13	4.72725e-13
AP005059.2	0.097	0.134	-0.037	2.474	3.152	0.785	0.497	6.09804e+09	1.884e-09	4.05055e-09
ACSL5	0.294	0.342	-0.048	7.312	7.893	0.926	0.497	6.09808e+09	0.000107336	0.000187338
CTSV	0.02	0.059	-0.039	0.529	1.219	0.434	0.497	6.09811e+09	6.22577e-22	1.84496e-21
TET1	0.106	0.145	-0.04	2.626	3.299	0.796	0.497	6098163154	4.66707e-09	9.90402e-09
AC022463.1	0.013	0.044	-0.031	0.321	1.014	0.317	0.497	6098174396	4.70658e-26	1.50931e-25
AC021231.1	0.11	0.146	-0.037	2.571	3.251	0.791	0.497	6.09825e+09	3.88666e-09	8.26935e-09
MAPRE2	1.695	1.765	-0.069	37.049	34.477	1.075	0.497	6098278345	0.0339109	0.0472722
IL12RB1	0.228	0.272	-0.044	5.616	6.244	0.899	0.497	6098303003	1.71833e-05	3.1406e-05
CADM2	0.088	0.123	-0.035	1.878	2.564	0.732	0.497	6098358057	4.12319e-11	9.34547e-11
SLC18A1	0.041	0.076	-0.035	0.973	1.657	0.587	0.497	6.09846e+09	2.87211e-16	7.51255e-16
FO393401.1	0.644	0.701	-0.057	15.363	15.589	0.986	0.497	6098534015	0.004586	0.00707097
AC016700.3	0.045	0.085	-0.039	1.108	1.787	0.62	0.497	6098558414	3.95225e-15	1.00478e-14
FGF11	0.086	0.122	-0.037	2.085	2.759	0.756	0.497	6098574323	2.41821e-10	5.35674e-10
TMLHE-AS1	0.524	0.585	-0.061	12.344	12.708	0.971	0.497	6098604046	0.00201196	0.00320197
AP001372.1	0.113	0.155	-0.042	2.745	3.406	0.806	0.497	6.09862e+09	1.16186e-08	2.43168e-08
TMPO-AS1	0.076	0.118	-0.042	1.916	2.582	0.742	0.497	6098694895	6.88581e-11	1.55079e-10
GPD1L	0.303	0.35	-0.047	7.413	7.99	0.928	0.497	6098702888	0.000147331	0.000254799
RNF43	0.037	0.076	-0.039	0.926	1.604	0.577	0.497	6098708880	1.42173e-16	3.74871e-16
RASSF10-DT	0.005	0.036	-0.031	0.118	0.802	0.148	0.497	6098757605	7.86103e-32	2.7705e-31
SLC16A6	0.047	0.082	-0.035	1.171	1.849	0.633	0.497	6.09877e+09	1.53699e-14	3.84937e-14
DDHD2	0.379	0.437	-0.059	9.49	9.922	0.956	0.497	6.09877e+09	0.000598648	0.000991274
PARP2	0.216	0.264	-0.048	5.426	6.025	0.9	0.497	6.09881e+09	1.57024e-05	2.87613e-05
CCNB3	0.059	0.102	-0.043	1.417	2.088	0.679	0.497	6098817607	5.0059e-13	1.20235e-12
MIR9-1HG	0.024	0.06	-0.035	0.584	1.263	0.462	0.497	6.09886e+09	1.58198e-20	4.54511e-20
NOTCH4	0.066	0.105	-0.039	1.658	2.327	0.712	0.497	6.09887e+09	7.97631e-12	1.85046e-11
AL008635.1	0.023	0.057	-0.034	0.558	1.237	0.451	0.497	6098895317	6.83438e-21	1.97936e-20
AC087645.2	0.016	0.048	-0.032	0.381	1.06	0.359	0.497	6.09891e+09	3.84585e-24	1.19098e-23
AC025165.2	0.194	0.236	-0.042	4.787	5.418	0.884	0.497	6098960918	6.02564e-06	1.1285e-05
PRC1	0.037	0.073	-0.037	0.909	1.584	0.574	0.497	6098961057	1.4102e-16	3.71938e-16
AC025171.3	0.07	0.11	-0.04	1.679	2.347	0.715	0.497	6.09898e+09	1.10414e-11	2.55008e-11
PAICS	0.44	0.501	-0.061	10.961	11.338	0.967	0.497	6.099e+09	0.00129982	0.00209959
[truncated: 3,231 more rows]

## Sheet: Adapt_AIF1|up
featurekey	log2Mean	log2Mean_other	log2FC	percentage	percentage_other	percentage_fold_change	auroc	mwu_U	mwu_pval	mwu_qval
TMSB4X	9.518	6.42	3.099	98.017	82.011	1.195	0.859	3.26855e+10	0	0
TMSB10	7.767	4.555	3.212	94.549	68.384	1.383	0.842	3.20379e+10	0	0
RPLP1	8.276	4.761	3.515	94.318	66.059	1.428	0.835	3.17636e+10	0	0
FTL	9.362	6.064	3.298	96.855	76.473	1.267	0.834	3.17388e+10	0	0
RPS19	7.912	4.959	2.953	95.544	72.08	1.326	0.832	31661133672	0	0
RPS8	7.787	4.607	3.179	94.223	67.306	1.4	0.825	3.13699e+10	0	0
AIF1	6.865	3.652	3.213	90.152	58.705	1.536	0.824	31360006896	0	0
RPL28	7.176	4.021	3.156	92.053	62.245	1.479	0.824	3.13342e+10	0	0
RPS15	6.95	3.695	3.255	91.202	57.954	1.574	0.819	3.11737e+10	0	0
RPLP2	7.19	4.073	3.117	92.392	62.457	1.479	0.817	3.10918e+10	0	0
RPS24	7.725	4.678	3.047	94.315	68.458	1.378	0.817	31064073170	0	0
RPL13	7.986	4.903	3.083	94.767	69.424	1.365	0.816	31037900954	0	0
RPL35	6.588	3.511	3.077	89.691	57.43	1.562	0.816	31027073444	0	0
RPL19	7.223	3.901	3.322	92.063	59.269	1.553	0.815	3.10186e+10	0	0
RPL32	7.363	3.994	3.368	92.008	59.397	1.549	0.815	3.10081e+10	0	0
RPL37A	7.004	3.723	3.281	90.676	57.524	1.576	0.813	30926312457	0	0
RPS25	6.901	3.843	3.057	91.571	60.75	1.507	0.813	3.09202e+10	0	0
RPS6	7.148	3.941	3.208	91.284	60.301	1.514	0.811	3.08432e+10	0	0
ACTB	7.831	5.242	2.589	93.722	76.746	1.221	0.809	30776461286	0	0
RPS18	7.265	3.847	3.418	90.909	57.271	1.587	0.809	3.07726e+10	0	0
PTMA	7.403	5.179	2.224	95.175	79.066	1.204	0.808	3.07528e+10	0	0
ATP5F1E	6.156	3.199	2.957	87.407	54.873	1.593	0.808	3.07452e+10	0	0
RPL11	7.204	4.064	3.14	91.773	61.628	1.489	0.807	30694712971	0	0
RPL37	7.438	4.359	3.079	93.059	64.56	1.441	0.806	30680777778	0	0
C1QA	7.366	4.494	2.872	92.061	67.457	1.365	0.804	30589727621	0	0
RPL23A	6.668	3.484	3.184	89.625	55.401	1.618	0.803	30532337568	0	0
RPL12	6.876	3.714	3.163	89.576	57.555	1.556	0.802	30527765659	0	0
B2M	8.55	6.256	2.294	96.336	83.557	1.153	0.801	30478157299	0	0
FTH1	8.178	5.226	2.952	94.807	72.821	1.302	0.801	30468388908	0	0
RPS28	7.041	4.368	2.674	92.803	68.084	1.363	0.801	30460571719	0	0
FCER1G	6.215	3.391	2.824	87.074	57.454	1.516	0.8	3.04337e+10	0	0
C1QB	7.848	4.88	2.968	92.614	69.379	1.335	0.8	3.04273e+10	0	0
S100A11	6.157	3.313	2.844	86.211	56.688	1.521	0.8	30422910911	0	0
RPL6	6.721	3.989	2.732	90.529	64.304	1.408	0.8	3.04201e+10	0	0
RPS11	6.641	3.568	3.073	89.199	56.447	1.58	0.797	30332028824	0	0
RPS23	7.179	3.851	3.328	89.942	56.909	1.58	0.797	3.03187e+10	0	0
RPL34	7.44	4.344	3.096	93.049	63.847	1.457	0.797	3.03185e+10	0	0
C1QC	7.403	4.746	2.657	92.412	70.351	1.314	0.796	30299649005	0	0
RPL41	7.363	4.145	3.218	91.013	61.29	1.485	0.796	30298569705	0	0
RPL36A	6.729	3.827	2.902	90.632	61.043	1.485	0.796	30296948626	0	0
RPS27A	6.943	3.709	3.234	89.614	56.526	1.585	0.796	30294324227	0	0
RPL39	6.936	3.648	3.288	89.15	55.475	1.607	0.796	3.02869e+10	0	0
RPL26	7.166	3.864	3.303	90.308	57.372	1.574	0.795	30255474830	0	0
RPS27	7.236	3.952	3.284	91.058	58.849	1.547	0.795	30248133957	0	0
RPS12	7.056	3.606	3.45	87.81	53.45	1.643	0.795	3.02336e+10	0	0
RPL10	7.527	4.219	3.308	90.924	60.676	1.499	0.795	3.02299e+10	0	0
RPS20	6.487	3.558	2.929	88.9	57.663	1.542	0.794	30206014487	0	0
SERF2	6.073	3.529	2.544	87.753	61.323	1.431	0.794	3.01878e+10	0	0
RPL38	6.32	3.402	2.918	88.616	56.173	1.578	0.792	3.01413e+10	0	0
RPL36	6.127	3.122	3.005	86.264	52.019	1.658	0.791	30093128036	0	0
RPL13A	6.916	4.016	2.9	90.665	62.274	1.456	0.79	30057652776	0	0
RPL14	6.303	3.46	2.843	87.998	57.251	1.537	0.79	3.00535e+10	0	0
FAU	6.371	3.45	2.921	87.523	55.641	1.573	0.787	29941495037	0	0
RPL29	6.52	3.468	3.052	87.213	54.642	1.596	0.787	29933510540	0	0
TPT1	8.336	5.147	3.189	94.166	68.735	1.37	0.786	2.99152e+10	0	0
RPL9	6.408	3.37	3.038	86.548	53.687	1.612	0.785	2.98804e+10	0	0
RPL27A	6.229	3.274	2.955	86.648	53.639	1.615	0.784	2.98373e+10	0	0
RPL18A	6.418	3.315	3.103	86.053	52.522	1.638	0.784	29837102582	0	0
RPS14	6.792	3.666	3.126	88.564	56.088	1.579	0.784	2.98258e+10	0	0
RPL30	6.819	3.593	3.227	88.053	54.099	1.628	0.784	2.98234e+10	0	0
RPS7	6.146	3.327	2.819	86.093	55.12	1.562	0.783	29778309556	0	0
RPS3	6.362	3.471	2.891	87.149	56.084	1.554	0.782	29741411429	0	0
RPS15A	6.483	3.424	3.059	86.771	53.803	1.613	0.781	2.97134e+10	0	0
RPL7A	6.359	3.569	2.79	86.91	57.758	1.505	0.781	29713319436	0	0
UBA52	5.941	2.967	2.975	83.921	49.208	1.705	0.78	2.96783e+10	0	0
RPL8	5.907	3.067	2.839	84.24	51.701	1.629	0.778	2.95988e+10	0	0
RPL22	5.792	3.053	2.739	84.796	52.508	1.615	0.777	29574093514	0	0
RPL15	6.201	3.412	2.789	85.759	55.913	1.534	0.777	29555765549	0	0
RPS3A	6.672	3.526	3.147	86.611	53.918	1.606	0.777	29555461408	0	0
RPS2	6.746	3.921	2.825	87.451	60.953	1.435	0.777	2.95481e+10	0	0
RPL24	6.166	3.501	2.665	87.319	58.018	1.505	0.777	29543953257	0	0
TYROBP	6.504	4.036	2.468	89.666	64.876	1.382	0.776	29525613861	0	0
RPS4X	6.363	3.267	3.096	86.002	51.762	1.661	0.776	29524611448	0	0
RPL23	5.994	3.251	2.743	85.58	54.351	1.575	0.775	29478042356	0	0
GAPDH	5.834	3.107	2.727	83	53.435	1.553	0.775	2.94663e+10	0	0
RPL18	6.361	3.758	2.603	87.781	60.785	1.444	0.774	2.94642e+10	0	0
RPS16	6.155	3.341	2.814	85.669	54.513	1.572	0.773	29414854881	0	0
RPL31	5.788	3.079	2.708	85.038	53.363	1.594	0.772	2.93697e+10	0	0
CYBA	6.529	4.228	2.302	89.55	67.656	1.324	0.77	29297917549	0	0
NACA	6.327	3.839	2.488	88.945	63.212	1.407	0.77	2.92908e+10	0	0
RPL35A	6.04	3.192	2.849	85.507	52.393	1.632	0.769	2.9267e+10	0	0
RPL17	6.206	3.393	2.812	84.884	54.924	1.545	0.769	2.92394e+10	0	0
RPS29	6.117	3.162	2.955	83.769	50.895	1.646	0.768	2.92335e+10	0	0
RPL7	5.469	2.676	2.794	80.942	46.812	1.729	0.768	2.92297e+10	0	0
RPL3	6.372	3.869	2.504	87.986	62.686	1.404	0.765	2.91189e+10	0	0
RPL21	6.438	3.297	3.141	84.279	50.496	1.669	0.765	2.90952e+10	0	0
RPS13	6.094	3.067	3.026	83.141	48.537	1.713	0.764	2.90646e+10	0	0
EEF1A1	7.512	5.331	2.182	93.313	77.68	1.201	0.763	2.90081e+10	0	0
CST3	6.746	4.186	2.56	89.309	64.51	1.384	0.762	28977707022	0	0
RPL27	5.383	2.601	2.782	79.472	44.94	1.768	0.761	28969023502	0	0
RPS9	5.978	3.491	2.487	84.811	58.271	1.455	0.76	2.89172e+10	0	0
RPL10A	5.44	2.784	2.656	80.404	48.341	1.663	0.759	28872592081	0	0
OAZ1	5.342	3.11	2.232	81.332	56.464	1.44	0.758	28832152200	0	0
NME2	4.693	2.185	2.508	74.834	41.734	1.793	0.755	2.87342e+10	0	0
RPL5	5.995	3.64	2.355	85.362	60.761	1.405	0.754	2.87001e+10	0	0
RPS17	4.957	2.379	2.578	77.519	44.096	1.758	0.754	2.86856e+10	0	0
RPS21	5.505	2.82	2.685	80.318	47.651	1.686	0.752	2.86134e+10	0	0
CFL1	5.077	2.781	2.295	78.204	51.421	1.521	0.752	2.85942e+10	0	0
COX7C	4.825	2.418	2.406	77.369	45.639	1.695	0.751	2.8555e+10	0	0
PFN1	4.785	2.372	2.413	75.601	44.993	1.68	0.75	2.85486e+10	0	0
CD63	5.573	3.239	2.334	82.107	55.804	1.471	0.747	2.84165e+10	0	0
EIF1	5.905	3.855	2.05	85.32	65.014	1.312	0.746	28372518878	0	0
CD74	8.48	6.626	1.854	96.349	86.442	1.115	0.744	2.8293e+10	0	0
RPLP0	5.077	2.702	2.375	76.552	48.829	1.568	0.743	28270956032	0	0
RACK1	5.224	2.863	2.361	79.331	50.893	1.559	0.743	2.82583e+10	0	0
YBX1	5.005	2.774	2.231	78.145	51.214	1.526	0.742	2.82188e+10	0	0
EEF1B2	5.236	2.823	2.413	78.194	49.206	1.589	0.739	28096615041	0	0
ARPC3	5.336	3.375	1.961	82.18	60.47	1.359	0.738	28082874788	0	0
MIF	4.362	1.872	2.491	70.152	36.431	1.926	0.737	28027821008	0	0
PPIA	4.647	2.479	2.168	74.704	47.038	1.588	0.733	27882112393	0	0
RPS5	4.688	2.275	2.413	72.876	41.522	1.755	0.732	27834210402	0	0
APOE	7.792	5.461	2.331	92.806	75.102	1.236	0.731	2.78142e+10	0	0
GABARAP	4.83	2.705	2.126	77.274	50.187	1.54	0.73	27771189960	0	0
PFDN5	4.679	2.452	2.226	76.017	45.882	1.657	0.729	2.77329e+10	0	0
SH3BGRL3	4.255	1.979	2.276	70.467	38.711	1.82	0.728	27705414303	0	0
MYL6	4.626	2.515	2.111	74.214	47.625	1.558	0.727	27673555196	0	0
APOC1	5.399	2.939	2.46	78.393	50.417	1.555	0.726	27605157079	0	0
RPSA	4.758	2.64	2.118	74.411	48.904	1.522	0.724	2.75573e+10	0	0
UQCRB	4.748	2.564	2.185	76.568	47.501	1.612	0.722	27480029673	0	0
RPS26	4.709	2.338	2.371	72.919	42.288	1.724	0.722	27473941842	0	0
TSPO	4.124	1.992	2.132	68.552	39.759	1.724	0.72	27405887899	0	0
SRP14	4.378	2.332	2.046	72.568	45.024	1.612	0.717	2.7275e+10	0	0
HAMP	5.708	3.131	2.577	77.029	50.668	1.52	0.714	2.71813e+10	0	0
BTF3	4.193	2.124	2.068	70.321	41.129	1.71	0.713	27122409348	0	0
H3-3A	5.492	3.91	1.582	83.45	67.872	1.23	0.713	27113533360	0	0
ATP5MC2	4.276	2.291	1.986	71.268	44.477	1.602	0.712	2.71028e+10	0	0
HLA-DPA1	6.171	4.127	2.045	85.167	64.676	1.317	0.71	2.70158e+10	0	0
HLA-DRA	7.168	5.259	1.909	91.109	75.688	1.204	0.707	2.69124e+10	0	0
NPC2	4.758	2.868	1.89	75.848	52.704	1.439	0.706	2.68618e+10	0	0
TMA7	4.277	2.364	1.913	72.902	46.432	1.57	0.706	2.68535e+10	0	0
COX4I1	4.143	2.125	2.018	69.329	40.86	1.697	0.706	2.68443e+10	0	0
ATP5MG	4.002	2.067	1.935	68.639	41.112	1.67	0.705	26801358308	0	0
TOMM7	3.968	1.948	2.021	68.006	38.029	1.788	0.703	2.6755e+10	0	0
RPS10	3.893	1.816	2.077	65.623	35.301	1.859	0.701	2.66642e+10	0	0
RPL36AL	4.051	2.08	1.971	69.008	40.308	1.712	0.699	2.65923e+10	0	0
OST4	3.52	1.575	1.944	62.558	32.677	1.914	0.698	26552264640	0	0
HCST	4.243	2.294	1.949	70.713	43.822	1.614	0.698	26541784300	0	0
EEF1G	4.408	2.482	1.927	71.116	46.216	1.539	0.697	2.65331e+10	0	0
ACTG1	4.511	2.693	1.818	72.042	50.381	1.43	0.697	2.65252e+10	0	0
FCGR3A	5.296	3.547	1.749	78.977	60.706	1.301	0.697	26519768219	0	0
TUBA1B	5.181	3.4	1.781	76.078	59.107	1.287	0.696	2.64849e+10	0	0
CD14	5.7	3.753	1.946	79.924	60.73	1.316	0.693	2.63471e+10	0	0
COX6B1	3.508	1.636	1.872	62.508	33.893	1.844	0.692	26325558469	0	0
RPL4	4.049	2.259	1.79	69.037	44.158	1.563	0.69	2.6268e+10	0	0
UQCR11	3.343	1.491	1.852	59.8	31.342	1.908	0.688	2.6182e+10	0	0
ALOX5AP	4.533	2.753	1.78	72.483	50.4	1.438	0.688	26179301343	0	0
UQCR10	3.465	1.596	1.869	61.601	32.909	1.872	0.688	2.61683e+10	0	0
COX6A1	3.368	1.531	1.837	60.465	32.04	1.887	0.687	26150680493	0	0
APOC2	5.36	3.483	1.877	72.416	55.982	1.294	0.686	2.60787e+10	0	0
NDUFA4	3.237	1.402	1.835	57.54	29.263	1.966	0.682	25960829303	0	0
IFITM3	3.187	1.214	1.974	55.428	24.773	2.237	0.682	25959034339	0	0
UBL5	3.209	1.43	1.779	58.32	30.263	1.927	0.68	25867737044	0	0
ATP5MF	3.08	1.309	1.772	56.726	28.084	2.02	0.679	2.58225e+10	0	0
S100A8	2.808	0.593	2.215	44.761	11.553	3.874	0.678	2.57892e+10	0	0
HLA-B	5.246	3.637	1.609	78.808	61.442	1.283	0.677	25769220905	0	0
CLIC1	3.519	1.839	1.68	61.835	37.44	1.652	0.676	25708796503	0	0
RNASEK	3.919	2.305	1.614	67.149	44.98	1.493	0.675	25693578248	0	0
COX6C	3.193	1.486	1.707	58.103	31.415	1.85	0.674	2.56492e+10	0	0
S100A9	2.706	0.573	2.133	43.873	11.375	3.857	0.674	25644868665	0	0
VAMP8	3.432	1.754	1.678	61.09	35.892	1.702	0.674	25626640575	0	0
ATP5ME	3.259	1.564	1.695	59.278	32.819	1.806	0.672	25559055011	0	0
CALM2	5.235	3.948	1.286	81.865	68.889	1.188	0.672	25554629948	0	0
PPIB	3.722	2.089	1.633	63.943	41.406	1.544	0.672	2.55532e+10	0	0
IFITM2	3.139	1.385	1.754	56.087	29.027	1.932	0.672	2.55494e+10	0	0
ATP6V0C	3.679	2.116	1.563	64.622	42.708	1.513	0.671	2.55368e+10	0	0
NPM1	4.016	2.478	1.538	68.651	48.228	1.423	0.671	2.55302e+10	0	0
SPP1	8.517	6.842	1.674	92.337	84.851	1.088	0.671	25529268582	0	0
RAC1	5.332	4.201	1.131	82.61	72.564	1.138	0.67	2.54844e+10	0	0
ARHGDIB	3.931	2.456	1.474	67.955	48.522	1.401	0.669	25454285073	0	0
EEF1D	3.691	2.114	1.577	64.823	42.131	1.539	0.668	2.54273e+10	0	0
ATP5MK	3.143	1.489	1.654	57.527	31.513	1.825	0.668	2.54261e+10	0	0
ELOB	2.961	1.308	1.653	55.164	28.173	1.958	0.668	25412289959	0	0
FCGR1A	4.533	2.996	1.537	72.35	54.15	1.336	0.668	2.54007e+10	0	0
SSR4	3.009	1.356	1.654	55.17	28.806	1.915	0.667	2.53927e+10	0	0
COX5B	3.13	1.516	1.614	57.573	32.038	1.797	0.667	2.53611e+10	0	0
GNG5	3.277	1.687	1.591	59.451	35.12	1.693	0.665	2.53146e+10	0	0
HLA-DRB1	6.22	4.715	1.505	85.356	71.849	1.188	0.665	25302346752	0	0
SUMO2	3.423	1.889	1.534	61.521	38.794	1.586	0.665	2.52921e+10	0	0
DBI	3.404	1.751	1.654	60.24	35.251	1.709	0.665	25291103119	0	0
NDUFA13	3.009	1.445	1.564	55.638	30.893	1.801	0.662	25171332090	0	0
CHCHD2	3.209	1.664	1.546	57.87	34.607	1.672	0.661	25160736537	0	0
NDUFB2	2.95	1.385	1.565	54.29	29.623	1.833	0.659	2.50866e+10	0	0
HLA-DPB1	5.146	3.702	1.443	78.385	62.692	1.25	0.659	2.50513e+10	0	0
COX8A	2.699	1.137	1.561	50.529	24.797	2.038	0.657	2.5013e+10	0	0
SNHG29	3.479	1.976	1.503	61.7	39.788	1.551	0.657	25009628512	0	0
COX7B	2.883	1.338	1.545	53.616	28.674	1.87	0.657	2.49939e+10	0	0
MPC2	2.797	1.221	1.576	50.747	26.379	1.924	0.655	24936714917	0	0
CHCHD10	3.239	1.756	1.483	58.68	36.251	1.619	0.655	24908777686	0	0
HLA-C	4.415	2.962	1.454	70.701	52.914	1.336	0.654	24891258628	0	0
TREM2	3.909	2.418	1.491	66.52	45.711	1.455	0.654	24863733031	0	0
NDUFA1	2.855	1.364	1.492	53.69	29.359	1.829	0.653	2.48503e+10	0	0
PRDX1	3.417	1.961	1.456	60.2	39.587	1.521	0.653	24841536603	0	0
GSTP1	3.051	1.535	1.516	55.614	31.719	1.753	0.653	24836675538	0	0
LAPTM5	4.866	3.752	1.113	77.369	66.526	1.163	0.652	24816704324	0	0
MARCKS	5.564	4.479	1.085	84.028	74.742	1.124	0.652	24810018814	0	0
LST1	3.969	2.65	1.319	68.709	51.403	1.337	0.652	2.47998e+10	0	0
NDUFS5	2.694	1.208	1.486	51.096	26.3	1.943	0.651	2.47557e+10	0	0
ITM2B	7.313	6.146	1.167	94.363	85.602	1.102	0.65	2.47401e+10	0	0
EIF4A1	4.198	3.007	1.191	70.493	56.991	1.237	0.65	2.4736e+10	0	0
CD81	4.893	3.548	1.346	74.132	59.878	1.238	0.65	2.47115e+10	0	0
COX7A2	2.632	1.17	1.462	50.051	25.758	1.943	0.65	2.47101e+10	0	0
COMMD6	3.092	1.607	1.486	56.376	32.848	1.716	0.649	2.46981e+10	0	0
PSMA7	3.052	1.615	1.436	55.527	33.698	1.648	0.648	24667270041	0	0
UQCRH	2.859	1.417	1.442	53.371	30.189	1.768	0.648	2.46638e+10	0	0
EDF1	2.888	1.491	1.397	54.706	32.087	1.705	0.647	24629841653	0	0
ARPC1B	4.128	2.987	1.141	70.125	57.177	1.226	0.647	2.46103e+10	0	0
MYL12A	2.939	1.535	1.404	54.827	32.519	1.686	0.647	2.45952e+10	0	0
CD68	3.427	2.057	1.37	61.231	41.249	1.484	0.646	2.45946e+10	0	0
CSTB	3.061	1.634	1.427	56.576	34.002	1.664	0.646	2.45912e+10	0	0
GPX4	3.427	2.029	1.398	60.96	40.571	1.503	0.646	24565903031	0	0
RNASET2	6.649	5.816	0.834	91.893	86.616	1.061	0.646	24560169554	0	0
NOP10	2.494	1.053	1.441	47.681	23.248	2.051	0.645	2.45348e+10	0	0
DYNLL1	2.928	1.503	1.425	53.73	31.497	1.706	0.644	2.45094e+10	0	0
UQCRQ	2.508	1.076	1.432	47.966	23.713	2.023	0.644	2.44967e+10	0	0
C1orf162	3.657	2.335	1.321	63.566	45.558	1.395	0.642	2.44179e+10	0	0
GNG10	3.129	1.797	1.332	56.512	37.354	1.513	0.641	2.43979e+10	0	0
LDHA	3.213	1.823	1.39	56.503	36.754	1.537	0.641	24394654770	0	0
ATP6V1F	2.709	1.324	1.384	51.289	28.5	1.8	0.641	24393307335	0	0
PARK7	2.711	1.353	1.358	51.366	29.306	1.753	0.641	2.43867e+10	0	0
SERPINA1	2.714	1.306	1.407	49.681	27.941	1.778	0.641	2.4373e+10	0	0
TOMM6	2.431	1.063	1.368	47.213	23.761	1.987	0.64	24352806477	0	0
CALR	3.687	2.328	1.359	60.878	44.564	1.366	0.64	2.43297e+10	0	0
PYCARD	2.849	1.501	1.348	53.402	31.877	1.675	0.639	2.43268e+10	0	0
PRELID1	2.396	1.007	1.389	45.731	22.344	2.047	0.639	2.43099e+10	0	0
SPCS1	2.721	1.389	1.332	51.807	30.019	1.726	0.639	24295094845	0	0
CALM1	3.608	2.346	1.263	62.881	46.101	1.364	0.639	2.42925e+10	0	0
POMP	3.011	1.699	1.311	55.593	35.606	1.561	0.638	24273990464	0	0
NEDD8	2.558	1.24	1.318	49.315	27.387	1.801	0.637	2.42291e+10	0	0
EIF3K	2.842	1.526	1.316	53.053	32.254	1.645	0.637	24219654149	0	0
SNHG6	3.492	2.213	1.279	62.509	44.122	1.417	0.636	2.42125e+10	0	0
C19orf53	2.373	1.037	1.336	46.423	23.13	2.007	0.636	2.42107e+10	0	0
HLA-A	4.201	2.957	1.245	68.472	53.707	1.275	0.636	24193438098	0	0
ATP5PF	2.566	1.244	1.322	49.149	27.141	1.811	0.636	2.41775e+10	0	0
KRTCAP2	2.858	1.548	1.31	53.994	32.721	1.65	0.635	24175591534	0	0
ATP5PD	2.509	1.189	1.32	48.358	26.06	1.856	0.635	24151424035	0	0
VSIG4	4.149	2.965	1.183	68.111	54.545	1.249	0.634	2.41371e+10	0	0
HNRNPA1	3.495	2.315	1.181	62.759	46.583	1.347	0.634	24126406140	0	0
ARPC2	4.212	3.259	0.952	70.97	61.296	1.158	0.633	24098357072	0	0
SEC61B	2.654	1.369	1.286	50.589	29.554	1.712	0.633	2.40825e+10	0	0
PPA1	2.589	1.214	1.376	47.241	25.441	1.857	0.633	2.40765e+10	0	0
NDUFA3	2.393	1.085	1.308	46.384	23.929	1.938	0.632	2.40466e+10	0	0
ATP5MJ	2.501	1.208	1.293	48.129	26.44	1.82	0.632	2.40361e+10	0	0
COPS9	2.159	0.881	1.279	42.981	20.097	2.139	0.631	2.40069e+10	0	0
C4orf3	2.602	1.338	1.264	49.511	28.913	1.712	0.63	23964571294	0	0
NDUFB11	2.213	0.945	1.268	43.575	21.271	2.049	0.629	2.39413e+10	0	0
HSP90AB1	5.022	3.963	1.06	76.702	66.715	1.15	0.629	2.39309e+10	0	0
TMEM176B	3.532	2.366	1.165	61.244	46.096	1.329	0.629	2.39143e+10	0	0
RPS27L	3.25	2.038	1.213	58.895	41.356	1.424	0.629	2.39126e+10	0	0
HINT1	2.651	1.403	1.248	49.96	29.914	1.67	0.629	2.39113e+10	0	0
NDUFB1	2.496	1.234	1.263	48.029	26.872	1.787	0.628	2.38887e+10	0	0
SET	3.102	1.924	1.178	56.712	39.6	1.432	0.627	2.3845e+10	0	0
SNX3	3.126	1.964	1.162	57.574	40.546	1.42	0.627	23842968438	0	0
SLC25A6	2.94	1.733	1.208	54.317	36.075	1.506	0.627	2.38399e+10	0	0
BRK1	2.674	1.474	1.2	51.144	31.734	1.612	0.627	2.3836e+10	0	0
ATP6V0E1	3.587	2.513	1.074	63.479	49.417	1.285	0.626	23805483441	0	0
BLOC1S1	2.225	1.001	1.224	43.729	22.338	1.958	0.624	23753095185	0	0
ENO1	2.96	1.785	1.175	53.856	37.043	1.454	0.624	23739264383	0	0
BST2	3.061	1.889	1.171	55.213	38.472	1.435	0.624	2.37338e+10	0	0
HSP90B1	4.238	3.11	1.128	67.15	55.799	1.203	0.624	23722103286	0	0
NDUFC2	2.395	1.193	1.202	46.432	26.223	1.771	0.623	23711686791	0	0
LAMTOR4	2.771	1.603	1.168	52.426	34.049	1.54	0.623	23709407169	0	0
YWHAB	3.211	2.113	1.098	57.917	42.978	1.348	0.623	2.3708e+10	0	0
POLR2L	1.971	0.756	1.215	39.21	17.295	2.267	0.623	23685729535	0	0
SELENOH	2.95	1.823	1.127	55.193	38.23	1.444	0.623	2.36851e+10	0	0
DAD1	2.361	1.177	1.184	45.997	26.041	1.766	0.623	23682678959	0	0
MYL12B	2.861	1.712	1.149	53.686	35.872	1.497	0.622	23669928258	0	0
YWHAH	3.932	2.897	1.035	67.602	54.931	1.231	0.621	23632610234	0	0
TMBIM6	3.824	2.834	0.99	65.88	54.004	1.22	0.621	2.36311e+10	0	0
CTSZ	3.735	2.738	0.997	63.781	52.518	1.214	0.621	23624021590	0	0
PSME2	2.107	0.904	1.203	41.316	20.204	2.045	0.621	23618934303	0	0
PSME1	2.29	1.112	1.178	44.875	24.644	1.821	0.621	2.36122e+10	0	0
ATP5MC3	2.237	1.064	1.173	43.77	23.751	1.843	0.621	23606169478	0	0
ATP5F1D	2.591	1.441	1.15	49.943	31.117	1.605	0.62	23602159841	0	0
SERP1	3.529	2.497	1.032	63.245	49.281	1.283	0.62	2.35687e+10	0	0
CDC42	3.485	2.516	0.969	61.732	50.179	1.23	0.619	23541566995	0	0
GTF3A	2.438	1.291	1.147	47.167	28.182	1.674	0.619	2.35354e+10	0	0
PHPT1	1.953	0.786	1.167	38.738	17.789	2.178	0.617	2.34813e+10	0	0
PSMB3	2.11	0.983	1.128	42.197	22.312	1.891	0.617	23458388818	0	0
MZT2B	2.228	1.114	1.115	44.255	24.866	1.78	0.615	23411016756	0	0
TMEM176A	2.067	0.923	1.143	40.417	20.654	1.957	0.615	2.33906e+10	0	0
APRT	1.925	0.81	1.115	38.87	18.727	2.076	0.615	2.33853e+10	0	0
NDUFA11	2.092	0.985	1.107	41.894	22.276	1.881	0.614	2.33718e+10	0	0
RAN	2.292	1.183	1.109	44.704	26.043	1.717	0.614	23368439480	0	0
WDR83OS	2.097	0.986	1.111	41.723	22.193	1.88	0.614	23355333086	0	0
EIF5A	1.978	0.863	1.115	39.476	19.724	2.001	0.614	23341868859	0	0
NDUFB4	2.197	1.097	1.099	43.591	24.477	1.781	0.614	23340368559	0	0
SEC61G	1.911	0.798	1.112	38.481	18.305	2.102	0.613	2.33351e+10	0	0
ANAPC11	1.869	0.773	1.096	38.016	17.827	2.133	0.613	2.33179e+10	0	0
NSA2	2.727	1.604	1.123	50.72	33.105	1.532	0.613	23313088899	0	0
HSBP1	2.231	1.142	1.089	44.064	25.299	1.742	0.612	2.3287e+10	0	0
DRAP1	2.233	1.152	1.082	44.375	25.59	1.734	0.612	2.32843e+10	0	0
HIGD2A	2.073	0.978	1.095	41.231	22.024	1.872	0.612	2.32803e+10	0	0
BIN1	4.621	3.778	0.842	74.174	66.876	1.109	0.612	2.32704e+10	0	0
GADD45GIP1	1.924	0.844	1.08	39.052	19.347	2.018	0.611	2.32588e+10	0	0
TMEM258	2.035	0.955	1.08	40.837	21.576	1.893	0.611	2.324e+10	0	0
ROMO1	1.783	0.698	1.086	36.211	16.125	2.246	0.611	2.32301e+10	0	0
ATP5PO	2.109	1.039	1.07	42.119	23.351	1.804	0.61	2.32248e+10	0	0
HLA-DMA	3.513	2.523	0.99	61.92	48.646	1.273	0.61	23218688644	0	0
TRMT112	2.165	1.101	1.063	43.198	24.585	1.757	0.61	2.32036e+10	0	0
CORO1A	3.25	2.301	0.948	59.192	46.562	1.271	0.609	2.31749e+10	0	0
NDUFB3	1.852	0.792	1.06	37.619	18.138	2.074	0.609	2.31616e+10	0	0
ATP6V0B	2.969	1.957	1.012	54.094	39.432	1.372	0.608	23135481597	0	0
SNRPD2	2.075	1.021	1.054	41.49	22.663	1.831	0.608	23125432850	0	0
SELENOW	2.441	1.397	1.044	46.747	30.131	1.551	0.608	2.31232e+10	0	0
RPL22L1	2.422	1.351	1.071	46.017	28.486	1.615	0.607	2.31052e+10	0	0
ITGB2	3.662	2.794	0.868	64.242	54.194	1.185	0.607	23095340274	0	0
RNASE2	1.816	0.742	1.073	35.956	16.654	2.159	0.607	23080555396	0	0
SLC25A5	2.093	1.055	1.037	41.301	23.376	1.767	0.606	23066931171	0	0
NDUFB7	1.858	0.832	1.026	38.01	19.177	1.982	0.606	2.30661e+10	0	0
LAMTOR2	1.939	0.912	1.027	39.343	20.78	1.893	0.606	2.30597e+10	0	0
UBB	3.013	1.978	1.035	55.624	38.756	1.435	0.606	23050097628	0	0
COTL1	3.56	2.696	0.864	63.176	52.664	1.2	0.605	2.30189e+10	0	0
PRDX5	1.78	0.776	1.004	36.739	18.086	2.031	0.605	2.30036e+10	0	0
TRAPPC1	1.779	0.767	1.012	36.502	17.766	2.055	0.604	2.29858e+10	0	0
BANF1	1.896	0.888	1.008	38.616	20.278	1.904	0.604	22981870884	0	0
RGS10	4.608	3.808	0.8	76.035	67.745	1.122	0.604	22981672275	0	0
ARPC5	3.424	2.559	0.865	61.516	50.534	1.217	0.604	2.29606e+10	0	0
C4orf48	1.92	0.906	1.014	38.772	20.494	1.892	0.604	22960555485	0	0
TPI1	3.006	2.015	0.991	53.72	40.059	1.341	0.603	2.29425e+10	0	0
PPP1R14B	1.893	0.885	1.008	38.088	20.029	1.902	0.603	22936052185	0	0
YWHAE	3.293	2.443	0.85	60.116	49.329	1.219	0.602	22913095153	0	0
COX17	2.034	1.026	1.008	40.14	22.663	1.771	0.601	22875324626	0	0
HLA-E	4.339	3.556	0.783	70.782	62.856	1.126	0.601	2.28592e+10	0	0
TMIGD3	3.816	2.989	0.827	64.075	55.549	1.153	0.601	22849268292	0	0
MRPL52	1.888	0.909	0.979	38.23	20.585	1.857	0.601	22845875896	0	0
RBX1	2.424	1.472	0.953	47.218	31.818	1.484	0.6	22838690776	0	0
NUCKS1	3.433	2.56	0.873	61.297	50.307	1.218	0.6	22838478504	0	0
RHOA	3.507	2.711	0.795	62.457	52.806	1.183	0.6	22815498620	0	0
COX5A	1.969	1.01	0.959	39.823	22.742	1.751	0.6	22809281451	0	0
LAMTOR5	1.721	0.766	0.954	35.586	17.848	1.994	0.599	22792215175	0	0
FCGRT	3.439	2.578	0.861	60.805	49.883	1.219	0.599	2.27867e+10	0	0
EEF2	2.792	1.865	0.927	52.673	38.895	1.354	0.599	22779016975	0	0
VDAC1	2.455	1.512	0.943	47.027	32.328	1.455	0.599	22777807741	0	0
EIF2S2	2.774	1.836	0.938	51.858	37.789	1.372	0.598	2.27644e+10	0	0
FKBP1A	2.192	1.255	0.937	43.543	27.811	1.566	0.598	2.27618e+10	0	0
NDUFS6	1.896	0.953	0.943	38.631	21.715	1.779	0.598	2.27548e+10	0	0
SPI1	3.014	2.162	0.851	56.629	44.699	1.267	0.598	2.27382e+10	0	0
SUB1	2.516	1.601	0.916	48.85	34.34	1.423	0.598	22733226146	0	0
TRAPPC5	1.828	0.892	0.936	37.549	20.482	1.833	0.597	22723197696	0	0
GUK1	1.891	0.958	0.933	38.522	21.766	1.77	0.597	22707074182	0	0
NINJ1	2.89	2.022	0.868	54.072	41.77	1.295	0.596	22678297918	0	0
LDHB	1.868	0.938	0.93	37.869	21.235	1.783	0.596	2.26759e+10	0	0
COPE	2.141	1.232	0.909	42.93	27.47	1.563	0.596	22662911364	0	0
AP2S1	1.937	1.014	0.923	39.225	22.789	1.721	0.596	22662516045	0	0
SAP18	2.249	1.329	0.921	44.609	28.681	1.555	0.596	22659255364	0	0
GPSM3	2.222	1.317	0.905	44.303	29.078	1.524	0.595	22640665733	0	0
TPM3	3.611	2.886	0.725	63.333	55.734	1.136	0.595	2.26397e+10	0	0
ARL6IP5	3.297	2.458	0.839	59.669	48.286	1.236	0.595	22636998565	0	0
EIF3G	1.873	0.961	0.912	38.284	21.894	1.749	0.595	2.26273e+10	0	0
EIF3E	2.683	1.807	0.876	51.133	37.866	1.35	0.594	22616100664	0	0
LINC01736	2.844	1.925	0.919	51.148	38.562	1.326	0.594	2.26049e+10	0	0
DYNLRB1	1.715	0.803	0.913	35.375	18.494	1.913	0.594	22600868016	0	0
LAMTOR1	2.025	1.126	0.899	40.799	25.356	1.609	0.594	22591660925	0	0
KRT10	1.751	0.84	0.91	35.917	19.202	1.87	0.594	22590052440	0	0
MYDGF	2.208	1.311	0.897	43.399	28.726	1.511	0.594	22589351860	0	0
NME1	1.431	0.521	0.91	29.719	12.017	2.473	0.594	22584309676	0	0
SKP1	2.6	1.724	0.876	50.069	36.208	1.383	0.594	22583547816	0	0
PCED1B-AS1	2.278	1.386	0.892	44.812	30.169	1.485	0.594	2.25789e+10	0	0
TYMP	3.006	2.131	0.875	53.979	42.389	1.273	0.593	22566299458	0	0
RHOG	2.104	1.219	0.885	42.175	27.238	1.548	0.593	22549760296	0	0
TOMM5	1.575	0.679	0.896	32.69	15.651	2.089	0.592	22534625029	0	0
GMFG	2.607	1.744	0.863	50.008	36.7	1.363	0.592	22523915362	0	0
CTSS	3.759	3.023	0.736	65.698	57.073	1.151	0.592	22522905872	0	0
IFI30	3.07	2.204	0.866	55.039	42.638	1.291	0.592	22513941612	0	0
PDCD5	1.712	0.813	0.898	34.964	18.402	1.9	0.592	22504074745	0	0
BRI3	2.931	2.108	0.824	54.354	43.027	1.263	0.591	2.2501e+10	0	0
TMEM14C	2.065	1.178	0.887	41.107	26.025	1.58	0.591	2.25009e+10	0	0
NDUFC1	2.008	1.115	0.894	40.206	24.589	1.635	0.591	22495952175	0	0
ATP6V1G1	2.184	1.315	0.869	43.591	28.904	1.508	0.591	2.24942e+10	0	0
SEC62	3.264	2.464	0.8	59.371	48.798	1.217	0.591	22467505970	0	0
PSMB6	1.577	0.715	0.862	33.115	16.827	1.968	0.59	22460134936	0	0
UXT	1.726	0.857	0.869	35.658	19.656	1.814	0.59	2.24524e+10	0	0
PEBP1	2.144	1.277	0.867	42.548	27.985	1.52	0.59	2.24482e+10	0	0
JTB	1.824	0.965	0.859	37.598	22.038	1.706	0.59	22446706964	0	0
SEC11A	2.84	2.026	0.814	53.483	41.512	1.288	0.59	22429354161	0	0
UFC1	1.801	0.934	0.866	36.925	21.155	1.745	0.59	22428053154	0	0
ISCU	2.258	1.399	0.859	44.457	30.432	1.461	0.59	22427836628	0	0
ARL6IP4	2.504	1.683	0.821	48.629	36.005	1.351	0.589	2.24261e+10	0	0
MRPL51	1.55	0.693	0.857	32.508	16.147	2.013	0.589	22420634362	0	0
H2AZ1	2.074	1.201	0.873	41.021	25.928	1.582	0.589	2.24181e+10	0	0
NAA38	1.526	0.665	0.861	31.869	15.521	2.053	0.589	2.24134e+10	0	0
SPCS2	2.556	1.733	0.822	49.062	36.569	1.342	0.589	2.23996e+10	0	0
CAPG	2.317	1.451	0.866	44.562	30.754	1.449	0.589	2.23928e+10	0	0
CD37	2.916	2.124	0.791	54.521	43.353	1.258	0.589	2.23924e+10	0	0
PDIA6	2.525	1.661	0.864	46.736	34.312	1.362	0.588	22379733484	0	0
ATP5MC1	1.536	0.691	0.845	32.254	16.051	2.01	0.588	2.23778e+10	0	0
TUBB	2.27	1.421	0.849	43.89	30.558	1.436	0.588	22370356872	0	0
PA2G4	2.088	1.235	0.853	41.295	26.976	1.531	0.588	2.23661e+10	0	0
SMDT1	1.817	0.975	0.842	37.067	22.01	1.684	0.587	2.23267e+10	0	0
SDF2L1	1.674	0.796	0.879	32.98	17.362	1.9	0.586	2.2293e+10	0	0
NDUFB10	1.553	0.728	0.825	32.582	17.045	1.912	0.586	22287820485	0	0
RNF181	1.469	0.649	0.82	31.019	15.314	2.026	0.586	2.2277e+10	0	0
FPR1	2.744	1.922	0.823	49.654	38.312	1.296	0.585	22259015673	0	0
ANXA5	2.688	1.903	0.786	50.819	39.43	1.289	0.585	2.22552e+10	0	0
SNRPF	1.59	0.772	0.818	33.232	17.843	1.862	0.585	22254883304	0	0
FXYD5	2.183	1.356	0.826	42.884	29.146	1.471	0.585	2.22436e+10	0	0
CALHM6	1.597	0.759	0.838	32.386	17.129	1.891	0.584	2.22346e+10	0	0
SF3B5	1.546	0.741	0.806	32.575	17.339	1.879	0.584	2.22325e+10	0	0
IFI27L2	1.468	0.649	0.82	30.636	15.119	2.026	0.584	22230347939	0	0
GSTO1	1.817	1.005	0.812	37.182	22.755	1.634	0.584	22228678549	0	0
DDT	1.554	0.733	0.821	32.12	16.97	1.893	0.584	22219199098	0	0
TRIR	2.111	1.315	0.796	42.53	29.066	1.463	0.584	22215150011	0	0
CD99	3.106	2.372	0.734	57.327	47.276	1.213	0.584	2.21995e+10	0	0
SNRPG	1.895	1.093	0.801	38.587	24.287	1.589	0.583	2.21864e+10	0	0
TMED9	2.475	1.713	0.763	47.837	36.335	1.317	0.583	22180366282	0	0
CIAO2B	1.634	0.838	0.796	34.124	19.264	1.771	0.583	2.21787e+10	0	0
ERH	1.843	1.051	0.793	37.969	23.749	1.599	0.583	2.21724e+10	0	0
LY96	2.52	1.719	0.801	47.336	35.458	1.335	0.583	2.21693e+10	0	0
NHP2	1.278	0.49	0.788	27.227	11.675	2.332	0.582	2.21597e+10	0	0
ANP32A	3.284	2.616	0.668	59.97	52.03	1.153	0.582	22152012133	0	0
C1QBP	1.457	0.677	0.78	30.952	15.96	1.939	0.582	22146030667	0	0
PCBP1	2.178	1.403	0.775	43.552	30.774	1.415	0.582	22141078102	0	0
CANX	3.194	2.521	0.673	57.545	49.874	1.154	0.582	2.2122e+10	0	0
KDELR2	1.695	0.917	0.778	35.247	21.006	1.678	0.581	2.21203e+10	0	0
NOP53	2.141	1.345	0.796	41.973	29.302	1.432	0.581	22119102825	0	0
PET100	1.732	0.932	0.8	35.253	20.933	1.684	0.581	2.21103e+10	0	0
EIF3F	1.936	1.148	0.788	38.936	25.535	1.525	0.581	2.21065e+10	0	0
NDUFB8	2.229	1.473	0.756	44.397	32.242	1.377	0.581	22102893151	0	0
REX1BD	1.849	1.071	0.778	37.844	24.149	1.567	0.581	2.20997e+10	0	0
SSR2	1.899	1.13	0.769	38.888	25.344	1.534	0.581	22093854098	0	0
TAF10	1.721	0.944	0.777	35.518	21.605	1.644	0.581	2.20876e+10	0	0
RAB5IF	1.508	0.739	0.769	31.781	17.147	1.853	0.581	2.2086e+10	0	0
LSM3	1.406	0.632	0.774	29.654	14.768	2.008	0.58	22078893618	0	0
SSR3	2.251	1.501	0.75	44.658	32.582	1.371	0.58	2.20784e+10	0	0
HMGB1	4.954	4.431	0.524	79.308	75.108	1.056	0.58	22075476840	0	0
TMEM219	1.862	1.091	0.771	38.061	24.661	1.543	0.58	22074031369	0	0
SNU13	1.995	1.222	0.773	40.217	26.718	1.505	0.58	2.20703e+10	0	0
PRR13	2.025	1.265	0.76	41.017	28.084	1.461	0.58	22063501331	0	0
CHMP2A	1.482	0.716	0.766	31.247	16.707	1.87	0.58	22056830410	0	0
PSMB8	1.446	0.682	0.763	30.543	16.044	1.904	0.58	2.20567e+10	0	0
RWDD1	1.865	1.079	0.786	37.367	23.638	1.581	0.579	2.20412e+10	0	0
RANBP1	1.407	0.643	0.764	29.62	14.952	1.981	0.579	2.20374e+10	0	0
GLRX	2.168	1.395	0.773	42.365	29.804	1.421	0.579	2.20357e+10	0	0
NDUFA2	1.871	1.104	0.767	37.901	24.307	1.559	0.579	2.20193e+10	0	0
SERBP1	2.652	1.943	0.709	50.48	40.362	1.251	0.579	2.20185e+10	0	0
MRPS21	1.894	1.13	0.764	38.482	25.052	1.536	0.579	22017044380	0	0
ATP5PB	1.666	0.91	0.756	34.612	20.943	1.653	0.579	22015894698	0	0
PSMA2	1.577	0.828	0.749	33.233	19.135	1.737	0.579	2.20142e+10	0	0
PRDX2	1.368	0.611	0.757	28.856	14.424	2.001	0.579	22008433580	0	0
VPS28	1.735	0.981	0.754	35.913	22.337	1.608	0.579	2.20084e+10	0	0
NDUFAB1	1.391	0.645	0.747	29.645	15.225	1.947	0.578	22006750189	0	0
ANP32B	2.085	1.328	0.757	41.454	28.836	1.438	0.578	22000438346	0	0
TIMM8B	1.271	0.522	0.749	27.064	12.301	2.2	0.578	21998007592	0	0
RABAC1	1.643	0.887	0.756	33.961	20.322	1.671	0.578	21982087730	0	0
RNASE6	2.222	1.46	0.762	43.078	31.037	1.388	0.578	21981964535	0	0
AURKAIP1	1.379	0.641	0.738	29.524	15.209	1.941	0.578	21979174185	0	0
MRFAP1	1.563	0.824	0.739	32.948	19.216	1.715	0.578	21969987543	0	0
PGLS	1.749	1.001	0.748	35.88	22.646	1.584	0.577	21964559140	0	0
GNAI2	3.046	2.431	0.616	55.688	48.953	1.138	0.577	21958942235	0	0
PSMA4	1.632	0.885	0.747	33.82	20.17	1.677	0.577	21956049390	0	0
HMGN1	2.971	2.321	0.65	55.466	47.163	1.176	0.577	2.19489e+10	0	0
BBLN	1.629	0.885	0.744	33.79	20.236	1.67	0.577	2.19454e+10	0	0
UCP2	1.832	1.076	0.757	36.698	23.845	1.539	0.577	21936240243	0	0
ST13	2.568	1.854	0.714	49.264	38.52	1.279	0.577	21934624899	0	0
FCGR1BP	2.57	1.83	0.74	48.239	37.123	1.299	0.577	2.19342e+10	0	0
EFHD2	2.206	1.484	0.722	43.62	32.333	1.349	0.577	21932947775	0	0
POLR2J	1.379	0.641	0.739	29.061	14.955	1.943	0.576	2.1924e+10	0	0
C18orf32	1.851	1.114	0.737	37.797	24.835	1.522	0.576	2.19214e+10	0	0
MICOS13	1.435	0.705	0.729	30.266	16.368	1.849	0.576	2.19062e+10	0	0
PDIA3	3.232	2.589	0.643	56.992	49.844	1.143	0.576	21904814581	0	0
PSMB1	1.77	1.054	0.716	36.693	23.996	1.529	0.575	21892423712	0	0
MORF4L1	3.365	2.787	0.578	61.48	54.906	1.12	0.575	21891386418	0	0
CTSD	2.643	1.924	0.719	49.104	38.972	1.26	0.575	21890014848	0	0
LGALS1	1.408	0.579	0.83	26.057	11.776	2.213	0.575	21880030536	0	0
PPP1CA	1.5	0.788	0.712	31.763	18.391	1.727	0.575	2.18603e+10	0	0
TXNDC17	1.255	0.545	0.71	26.882	12.86	2.09	0.575	2.18578e+10	0	0
TALDO1	1.704	0.985	0.719	35.188	22.291	1.579	0.575	21856104322	0	0
FIS1	1.479	0.767	0.712	31.298	17.958	1.743	0.574	2.18531e+10	0	0
MICOS10	3.198	2.54	0.659	58.648	49.437	1.186	0.574	2.18527e+10	0	0
SEC11C	1.367	0.651	0.716	28.886	15.251	1.894	0.574	2.1848e+10	0	0
OSTC	1.647	0.936	0.712	34.32	21.221	1.617	0.574	2.18473e+10	0	0
NAP1L1	3.153	2.491	0.662	57.295	48.971	1.17	0.574	2.1844e+10	0	0
CD53	4.021	3.571	0.45	69.216	65.83	1.051	0.574	21843091574	0	0
NDUFA12	1.472	0.764	0.708	31.111	17.471	1.781	0.574	21836352195	0	0
COX16	1.519	0.805	0.714	31.751	18.271	1.738	0.574	2.18296e+10	0	0
CNPY3	2.975	2.348	0.628	55.837	47.495	1.176	0.574	2.18266e+10	0	0
H3-3B	4.885	4.327	0.558	78.486	71.763	1.094	0.574	21824362148	0	0
SMIM26	1.477	0.76	0.716	30.872	17.595	1.755	0.574	21823359352	0	0
SRSF9	1.711	1.014	0.697	35.764	23.127	1.546	0.574	21823258197	0	0
SEM1	2.094	1.387	0.707	41.985	30.146	1.393	0.574	21822508682	0	0
NDUFS8	1.347	0.647	0.7	28.826	15.262	1.889	0.573	2.1817e+10	0	0
LSM7	1.687	0.978	0.709	34.885	22.099	1.579	0.573	21815316641	0	0
SSB	2.319	1.621	0.698	45.226	34.36	1.316	0.573	2.18148e+10	0	0
SSBP1	2.336	1.655	0.681	45.945	35.45	1.296	0.573	2.18146e+10	0	0
TMEM256	1.255	0.556	0.699	26.921	13.274	2.028	0.573	2.18075e+10	0	0
CEBPB	4.239	3.675	0.564	70.379	65.07	1.082	0.573	21806753821	0	0
SOD1	2.093	1.383	0.71	41.522	29.219	1.421	0.573	21799414421	0	0
MOB1A	2.824	2.207	0.617	53.408	45.526	1.173	0.573	2.17991e+10	0	0
NDUFA6	1.307	0.607	0.7	27.814	14.222	1.956	0.573	2.1799e+10	0	0
FOLR2	2.28	1.536	0.744	42.585	30.952	1.376	0.573	2.17854e+10	0	0
ERP29	1.934	1.243	0.691	39.29	27.466	1.431	0.572	21777993104	0	0
RTRAF	1.719	1.028	0.691	35.732	23.082	1.548	0.572	2.17778e+10	0	0
EIF3I	1.292	0.612	0.68	27.98	14.641	1.911	0.572	21766065852	0	0
TOMM20	1.945	1.256	0.689	39.487	27.871	1.417	0.572	2.17631e+10	0	0
COX14	1.271	0.585	0.685	27.287	13.874	1.967	0.572	2.17616e+10	0	0
HLA-DRB5	3.032	2.262	0.77	49.61	40.584	1.222	0.572	21759782920	0	0
DHRS7	2.748	2.1	0.649	51.848	42.519	1.219	0.572	2.17564e+10	0	0
PSMC4	1.596	0.902	0.694	33.133	20.432	1.622	0.572	21751469232	0	0
CDK2AP1	1.861	1.17	0.692	37.857	26.12	1.449	0.572	2.17472e+10	0	0
TMBIM4	3.042	2.46	0.582	56.232	49.176	1.143	0.572	21744779122	0	0
NDUFAF3	1.258	0.576	0.682	27.028	13.686	1.975	0.572	21744716896	0	0
MS4A6A	3.883	3.316	0.567	65.171	59.451	1.096	0.572	2.17444e+10	0	0
TBCA	2.455	1.784	0.671	47.703	37.424	1.275	0.571	21740341756	0	0
CAP1	2.899	2.304	0.595	54.353	46.871	1.16	0.571	2.17394e+10	0	0
SNRPD1	1.497	0.812	0.686	31.505	18.445	1.708	0.571	2.17392e+10	0	0
GIMAP4	2.76	2.111	0.649	51.911	42.731	1.215	0.571	2.17186e+10	0	0
MRPL20	1.614	0.93	0.684	33.443	20.994	1.593	0.57	2.17023e+10	0	0
DBNDD2	1.389	0.718	0.671	29.544	16.889	1.749	0.57	2.16867e+10	0	0
PSMB10	1.501	0.83	0.672	31.66	19.204	1.649	0.57	2.16843e+10	0	0
NDUFS7	1.338	0.671	0.668	28.566	15.817	1.806	0.57	21673009708	0	0
EIF4EBP1	1.32	0.65	0.67	27.968	15.09	1.853	0.57	2.16662e+10	0	0
GTF3C6	1.206	0.545	0.661	25.935	12.752	2.034	0.57	2.16656e+10	0	0
TMEM147	1.303	0.644	0.659	28.022	15.274	1.835	0.569	2.16565e+10	0	0
BCAP31	1.894	1.235	0.659	38.709	27.44	1.411	0.569	21653050322	0	0
CHCHD7	2.354	1.691	0.662	45.031	35.165	1.281	0.569	21648121017	0	0
PSENEN	1.226	0.569	0.657	26.444	13.558	1.951	0.569	21645939840	0	0
MRPL41	1.389	0.722	0.667	29.288	16.675	1.756	0.569	21642439524	0	0
SH3BGRL	4.065	3.612	0.453	68.951	65.37	1.055	0.569	21641338991	0	0
PYURF	1.475	0.821	0.653	31.287	18.885	1.657	0.569	2.16312e+10	0	0
CTSC	3.846	3.397	0.449	66.194	62.635	1.057	0.569	2.16302e+10	0	0
TXN	1.341	0.675	0.666	28.12	15.4	1.826	0.569	2.16289e+10	0	0
ZNHIT1	1.271	0.614	0.658	27.181	14.46	1.88	0.569	21628215713	0	0
RSL1D1	1.635	0.971	0.664	33.841	21.791	1.553	0.568	21626742620	0	0
PHB1	1.171	0.527	0.645	25.437	12.641	2.012	0.568	21618242761	0	0
CTSH	2.948	2.371	0.577	54.973	47.53	1.157	0.568	21617161125	0	0
HLA-DQB1	3.011	2.375	0.636	54.176	45.773	1.184	0.568	2.16154e+10	0	0
SLIRP	1.912	1.257	0.654	38.772	27.593	1.405	0.568	2.16072e+10	0	0
SNRPE	1.304	0.661	0.644	28.016	15.45	1.813	0.568	21600954896	0	0
RNF7	1.671	1.022	0.648	34.827	23.172	1.503	0.568	21593086693	0	0
PLAAT4	1.151	0.498	0.653	24.56	11.878	2.068	0.568	2.15927e+10	0	0
MANF	1.381	0.702	0.679	27.999	15.545	1.801	0.568	2.15907e+10	0	0
TMEM59	2.208	1.577	0.631	43.547	33.725	1.291	0.567	21589117216	0	0
NCL	3.259	2.705	0.554	58.023	52.186	1.112	0.567	21580563959	0	0
SNRPB	1.618	0.975	0.642	33.895	22.141	1.531	0.567	2.15805e+10	0	0
GPR34	4.158	3.59	0.568	70.166	63.569	1.104	0.567	2.15791e+10	0	0
DNAJC8	1.9	1.249	0.652	38.297	27.325	1.402	0.567	21567793250	0	0
ARL6IP1	2.881	2.294	0.587	54.197	45.948	1.18	0.567	21564531671	0	0
ATP5IF1	1.846	1.192	0.654	37.166	26.156	1.421	0.567	2.15562e+10	0	0
IGSF6	3.087	2.47	0.617	54.98	47.212	1.165	0.567	21552720974	0	0
RAC2	1.151	0.525	0.626	24.999	12.387	2.018	0.566	2.15501e+10	0	0
NDUFB9	1.54	0.904	0.636	32.426	20.657	1.57	0.566	2.15485e+10	0	0
ARF1	2.333	1.732	0.602	46.129	37.177	1.241	0.566	21544740310	0	0
CCDC85B	1.533	0.892	0.641	32.053	20.271	1.581	0.566	21544113513	0	0
PFDN2	1.814	1.175	0.639	37.199	26.036	1.429	0.566	21534872329	0	0
CARD16	1.166	0.525	0.64	24.72	12.251	2.018	0.566	2.15321e+10	0	0
PABPC1	4.358	3.959	0.4	73.599	70.737	1.04	0.566	2.15318e+10	0	0
RPS19BP1	1.302	0.672	0.63	27.86	15.724	1.772	0.566	21527622107	0	0
TMEM50A	1.923	1.298	0.625	39.277	28.698	1.369	0.566	21522891435	0	0
MGST3	2.032	1.403	0.629	40.758	30.205	1.349	0.566	2.15213e+10	0	0
SUMO3	1.253	0.627	0.626	26.927	14.757	1.825	0.566	21516632178	0	0
BAX	1.973	1.348	0.625	39.871	29.508	1.351	0.566	2.15149e+10	0	0
SRP9	1.587	0.962	0.625	33.424	21.996	1.52	0.565	2.15124e+10	0	0
ATRAID	1.385	0.764	0.621	29.732	17.956	1.656	0.565	2.15113e+10	0	0
TMEM160	1.262	0.635	0.627	26.99	14.867	1.815	0.565	2.15066e+10	0	0
CLTA	2.622	2.043	0.579	50.454	42.1	1.198	0.565	2.15057e+10	0	0
MTLN	1.198	0.568	0.63	25.47	13.146	1.938	0.565	21505142877	0	0
TNFSF13	1.658	1.029	0.629	34.22	23.025	1.486	0.565	2.15012e+10	0	0
GTF2A2	1.288	0.667	0.621	27.669	15.596	1.774	0.565	2.15006e+10	0	0
SERPINB1	2.248	1.636	0.612	44.03	34.588	1.273	0.565	2.14961e+10	0	0
GYPC	2.154	1.516	0.638	41.888	31.866	1.314	0.565	21494405463	0	0
TMED2	1.503	0.883	0.619	31.773	20.27	1.567	0.565	2.14858e+10	0	0
PLAC8	1.451	0.745	0.707	27.271	15.29	1.784	0.565	21485668217	0	0
CIB1	1.22	0.597	0.623	26.137	14.143	1.848	0.565	21484091462	0	0
PRDX3	1.346	0.729	0.617	28.811	17.081	1.687	0.565	2.14806e+10	0	0
HSPA5	3.125	2.465	0.66	52.264	45.382	1.152	0.565	21478351770	0	0
MRPL34	1.258	0.644	0.614	27.106	15.206	1.783	0.564	2.14748e+10	0	0
ARL2	1.24	0.625	0.615	26.727	14.838	1.801	0.564	21473921648	0	0
NDUFAF8	1.375	0.76	0.615	29.329	17.521	1.674	0.564	2.14715e+10	0	0
COX20	1.873	1.245	0.629	37.722	27.212	1.386	0.564	21471070941	0	0
EIF3H	2.528	1.946	0.582	49.026	40.492	1.211	0.564	2.14587e+10	0	0
MDH2	1.333	0.725	0.608	28.637	17.057	1.679	0.564	2.14556e+10	0	0
GABARAPL2	1.642	1.026	0.616	34.119	23.263	1.467	0.564	21441980745	0	0
MRPS24	1.087	0.491	0.596	23.907	11.898	2.009	0.564	21441749297	0	0
NDUFB5	1.342	0.738	0.605	28.836	17.324	1.664	0.564	21441592500	0	0
SF3B6	1.434	0.827	0.606	30.213	18.698	1.616	0.563	21416883911	0	0
ARHGDIA	1.532	0.923	0.609	32.134	21.037	1.528	0.563	21416785214	0	0
VDAC2	1.665	1.066	0.599	34.797	24.053	1.447	0.563	21416119815	0	0
APEX1	1.857	1.258	0.6	37.994	27.651	1.374	0.563	2.14142e+10	0	0
GNB2	1.58	0.978	0.602	33.221	22.396	1.483	0.563	21412656242	0	0
ATOX1	1.512	0.903	0.609	31.493	20.27	1.554	0.563	2.1408e+10	0	0
MNDA	2.831	2.259	0.572	52.149	44.695	1.167	0.563	2.14002e+10	0	0
UQCC2	1.283	0.681	0.601	27.227	15.623	1.743	0.562	21391708759	0	0
PKM	2.116	1.523	0.593	41.605	32.532	1.279	0.562	2.13779e+10	0	0
ECHS1	1.139	0.553	0.585	24.871	13.314	1.868	0.562	21377626293	0	0
ARPC4	1.78	1.189	0.59	36.625	26.659	1.374	0.562	21373230257	0	0
POLD4	1.708	1.113	0.594	35.28	24.995	1.411	0.562	2.13677e+10	0	0
ALKBH7	1.232	0.635	0.597	26.325	15.043	1.75	0.562	2.13668e+10	0	0
MRPL57	1.399	0.806	0.593	29.575	18.341	1.613	0.562	2.13658e+10	0	0
SNRPB2	1.621	1.021	0.6	33.47	22.778	1.469	0.561	21357757915	0	0
LAPTM4A	2.464	1.911	0.553	47.937	39.928	1.201	0.561	21357739675	0	0
SCAND1	1.314	0.728	0.586	28.244	17.069	1.655	0.561	21356611893	0	0
ATP5F1B	1.749	1.161	0.588	35.885	25.853	1.388	0.561	2.13529e+10	0	0
CSNK2B	1.363	0.777	0.585	29.085	18.032	1.613	0.561	2.1346e+10	0	0
PSMD8	1.386	0.808	0.578	29.709	18.778	1.582	0.561	21339688417	0	0
RSL24D1	1.567	0.977	0.59	32.634	21.936	1.488	0.561	2.13386e+10	0	0
CALM3	1.207	0.62	0.587	25.786	14.512	1.777	0.561	21335310300	0	0
LSM10	1.118	0.551	0.567	24.565	13.081	1.878	0.561	2.1328e+10	0	0
EID1	1.994	1.417	0.577	40.235	30.918	1.301	0.561	21326646389	0	0
SELENOT	1.981	1.408	0.573	39.973	30.667	1.303	0.561	2.13262e+10	0	0
TIMP1	1.084	0.495	0.589	22.932	11.485	1.997	0.56	21320905950	0	0
CYC1	1.125	0.56	0.564	24.757	13.445	1.841	0.56	2.13196e+10	0	0
UBXN1	1.865	1.288	0.577	38.013	28.543	1.332	0.56	21306132873	0	0
NOL7	2.113	1.544	0.569	42.069	33.143	1.269	0.56	21300220305	0	0
RBIS	1.692	1.114	0.578	34.992	24.909	1.405	0.56	2.12936e+10	0	0
SNHG32	1.643	1.05	0.593	33.36	23.53	1.418	0.56	21292548310	0	0
CISD3	1.04	0.482	0.558	22.865	11.604	1.97	0.559	21281714688	0	0
HNRNPK	2.788	2.303	0.485	53.034	47.257	1.122	0.559	2.12749e+10	0	0
KDELR1	1.47	0.908	0.562	31.348	21.016	1.492	0.559	21273993115	0	0
GTF2H5	1.112	0.547	0.566	23.88	12.661	1.886	0.559	2.12667e+10	0	0
VMA21	1.152	0.592	0.56	25.105	14.139	1.776	0.559	21266599759	0	0
COMT	1.92	1.365	0.555	39.251	30.046	1.306	0.559	21262224787	0	0
PSAP	5.158	4.868	0.289	79.715	79.216	1.006	0.559	21262135195	0	0
COPZ1	1.007	0.457	0.55	22.302	11.107	2.008	0.559	21261642919	0	0
SYNGR2	1.829	1.265	0.564	37.198	28.078	1.325	0.559	2.12546e+10	0	0
RNASEH2C	1.215	0.655	0.56	26.174	15.359	1.704	0.559	2.12529e+10	0	0
PSMC5	1.128	0.577	0.551	24.726	13.809	1.791	0.559	21246949021	0	0
CDK2AP2	1.131	0.572	0.559	24.106	13.164	1.831	0.558	21223051994	0	0
RGS19	2.322	1.798	0.523	45.848	38.219	1.2	0.558	21222732164	0	0
LSM4	1.45	0.897	0.554	30.679	20.281	1.513	0.558	2.12205e+10	0	0
TNFAIP8L2	1.111	0.561	0.55	24.158	13.402	1.803	0.558	2.12171e+10	0	0
TIMM13	0.925	0.396	0.529	20.68	9.671	2.138	0.557	21200431112	0	0
GNAS	4.654	4.39	0.264	75.776	75.217	1.007	0.557	2.12001e+10	0	0
POLR2K	1.054	0.512	0.542	22.963	12.105	1.897	0.557	2.1196e+10	0	0
CD59	1.666	1.115	0.551	34.35	24.966	1.376	0.557	21183650054	0	0
GAS5	2.476	1.94	0.536	47.28	39.498	1.197	0.557	21182126068	0	0
CUTA	1.241	0.692	0.549	26.53	16.181	1.64	0.557	21181845807	0	0
TOMM22	0.891	0.371	0.52	20.07	9.222	2.176	0.557	21171590980	0	0
CD302	3.131	2.654	0.477	57.457	51.654	1.112	0.557	2.11713e+10	0	0
CYTL1	1.942	1.367	0.575	37.441	28.159	1.33	0.556	2.11684e+10	0	0
CCT6A	1.913	1.381	0.533	38.836	30.23	1.285	0.556	2.11603e+10	0	0
NUTF2	1.019	0.497	0.522	22.635	11.941	1.896	0.556	21160158135	0	0
PRDX4	1.272	0.742	0.53	27.462	17.103	1.606	0.556	21158573294	0	0
NDUFV2	1.827	1.296	0.531	37.731	28.764	1.312	0.556	21158042706	0	0
TUFM	1.216	0.684	0.531	26.442	16.135	1.639	0.556	21157258931	0	0
ADISSP	1.219	0.681	0.538	26.233	15.952	1.645	0.556	2.11545e+10	0	0
PCBD1	0.903	0.38	0.523	20.017	9.248	2.164	0.556	2.11536e+10	0	0
DCXR	0.999	0.475	0.524	21.996	11.407	1.928	0.556	2.11408e+10	0	0
SSU72	1.495	0.959	0.536	31.516	21.813	1.445	0.556	2.11367e+10	0	0
DNAJC15	1.854	1.318	0.536	37.625	28.624	1.314	0.556	21135252696	0	0
BOLA3	0.784	0.269	0.515	17.331	6.478	2.675	0.555	21129994222	0	0
ATP5F1C	1.972	1.455	0.517	40.112	31.949	1.256	0.555	21129015275	0	0
COX7A2L	1.338	0.81	0.528	28.69	18.72	1.533	0.555	21124858358	0	0
NUDT14	1.275	0.737	0.538	27.016	16.989	1.59	0.555	2.11232e+10	0	0
SNRPC	1.162	0.647	0.515	25.49	15.088	1.689	0.555	21122817688	0	0
C12orf75	2.652	2.132	0.52	49.734	42.308	1.176	0.555	2.11218e+10	0	0
MRPS34	1.131	0.609	0.522	24.705	14.379	1.718	0.555	21121719655	0	0
SERPINF1	1.207	0.66	0.547	25.159	15.119	1.664	0.555	21113419245	0	0
COA4	1.004	0.493	0.51	22.21	11.763	1.888	0.555	21105276654	0	0
MT2A	1.644	1.053	0.591	30.729	20.873	1.472	0.555	21100491464	0	0
MRPL33	1.295	0.77	0.525	27.644	17.646	1.567	0.555	2.10981e+10	0	0
POLR2I	0.86	0.347	0.513	18.878	8.392	2.249	0.554	21088791591	0	0
TBCB	1.185	0.67	0.514	25.758	15.678	1.643	0.554	2.10851e+10	0	0
S100A4	1.032	0.427	0.605	19.355	9.087	2.13	0.554	2.10823e+10	0	0
DNPH1	0.881	0.375	0.505	19.55	9.122	2.143	0.554	21081622337	0	0
NDUFA7	1.02	0.505	0.516	22.176	11.917	1.861	0.554	21078814174	0	0
LMAN2	1.342	0.829	0.513	28.936	19.3	1.499	0.554	2.10773e+10	0	0
CDV3	2.488	2.003	0.485	48.046	41.669	1.153	0.554	2.10757e+10	0	0
METTL26	0.987	0.477	0.51	21.613	11.387	1.898	0.554	21069316337	0	0
GHITM	1.254	0.743	0.511	27.141	17.432	1.557	0.554	21061820410	0	0
PFDN6	0.984	0.478	0.506	21.514	11.205	1.92	0.554	2.10613e+10	0	0
VPS29	2.195	1.71	0.485	43.737	36.649	1.193	0.553	2.10552e+10	0	0
NENF	1.096	0.586	0.51	23.809	13.945	1.707	0.553	2.10455e+10	0	0
EVI2B	2.361	1.856	0.505	45.502	38.28	1.189	0.553	2.10416e+10	0	0
PSMB4	1.029	0.531	0.497	22.807	12.86	1.774	0.553	21036669204	0	0
RAB5C	1.62	1.114	0.506	33.79	25.099	1.346	0.553	2.10279e+10	0	0
CTSB	5.575	5.384	0.191	83.998	84.564	0.993	0.553	2.10242e+10	0	0
FAM174C	0.924	0.428	0.495	20.387	10.375	1.965	0.553	21019320631	0	0
CCND1	2.047	1.534	0.513	39.979	32.164	1.243	0.552	2.10159e+10	0	0
UBE2L3	1.635	1.135	0.5	34.187	25.462	1.343	0.552	2.10042e+10	0	0
SNHG8	2.274	1.777	0.497	44.328	36.247	1.223	0.552	2.09981e+10	0	0
SMIM30	0.925	0.435	0.489	20.348	10.444	1.948	0.552	2.09912e+10	0	0
MRPL17	0.925	0.443	0.482	20.607	10.698	1.926	0.552	2.09912e+10	0	0
SRM	1.063	0.575	0.488	23.21	13.358	1.738	0.552	2.099e+10	0	0
YBX3	2.033	1.542	0.491	40.475	32.552	1.243	0.552	2.0984e+10	0	0
LTC4S	2.219	1.705	0.515	42.307	34.561	1.224	0.551	2.09786e+10	0	0
SRI	1.422	0.934	0.489	30.249	21.112	1.433	0.551	20965769287	0	0
ETFB	0.992	0.504	0.488	21.698	12.102	1.793	0.551	2.0964e+10	0	0
TMEM230	1.755	1.272	0.484	36.295	27.534	1.318	0.551	2.09636e+10	0	0
NDUFB6	1.096	0.615	0.481	23.936	14.321	1.671	0.551	20959983269	0	0
LSM5	1.119	0.636	0.483	24.149	14.584	1.656	0.551	20947934675	0	0
ATP5F1A	1.479	0.995	0.483	31.356	22.72	1.38	0.55	20939102599	0	0
CAPNS1	1.033	0.555	0.478	22.761	13.336	1.707	0.55	2.09391e+10	0	0
NDUFA8	0.923	0.454	0.469	20.604	10.972	1.878	0.55	20938784528	0	0
UBE2V1	1.865	1.38	0.485	37.961	30.251	1.255	0.55	20935020432	0	0
ZC3H15	1.961	1.474	0.487	39.135	31.558	1.24	0.55	2.09326e+10	0	0
COA6	1.019	0.542	0.477	22.187	12.621	1.758	0.55	2.09323e+10	0	0
CCNI	2.495	2.051	0.444	47.589	42.042	1.132	0.55	2.09272e+10	0	0
P4HB	1.628	1.141	0.486	33.585	25.18	1.334	0.55	2.09269e+10	0	0
PGK1	2.553	2.108	0.445	47.789	42.405	1.127	0.55	2.09252e+10	0	0
CD164	2.704	2.289	0.416	51.832	46.704	1.11	0.55	20921007510	0	0
TMCO1	1.656	1.174	0.482	34.291	25.921	1.323	0.55	20911513075	0	0
MGST2	2.558	2.127	0.431	49.466	43.696	1.132	0.55	2.09074e+10	0	0
TCEAL4	1.532	1.038	0.494	31.425	22.892	1.373	0.55	2.09072e+10	0	0
CHCHD1	0.888	0.428	0.459	19.876	10.388	1.913	0.549	20904454214	0	0
PSMA6	1.666	1.197	0.469	34.854	26.557	1.312	0.549	2.0903e+10	0	0
PTGES3	3.322	2.953	0.369	60.193	56.125	1.072	0.549	20900210003	0	0
CCT8	1.733	1.261	0.471	35.796	27.837	1.286	0.549	2.08958e+10	0	0
MRPL54	0.908	0.45	0.458	20.277	10.862	1.867	0.549	20894670285	0	0
CNBP	2.352	1.92	0.431	46.349	40.407	1.147	0.549	20889336201	0	0
CWC15	1.428	0.95	0.478	29.921	21.385	1.399	0.549	20872600929	0	0
SSNA1	1.007	0.552	0.455	22.225	13.127	1.693	0.548	20855524916	0	0
AP2M1	1.291	0.829	0.462	27.811	19.3	1.441	0.548	2.08519e+10	0	0
IGFLR1	0.864	0.415	0.449	19.234	9.992	1.925	0.548	2.08519e+10	0	0
NAA20	1.981	1.528	0.453	40.152	32.833	1.223	0.548	2.08507e+10	0	0
LAP3	3.434	3.084	0.35	60.215	57.268	1.051	0.548	2.08496e+10	0	0
JPT1	1.444	0.987	0.457	30.356	21.471	1.414	0.548	20843162386	0	0
SUPT4H1	0.998	0.548	0.449	22.032	13.103	1.681	0.548	2.08298e+10	0	0
CCT7	1.045	0.595	0.45	23.006	14.175	1.623	0.548	2.08293e+10	0	0
COA3	0.76	0.321	0.439	17.145	7.949	2.157	0.548	2.08291e+10	0	0
CCDC124	0.832	0.391	0.441	18.644	9.495	1.963	0.547	20827950270	0	0
CKLF	3.011	2.617	0.394	55.619	51.022	1.09	0.547	2.08265e+10	0	0
PTMS	1.334	0.861	0.473	27.674	19.458	1.422	0.547	2.08138e+10	0	0
TNFSF12	1.288	0.833	0.454	27.64	19.308	1.431	0.547	20811916545	0	0
MRPL40	0.802	0.366	0.436	17.982	8.945	2.01	0.547	2.08049e+10	0	0
MT-CO1	9.103	8.83	0.273	98.554	98.124	1.004	0.547	20804508272	0	0
ATP6AP2	1.949	1.51	0.439	39.455	32.608	1.21	0.547	20803229041	0	0
HMGN2	1.691	1.236	0.455	34.624	26.785	1.293	0.547	2.08032e+10	0	0
DSTN	1.18	0.723	0.457	25.136	16.511	1.522	0.547	20802637240	0	0
CD300A	2.134	1.71	0.424	42.384	36.369	1.165	0.547	20795652124	0	0
MEA1	0.785	0.352	0.432	17.639	8.644	2.041	0.547	2.0795e+10	0	0
MS4A4A	2.319	1.875	0.444	43.88	37.597	1.167	0.547	20793306401	0	0
SNRPD3	0.952	0.513	0.439	20.973	12.173	1.723	0.546	20785453510	0	0
PLTP	1.534	1.028	0.506	29.079	20.993	1.385	0.546	20782142049	0	0
MT-ND4	8.356	8.086	0.27	97.821	97.196	1.006	0.546	2.07812e+10	0	0
EMP3	1.139	0.679	0.459	23.833	15.315	1.556	0.546	20777976406	0	0
TKT	1.692	1.246	0.446	34.779	27.394	1.27	0.546	20771766312	0	0
ECH1	0.927	0.491	0.436	20.498	11.848	1.73	0.546	20767532065	0	0
TXNL4A	1.46	1.026	0.434	31.183	23.091	1.35	0.546	2.0767e+10	0	0
C1orf54	1.492	1.037	0.455	30.527	22.372	1.365	0.546	20765612028	0	0
MRPL12	0.743	0.325	0.418	16.825	7.895	2.131	0.546	2.07639e+10	0	0
VAMP3	1.146	0.707	0.439	24.964	16.622	1.502	0.546	2.07629e+10	0	0
EIF3M	1.514	1.079	0.435	32.069	24.203	1.325	0.546	20756088838	0	0
CCT3	1.66	1.221	0.439	34.331	26.935	1.275	0.546	20753345052	0	0
THOC7	1.149	0.71	0.439	24.78	16.385	1.512	0.546	2.07525e+10	0	0
MT-ND5	6.121	5.866	0.255	88.442	88.184	1.003	0.545	20747984187	0	0
GCA	2.373	1.964	0.409	46.101	40.517	1.138	0.545	2.07478e+10	0	0
MIEN1	0.892	0.468	0.424	19.912	11.234	1.773	0.545	2.07475e+10	0	0
TIMM10	0.755	0.333	0.422	16.895	8.104	2.085	0.545	2.07468e+10	0	0
EIF6	0.836	0.418	0.418	18.927	10.271	1.843	0.545	20743885088	0	0
PSMB5	1.077	0.654	0.424	23.797	15.342	1.551	0.545	2.07403e+10	0	0
ABRACL	0.827	0.404	0.423	18.345	9.596	1.912	0.545	20740289604	0	0
NDUFS3	0.985	0.561	0.425	21.878	13.395	1.633	0.545	2.07375e+10	0	0
TMEM167A	1.449	1.015	0.434	30.709	22.846	1.344	0.545	2.07359e+10	0	0
RAD23A	1.397	0.969	0.428	29.962	22.078	1.357	0.545	2.07355e+10	0	0
LY86	4.143	3.897	0.245	70.691	69.623	1.015	0.545	2.07346e+10	0	0
SPCS3	2.245	1.841	0.404	44.07	38.834	1.135	0.545	2.07336e+10	0	0
TMEM208	0.908	0.491	0.416	20.374	11.774	1.73	0.545	20733171331	0	0
LAGE3	0.809	0.393	0.415	18.164	9.455	1.921	0.545	20732347998	0	0
EMC6	0.823	0.409	0.413	18.639	9.984	1.867	0.545	20731510993	0	0
TMEM35B	1.136	0.705	0.431	24.762	16.586	1.493	0.545	2.07307e+10	0	0
DUSP23	0.827	0.409	0.418	18.603	10.017	1.857	0.545	2.07297e+10	0	0
EBPL	0.935	0.523	0.412	20.926	12.295	1.702	0.545	20725921808	0	0
SUMO1	1.326	0.901	0.425	28.648	20.603	1.39	0.545	2.07249e+10	0	0
PDIA4	1.241	0.797	0.445	25.842	17.583	1.47	0.545	20722573866	0	0
ZCRB1	0.946	0.513	0.432	20.327	11.841	1.717	0.545	2.07148e+10	0	0
LMO2	2.214	1.815	0.399	43.806	38.262	1.145	0.544	20712978190	0	0
NME4	0.826	0.412	0.415	18.415	9.865	1.867	0.544	20709553051	0	0
PDAP1	1.24	0.813	0.427	26.654	18.585	1.434	0.544	20706931508	0	0
PHB2	0.982	0.566	0.416	21.863	13.562	1.612	0.544	20706355428	0	0
SNX17	0.854	0.445	0.409	19.306	10.802	1.787	0.544	20706030505	0	0
MRPL14	1.213	0.796	0.417	26.43	18.278	1.446	0.544	2.07038e+10	0	0
UBE2M	0.897	0.489	0.408	20.264	11.863	1.708	0.544	20701891489	0	0
CCT5	1.546	1.121	0.425	32.337	25.04	1.291	0.544	20701831277	0	0
NIFK	1.13	0.705	0.424	24.335	16.083	1.513	0.544	20701387594	0	0
HIGD1A	0.678	0.279	0.399	15.563	6.949	2.24	0.544	20700652572	0	0
BUD31	0.884	0.469	0.415	19.623	11.245	1.745	0.544	2.06954e+10	0	0
POLE4	0.762	0.354	0.407	17.07	8.525	2.002	0.544	20694200511	0	0
NAA10	1.004	0.592	0.412	22.205	13.854	1.603	0.544	2.06932e+10	0	0
C3	5.569	5.364	0.205	84.252	84.502	0.997	0.544	2.06897e+10	0	0
CHURC1	1.66	1.237	0.423	34.411	27.28	1.261	0.544	20684095165	0	0
ZMAT2	1.106	0.686	0.42	23.905	15.752	1.518	0.544	20681673777	0	0
TMEM9B	1.338	0.92	0.418	28.793	21.142	1.362	0.544	2.068e+10	0	0
MRPS33	0.777	0.37	0.407	17.187	8.803	1.952	0.543	2.06672e+10	0	0
REEP5	1.862	1.456	0.406	38.219	31.869	1.199	0.543	20657024757	0	0
CHMP5	1.17	0.756	0.414	25.329	17.527	1.445	0.543	2.06545e+10	0	0
C17orf49	0.778	0.374	0.404	17.305	9.033	1.916	0.543	20653856406	0	0
POLR2F	0.876	0.471	0.405	19.343	11.16	1.733	0.543	2.06503e+10	0	0
TMED10	2.097	1.708	0.389	42.098	36.433	1.155	0.543	20648953760	0	0
TXN2	0.967	0.569	0.399	21.548	13.507	1.595	0.543	2.064e+10	0	0
MSRB2	1.245	0.831	0.414	26.634	19.073	1.396	0.542	2.06376e+10	0	0
AKR1B1	1.758	1.352	0.406	36.158	29.346	1.232	0.542	2.06361e+10	0	0
VKORC1	1.042	0.642	0.4	22.986	15.057	1.527	0.542	2.06348e+10	0	0
HEBP2	0.983	0.584	0.399	21.491	13.412	1.602	0.542	2.06256e+10	0	0
C11orf58	2.104	1.721	0.383	42.397	36.816	1.152	0.542	20620370560	0	0
ANTKMT	0.892	0.501	0.39	19.965	11.924	1.674	0.542	2.06171e+10	0	0
MRPS12	0.706	0.333	0.373	16.344	8.186	1.997	0.542	20610146268	0	0
SIVA1	1.011	0.613	0.398	22.228	14.465	1.537	0.542	20607463119	0	0
GSTM3	1.294	0.872	0.422	26.479	19.002	1.394	0.542	2.06072e+10	0	0
DMAC1	0.736	0.347	0.389	16.492	8.488	1.943	0.541	20600184551	0	0
ESD	1.271	0.874	0.397	27.4	19.99	1.371	0.541	20598156529	0	0
PSMB2	1.047	0.657	0.389	23.195	15.479	1.498	0.541	20595994628	0	0
TCEAL3	1.352	0.94	0.412	28.013	20.606	1.359	0.541	2.05951e+10	0	0
TLN1	2.895	2.578	0.317	53.929	51.218	1.053	0.541	2.05947e+10	0	0
ELOC	1.581	1.188	0.393	32.996	25.569	1.29	0.541	20593280222	0	0
SNHG16	0.94	0.555	0.385	20.936	13.117	1.596	0.541	20588778381	0	0
FKBP8	1.139	0.742	0.398	24.711	17.308	1.428	0.541	2.05821e+10	0	0
ZNF593	0.615	0.24	0.375	13.969	5.926	2.357	0.541	2.05816e+10	0	0
CCT2	1.303	0.91	0.393	27.95	20.692	1.351	0.541	2.05784e+10	0	0
MRPL36	0.698	0.325	0.373	15.891	7.913	2.008	0.541	20577850115	0	0
TRAM1	1.814	1.426	0.387	37.246	31.2	1.194	0.541	20576839997	0	0
FUOM	0.683	0.304	0.379	15.406	7.467	2.063	0.541	2.05756e+10	0	0
PSMB9	1.236	0.846	0.39	26.674	19.222	1.388	0.541	2.0575e+10	0	0
MRPS36	1.134	0.737	0.397	24.343	16.819	1.447	0.541	20574022382	0	0
PPDPF	0.707	0.317	0.39	15.617	7.764	2.012	0.541	20573118026	0	0
S100B	0.66	0.256	0.404	13.889	5.936	2.34	0.541	2.05713e+10	0	0
RBM3	1.407	1	0.407	29.007	22.35	1.298	0.541	20569545619	0	0
VTI1B	1.283	0.888	0.395	27.417	20.167	1.359	0.541	20568576997	0	0
EIF1B	1.466	1.071	0.395	30.761	23.755	1.295	0.541	20563822950	0	0
ARF5	0.902	0.518	0.385	20.051	12.418	1.615	0.541	2.05636e+10	0	0
LSM2	1.072	0.69	0.382	23.499	15.918	1.476	0.54	2.05606e+10	0	0
MT-ND4L	4.086	3.807	0.279	69.696	68.25	1.021	0.54	20558813100	0	0
UBE2L6	0.974	0.593	0.381	21.554	13.934	1.547	0.54	2.05579e+10	0	0
DPP7	1.684	1.298	0.386	35.096	28.793	1.219	0.54	2.05564e+10	0	0
EIF3L	1.386	0.992	0.394	29.368	22.569	1.301	0.54	20556206443	0	0
TWF2	0.969	0.585	0.384	21.433	13.897	1.542	0.54	2.0555e+10	0	0
MCRIP1	0.944	0.564	0.381	20.967	13.36	1.569	0.54	20552464035	0	0
PRMT1	1.1	0.719	0.381	24.212	16.81	1.44	0.54	20550724046	0	0
TCEAL8	0.964	0.578	0.386	20.859	13.277	1.571	0.54	2.05459e+10	0	0
NUDT1	0.872	0.489	0.382	19.234	11.643	1.652	0.54	20544822905	0	0
MRPL23	0.642	0.27	0.372	14.469	6.701	2.159	0.54	20541280861	0	0
FCGR2A	3.208	2.911	0.296	57.589	54.756	1.052	0.54	2.05399e+10	0	0
CDC26	0.852	0.482	0.37	19.048	11.43	1.666	0.54	20532659404	0	0
CXCL16	2.211	1.846	0.365	43.585	38.741	1.125	0.54	20532339320	0	0
CYBB	4.073	3.879	0.193	68.133	68.343	0.997	0.54	2.05295e+10	0	0
FKBP3	1.208	0.823	0.386	25.894	18.713	1.384	0.54	2.0529e+10	0	0
SLC25A3	2.298	1.944	0.354	45.002	39.884	1.128	0.54	2.05286e+10	0	0
PPCS	1.042	0.664	0.378	22.87	15.509	1.475	0.54	20527867893	0	0
RBM8A	1.553	1.172	0.381	32.403	25.649	1.263	0.54	20525321569	0	0
POLR2E	0.929	0.562	0.367	20.801	13.357	1.557	0.539	20516454878	0	0
PPT1	2.11	1.747	0.363	42.13	36.905	1.142	0.539	2.0515e+10	0	0
SLC16A3	1.901	1.525	0.376	37.944	32.471	1.169	0.539	2.05123e+10	0	0
SCP2	1.607	1.23	0.377	33.576	27.119	1.238	0.539	2.051e+10	0	0
MRPL11	0.644	0.288	0.356	14.775	7.174	2.059	0.539	20506725983	0	0
SDHD	1.141	0.771	0.37	25.025	17.876	1.4	0.539	2.05067e+10	0	0
SEPTIN7	2.929	2.649	0.28	54.58	52.568	1.038	0.539	2.05022e+10	0	0
RAB8A	1.157	0.785	0.373	25.188	18.117	1.39	0.539	2.05001e+10	0	0
MRPL24	0.727	0.367	0.36	16.306	8.757	1.862	0.539	20498142709	0	0
AL355922.1	0.473	0.116	0.357	10.544	2.852	3.697	0.539	20497643776	0	0
VAMP5	0.689	0.313	0.376	14.987	7.509	1.996	0.539	2.04962e+10	0	0
MDH1	1.051	0.682	0.369	23.126	15.946	1.45	0.539	20496220466	0	0
PGAM1	1.133	0.773	0.359	24.72	17.432	1.418	0.539	2.04882e+10	0	0
POLR2G	0.75	0.395	0.355	17.08	9.677	1.765	0.538	20484375013	0	0
MTPN	1.879	1.519	0.36	38.357	33.066	1.16	0.538	2.04791e+10	0	0
TMEM126A	0.721	0.375	0.346	16.509	9.057	1.823	0.538	20475332762	0	0
CBX3	1.865	1.499	0.366	37.935	32.454	1.169	0.538	20474582441	0	0
PAXX	1.155	0.79	0.365	25.136	18.117	1.387	0.538	20473917874	0	0
VBP1	0.789	0.436	0.353	17.771	10.396	1.709	0.538	2.04734e+10	0	0
TRAPPC2L	0.627	0.277	0.35	14.291	6.846	2.088	0.538	20473360239	0	0
COMMD8	0.795	0.439	0.356	17.788	10.436	1.704	0.538	20471601509	0	0
SNRPN	0.769	0.412	0.358	17.294	10.022	1.726	0.538	20468984926	0	0
HSD17B10	0.596	0.251	0.345	13.72	6.286	2.182	0.538	20467598059	0	0
CTSA	1.123	0.76	0.364	24.559	17.664	1.39	0.538	2.04651e+10	0	0
IER3IP1	0.984	0.625	0.358	21.733	14.588	1.49	0.538	20463934213	0	0
MRPL47	0.832	0.478	0.355	18.558	11.254	1.649	0.538	2.04635e+10	0	0
PSMC3	0.833	0.479	0.354	18.55	11.268	1.646	0.538	2.04616e+10	0	0
CAPZA2	2.584	2.277	0.306	50.023	46.648	1.072	0.538	20460590508	0	0
LINC02747	0.925	0.56	0.366	19.871	12.63	1.573	0.538	20459813161	0	0
DEK	2.694	2.379	0.314	50.909	47.698	1.067	0.538	20459634413	0	0
LGALS9	1.995	1.648	0.347	40.357	35.475	1.138	0.537	20447786910	0	0
DCTN3	0.601	0.262	0.339	13.883	6.598	2.104	0.537	2.04429e+10	0	0
MCTS1	1.004	0.65	0.354	22.156	15.186	1.459	0.537	2.04389e+10	0	0
MRPS18C	1.076	0.72	0.356	23.413	16.542	1.415	0.537	20429127234	0	0
IDH3G	0.75	0.41	0.34	17.106	9.99	1.712	0.537	2.04268e+10	0	0
UQCRFS1	1.002	0.658	0.345	22.395	15.493	1.445	0.537	20425788192	0	0
FBL	0.872	0.523	0.348	19.463	12.487	1.559	0.537	2.0425e+10	0	0
EMC7	0.939	0.597	0.342	21.201	14.251	1.488	0.537	2.04249e+10	0	0
MCRIP2	0.695	0.354	0.342	15.733	8.593	1.831	0.537	2.04231e+10	0	0
DCTPP1	0.517	0.198	0.319	12.271	4.997	2.456	0.537	2.04219e+10	0	0
ZFAS1	2.659	2.339	0.32	50.5	45.995	1.098	0.537	2.04209e+10	0	0
VEGFB	1.454	1.095	0.358	30.638	24.603	1.245	0.537	2.04197e+10	0	0
CENPX	0.675	0.346	0.329	15.471	8.317	1.86	0.536	20409892570	0	0
AKR1A1	2.136	1.815	0.322	42.794	38.425	1.114	0.536	2.04062e+10	0	0
NAXE	0.599	0.269	0.33	13.834	6.735	2.054	0.536	2.04054e+10	0	0
BX284668.5	0.82	0.463	0.356	17.758	10.885	1.631	0.536	20402572548	0	0
ADRM1	0.747	0.408	0.34	16.859	9.936	1.697	0.536	2.03981e+10	0	0
LMAN1	1.613	1.264	0.349	33.608	28.035	1.199	0.536	2.03975e+10	0	0
FIBP	0.635	0.305	0.33	14.601	7.569	1.929	0.536	20396117751	0	0
ORMDL2	0.742	0.408	0.334	16.768	9.782	1.714	0.536	2.03951e+10	0	0
COA8	0.773	0.432	0.341	17.177	10.221	1.681	0.536	20394742942	0	0
CREG1	2.455	2.147	0.308	47.396	43.731	1.084	0.536	2.03939e+10	0	0
ABI3	1.926	1.59	0.336	39.313	34.168	1.151	0.536	2.0392e+10	0	0
RTF2	1.747	1.407	0.34	36.301	31.022	1.17	0.536	20391156516	0	0
EBNA1BP2	0.626	0.303	0.323	14.398	7.368	1.954	0.536	20385151774	0	0
MLEC	1.59	1.24	0.35	32.862	27.178	1.209	0.536	20385000536	0	0
DPY30	0.949	0.605	0.344	20.777	14.013	1.483	0.536	2.03839e+10	0	0
FCGBP	2.029	1.61	0.419	35.543	30.391	1.17	0.536	2.038e+10	0	0
DPM3	0.843	0.495	0.348	18.414	11.679	1.577	0.536	20379900391	0	0
PAIP2	1.743	1.398	0.345	35.695	30.364	1.176	0.536	2.03739e+10	0	0
BCL2A1	1.053	0.721	0.332	21.707	14.44	1.503	0.536	20373511123	0	0
EIF3D	1.399	1.057	0.342	29.862	23.876	1.251	0.536	20373386677	0	0
HDDC2	0.726	0.396	0.33	16.284	9.406	1.731	0.535	2.03702e+10	0	0
MT1X	0.94	0.581	0.359	19.516	12.845	1.519	0.535	2.03669e+10	0	0
IMP4	0.766	0.444	0.322	17.331	10.44	1.66	0.535	20365303835	0	0
TUSC2	0.661	0.336	0.325	14.994	8.143	1.841	0.535	2.03607e+10	0	0
SLC39A4	0.526	0.206	0.32	12.022	5.105	2.355	0.535	20359210904	0	0
HADHA	1.975	1.649	0.325	39.976	35.453	1.128	0.535	2.03553e+10	0	0
RPN2	1.839	1.511	0.327	37.347	32.672	1.143	0.535	2.03515e+10	0	0
RHOC	0.863	0.528	0.335	19.058	12.478	1.527	0.535	2.03504e+10	0	0
CNIH1	0.797	0.472	0.325	17.971	11.277	1.594	0.535	2.03497e+10	0	0
MZT2A	0.769	0.434	0.335	17.045	10.421	1.636	0.535	20347146452	0	0
PSMA5	1.05	0.724	0.326	23.309	16.814	1.386	0.535	20345645009	0	0
NUDT16	1.019	0.687	0.332	22.482	16.042	1.401	0.535	2.03446e+10	0	0
TMEM126B	0.973	0.643	0.33	21.45	14.88	1.442	0.535	20344075955	0	0
PIN1	0.772	0.45	0.321	17.542	10.859	1.616	0.535	2.03437e+10	0	0
TFPT	0.649	0.328	0.321	14.711	7.967	1.847	0.535	20342171527	0	0
C1orf122	0.799	0.477	0.322	18.07	11.424	1.582	0.535	2.03401e+10	0	0
FAAP20	0.826	0.496	0.33	18.329	11.724	1.563	0.535	2.034e+10	0	0
TIMM17B	0.629	0.315	0.314	14.532	7.781	1.868	0.535	20338032523	0	0
STUB1	0.82	0.495	0.325	18.498	11.935	1.55	0.535	2.03372e+10	0	0
SMIM20	0.747	0.421	0.326	16.756	10.15	1.651	0.535	20334071423	0	0
AIDA	2.116	1.793	0.323	41.677	37.193	1.121	0.534	2.03313e+10	0	0
CLTB	0.926	0.604	0.322	20.619	14.061	1.466	0.534	2.03299e+10	0	0
STMP1	1.22	0.889	0.331	26.225	20.105	1.304	0.534	2.0317e+10	0	0
DUT	1.349	1.014	0.335	28.509	22.711	1.255	0.534	2.03166e+10	0	0
PTPMT1	0.667	0.348	0.319	15.035	8.456	1.778	0.534	2.03163e+10	0	0
RER1	1.39	1.065	0.325	29.886	24.177	1.236	0.534	20314722270	0	0
MRPL21	0.69	0.378	0.313	15.676	9.078	1.727	0.534	20312787764	0	0
ADI1	0.77	0.446	0.324	17.129	10.69	1.602	0.534	2.03091e+10	0	0
RPS4Y1	0.933	0.549	0.384	17.711	11.631	1.523	0.534	2.03066e+10	0	0
SELENOF	1.804	1.487	0.317	37.211	32.306	1.152	0.534	2.03038e+10	0	0
PSMD4	1.242	0.917	0.325	26.847	20.899	1.285	0.534	2.0303e+10	0	0
YIF1A	0.576	0.273	0.303	13.376	6.787	1.971	0.534	20301468562	0	0
SYF2	1.344	0.996	0.348	27.446	21.8	1.259	0.534	2.03001e+10	0	0
UBC	3.986	3.703	0.283	67.581	63.242	1.069	0.534	20299962623	0	0
STOML2	0.537	0.238	0.299	12.582	5.991	2.1	0.534	2.02998e+10	0	0
USF2	1.738	1.416	0.322	35.971	31.164	1.154	0.534	20299519434	0	0
PLP2	0.546	0.243	0.303	12.52	5.931	2.111	0.534	2.02965e+10	0	0
ISOC2	0.519	0.218	0.301	11.942	5.332	2.24	0.534	20296331652	0	0
ACP1	1.03	0.71	0.32	22.73	16.577	1.371	0.533	2.02946e+10	0	0
TMEM70	1.159	0.835	0.324	24.755	18.586	1.332	0.533	2.02909e+10	0	0
LYZ	0.738	0.413	0.325	16.106	9.72	1.657	0.533	20289585773	0	0
SELENOK	1.532	1.213	0.319	31.675	25.728	1.231	0.533	20285565294	0	0
MRPS15	0.82	0.514	0.306	18.414	12.044	1.529	0.533	20277779385	0	0
TLE5	1.176	0.85	0.325	25.256	19.47	1.297	0.533	20276072248	0	0
SNF8	0.896	0.59	0.306	20.207	13.95	1.449	0.533	20275472455	0	0
GSTK1	1.409	1.09	0.318	30.048	24.578	1.223	0.533	2.02744e+10	0	0
RPL26L1	0.79	0.479	0.311	17.486	11.124	1.572	0.533	20273696194	0	0
SMIM15	0.773	0.461	0.311	17.21	10.912	1.577	0.533	20270869446	0	0
CSDE1	2.026	1.729	0.297	40.934	37.069	1.104	0.533	20265044118	0	0
EMC4	0.711	0.408	0.303	16.186	9.942	1.628	0.533	2.02593e+10	0	0
MAGOH	1.047	0.736	0.311	22.948	16.988	1.351	0.532	20253750327	0	0
EIF5B	1.987	1.661	0.326	38.519	33.918	1.136	0.532	20253346488	0	0
HNRNPAB	1.806	1.498	0.308	36.78	31.878	1.154	0.532	2.02512e+10	0	0
HLA-DQA2	0.713	0.357	0.356	13.942	7.798	1.788	0.532	20251111380	0	0
FAM162A	1.263	0.956	0.306	26.609	20.541	1.295	0.532	2.02461e+10	0	0
GRINA	0.998	0.685	0.314	21.888	16.021	1.366	0.532	2.02453e+10	0	0
METTL5	0.853	0.55	0.304	18.999	12.9	1.473	0.532	20239771960	0	0
SLC25A11	0.746	0.449	0.297	17.005	10.88	1.563	0.532	20238126461	0	0
CTDNEP1	0.963	0.654	0.31	21.301	15.423	1.381	0.532	2.02371e+10	0	0
SCOC	0.774	0.469	0.305	17.148	11.05	1.552	0.532	20232984129	0	0
MRPL43	0.732	0.439	0.293	16.772	10.648	1.575	0.532	2.02324e+10	0	0
ARL1	0.784	0.484	0.3	17.655	11.589	1.523	0.532	2.02316e+10	0	0
SFT2D1	1.53	1.225	0.305	32.442	27.439	1.182	0.532	2.02306e+10	0	0
GLRX5	0.593	0.308	0.285	13.839	7.641	1.811	0.532	20228092932	0	0
DNAJC19	0.775	0.477	0.299	17.432	11.387	1.531	0.532	20226013560	0	0
TCEA1	1.907	1.603	0.304	38.397	34.229	1.122	0.532	20225753679	0	0
UBE2I	1.322	1.017	0.305	28.571	23.183	1.232	0.532	2.02256e+10	0	0
DDOST	1.092	0.792	0.299	24.202	18.46	1.311	0.532	20225208035	0	0
AIP	0.716	0.415	0.3	16.14	10.112	1.596	0.532	2.02246e+10	0	0
KCTD12	3.352	3.151	0.201	59.577	59.27	1.005	0.532	2.02234e+10	0	0
FKBP2	0.492	0.193	0.299	10.873	4.667	2.33	0.532	2.02224e+10	0	0
RPP21	0.713	0.413	0.3	15.915	9.88	1.611	0.531	2.02181e+10	0	0
GET3	0.55	0.263	0.287	12.73	6.596	1.93	0.531	20217514388	0	0
LLPH	0.949	0.643	0.305	20.528	14.638	1.402	0.531	20212502635	0	0
MRPS7	0.807	0.522	0.285	18.351	12.278	1.495	0.531	2.02123e+10	0	0
EIF3J	1.862	1.556	0.306	37.349	32.924	1.134	0.531	2.02118e+10	0	0
TRMT1	1.454	1.142	0.312	30.14	24.92	1.209	0.531	2.02094e+10	0	0
ARPC5L	0.834	0.543	0.291	18.702	12.693	1.473	0.531	20208867089	0	0
GRN	2.124	1.839	0.285	41.801	38.471	1.087	0.531	20204733623	0	0
CHCHD5	0.588	0.303	0.285	13.398	7.313	1.832	0.531	20204552712	0	0
CFD	1.169	0.846	0.323	24.121	18.812	1.282	0.531	20202564583	0	0
SVBP	1.319	1.01	0.309	27.547	22.154	1.243	0.531	20201822823	0	0
RNASE3	0.519	0.231	0.288	11.697	5.617	2.082	0.531	20200321280	0	0
MRPL27	0.789	0.507	0.283	17.803	11.768	1.513	0.531	2.01989e+10	0	0
LAIR1	2.442	2.197	0.245	47.342	45.185	1.048	0.531	20197384306	0	0
ARF3	1.089	0.789	0.3	23.783	18.174	1.309	0.531	2.01968e+10	0	0
CLPP	0.556	0.28	0.276	12.993	6.934	1.874	0.531	2.01965e+10	0	0
TMEM109	1	0.705	0.295	22.111	16.462	1.343	0.531	2.01933e+10	0	0
FSCN1	2.532	2.257	0.275	48.069	44.753	1.074	0.531	20190904312	0	0
FUNDC2	0.748	0.468	0.28	17.056	11.109	1.535	0.531	20188816194	0	0
NDUFA5	0.964	0.67	0.294	21.254	15.521	1.369	0.531	20187877324	0	0
TPRKB	0.772	0.482	0.289	17.256	11.365	1.518	0.531	2.01877e+10	0	0
CCDC167	0.456	0.187	0.269	10.618	4.557	2.33	0.531	20183180456	0	0
BAG1	0.898	0.611	0.287	19.952	14.196	1.405	0.53	2.01784e+10	0	0
DDAH2	1.315	1.013	0.302	27.814	22.753	1.222	0.53	2.01775e+10	0	0
SNRNP27	0.939	0.644	0.295	20.354	14.621	1.392	0.53	20176895489	0	0
LSM1	0.621	0.346	0.274	14.343	8.439	1.7	0.53	20172604593	0	0
GPATCH4	0.771	0.491	0.28	17.092	11.174	1.53	0.53	2.01706e+10	0	0
NUDC	1.401	1.112	0.289	29.803	24.697	1.207	0.53	2.01649e+10	0	0
BID	1.255	0.966	0.288	27.051	21.691	1.247	0.53	20164742041	0	0
NANS	1.283	1	0.283	27.742	22.266	1.246	0.53	20161062806	0	0
MRPS23	0.686	0.414	0.272	15.773	9.946	1.586	0.53	20159597560	0	0
BHLHE41	5.849	5.72	0.129	86.771	87.049	0.997	0.53	2.01562e+10	0	0
PPP4C	0.938	0.657	0.282	20.961	15.384	1.363	0.53	2.01545e+10	0	0
SPINT2	1.33	1.04	0.29	28.569	23.609	1.21	0.53	20154228666	0	0
IMPDH2	0.695	0.416	0.279	15.656	9.948	1.574	0.53	2.01499e+10	0	0
LSM6	0.781	0.5	0.282	17.429	11.772	1.48	0.53	2.01481e+10	0	0
ZNF428	0.752	0.473	0.279	16.825	11.161	1.507	0.53	2.01445e+10	0	0
STXBP2	1.174	0.882	0.292	25.102	19.984	1.256	0.529	20138971794	0	0
SLC12A5	0.665	0.369	0.295	14.282	8.697	1.642	0.529	20137320006	0	0
JOSD2	0.496	0.229	0.267	11.455	5.699	2.01	0.529	2.0137e+10	0	0
MRPL13	0.722	0.456	0.266	16.461	10.726	1.535	0.529	20135417200	0	0
LYSMD2	0.952	0.668	0.283	20.978	15.604	1.344	0.529	20132180831	0	0
COMMD4	0.717	0.445	0.272	16.3	10.696	1.524	0.529	20131848642	0	0
CMTM3	1.136	0.843	0.293	24.253	19.206	1.263	0.529	20129771561	0	0
PPP1R7	0.921	0.643	0.277	20.458	14.998	1.364	0.529	2.01294e+10	0	0
ITGAE	0.764	0.495	0.269	17.225	11.585	1.487	0.529	20127062754	0	0
PSMB7	1.137	0.861	0.276	24.987	19.717	1.267	0.529	20126781350	0	0
C9orf78	1.102	0.817	0.286	23.734	18.498	1.283	0.529	2.01248e+10	0	0
SELL	0.616	0.345	0.271	13.757	8.095	1.7	0.529	20123792396	0	0
NARS1	1.613	1.33	0.283	33.416	29.02	1.151	0.529	20119927886	0	0
PIH1D1	1.406	1.116	0.29	28.982	24.237	1.196	0.529	2.01195e+10	0	0
HMOX1	2.081	1.825	0.255	40.891	35.74	1.144	0.529	20118464302	0	0
SPTSSA	0.68	0.408	0.271	15.388	9.874	1.558	0.529	2.01144e+10	0	0
PSMC1	0.913	0.64	0.273	20.27	14.848	1.365	0.529	2.01134e+10	0	0
CYCS	1.99	1.728	0.262	39.536	33.571	1.178	0.529	20111489876	0	0
SLC39A1	1.005	0.733	0.272	22.315	17.023	1.311	0.529	2.01112e+10	0	0
PUF60	0.619	0.359	0.26	14.429	8.864	1.628	0.529	20111078940	0	0
TMEM205	0.665	0.397	0.269	15.128	9.628	1.571	0.529	2.01107e+10	0	0
UQCC3	0.532	0.269	0.263	12.149	6.54	1.857	0.529	20109562619	0	0
GAMT	0.542	0.278	0.264	12.416	6.863	1.809	0.528	20105496693	0	0
GPR84	0.683	0.426	0.257	15.237	9.598	1.588	0.528	2.01022e+10	0	0
SARS	1.134	0.859	0.275	24.583	19.461	1.263	0.528	20100483175	0	0
GPR65	1.551	1.27	0.281	31.913	27.32	1.168	0.528	2.00969e+10	0	0
CUEDC2	0.646	0.388	0.259	14.841	9.36	1.586	0.528	2.0095e+10	0	0
TMEM141	0.471	0.218	0.253	10.989	5.436	2.022	0.528	2.00946e+10	0	0
EIF4B	1.839	1.571	0.268	37.42	33.934	1.103	0.528	2.00934e+10	0	0
APH1A	0.838	0.566	0.271	18.782	13.546	1.386	0.528	2.0092e+10	0	0
GIMAP1	1.237	0.962	0.275	26.498	21.617	1.226	0.528	20090711745	0	0
PEA15	1.117	0.836	0.281	24.009	19.041	1.261	0.528	20090349665	0	0
MS4A7	2.498	2.262	0.236	47.117	44.987	1.047	0.528	20090113619	0	0
RAB14	1.91	1.65	0.26	38.783	35.472	1.093	0.528	20088514371	0	0
C1orf43	1.402	1.137	0.265	30.007	25.232	1.189	0.528	20088227728	0	0
CNPY2	1.193	0.926	0.267	25.987	20.897	1.244	0.528	2.00881e+10	0	0
CIAO2A	1.401	1.128	0.273	29.794	25.16	1.184	0.528	20087960907	0	0
PPP1R18	1.406	1.132	0.274	29.841	25.288	1.18	0.528	2.00877e+10	0	0
CASP1	1.567	1.3	0.267	32.961	28.432	1.159	0.528	20085633331	0	0
PIM1	1.384	1.109	0.275	28.475	23.173	1.229	0.528	2.00855e+10	0	0
STMN1	0.932	0.643	0.289	19.277	14.173	1.36	0.528	20084741034	0	0
RNH1	1.096	0.828	0.268	24.058	19.027	1.264	0.528	20083074382	0	0
PTRHD1	0.525	0.265	0.26	11.926	6.479	1.841	0.528	2.00827e+10	0	0
ISCA2	0.578	0.326	0.252	13.379	7.94	1.685	0.528	20078949310	0	0
SCNM1	0.884	0.616	0.268	19.565	14.371	1.361	0.528	20078590807	0	0
HNRNPF	1.953	1.703	0.25	39.831	36.539	1.09	0.528	2.0076e+10	0	0
MRTO4	0.58	0.333	0.247	13.373	7.904	1.692	0.528	20073897889	0	0
UBE2N	1.325	1.058	0.266	28.487	23.722	1.201	0.528	20072551590	0	0
AK6	0.646	0.389	0.257	14.643	9.286	1.577	0.528	2.00705e+10	0	0
SRPRB	0.647	0.399	0.248	14.918	9.52	1.567	0.528	2.00697e+10	0	0
FLOT1	2.297	2.072	0.225	45.475	43.206	1.053	0.527	20061054384	0	0
POLE3	0.721	0.457	0.263	15.928	10.705	1.488	0.527	20059148720	0	0
MRPL4	0.661	0.416	0.245	15.264	9.932	1.537	0.527	20057389224	0	0
BATF3	1.008	0.74	0.268	21.641	16.607	1.303	0.527	2.0057e+10	0	0
NCF1	1.252	0.974	0.278	25.821	21.259	1.215	0.527	20050665147	0	0
EBI3	1.9	1.649	0.252	38.459	34.897	1.102	0.527	2.00479e+10	0	0
SSR1	2.114	1.874	0.24	42.398	39.471	1.074	0.527	20046065122	0	0
ATG3	1.177	0.92	0.257	25.636	20.769	1.234	0.527	2.00459e+10	0	0
MRPL28	0.516	0.273	0.242	12.029	6.756	1.781	0.527	2.00442e+10	0	0
PTTG1IP	2.374	2.161	0.214	46.347	44.677	1.037	0.527	2.00412e+10	0	0
GPN3	1.426	1.167	0.259	29.878	25.238	1.184	0.527	2.00408e+10	0	0
A1BG	0.551	0.287	0.264	12.057	6.888	1.75	0.527	20040269259	0	0
CORO1B	0.913	0.647	0.266	20.053	15.219	1.318	0.527	20038679259	0	0
BTF3L4	1.421	1.163	0.258	30.342	25.907	1.171	0.527	20038274164	0	0
NGRN	0.756	0.505	0.251	17.008	11.905	1.429	0.527	20034892423	0	0
IK	1.236	0.971	0.265	26.126	21.488	1.216	0.527	20031069994	0	0
MAF1	0.689	0.433	0.256	15.46	10.469	1.477	0.526	2.00253e+10	0	0
TAGLN2	0.523	0.283	0.241	12.086	6.935	1.743	0.526	20022776715	0	0
ANAPC16	2.697	2.498	0.198	51.766	49.946	1.036	0.526	20022617397	0	0
MRPL15	0.543	0.308	0.235	12.685	7.536	1.683	0.526	2.00202e+10	0	0
MAP2K2	0.961	0.706	0.255	21.285	16.501	1.29	0.526	20019770124	0	0
M6PR	1.947	1.712	0.235	39.664	36.68	1.081	0.526	20018528518	0	0
ELOVL1	0.72	0.478	0.242	16.546	11.516	1.437	0.526	20018175886	0	0
ENY2	1.693	1.443	0.249	34.951	30.907	1.131	0.526	20015948287	0	0
PFDN4	0.612	0.357	0.255	13.447	8.417	1.598	0.526	20014069962	0	0
AUP1	1.013	0.76	0.253	22.254	17.507	1.271	0.526	20012739020	0	0
COPS6	1.244	0.994	0.25	26.863	22.207	1.21	0.526	2.00092e+10	0	0
SURF1	0.766	0.519	0.247	17.282	12.37	1.397	0.526	2.00087e+10	0	0
MRPL55	0.628	0.389	0.24	14.258	9.2	1.55	0.526	20008322191	0	0
SRP72	1.15	0.898	0.252	24.995	20.371	1.227	0.526	2.00082e+10	0	0
POLR1D	1.269	1.017	0.252	27.325	22.838	1.197	0.526	2.0007e+10	0	0
EVI2A	1.787	1.536	0.251	36.038	32.435	1.111	0.526	2.00043e+10	0	0
FAM89B	0.644	0.398	0.245	14.586	9.643	1.513	0.526	2.00029e+10	0	0
PSMG2	1.218	0.969	0.25	26.396	21.896	1.206	0.526	20001466117	0	0
PSMD7	0.977	0.736	0.242	21.868	17.047	1.283	0.526	2.00005e+10	0	0
AP005530.1	0.737	0.468	0.27	15.393	10.574	1.456	0.526	1.99996e+10	0	0
RFXANK	0.515	0.279	0.236	11.884	6.868	1.73	0.526	1.99982e+10	0	0
MT-CO2	8.297	8.142	0.155	97.334	97.047	1.003	0.526	1.99977e+10	0	0
PAFAH1B3	0.432	0.206	0.226	10.156	5.082	1.998	0.526	19997132712	0	0
PRDX6	1.345	1.109	0.236	28.828	24.105	1.196	0.526	19995536789	0	0
PPM1G	1.255	1.007	0.247	27.083	22.599	1.198	0.526	19992505533	0	0
MRPS26	0.733	0.5	0.234	16.769	11.833	1.417	0.525	19990694036	0	0
FABP5	0.562	0.318	0.244	12.062	7.048	1.711	0.525	1.99891e+10	0	0
ATF5	0.67	0.426	0.243	14.53	9.59	1.515	0.525	1.99851e+10	0	0
GRPEL1	0.996	0.761	0.235	21.836	16.946	1.289	0.525	19983730799	0	0
RAB34	0.514	0.282	0.232	11.912	6.976	1.708	0.525	1.99837e+10	0	0
DERL2	0.844	0.609	0.235	19.104	14.262	1.339	0.525	19982618160	0	0
TSR3	0.47	0.243	0.228	11.052	6.116	1.807	0.525	1.99799e+10	0	0
CNIH4	0.791	0.556	0.235	17.812	12.977	1.373	0.525	19979083767	0	0
EXOSC4	0.434	0.211	0.223	10.156	5.194	1.955	0.525	19976783920	0	0
SUSD3	1.425	1.175	0.25	29.719	25.827	1.151	0.525	19974344553	0	0
PSMA3	1.189	0.947	0.242	25.964	21.56	1.204	0.525	19974331893	0	0
PBDC1	0.663	0.429	0.234	14.932	10.062	1.484	0.525	19974042090	0	0
CSTA	0.39	0.152	0.239	8.605	3.681	2.338	0.525	1.99717e+10	0	0
ITPA	0.748	0.515	0.232	16.981	12.178	1.394	0.525	19971329846	0	0
ALYREF	0.472	0.254	0.219	11.189	6.285	1.78	0.525	1.99672e+10	0	0
SPAG7	0.808	0.572	0.236	17.982	13.263	1.356	0.525	1.99659e+10	0	0
AGTRAP	0.624	0.396	0.228	14.388	9.569	1.504	0.525	19965183994	0	0
TAF9	0.507	0.28	0.226	11.662	6.793	1.717	0.525	19965046057	0	0
PDCD6	1.375	1.134	0.241	29.512	25.468	1.159	0.525	19964502514	0	0
PQBP1	0.723	0.485	0.238	16.204	11.501	1.409	0.525	1.99632e+10	0	0
SDHC	1.215	0.978	0.237	26.458	22.124	1.196	0.525	19961938981	0	0
BZW1	1.359	1.118	0.241	28.878	24.746	1.167	0.525	1.9961e+10	0	0
TIMM9	0.678	0.445	0.233	15.29	10.554	1.449	0.525	1.99589e+10	0	0
DCTN6	0.63	0.396	0.235	14.212	9.478	1.5	0.525	19958777162	0	0
SRP19	1.439	1.197	0.242	30.387	26.395	1.151	0.525	19958712098	0	0
MRPS17	0.425	0.205	0.22	9.905	5.04	1.965	0.525	19957372477	0	0
IMP3	0.776	0.55	0.226	17.625	12.905	1.366	0.524	1.99533e+10	0	0
MRPS10	0.716	0.488	0.228	16.308	11.581	1.408	0.524	19952741758	0	0
SUCLG1	0.829	0.601	0.227	18.848	14.215	1.326	0.524	1.99501e+10	0	0
RAB13	0.62	0.377	0.243	13.591	8.938	1.521	0.524	19950031873	0	0
JAGN1	0.583	0.365	0.218	13.653	8.91	1.532	0.524	19945937803	0	0
GRHPR	0.707	0.483	0.224	16.199	11.525	1.406	0.524	1.99438e+10	0	0
ABHD17A	0.829	0.594	0.235	18.403	13.859	1.328	0.524	19942562057	0	0
FAM32A	0.654	0.43	0.224	14.812	10.112	1.465	0.524	1.99404e+10	0	0
WAS	1.755	1.524	0.231	36.243	33.117	1.094	0.524	19940086750	0	0
HINT2	0.492	0.268	0.224	11.215	6.499	1.726	0.524	1.99384e+10	0	0
VASP	1.334	1.099	0.235	28.542	24.487	1.166	0.524	19937224524	0	0
SNRNP25	0.453	0.238	0.215	10.555	5.801	1.819	0.524	1.99371e+10	0	0
ALG3	0.552	0.339	0.213	12.852	8.125	1.582	0.524	1.99329e+10	0	0
ILF2	0.892	0.669	0.223	19.971	15.451	1.293	0.524	1.99302e+10	0	0
ZDHHC12	0.462	0.246	0.216	10.77	6.096	1.767	0.524	1.9927e+10	0	0
MRPL22	0.621	0.4	0.221	14.219	9.598	1.481	0.524	1.99269e+10	0	0
NCBP2	0.914	0.687	0.227	20.279	15.817	1.282	0.524	19925928036	0	0
PSMD13	0.866	0.643	0.223	19.601	15.106	1.298	0.524	1.99256e+10	0	0
CCR1	1.596	1.363	0.233	32.691	29.037	1.126	0.524	19925587722	0	0
BSG	1.192	0.965	0.228	25.764	21.558	1.195	0.524	19925349523	0	0
PDCL3	0.495	0.276	0.219	11.314	6.652	1.701	0.524	1.99253e+10	0	0
RRAGA	0.614	0.393	0.221	14.104	9.513	1.483	0.524	1.9925e+10	0	0
CISD1	0.498	0.289	0.21	11.506	6.799	1.692	0.524	1.99223e+10	0	0
FERMT3	1.291	1.059	0.232	27.652	23.672	1.168	0.524	1.9922e+10	0	0
MAD2L2	0.414	0.206	0.208	9.738	5.068	1.922	0.524	1.99189e+10	0	0
SNAPIN	0.54	0.328	0.211	12.574	7.941	1.583	0.524	19918337367	0	0
ADORA3	1.656	1.427	0.229	34.009	30.847	1.103	0.524	1.99182e+10	0	0
DYNLT3	0.892	0.667	0.225	19.625	15.179	1.293	0.523	19915424489	0	0
METAP2	1.588	1.353	0.235	32.562	29.003	1.123	0.523	19915328728	0	0
METRN	0.494	0.281	0.213	11.425	6.81	1.678	0.523	1.9913e+10	0	0
SELENOM	0.603	0.37	0.233	13.413	8.982	1.493	0.523	19912434971	0	0
CZIB	0.645	0.426	0.219	14.604	10.067	1.451	0.523	1.99119e+10	0	0
PNRC1	3.017	2.845	0.172	55.052	54.169	1.016	0.523	1.99117e+10	0	0
NME3	1.23	0.999	0.231	26.485	22.566	1.174	0.523	19908723107	0	0
ZNF706	1.637	1.411	0.226	34.084	30.851	1.105	0.523	1.99069e+10	0	0
PDZD11	0.41	0.203	0.208	9.584	5.003	1.916	0.523	19903596325	0	0
SCN1B	1.267	1.039	0.228	27.075	23.193	1.167	0.523	19902481600	0	0
H2AZ2	1.356	1.129	0.227	28.817	24.97	1.154	0.523	1.99013e+10	0	0
MYCBP	0.583	0.372	0.212	13.317	8.807	1.512	0.523	19897339653	0	0
LRPAP1	1.574	1.357	0.217	33.296	29.932	1.112	0.523	1.98916e+10	0	0
PCNP	1.491	1.266	0.225	31.473	28.054	1.122	0.523	1.98902e+10	0	0
RRS1	0.432	0.229	0.202	10.068	5.545	1.816	0.523	1.98897e+10	0	0
GNLY	0.761	0.483	0.278	14.073	9.896	1.422	0.523	1.98892e+10	0	0
CRELD2	0.566	0.356	0.21	12.808	8.331	1.538	0.523	19887612938	0	0
IFT20	0.69	0.468	0.222	15.27	10.943	1.395	0.523	19886613180	0	0
MRPS18B	0.676	0.465	0.21	15.417	11.013	1.4	0.523	19886140575	0	0
DNAJB11	1.263	1.045	0.219	26.784	22.742	1.178	0.523	19883727762	0	0
LCP1	2.75	2.585	0.164	51.894	50.592	1.026	0.523	1.9881e+10	0	0
TRIAP1	0.358	0.161	0.197	8.536	4.065	2.1	0.523	19879964965	0	0
HSD17B12	0.877	0.663	0.214	19.793	15.588	1.27	0.523	19878407755	0	0
PSMG3	0.495	0.292	0.203	11.457	7.02	1.632	0.523	19878324153	0	0
CBR1	0.764	0.565	0.199	17.277	12.807	1.349	0.522	19877006403	0	0
C1D	1.013	0.792	0.22	22.261	18.189	1.224	0.522	19876806250	0	0
DBNL	1.1	0.883	0.217	24.252	20.261	1.197	0.522	19876381221	0	0
AKR7A2	0.487	0.281	0.206	11.373	6.999	1.625	0.522	19875634090	0	0
SNAPC5	0.555	0.35	0.204	12.767	8.373	1.525	0.522	19873529739	0	0
LSP1	0.614	0.386	0.228	13.153	8.904	1.477	0.522	1.98725e+10	0	0
COPRS	0.529	0.319	0.21	12.132	7.804	1.555	0.522	1.98713e+10	0	0
CCDC107	0.669	0.46	0.208	15.227	10.919	1.395	0.522	1.98707e+10	0	0
BASP1	2.174	1.975	0.199	42.57	39.799	1.07	0.522	1.98704e+10	0	0
NCF4	1.16	0.943	0.217	25.153	21.198	1.187	0.522	19869560716	0	0
PIGP	0.59	0.375	0.215	13.225	8.949	1.478	0.522	1.98696e+10	0	0
COMMD9	0.602	0.402	0.2	13.972	9.6	1.455	0.522	1.98688e+10	0	0
PSMC2	0.728	0.523	0.205	16.683	12.383	1.347	0.522	1.98683e+10	0	0
SLC39A3	0.555	0.352	0.203	12.822	8.473	1.513	0.522	19867534635	0	0
DDRGK1	0.854	0.642	0.212	19.324	15.192	1.272	0.522	19866791548	0	0
ITM2C	1.008	0.782	0.226	21.784	17.96	1.213	0.522	19866399342	0	0
COA5	0.614	0.402	0.211	13.854	9.587	1.445	0.522	1.98635e+10	0	0
TXNDC12	1.073	0.86	0.212	23.688	19.702	1.202	0.522	19863116217	0	0
DNAJC4	0.596	0.381	0.215	13.375	9.147	1.462	0.522	19862706505	0	0
ETHE1	0.616	0.413	0.203	14.15	9.866	1.434	0.522	1.98608e+10	0	0
SLX9	0.471	0.275	0.196	11.02	6.666	1.653	0.522	19859534419	0	0
SLC35B1	0.576	0.381	0.195	13.424	9.071	1.48	0.522	19859012125	0	0
SLC25A39	0.692	0.486	0.207	15.715	11.515	1.365	0.522	1.98548e+10	0	0
FBXL15	0.572	0.368	0.204	13.117	8.869	1.479	0.522	19854271693	0	0
DNASE2	1.076	0.858	0.218	23.364	19.627	1.19	0.522	1.9852e+10	0	0
ZNRD2	0.358	0.165	0.193	8.389	4.067	2.063	0.522	1.98505e+10	0	0
SIGLEC9	1.346	1.134	0.212	28.687	24.952	1.15	0.522	19849494276	0	0
HSPA8	2.831	2.644	0.188	51.384	48.702	1.055	0.522	19849195013	0	0
PSMD9	0.703	0.504	0.2	16.133	11.922	1.353	0.522	1.98492e+10	0	0
SS18L2	0.773	0.582	0.191	17.444	13.118	1.33	0.522	19848089448	0	0
PIN4	1.007	0.796	0.212	21.715	17.662	1.229	0.522	19847405125	0	0
HTATIP2	0.569	0.366	0.202	13.056	8.843	1.476	0.522	19847233601	0	0
PTPRN2	0.616	0.409	0.207	13.727	9.543	1.438	0.522	19843407803	0	0
NUDCD2	0.722	0.525	0.197	16.404	12.222	1.342	0.522	19839530251	0	0
MTHFS	0.905	0.707	0.198	19.977	15.761	1.267	0.521	1.98392e+10	0	0
GALK1	0.407	0.219	0.188	9.691	5.452	1.777	0.521	1.98368e+10	0	0
NPM3	0.321	0.129	0.192	7.468	3.225	2.316	0.521	1.9836e+10	0	0
ZYX	0.783	0.578	0.205	17.518	13.497	1.298	0.521	19830689315	0	0
GDI2	2.395	2.241	0.154	47.017	46.215	1.017	0.521	1.98288e+10	0	0
ZNF22	0.955	0.749	0.205	21.054	17.142	1.228	0.521	19827813352	0	0
CMPK1	1.284	1.075	0.209	27.594	24.088	1.146	0.521	19827443055	0	0
IFI6	0.662	0.469	0.194	14.441	10.271	1.406	0.521	19820572324	0	0
RNF187	0.48	0.286	0.194	11.135	7.03	1.584	0.521	1.98203e+10	0	0
BLVRB	1.199	0.998	0.201	25.646	21.867	1.173	0.521	19820078164	0	0
SBDS	0.782	0.582	0.199	17.592	13.607	1.293	0.521	1.98199e+10	0	0
POP4	0.491	0.305	0.186	11.39	7.279	1.565	0.521	19814138884	0	0
RPL7L1	1.262	1.057	0.204	27.32	23.878	1.144	0.521	19814008972	0	0
RTL8C	0.519	0.326	0.194	11.857	7.79	1.522	0.521	1.98136e+10	0	0
BEX4	1.333	1.12	0.213	27.767	24.652	1.126	0.521	1.98117e+10	0	0
POLR3K	0.461	0.276	0.185	10.776	6.678	1.614	0.521	1.98105e+10	0	0
LRRC25	0.651	0.459	0.191	14.927	10.898	1.37	0.521	1.98101e+10	0	0
MRPS35	0.753	0.559	0.194	16.97	12.963	1.309	0.521	19809833470	0	0
MPDU1	0.629	0.444	0.186	14.522	10.437	1.391	0.521	19809202378	0	0
DPM2	0.577	0.386	0.191	13.285	9.261	1.435	0.521	19807988363	0	0
MTIF3	1.346	1.136	0.21	28.249	25.017	1.129	0.521	19806613932	0	0
EIF2S1	0.861	0.671	0.19	19.421	15.436	1.258	0.521	1.98044e+10	0	0
RCN1	0.566	0.385	0.181	13.2	9.155	1.442	0.52	1.97998e+10	0	0
GGCT	0.891	0.702	0.189	19.687	15.702	1.254	0.52	1.97998e+10	0	0
TMIGD2	0.669	0.469	0.201	14.777	10.912	1.354	0.52	19797500252	0	0
RBM42	0.539	0.348	0.192	12.342	8.384	1.472	0.52	19797299863	0	0
BCL7C	0.755	0.558	0.198	16.896	13.066	1.293	0.52	19797174506	0	0
PCMT1	0.952	0.758	0.193	21.317	17.539	1.215	0.52	1.97958e+10	0	0
NELFE	0.551	0.362	0.189	12.61	8.649	1.458	0.52	1.97949e+10	0	0
EIF4G2	2.013	1.834	0.179	40.632	38.578	1.053	0.52	1.97925e+10	0	0
MRPS16	0.933	0.741	0.192	20.852	17.044	1.223	0.52	1.97919e+10	0	0
HMGA1	0.569	0.379	0.191	13.003	9.086	1.431	0.52	19791833763	0	0
UTP11	0.714	0.521	0.193	15.932	12.033	1.324	0.52	1.97911e+10	0	0
FGL2	2.506	2.348	0.157	48.02	46.884	1.024	0.52	1.97881e+10	0	0
MT-ATP8	3.652	3.56	0.092	62.725	64.47	0.973	0.52	19784401247	0	0
SMIM7	1.161	0.965	0.196	25.321	21.836	1.16	0.52	1.97825e+10	0	0
ZNF511	0.469	0.287	0.182	10.893	6.967	1.563	0.52	19782254740	0	0
NOP16	0.386	0.212	0.173	9.017	5.029	1.793	0.52	19782100899	0	0
DDX21	2.317	2.134	0.183	44.161	42.092	1.049	0.52	1.97817e+10	0	0
AC011139.1	0.8	0.565	0.235	15.534	11.963	1.298	0.52	19778910270	0	0
CNDP2	1.538	1.343	0.195	32.214	29.57	1.089	0.52	1.97762e+10	0	0
TRAPPC4	0.582	0.399	0.183	13.453	9.608	1.4	0.52	19774774325	0	0
SDF4	0.84	0.647	0.193	18.788	15.123	1.242	0.52	19773888286	0	0
PLAAT3	1.405	1.21	0.195	29.709	26.747	1.111	0.52	1.97736e+10	0	0
TAX1BP3	0.548	0.362	0.186	12.462	8.619	1.446	0.52	1.97733e+10	0	0
MPLKIP	0.773	0.582	0.192	17.282	13.571	1.273	0.52	19771995488	0	0
EIF1AX	2.2	2.035	0.165	43.232	40.536	1.066	0.52	19771435300	0	0
UFM1	1.151	0.955	0.195	25.008	21.658	1.155	0.52	1.9768e+10	0	0
PPIF	0.711	0.534	0.177	16.192	12.312	1.315	0.52	1.97679e+10	0	0
PHF5A	0.516	0.333	0.183	11.843	8.028	1.475	0.52	1.97667e+10	0	0
AC239800.2	0.415	0.223	0.193	9.083	5.261	1.727	0.52	1.97656e+10	0	0
EIF4H	1.215	1.019	0.196	26.303	23.136	1.137	0.52	19764683238	0	0
ARMCX6	0.677	0.493	0.185	15.369	11.628	1.322	0.52	19763611315	0	0
UROD	0.463	0.284	0.178	10.779	6.959	1.549	0.519	19762743776	0	0
PFDN1	1.119	0.927	0.192	24.091	20.572	1.171	0.519	19762627575	0	0
MPG	0.68	0.496	0.185	15.515	11.808	1.314	0.519	1.9762e+10	0	0
CD151	0.487	0.309	0.178	11.269	7.457	1.511	0.519	1.97616e+10	0	0
RTL8A	0.468	0.287	0.182	10.683	6.878	1.553	0.519	19760774465	0	0
CBX1	0.942	0.747	0.196	20.501	17.019	1.205	0.519	19760102328	0	0
HACD4	1.127	0.931	0.196	24.224	21.032	1.152	0.519	19754262318	0	0
AC010642.2	0.373	0.199	0.174	8.642	4.837	1.787	0.519	19753256311	0	0
DCTN2	0.819	0.634	0.184	18.513	14.924	1.241	0.519	19752474411	0	0
LRRC59	0.487	0.314	0.174	11.4	7.642	1.492	0.519	1.97495e+10	0	0
POP7	0.328	0.159	0.169	7.755	3.975	1.951	0.519	1.97471e+10	0	0
SMIM29	0.586	0.397	0.189	13.082	9.459	1.383	0.519	19746824963	0	0
FDX1	0.843	0.663	0.18	18.899	15.318	1.234	0.519	19741830542	0	0
DYNLT1	1.469	1.284	0.185	30.848	27.93	1.104	0.519	1.97406e+10	0	0
PDHB	0.508	0.337	0.171	11.827	8.116	1.457	0.519	1.97394e+10	0	0
INKA1	0.784	0.59	0.194	17.067	13.641	1.251	0.519	19739074689	0	0
PRKAR1A	1.175	0.983	0.192	25.422	22.39	1.135	0.519	1.97386e+10	0	0
SMIM19	0.723	0.544	0.18	16.14	12.553	1.286	0.519	19738219650	0	0
TMEM18	0.5	0.324	0.177	11.453	7.786	1.471	0.519	19737819983	0	0
LIMD2	1.158	0.968	0.19	24.768	21.584	1.148	0.519	19737372806	0	0
OTUB1	0.674	0.498	0.177	15.356	11.73	1.309	0.519	1.97372e+10	0	0
MRPL9	0.444	0.275	0.169	10.404	6.72	1.548	0.519	1.97342e+10	0	0
TUBA1A	1.441	1.272	0.169	29.536	26.091	1.132	0.519	1.97335e+10	0	0
TMEM134	0.622	0.447	0.175	14.107	10.484	1.346	0.519	19732688130	0	0
OLFML3	1.045	0.842	0.203	21.415	18.26	1.173	0.519	1.97324e+10	0	0
HEBP1	0.534	0.36	0.175	12.317	8.704	1.415	0.519	19731770667	0	0
BAD	0.368	0.199	0.169	8.619	4.95	1.741	0.519	19729719986	0	0
OSTF1	2.264	2.121	0.143	45.128	44.127	1.023	0.519	1.97294e+10	0	0
SLC3A2	1.114	0.934	0.18	24.23	20.946	1.157	0.519	19728254190	0	0
ODAD3	0.42	0.237	0.183	9.266	5.646	1.641	0.519	19727962502	0	0
MTX1	0.349	0.186	0.163	8.313	4.647	1.789	0.519	19725570193	0	0
NDUFAF4	0.585	0.415	0.17	13.359	9.732	1.373	0.519	19725474413	0	0
TSR2	0.543	0.373	0.171	12.542	8.952	1.401	0.518	19723232013	0	0
MOCS2	0.528	0.355	0.173	12.005	8.406	1.428	0.518	1.97223e+10	0	0
MRPL16	0.712	0.54	0.172	16.231	12.687	1.279	0.518	1.97216e+10	0	0
CHMP4A	1.505	1.327	0.178	31.719	28.876	1.098	0.518	1.97211e+10	0	0
LSM12	0.885	0.709	0.175	19.772	16.323	1.211	0.518	19719531800	0	0
MZT1	0.527	0.356	0.17	12.052	8.477	1.422	0.518	19717802545	0	0
TOMM40	0.653	0.489	0.164	15.027	11.42	1.316	0.518	19716339034	0	0
DNAJA2	0.788	0.611	0.177	17.777	14.396	1.235	0.518	19712202532	0	0
PLEKHJ1	0.595	0.425	0.17	13.713	10.209	1.343	0.518	19712127940	0	0
ARL2BP	0.561	0.393	0.168	12.882	9.348	1.378	0.518	1.97113e+10	0	0
THYN1	0.515	0.344	0.172	11.776	8.261	1.425	0.518	1.97111e+10	0	0
MT-ND2	6.63	6.539	0.09	92.255	92.37	0.999	0.518	19710813150	0	0
STX10	0.589	0.416	0.173	13.432	9.954	1.349	0.518	1.97104e+10	0	0
MRPL50	0.52	0.352	0.167	11.903	8.361	1.424	0.518	1.97098e+10	0	0
AP1S1	0.339	0.181	0.158	8.096	4.517	1.792	0.518	19707842216	0	0
CCDC25	0.583	0.411	0.172	13.002	9.485	1.371	0.518	1.97072e+10	0	0
ORAI1	0.477	0.312	0.164	11.223	7.718	1.454	0.518	1.97047e+10	0	0
NUCB2	0.67	0.497	0.173	14.613	11.126	1.313	0.518	19704349587	0	0
LAMP1	1.821	1.654	0.167	37.172	35.496	1.047	0.518	1.97039e+10	0	0
GTF2F1	0.684	0.508	0.176	15.21	11.796	1.289	0.518	19703768690	0	0
RAB32	1.263	1.09	0.173	27.097	24.026	1.128	0.518	19703729454	0	0
PCBP2	2.193	2.05	0.143	43.835	42.975	1.02	0.518	1.97034e+10	0	0
C15orf61	0.412	0.244	0.168	9.43	5.917	1.594	0.518	19702988884	0	0
RNF5	0.475	0.313	0.162	10.998	7.502	1.466	0.518	19699305668	0	0
SHMT2	0.307	0.151	0.157	7.301	3.765	1.939	0.518	1.96993e+10	0	0
CHI3L1	0.564	0.38	0.185	11.557	8.098	1.427	0.518	1.96992e+10	0	0
PAGR1	0.579	0.411	0.168	13.265	9.824	1.35	0.518	1.96979e+10	0	0
GIMAP7	1.094	0.907	0.187	22.693	19.652	1.155	0.518	19696994687	0	0
MRPL58	0.505	0.351	0.154	11.88	8.349	1.423	0.518	19696570405	0	0
SIGLEC7	0.448	0.297	0.151	10.547	6.996	1.507	0.518	1.96952e+10	0	0
ARF6	0.682	0.51	0.172	15.443	12.093	1.277	0.518	1.96948e+10	0	0
SLC25A19	0.959	0.797	0.162	20.991	17.487	1.2	0.518	19693955756	0	0
STING1	0.941	0.766	0.175	20.691	17.51	1.182	0.518	1.96929e+10	0	0
NUBP2	0.424	0.264	0.16	9.91	6.444	1.538	0.518	1.96912e+10	0	0
CETN2	0.281	0.122	0.159	6.479	2.997	2.162	0.518	19688876340	0	0
SLC27A4	0.61	0.445	0.166	13.818	10.428	1.325	0.518	1.96886e+10	0	0
GLOD4	0.69	0.523	0.167	15.682	12.336	1.271	0.518	19688097655	0	0
GCSH	0.454	0.298	0.156	10.609	7.141	1.486	0.518	1.96881e+10	0	0
HCFC1R1	0.383	0.218	0.165	8.72	5.281	1.651	0.518	19687899420	0	0
ANAPC13	0.375	0.217	0.158	8.718	5.26	1.658	0.518	19687237187	0	0
C12orf57	0.578	0.4	0.178	12.675	9.38	1.351	0.517	1.9686e+10	0	0
PSMD6	0.621	0.458	0.163	14.313	10.946	1.308	0.517	1.96858e+10	0	0
UFD1	0.669	0.505	0.164	15.322	11.97	1.28	0.517	19685637644	0	0
MPC1	1.074	0.902	0.172	23.431	20.392	1.149	0.517	1.96853e+10	0	0
OXLD1	0.478	0.316	0.162	10.97	7.552	1.453	0.517	19684779267	0	0
ITGB1BP1	0.659	0.498	0.161	15.047	11.655	1.291	0.517	19684287383	0	0
TMED3	0.532	0.381	0.151	12.459	8.978	1.388	0.517	1.96842e+10	0	0
BRMS1	0.451	0.294	0.157	10.556	7.136	1.479	0.517	1.96826e+10	0	0
CD2BP2	0.469	0.31	0.159	10.981	7.584	1.448	0.517	1.9682e+10	0	0
MRPL35	0.549	0.39	0.159	12.628	9.22	1.37	0.517	19681410478	0	0
CCDC115	0.461	0.298	0.163	10.607	7.224	1.468	0.517	19681363507	0	0
SYPL1	1.055	0.885	0.171	23.331	20.317	1.148	0.517	19681232910	0	0
ELOF1	0.405	0.244	0.161	9.336	5.937	1.573	0.517	19680472551	0	0
CAMLG	0.836	0.665	0.171	18.353	15.17	1.21	0.517	1.96785e+10	0	0
TEX264	0.642	0.475	0.167	14.718	11.459	1.284	0.517	19678402360	0	0
CDK4	0.475	0.319	0.156	11.148	7.76	1.437	0.517	1.96781e+10	0	0
DYNC1I2	2.008	1.851	0.157	40.303	38.884	1.036	0.517	1.96774e+10	0	0
GOLGA7	0.661	0.497	0.164	14.954	11.647	1.284	0.517	19677107528	0	0
MPST	0.473	0.311	0.162	10.953	7.623	1.437	0.517	19674825154	0	0
MT1E	0.377	0.204	0.172	8.057	4.691	1.717	0.517	19674374751	0	0
EEF1E1	0.589	0.435	0.154	13.519	10.114	1.337	0.517	19674166382	0	0
IDH3B	0.521	0.362	0.159	12.154	8.833	1.376	0.517	1.96732e+10	0	0
UCHL3	0.972	0.81	0.162	21.426	18.136	1.181	0.517	1.96718e+10	0	0
SELENOS	1.365	1.196	0.169	28.671	25.942	1.105	0.517	1.96698e+10	0	0
C3AR1	2.577	2.454	0.123	49.121	48.158	1.02	0.517	19669522065	0	0
ACTR3	2.747	2.674	0.073	52.205	53.37	0.978	0.517	19668653922	0	0
LYL1	1.673	1.51	0.162	34.771	32.68	1.064	0.517	1.96682e+10	0	0
SAT2	1.363	1.195	0.168	29.179	26.633	1.096	0.517	19663947460	0	0
EMC3	0.962	0.8	0.162	21.412	18.33	1.168	0.517	19663605110	0	0
B3GAT3	0.824	0.666	0.158	18.589	15.372	1.209	0.517	19663115346	0	0
FAM136A	0.641	0.491	0.15	14.633	11.292	1.296	0.517	19662077277	0	0
DDX18	1.656	1.491	0.166	33.844	31.6	1.071	0.517	1.96611e+10	0	0
GNGT2	0.367	0.215	0.152	8.469	5.138	1.648	0.517	19661082949	0	0
BCKDK	0.391	0.241	0.151	9.188	5.875	1.564	0.517	1.96596e+10	0	0
CPNE3	0.844	0.678	0.166	18.822	15.754	1.195	0.517	1.96585e+10	0	0
DDA1	0.464	0.309	0.155	10.695	7.412	1.443	0.517	1.96582e+10	0	0
SURF2	0.322	0.167	0.156	7.434	4.139	1.796	0.517	19657768475	0	0
NIT2	0.53	0.379	0.151	12.232	8.939	1.368	0.517	1.96573e+10	0	0
ARCN1	0.892	0.728	0.165	19.888	16.85	1.18	0.517	19656976171	0	0
CYB5A	0.432	0.28	0.152	10.001	6.717	1.489	0.517	19655475398	0	0
ZNF524	0.398	0.238	0.161	9.139	5.903	1.548	0.517	1.96551e+10	0	0
DGCR6L	0.353	0.201	0.152	8.268	4.99	1.657	0.517	1.9655e+10	0	0
GFUS	0.296	0.148	0.148	7.009	3.72	1.884	0.517	19653479953	0	0
FUCA2	0.938	0.779	0.158	21.023	17.948	1.171	0.517	19652889447	0	0
HPRT1	0.903	0.747	0.157	20.129	16.995	1.184	0.517	19651463008	0	0
ATP6V1D	0.754	0.597	0.157	16.948	13.808	1.227	0.516	19648547046	0	0
PAICS	0.621	0.476	0.145	14.11	10.822	1.304	0.516	1.96454e+10	0	0
IFI35	0.478	0.333	0.145	11.194	7.945	1.409	0.516	19644731455	0	0
CNFN	0.278	0.122	0.156	6.244	3.011	2.074	0.516	19644621795	0	0
PTP4A2	1.59	1.432	0.158	33.204	31.165	1.065	0.516	19644352015	0	0
CINP	0.426	0.279	0.147	9.91	6.67	1.486	0.516	1.96442e+10	0	0
UQCRC1	0.58	0.423	0.156	13.275	10.127	1.311	0.516	19644150350	0	0
H2AJ	1.021	0.861	0.16	22.051	19.085	1.155	0.516	1.96436e+10	0	0
SNRPA1	0.789	0.635	0.154	17.777	14.638	1.214	0.516	19643275220	0	0
ARL8A	0.753	0.592	0.161	16.919	13.878	1.219	0.516	19641659767	0	0
SH3GLB1	1.816	1.661	0.155	36.956	35.148	1.051	0.516	1.96416e+10	0	0
AIMP1	1.243	1.079	0.165	26.525	23.909	1.109	0.516	1.96409e+10	0	0
NMI	0.811	0.653	0.157	18.071	15.006	1.204	0.516	1.96408e+10	0	0
PPIL1	0.319	0.184	0.136	7.716	4.457	1.731	0.516	1.96406e+10	0	0
LEPROT	1.168	1.003	0.165	25.373	22.842	1.111	0.516	19640501852	0	0
CHID1	0.497	0.349	0.148	11.624	8.438	1.378	0.516	1.96395e+10	0	0
PLD4	1.75	1.587	0.162	35.018	33.349	1.05	0.516	1.9638e+10	0	0
MSRB1	0.296	0.154	0.142	7.03	3.814	1.843	0.516	1.96373e+10	0	0
G6PC3	0.426	0.279	0.147	10.006	6.82	1.467	0.516	1.96371e+10	0	0
MMD	1.394	1.236	0.158	29.674	27.206	1.091	0.516	1.96351e+10	0	0
TP53TG1	0.351	0.205	0.146	8.179	4.993	1.638	0.516	19634860539	0	0
GRB2	4.059	4.155	-0.096	68.759	73.437	0.936	0.516	19634324430	0	0
KXD1	0.608	0.459	0.149	13.929	10.795	1.29	0.516	19633010731	0	0
PSMD2	0.682	0.529	0.152	15.617	12.542	1.245	0.516	1.96329e+10	0	0
HRAS	0.328	0.188	0.14	7.77	4.573	1.699	0.516	1.96323e+10	0	0
AC008760.2	0.449	0.303	0.146	10.273	7.109	1.445	0.516	1.96301e+10	0	0
IRF2BPL	0.829	0.666	0.163	18.133	15.189	1.194	0.516	1.96299e+10	0	0
ARPC1A	0.979	0.824	0.155	21.651	18.718	1.157	0.516	19629610192	0	0
MYG1	0.328	0.182	0.146	7.701	4.557	1.69	0.516	19628944382	0	0
FKBP4	0.841	0.68	0.162	18.017	15.097	1.193	0.516	19628376733	0	0
MCUR1	0.619	0.47	0.148	13.949	10.828	1.288	0.516	19628007444	0	0
CHMP4B	1.221	1.059	0.162	26.279	23.746	1.107	0.516	1.96269e+10	0	0
MRPL3	1.248	1.093	0.155	27.048	24.315	1.112	0.516	19625680193	0	0
GSTM4	0.702	0.546	0.155	15.575	12.576	1.238	0.516	19623856278	0	0
NCBP2AS2	0.434	0.291	0.143	10.049	6.93	1.45	0.516	19621704539	0	0
LYSET	0.455	0.311	0.144	10.594	7.494	1.414	0.516	19621188179	0	0
UBE2V2	1.062	0.903	0.159	23.098	20.367	1.134	0.516	19620706979	0	0
TMEM203	0.361	0.219	0.142	8.545	5.452	1.567	0.516	1.96182e+10	0	0
MYL6B	0.454	0.309	0.145	10.342	7.259	1.425	0.516	19618045211	0	0
POLR2H	0.56	0.42	0.14	12.924	9.813	1.317	0.516	19617911556	0	0
VPS25	0.328	0.193	0.135	7.908	4.791	1.651	0.516	19617712006	0	0
SEPTIN2	2.22	2.101	0.118	44.074	43.771	1.007	0.516	19617532647	0	0
BOLA2B	0.305	0.158	0.147	6.808	3.708	1.836	0.516	19616842709	0	0
TMEM119	1.377	1.214	0.163	28.746	26.661	1.078	0.516	19615723492	0	0
NTAN1	0.466	0.322	0.145	10.728	7.675	1.398	0.516	1.96153e+10	0	0
BRIX1	0.583	0.436	0.146	13.179	10.144	1.299	0.516	1.96146e+10	0	0
PPIE	0.503	0.359	0.143	11.649	8.607	1.353	0.516	1.96133e+10	0	0
BUD23	0.854	0.714	0.14	19.239	16.198	1.188	0.516	1.96128e+10	0	0
SNHG3	0.702	0.555	0.146	15.788	12.772	1.236	0.516	19612833192	0	0
PRR34-AS1	0.311	0.165	0.146	6.964	3.889	1.791	0.516	1.96123e+10	0	0
PLPBP	0.575	0.433	0.142	13.242	10.196	1.299	0.516	1.96123e+10	0	0
PEPD	0.912	0.758	0.154	20.361	17.583	1.158	0.516	19612096178	0	0
PTPN6	1.205	1.05	0.155	25.936	23.401	1.108	0.516	1.9612e+10	0	0
AGPAT2	0.715	0.563	0.152	16.087	13.179	1.221	0.516	19611984708	0	0
ADH5	0.65	0.503	0.147	14.932	11.955	1.249	0.516	19611167684	0	0
MLF2	0.886	0.739	0.147	19.876	16.974	1.171	0.515	1.9611e+10	0	0
YIPF5	0.492	0.351	0.142	11.452	8.402	1.363	0.515	19610951289	0	0
DCK	0.948	0.788	0.161	20.798	18.177	1.144	0.515	19610592923	0	0
FRG1	0.995	0.835	0.16	21.455	18.772	1.143	0.515	1.961e+10	0	0
CYB5R3	0.602	0.452	0.15	13.661	10.708	1.276	0.515	1.96096e+10	0	0
TPMT	0.941	0.8	0.142	20.803	17.792	1.169	0.515	1.96085e+10	0	0
MFSD10	0.447	0.306	0.141	10.424	7.391	1.41	0.515	19608411937	0	0
BLOC1S4	0.452	0.312	0.14	10.52	7.483	1.406	0.515	1.9607e+10	0	0
TMEM11	0.418	0.279	0.139	9.788	6.755	1.449	0.515	19606943527	0	0
FAM200B	0.47	0.325	0.145	10.611	7.594	1.397	0.515	19606814120	0	0
DPYSL2	2.986	2.932	0.054	55.292	56.791	0.974	0.515	19606065943	0	0
SNX5	1.392	1.237	0.156	29.637	27.622	1.073	0.515	19606000678	0	0
MVB12A	0.518	0.38	0.139	12.039	9.014	1.335	0.515	1.96055e+10	0	0
AHSA1	1.334	1.187	0.147	28.215	25.716	1.097	0.515	19603023667	0	0
KARS1	0.559	0.41	0.15	12.564	9.634	1.304	0.515	1.96027e+10	0	0
RPF2	0.848	0.705	0.143	18.721	15.76	1.188	0.515	19601750183	0	0
TPGS1	0.455	0.308	0.147	10.441	7.493	1.393	0.515	19601180181	0	0
B4GALT7	0.408	0.272	0.136	9.615	6.599	1.457	0.515	19601065203	0	0
ZNHIT3	0.566	0.423	0.142	12.91	9.95	1.297	0.515	1.96007e+10	0	0
MPV17	0.63	0.491	0.139	14.534	11.55	1.258	0.515	1.96007e+10	0	0
TIMM50	0.356	0.222	0.134	8.442	5.426	1.556	0.515	1.95998e+10	0	0
EXOSC5	0.334	0.198	0.135	7.85	4.839	1.622	0.515	19599596671	0	0
SYS1	0.506	0.363	0.142	11.778	8.838	1.333	0.515	1.9599e+10	0	0
AC012146.1	0.271	0.134	0.137	6.276	3.264	1.923	0.515	19598434697	0	0
ALG5	0.808	0.669	0.139	18.294	15.325	1.194	0.515	1.95982e+10	0	0
MRPL19	0.763	0.619	0.144	17.228	14.307	1.204	0.515	19597609741	0	0
LZIC	0.904	0.756	0.148	19.77	16.96	1.166	0.515	1.95958e+10	0	0
NUDT22	0.612	0.476	0.137	14.087	11.12	1.267	0.515	19594888767	0	0
YIPF3	0.563	0.42	0.144	12.966	10.073	1.287	0.515	19594673546	0	0
PDPN	1.037	0.894	0.142	22.33	19.424	1.15	0.515	19594476542	0	0
ACADVL	0.794	0.645	0.148	17.555	14.736	1.191	0.515	19594019167	0	0
GLO1	0.833	0.697	0.136	18.496	15.553	1.189	0.515	19593869630	0	0
GGPS1	0.316	0.178	0.137	7.37	4.404	1.673	0.515	19593309607	0	0
MAPRE1	0.985	0.837	0.147	21.823	19.153	1.139	0.515	1.95922e+10	0	0
OOEP	0.302	0.161	0.141	6.955	4.008	1.735	0.515	19591864099	0	0
PPIH	0.563	0.423	0.14	12.958	10.043	1.29	0.515	1.95914e+10	0	0
SMARCE1	1.022	0.867	0.154	22.177	19.634	1.13	0.515	19590685082	0	0
TRPT1	0.38	0.246	0.134	8.908	5.951	1.497	0.515	1.95903e+10	0	0
GPAA1	0.415	0.279	0.136	9.716	6.776	1.434	0.515	19589984868	0	0
NAGK	1.503	1.359	0.143	31.638	29.717	1.065	0.515	19588663259	0	0
EBAG9	0.602	0.457	0.146	13.487	10.635	1.268	0.515	1.95883e+10	0	0
PRELID3B	0.407	0.272	0.135	9.595	6.672	1.438	0.515	1.9587e+10	0	0
HLA-DQA1	2.633	2.513	0.12	47.9	46.698	1.026	0.515	19586997648	0	0
ISG15	0.59	0.457	0.133	12.908	9.946	1.298	0.515	19586759860	0	0
REXO2	0.508	0.374	0.134	11.781	8.854	1.331	0.515	1.95864e+10	0	0
SREK1IP1	0.985	0.83	0.155	20.892	18.297	1.142	0.515	1.95832e+10	0	0
S100A6	0.324	0.172	0.151	6.905	4.012	1.721	0.515	19583186816	0	0
HDGF	0.628	0.49	0.138	14.455	11.61	1.245	0.515	1.9582e+10	0	0
GFER	0.284	0.149	0.135	6.645	3.734	1.78	0.515	19581942812	0	0
LY6E	0.372	0.23	0.142	8.181	5.287	1.547	0.515	1.95814e+10	0	0
RPN1	1.18	1.032	0.148	25.372	23.027	1.102	0.515	1.95803e+10	0	0
USE1	0.534	0.393	0.141	12.073	9.237	1.307	0.515	19579175125	0	0
SCAMP2	2.125	2.011	0.115	42.722	42.264	1.011	0.515	19578964113	0	0
MRPL32	0.546	0.41	0.136	12.494	9.646	1.295	0.515	19576730173	0	0
ODF3B	0.353	0.224	0.129	8.205	5.302	1.548	0.515	1.95759e+10	0	0
GEMIN6	0.395	0.263	0.132	9.119	6.24	1.461	0.515	1.95753e+10	0	0
LGALS3BP	0.409	0.266	0.144	9.267	6.452	1.436	0.515	19575088979	0	0
TSSC4	0.364	0.231	0.133	8.563	5.701	1.502	0.515	19574560715	0	0
ERGIC3	0.616	0.478	0.137	14.177	11.392	1.245	0.515	19573888071	0	0
EPRS1	1.063	0.918	0.145	23.08	20.499	1.126	0.515	19573753032	0	0
EMG1	0.555	0.423	0.131	12.808	9.962	1.286	0.514	1.95719e+10	0	0
SIGIRR	0.441	0.302	0.139	10.064	7.255	1.387	0.514	19571857706	0	0
IGBP1	0.861	0.712	0.148	18.845	16.289	1.157	0.514	19571228377	0	0
BMI1	0.985	0.833	0.152	21.433	19.027	1.126	0.514	1.95705e+10	0	0
FUNDC1	0.359	0.225	0.134	8.291	5.453	1.52	0.514	19569821944	0	0
COMMD7	0.841	0.704	0.137	18.996	16.276	1.167	0.514	19568673791	0	0
PYCR2	0.513	0.377	0.136	11.782	8.989	1.311	0.514	19567639267	0	0
TMX1	1.601	1.464	0.136	33.673	31.942	1.054	0.514	1.95673e+10	0	0
AP1S2	0.956	0.807	0.149	20.568	18.067	1.138	0.514	19566991067	0	0
RFK	0.352	0.228	0.124	8.368	5.512	1.518	0.514	19566800494	0	0
CFAP68	0.355	0.222	0.132	8.096	5.271	1.536	0.514	1.95661e+10	0	0
ATP6V1E1	1.043	0.9	0.143	22.779	20.271	1.124	0.514	19565890590	0	0
CISD2	1.129	0.995	0.134	24.405	21.753	1.122	0.514	1.95647e+10	0	0
TFAM	0.686	0.548	0.138	15.423	12.72	1.212	0.514	19562075028	0	0
DCAF13	0.488	0.363	0.125	11.382	8.586	1.326	0.514	19556456546	0	0
TIMM17A	0.552	0.431	0.121	12.87	10.05	1.281	0.514	19556026724	0	0
OAZ2	0.87	0.731	0.138	19.433	16.87	1.152	0.514	19555853958	0	0
GLIPR2	0.436	0.316	0.12	10.21	7.387	1.382	0.514	1.95558e+10	0	0
AC110620.2	0.214	0.089	0.125	4.976	2.181	2.282	0.514	19555627799	0	0
POLR3GL	0.795	0.661	0.134	17.557	14.886	1.179	0.514	1.95555e+10	0	0
MRPS6	0.717	0.584	0.132	16.087	13.378	1.202	0.514	19554916292	0	0
CD7	0.397	0.252	0.145	8.783	6.099	1.44	0.514	1.95545e+10	0	0
TMED1	0.342	0.218	0.125	8.175	5.412	1.51	0.514	19553393835	0	0
IL1B	1.197	1.089	0.108	22.85	19.553	1.169	0.514	1.95498e+10	0	0
CD163	1.849	1.708	0.141	33.4	30.377	1.1	0.514	19547937135	0	0
TMEM101	0.36	0.236	0.124	8.607	5.877	1.464	0.514	1.95478e+10	0	0
CFAP97	1.367	1.223	0.144	28.36	26.301	1.078	0.514	19547466652	0	0
FAM50A	1.218	1.079	0.139	26.172	23.915	1.094	0.514	1.95469e+10	0	0
GATD3B	0.392	0.268	0.124	9.19	6.462	1.422	0.514	1.95464e+10	0	0
SLC25A1	0.385	0.255	0.13	8.868	6.168	1.438	0.514	1.95458e+10	0	0
CSK	1.096	0.956	0.14	23.921	21.593	1.108	0.514	19545185566	0	0
ZNF32	0.512	0.383	0.129	11.849	9.169	1.292	0.514	1.95452e+10	0	0
SLAMF8	0.376	0.251	0.125	8.718	5.996	1.454	0.514	19545123941	0	0
UBE2Q1	0.6	0.465	0.136	13.652	11.045	1.236	0.514	19544542719	0	0
CHMP3	1.366	1.228	0.138	28.903	26.842	1.077	0.514	1.95428e+10	0	0
FAM104B	0.305	0.183	0.122	7.117	4.418	1.611	0.514	1.95391e+10	0	0
C22orf39	0.345	0.216	0.129	7.982	5.319	1.501	0.514	19538881174	0	0
RNF141	0.673	0.542	0.131	15.293	12.703	1.204	0.514	19538057540	0	0
TSTD1	0.321	0.184	0.137	7.152	4.523	1.581	0.514	19535990446	0	0
PSMD3	0.543	0.42	0.123	12.636	9.979	1.266	0.514	1.95352e+10	0	0
OCIAD1	1.888	1.771	0.117	38.678	37.886	1.021	0.513	19534415265	1.4013e-45	2.8026e-45
SF3B4	0.427	0.303	0.124	9.945	7.291	1.364	0.513	19534266129	0	0
NIP7	0.305	0.191	0.114	7.396	4.704	1.572	0.513	1.95342e+10	0	0
PRPF31	0.497	0.372	0.125	11.5	8.866	1.297	0.513	19533570080	0	0
WDR46	0.434	0.314	0.12	10.169	7.501	1.356	0.513	1.95333e+10	0	0
IAH1	0.799	0.664	0.135	17.891	15.455	1.158	0.513	1.95322e+10	0	0
PLEKHA7	0.359	0.227	0.132	8.01	5.391	1.486	0.513	19531860070	0	0
MYD88	0.401	0.279	0.122	9.444	6.803	1.388	0.513	1.95318e+10	0	0
TXNL1	1.032	0.9	0.132	22.788	20.441	1.115	0.513	19531414819	0	0
UBE2D4	0.362	0.243	0.119	8.448	5.785	1.46	0.513	1.95311e+10	0	0
TMED4	0.956	0.822	0.135	21.288	19	1.12	0.513	19527944328	0	0
CAPZA1	2.546	2.486	0.06	49.167	50.4	0.976	0.513	19527593319	8.28948e-39	1.49903e-38
CDKN2AIPNL	0.303	0.185	0.118	7.16	4.522	1.583	0.513	19526951973	0	0
MFF	1.598	1.472	0.126	33.4	31.667	1.055	0.513	19526915195	0	0
ATP6V0D1	0.928	0.799	0.129	20.793	18.382	1.131	0.513	1.95265e+10	0	0
CCDC43	0.345	0.228	0.117	8.121	5.483	1.481	0.513	19525966511	0	0
FDX2	0.444	0.325	0.119	10.353	7.735	1.338	0.513	1.9525e+10	0	0
EBP	0.328	0.21	0.119	7.764	5.148	1.508	0.513	1.95248e+10	0	0
ARPP19	1.05	0.911	0.139	22.861	20.732	1.103	0.513	19523559851	0	0
BLOC1S2	0.74	0.617	0.123	16.682	14.138	1.18	0.513	19522492067	0	0
AC098679.1	0.493	0.366	0.127	10.882	8.311	1.309	0.513	19522178719	0	0
AL096870.8	0.352	0.227	0.125	8	5.419	1.476	0.513	19521894925	0	0
MRPL2	0.372	0.254	0.118	8.703	6.104	1.426	0.513	19521545716	0	0
SMCO4	1.099	0.968	0.131	23.893	21.646	1.104	0.513	19521400879	0	0
PARP1	1.351	1.219	0.132	28.702	26.872	1.068	0.513	19517700787	0	0
SPR	0.212	0.098	0.114	5.079	2.486	2.043	0.513	1.95171e+10	0	0
PRXL2A	0.613	0.482	0.131	13.837	11.405	1.213	0.513	19516887360	0	0
MED8	0.495	0.374	0.121	11.494	8.951	1.284	0.513	1.95166e+10	0	0
PAIP1	0.761	0.632	0.129	17.129	14.712	1.164	0.513	19516595311	0	0
PHAX	0.595	0.471	0.125	13.503	10.986	1.229	0.513	19516245530	0	0
ZDHHC4	0.403	0.283	0.12	9.369	6.822	1.373	0.513	1.95162e+10	0	0
CERS2	0.642	0.514	0.128	14.702	12.264	1.199	0.513	19515036061	0	0
SHISA5	0.625	0.5	0.125	14.121	11.628	1.214	0.513	19514983263	0	0
TMEM14A	0.321	0.205	0.115	7.53	4.956	1.519	0.513	1.95147e+10	0	0
AK1	0.291	0.172	0.118	6.777	4.216	1.607	0.513	1.95143e+10	0	0
NUDT5	0.942	0.818	0.125	20.996	18.613	1.128	0.513	19514221310	0	0
C14orf119	0.859	0.744	0.115	19.39	16.855	1.15	0.513	1.95139e+10	0	0
DPH3	0.516	0.399	0.117	11.899	9.345	1.273	0.513	1.95137e+10	0	0
SERPING1	0.74	0.602	0.137	16.188	13.903	1.164	0.513	1.95127e+10	0	0
XRCC6	1.438	1.311	0.126	30.508	28.724	1.062	0.513	1.95124e+10	0	0
MRPS18A	0.331	0.219	0.113	7.899	5.354	1.475	0.513	1.95094e+10	0	0
TMEM123	1.245	1.108	0.136	26.495	24.721	1.072	0.513	1.95089e+10	0	0
DTYMK	0.357	0.245	0.112	8.478	5.932	1.429	0.513	1.95083e+10	0	0
NAGA	0.828	0.694	0.134	18.439	16.206	1.138	0.513	1.9508e+10	0	0
GMPR2	0.434	0.315	0.119	10.139	7.642	1.327	0.513	19507879894	0	0
THOC6	0.35	0.232	0.118	8.11	5.592	1.45	0.513	1.95077e+10	0	0
CCDC59	0.768	0.631	0.137	16.556	14.263	1.161	0.513	19507405766	0	0
PYM1	0.576	0.455	0.12	13.088	10.617	1.233	0.513	19505258927	0	0
UNC50	0.751	0.628	0.123	17.179	14.812	1.16	0.513	1.95052e+10	0	0
FMC1	0.388	0.265	0.123	8.717	6.241	1.397	0.513	1.95032e+10	0	0
KTN1	3.29	3.3	-0.01	59.393	62.421	0.951	0.513	19503179284	6.96124e-33	1.19875e-32
RGS18	1.309	1.179	0.131	27.206	25.289	1.076	0.513	19502516964	0	0
LILRA2	0.625	0.5	0.124	14.193	11.819	1.201	0.513	1.95017e+10	0	0
RRP7A	0.596	0.478	0.118	13.707	11.262	1.217	0.513	19501001284	0	0
LAMTOR3	0.588	0.469	0.118	13.359	10.927	1.223	0.513	19499989786	0	0
SRPRA	0.961	0.832	0.129	21.288	19.148	1.112	0.513	1.94994e+10	0	0
C3orf14	0.233	0.122	0.111	5.442	2.952	1.844	0.513	1.94977e+10	0	0
GNPDA1	0.772	0.646	0.126	17.281	15.007	1.152	0.513	1.94971e+10	0	0
GIMAP2	0.797	0.67	0.127	17.708	15.462	1.145	0.512	1.94969e+10	0	0
THAP11	0.311	0.196	0.115	7.321	4.888	1.498	0.512	1.94927e+10	0	0
MOSPD3	0.267	0.16	0.107	6.367	3.901	1.632	0.512	1.94925e+10	0	0
TRMT10C	0.709	0.588	0.121	15.863	13.533	1.172	0.512	1.9491e+10	0	0
PSMB8-AS1	0.441	0.326	0.115	10.117	7.694	1.315	0.512	1.9491e+10	0	0
COMMD3	1.181	1.061	0.12	25.86	23.805	1.086	0.512	1.9488e+10	0	0
RPP25L	0.268	0.153	0.115	6.247	3.837	1.628	0.512	19487137679	0	0
COPS3	0.714	0.601	0.113	16.32	13.945	1.17	0.512	19487089481	0	0
CHRAC1	0.388	0.274	0.114	8.929	6.524	1.369	0.512	19486777306	0	0
SMIM12	0.521	0.413	0.108	12.231	9.808	1.247	0.512	1.94858e+10	0	0
LRG1	0.247	0.151	0.096	6.002	3.55	1.691	0.512	1.94843e+10	0	0
TM9SF1	0.37	0.264	0.107	8.847	6.432	1.376	0.512	19484070632	0	0
BEX3	0.399	0.28	0.119	8.92	6.551	1.362	0.512	19483734886	0	0
HNRNPA3	3.5	3.562	-0.062	62.587	66.71	0.938	0.512	1.94829e+10	7.72485e-30	1.29612e-29
TINF2	0.37	0.261	0.109	8.74	6.351	1.376	0.512	1.94819e+10	0	0
CCNQ	0.318	0.209	0.11	7.49	5.101	1.468	0.512	1.94814e+10	0	0
TRAPPC6A	0.395	0.28	0.115	9.062	6.712	1.35	0.512	1.94801e+10	0	0
ELP5	0.523	0.414	0.108	12.099	9.715	1.245	0.512	19479992267	0	0
SLC52A2	0.329	0.222	0.107	7.841	5.454	1.438	0.512	1.94794e+10	0	0
PTGES2	0.497	0.39	0.106	11.647	9.253	1.259	0.512	1.94794e+10	0	0
WDR18	0.243	0.138	0.105	5.789	3.394	1.706	0.512	19479322769	0	0
HYOU1	0.533	0.416	0.117	11.826	9.491	1.246	0.512	1.9478e+10	0	0
LYPLA2	0.358	0.25	0.108	8.38	6.006	1.395	0.512	1.9477e+10	0	0
UROS	0.52	0.414	0.106	12.103	9.725	1.244	0.512	1.9476e+10	0	0
PAM16	0.633	0.52	0.113	14.321	12.002	1.193	0.512	1.94753e+10	0	0
GYG1	0.437	0.334	0.103	10.265	7.883	1.302	0.512	19473689139	0	0
SUGT1	1.261	1.139	0.122	26.83	25.083	1.07	0.512	1.94729e+10	0	0
C19orf38	0.544	0.434	0.11	12.517	10.202	1.227	0.512	19472095264	0	0
ATP6AP1	1.062	0.937	0.124	23.322	21.476	1.086	0.512	1.94717e+10	0	0
ZMAT5	0.392	0.284	0.109	9.128	6.809	1.341	0.512	19470055091	0	0
DAZAP2	1.676	1.567	0.109	34.828	33.433	1.042	0.512	1.94699e+10	8.82526e-38	1.58385e-37
POMC	0.272	0.163	0.108	6.231	3.896	1.599	0.512	19469657101	0	0
TRAPPC3	0.754	0.641	0.113	17.092	14.861	1.15	0.512	19468941851	0	0
YDJC	0.287	0.182	0.105	6.781	4.446	1.525	0.512	1.94688e+10	0	0
ENDOG	0.267	0.164	0.103	6.387	4.056	1.575	0.512	19467765832	0	0
THAP7	0.268	0.162	0.106	6.325	4.006	1.579	0.512	1.94672e+10	0	0
MFNG	0.544	0.431	0.113	12.491	10.229	1.221	0.512	19466943789	0	0
POLR2C	0.399	0.294	0.105	9.421	7.108	1.325	0.512	1.94665e+10	0	0
DAB2	1.321	1.198	0.123	27.731	26.111	1.062	0.512	19465804384	1.9478e-43	3.64338e-43
LINC02513	0.188	0.095	0.093	4.605	2.262	2.036	0.512	1.94654e+10	0	0
DR1	1.074	0.956	0.118	23.55	21.612	1.09	0.512	19465052703	0	0
TOR2A	0.348	0.243	0.106	8.223	5.925	1.388	0.512	1.94641e+10	0	0
PEF1	0.326	0.224	0.102	7.802	5.494	1.42	0.512	19463215532	0	0
SYNGR1	0.582	0.461	0.121	13.117	10.985	1.194	0.512	1.94621e+10	0	0
OXA1L	0.663	0.547	0.117	14.941	12.791	1.168	0.512	19460501915	0	0
DHRS4L2	0.634	0.521	0.113	14.403	12.226	1.178	0.512	19459655372	0	0
MORN2	0.171	0.073	0.099	4.116	1.819	2.263	0.512	19459543110	0	0
OCEL1	0.33	0.223	0.107	7.641	5.374	1.422	0.512	1.94593e+10	0	0
SIGLEC10	1.371	1.25	0.121	28.532	27.078	1.054	0.512	19458941234	3.62922e-41	6.67579e-41
RAB1B	0.421	0.31	0.112	9.714	7.489	1.297	0.511	1.94575e+10	0	0
NOB1	0.329	0.227	0.102	7.767	5.493	1.414	0.511	19457246982	0	0
COPS7A	0.57	0.462	0.108	13.09	10.862	1.205	0.511	1.94571e+10	0	0
POP5	0.736	0.627	0.109	16.536	14.35	1.152	0.511	1.94551e+10	0	0
ERGIC2	0.891	0.779	0.112	19.874	17.785	1.118	0.511	1.94545e+10	0	0
RBCK1	0.722	0.607	0.115	16.255	14.153	1.149	0.511	1.94538e+10	0	0
NBDY	1.399	1.287	0.111	29.59	27.805	1.064	0.511	19453735092	1.73955e-39	3.16282e-39
HTATSF1	0.526	0.418	0.108	11.942	9.733	1.227	0.511	19453622832	0	0
RALBP1	1.184	1.059	0.125	24.876	23.229	1.071	0.511	1.94534e+10	1.26117e-44	2.38221e-44
IRF7	0.502	0.396	0.105	11.36	9.123	1.245	0.511	19453251446	0	0
ECI1	0.613	0.505	0.108	14.017	11.837	1.184	0.511	1.94531e+10	0	0
PDCD2	0.685	0.58	0.105	15.817	13.618	1.161	0.511	19452669617	0	0
DHPS	0.449	0.345	0.104	10.451	8.226	1.271	0.511	19452273995	0	0
CHMP2B	0.655	0.541	0.114	14.703	12.594	1.167	0.511	19451326624	0	0
NRBF2	0.807	0.692	0.114	17.908	15.844	1.13	0.511	19451021197	0	0
NONO	1.051	0.932	0.119	23.073	21.296	1.083	0.511	19450117632	0	0
NOL12	0.509	0.403	0.106	11.66	9.464	1.232	0.511	1.9449e+10	0	0
FLYWCH2	0.336	0.238	0.098	7.881	5.642	1.397	0.511	1.94483e+10	0	0
VDAC3	0.741	0.635	0.106	16.918	14.76	1.146	0.511	19447655708	0	0
F8A1	0.288	0.182	0.106	6.705	4.506	1.488	0.511	1.94474e+10	0	0
[truncated: 1,281 more rows]

## Sheet: Adapt_AIF1|dn
featurekey	log2Mean	log2Mean_other	log2FC	percentage	percentage_other	percentage_fold_change	auroc	mwu_U	mwu_pval	mwu_qval
[truncated: 19,778 more rows]

[truncated: 22 more sheets: Adapt_CCL3|up, Adapt_CCL3|dn, Adapt_HIF1A|up, Adapt_HIF1A|dn, Adapt_HIST|up, Adapt_HIST|dn, Adapt_HSPA1A|up, Adapt_HSPA1A|dn, Adapt_IFI44L|up, Adapt_IFI44L|dn, Adapt_TMEM163|up, Adapt_TMEM163|dn, Homeo_FRMD4A|up, Homeo_FRMD4A|dn, Homeo_PICALM|up, Homeo_PICALM|dn, PVM_CD163|up, PVM_CD163|dn, Prolif_MKI67|up, Prolif_MKI67|dn …]
