# Supplementary material for: Single‐cell analysis reveals neuroprotective histone deacetylase inhibitor pathways
Source: Alzheimers Dement. 2026 Feb 3;22(2):e71108. doi: 10.1002/alz.71108 (PMC12865332; doi:10.1002/alz.71108)
Supplement: Supplementary file 3 — Supporting Information [file ALZ-22-e71108-s003.zip › alz71108-sup-0024-SuppMat22.xlsx]

## Sheet: ADAM_GPNMB|up
featurekey	log2Mean	log2Mean_other	log2FC	percentage	percentage_other	percentage_fold_change	auroc	mwu_U	mwu_pval	mwu_qval
MYO1E	4.637	1.763	2.874	75.026	33.321	2.252	0.76	3.52155e+09	0	0
MITF	3.99	1.818	2.173	69.257	34.308	2.019	0.706	3271551804	0	0
ATG7	5.685	4.014	1.671	88.954	69.325	1.283	0.703	3257387537	0	0
DPYD	5.702	3.433	2.27	82.343	53.525	1.538	0.694	3213514220	0	0
STARD13	4.391	2.223	2.168	72.227	38.811	1.861	0.694	3.21316e+09	0	0
CPM	4.063	1.951	2.112	67.169	36.429	1.844	0.691	3202360982	0	0
GLDN	4.87	2.721	2.148	74.815	47.238	1.584	0.69	3.19439e+09	0	0
KCNMA1	6.304	4.88	1.424	90.513	77.284	1.171	0.677	3.13753e+09	0	0
SAMD4A	3.706	1.91	1.797	64.669	35.942	1.799	0.67	3.10583e+09	0	0
PPARG	2.835	1.014	1.822	50.588	19.403	2.607	0.666	3086014721	0	0
NHSL1	4.661	2.832	1.829	72.292	48.674	1.485	0.666	3084751846	0	0
PTPRG	3.351	1.179	2.172	49.965	21.986	2.273	0.666	3084414701	0	0
GPNMB	2.001	0.319	1.683	38.219	6.669	5.731	0.661	3062469832	0	0
NEAT1	8.556	7.839	0.717	99.706	98.238	1.015	0.657	3041824253	0	0
TANC2	5.196	3.825	1.37	84.12	66.829	1.259	0.657	3041822820	0	0
DSCAM	5.251	3.732	1.519	81.696	62.523	1.307	0.651	3016899105	0	0
TPRG1	2.537	0.703	1.834	41.136	12.942	3.178	0.65	3009178359	0	0
LNCAROD	6.181	4.951	1.23	85.766	75.1	1.142	0.644	2.98412e+09	0	0
GAS7	3.902	2.507	1.395	70.239	47.281	1.486	0.64	2.96423e+09	0	0
NPL	4.593	3.353	1.24	78.373	61.042	1.284	0.639	2.95946e+09	0	0
ZNF804A	2.453	0.886	1.567	42.501	16.76	2.536	0.638	2.95512e+09	0	0
ARID5B	3.02	1.567	1.453	54.647	30.077	1.817	0.638	2954444006	0	0
PLXDC2	9.393	9.004	0.388	99.953	99.606	1.003	0.636	2.9476e+09	0	0
ASAH1	3.561	2.246	1.315	66.575	43.864	1.518	0.636	2.94463e+09	0	0
XYLT1	2.627	1.251	1.376	49.018	25.208	1.945	0.633	2934308545	0	0
SCIN	3.99	2.608	1.382	69.927	46.916	1.49	0.629	2.9128e+09	0	0
ACSL1	4.342	2.916	1.426	73.662	49.957	1.475	0.627	2905591408	0	0
SPP1	5.833	4.305	1.527	81.537	64.367	1.267	0.625	2.89536e+09	0	0
KLHL6	2.795	1.563	1.233	52.953	31.337	1.69	0.623	2.88432e+09	0	0
OSBPL3	4.252	3.101	1.151	75.232	57.226	1.315	0.621	2.87838e+09	0	0
FMNL2	6.447	5.602	0.846	93.636	86.682	1.08	0.621	2875540422	0	0
ENSG00000259678	2.472	1.21	1.262	46.218	24.224	1.908	0.62	2871226470	0	0
PRKCE	3.442	2.233	1.209	61.305	42.236	1.451	0.619	2.86892e+09	0	0
CADM1	2.371	1.132	1.238	44.012	22.922	1.92	0.618	2.86301e+09	0	0
ALCAM	3.78	2.553	1.227	64.328	46.331	1.388	0.617	2.85811e+09	0	0
RALGAPA2	4.178	3.128	1.05	74.115	58.362	1.27	0.617	2.85714e+09	0	0
WIPF3	1.591	0.434	1.157	30.79	8.784	3.505	0.612	2.83496e+09	0	0
FMN1	5.601	4.606	0.995	85.572	74.129	1.154	0.612	2834124862	0	0
APOE	3.356	2.215	1.14	61.663	42.018	1.468	0.611	2.829e+09	0	0
PARVG	2.894	1.844	1.05	57.599	37.871	1.521	0.611	2828550734	0	0
HSPH1	2.999	1.639	1.36	48.6	31.546	1.541	0.609	2823025544	0	0
ASAP1	3.811	2.747	1.064	67.998	51.183	1.329	0.608	2814944406	0	0
UGCG	3.224	2.135	1.089	61.052	41.145	1.484	0.608	2814521077	0	0
PADI2	3.449	2.268	1.18	60.005	40.486	1.482	0.607	2.81296e+09	0	0
ABHD3	3.113	2.031	1.083	56.146	39.519	1.421	0.607	2810456739	0	0
RASGEF1B	2.11	1.061	1.05	42.46	21.573	1.968	0.606	2809340549	0	0
FNIP2	3.911	2.891	1.02	69.409	54.053	1.284	0.606	2808162815	0	0
SPATS2L	2.461	1.375	1.086	47.012	27.134	1.733	0.606	2807568545	0	0
MACROH2A1	3.807	2.852	0.954	71.18	55.336	1.286	0.606	2.80572e+09	0	0
CHORDC1	2.282	1.147	1.135	41.772	24.013	1.74	0.605	2802672982	0	0
HDAC9	6.37	5.605	0.765	89.948	83.603	1.076	0.603	2795545006	0	0
DIRC3	1.968	0.72	1.248	32.626	12.768	2.555	0.603	2.79384e+09	0	0
MFSD1	3.092	2.11	0.982	59.934	42.27	1.418	0.602	2790561914	0	0
DNAJB6	3.317	2.337	0.98	60.822	46.253	1.315	0.602	2.7879e+09	0	0
SLC1A3	7.63	6.984	0.646	97.888	93.764	1.044	0.601	2.78359e+09	0	0
SCARB2	2.524	1.558	0.966	50.647	32.157	1.575	0.6	2780621652	0	0
FRMD4B	4.796	3.924	0.871	79.261	67.691	1.171	0.599	2.77507e+09	0	0
ITGAX	3.427	2.457	0.969	64.081	47.177	1.358	0.598	2772134376	0	0
FTL	4.414	3.405	1.009	73.803	59.481	1.241	0.598	2.76858e+09	0	0
MSR1	4.282	3.258	1.024	71.768	56.179	1.277	0.597	2.76793e+09	0	0
MAML2	7.194	6.698	0.497	96.783	94.191	1.028	0.597	2.76626e+09	0	0
DMXL2	3.199	2.249	0.951	60.899	44.03	1.383	0.597	2.76447e+09	0	0
MBNL2	3.866	2.981	0.885	69.098	55.954	1.235	0.597	2763763388	0	0
RNF130	5.314	4.534	0.78	88.437	77.921	1.135	0.596	2761132406	0	0
FNDC3B	4.182	3.255	0.927	73.215	58.938	1.242	0.596	2760548494	0	0
PDE3B	5.281	4.386	0.895	82.831	71.451	1.159	0.594	2752986933	0	0
ELL2	4.781	3.856	0.925	79.397	65.477	1.213	0.594	2.75185e+09	0	0
PLA2G7	1.555	0.618	0.937	31.161	12.693	2.455	0.594	2.75132e+09	0	0
PTGES3	2.831	1.847	0.983	51.341	37.432	1.372	0.592	2.7447e+09	0	0
SNAP23	2.79	1.842	0.949	52.053	37.409	1.391	0.592	2.74422e+09	0	0
RASGRP3	1.749	0.831	0.918	35.043	17.156	2.043	0.592	2742819770	0	0
FARP1	2.472	1.544	0.928	47.818	30.522	1.567	0.592	2740505006	0	0
MYO9B	4.329	3.525	0.804	78.755	65.908	1.195	0.591	2737407530	0	0
MAFB	1.556	0.687	0.869	32.173	14.15	2.274	0.59	2.73362e+09	0	0
HIBCH	2.827	1.875	0.952	50.929	37.461	1.36	0.59	2.7312e+09	0	0
HERC4	4.574	3.797	0.776	78.373	68.62	1.142	0.589	2.73101e+09	0	0
DTNA	4.577	3.74	0.838	77.097	65.131	1.184	0.589	2.72914e+09	0	0
SDCBP	2.59	1.694	0.896	50.923	33.157	1.536	0.589	2.72746e+09	0	0
PIK3R5	4.386	3.596	0.79	77.273	65.393	1.182	0.588	2.72553e+09	0	0
CD83	1.73	0.812	0.918	32.508	14.037	2.316	0.588	2724880490	0	0
ARAP1	2.56	1.719	0.841	52.317	35.669	1.467	0.588	2724565901	0	0
SPIRE1	2.567	1.689	0.877	50.3	33.726	1.491	0.588	2724089627	0	0
GNAQ	6.832	6.37	0.462	97.436	93.984	1.037	0.588	2723686011	0	0
C20orf194	4.231	3.413	0.818	76.12	62.896	1.21	0.588	2.72282e+09	0	0
IQGAP2	1.939	1.012	0.927	36.231	18.393	1.97	0.587	2721112853	0	0
HSP90AA1	4.379	3.433	0.946	70.956	61.443	1.155	0.587	2718711832	0	0
CHSY3	4.138	3.243	0.896	71.239	57.301	1.243	0.586	2715755103	0	0
ANOS1	3.181	2.29	0.891	59.499	43.246	1.376	0.586	2.71461e+09	0	0
DENND4C	3.33	2.501	0.83	63.387	48.81	1.299	0.586	2714502997	0	0
ANAPC16	2.558	1.731	0.827	51.359	35.434	1.449	0.586	2713088580	0	0
ATP6V1B2	2.705	1.884	0.821	54.523	38.36	1.421	0.585	2.71113e+09	0	0
P2RX7	2.956	2.134	0.822	57.623	42.626	1.352	0.585	2.70978e+09	0	0
ATP6V0A1	3.112	2.284	0.828	60.54	45.213	1.339	0.585	2.70951e+09	0	0
CERS6	2.916	2.059	0.856	54.129	39.731	1.362	0.584	2.70639e+09	0	0
CDK6	3.747	2.898	0.848	67.074	53.103	1.263	0.583	2702852009	0	0
CHST15	2.998	2.156	0.843	56.217	41.798	1.345	0.583	2.70074e+09	0	0
MSN	3.008	2.184	0.824	57.587	42.965	1.34	0.583	2.70024e+09	0	0
MGAT1	2.326	1.514	0.813	47.059	30.689	1.533	0.583	2.69937e+09	0	0
LIPA	2.094	1.281	0.813	41.954	26.317	1.594	0.582	2698374403	0	0
P4HA1	3.685	2.806	0.879	62.669	51.166	1.225	0.582	2.6955e+09	0	0
ZC3H12C	2.042	1.228	0.815	40.713	25.04	1.626	0.582	2695342374	0	0
ABCC5	2.227	1.436	0.791	45.477	29.655	1.534	0.582	2.69454e+09	0	0
MBP	4.274	3.532	0.742	76.897	65.165	1.18	0.581	2693280950	0	0
SH3PXD2A	1.453	0.661	0.792	29.844	13.861	2.153	0.581	2.69298e+09	0	0
RBM47	5.351	4.647	0.704	87.166	77.686	1.122	0.581	2.69151e+09	0	0
SOCS6	3.92	3.099	0.821	68.239	55.851	1.222	0.581	2.69064e+09	0	0
ZNF618	2.353	1.555	0.798	46.218	31.273	1.478	0.58	2.68848e+09	0	0
FAM20C	1.578	0.809	0.768	32.808	17.038	1.926	0.58	2685858873	0	0
CPVL	3.762	2.905	0.857	66.686	51.939	1.284	0.58	2685646425	0	0
NAA16	2.223	1.441	0.782	43.93	29.651	1.482	0.579	2.68433e+09	0	0
FXR1	2.767	2.012	0.755	53.188	40.738	1.306	0.579	2681951765	0	0
MAP4K3	3.582	2.819	0.763	67.345	54.031	1.246	0.579	2681838664	0	0
CACNA1A	3.29	2.49	0.8	59.693	46.777	1.276	0.579	2.68154e+09	0	0
ST13	1.629	0.851	0.778	32.89	18.144	1.813	0.579	2.68055e+09	0	0
SLC11A1	3.928	2.998	0.929	68.092	51.319	1.327	0.578	2679099951	0	0
BNC2	5.061	4.333	0.728	81.561	71.818	1.136	0.578	2.67722e+09	0	0
BAG3	1.189	0.286	0.903	20.939	5.784	3.62	0.578	2677184597	0	0
MAP3K2	3.856	3.117	0.739	71.621	58.992	1.214	0.578	2676897646	0	0
CYTH1	3.503	2.714	0.789	66.551	51.628	1.289	0.578	2676681177	0	0
PDE8A	3.702	2.942	0.76	67.868	55.11	1.232	0.578	2675496558	0	0
DUSP10	1.326	0.59	0.736	27.797	12.394	2.243	0.577	2673717643	0	0
LITAF	1.833	1.093	0.74	38.025	22.473	1.692	0.577	2.67139e+09	0	0
RNF13	4.388	3.685	0.703	77.791	66.768	1.165	0.576	2670073082	0	0
CERT1	3.217	2.465	0.752	61.94	48.099	1.288	0.576	2.66972e+09	0	0
CELF2	7.202	6.846	0.356	98.535	96.464	1.021	0.576	2.66963e+09	0	0
RHOQ	3.058	2.311	0.747	59.969	45.726	1.311	0.576	2669011195	0	0
VPS8	3.784	3.047	0.737	70.345	57.471	1.224	0.576	2.66713e+09	0	0
LPL	0.915	0.144	0.77	17.88	3.005	5.95	0.575	2663028163	0	0
CLEC5A	1.108	0.378	0.73	22.633	7.762	2.916	0.575	2661728870	0	0
MIB1	2.81	2.079	0.732	53.082	41.074	1.292	0.575	2661641084	0	0
MS4A14	1.333	0.63	0.703	28.285	13.669	2.069	0.574	2661192571	0	0
ATP2C1	4.645	3.989	0.656	77.209	70.629	1.093	0.574	2658627278	0	0
IGF2R	2.416	1.686	0.73	48.647	34.045	1.429	0.574	2658040684	0	0
TMEM51	2.027	1.302	0.725	41.095	26.495	1.551	0.574	2657285438	0	0
FGD4	6.235	5.753	0.482	93.677	88.999	1.053	0.573	2.65679e+09	0	0
XPO1	3.581	2.905	0.677	66.816	55.929	1.195	0.573	2.65599e+09	0	0
GPD2	2.924	2.185	0.739	55.588	42.127	1.32	0.573	2655667050	0	0
DISC1	5.922	5.435	0.487	90.648	85.974	1.054	0.573	2655105698	0	0
KIAA1109	4.342	3.706	0.637	77.397	68.318	1.133	0.573	2654914434	0	0
TRIO	5.471	4.962	0.51	89.419	83.423	1.072	0.573	2654349410	0	0
TRAF3	2.622	1.883	0.739	50.024	36.777	1.36	0.573	2.65362e+09	0	0
DOCK10	5.955	5.438	0.516	91.807	86.308	1.064	0.573	2652709691	0	0
MGAM	1.438	0.669	0.769	26.862	12.229	2.197	0.572	2651221607	0	0
SNX24	2.441	1.713	0.728	47.777	33.832	1.412	0.572	2650917636	0	0
SQSTM1	1.756	1.071	0.685	36.807	22.451	1.639	0.572	2650485271	0	0
DPYD-AS1	1.842	1.078	0.763	34.772	20.392	1.705	0.572	2650089466	0	0
DOP1B	1.971	1.278	0.693	40.719	26.628	1.529	0.572	2.64961e+09	0	0
FHIT	6.167	5.552	0.615	90.307	83.596	1.08	0.572	2.64945e+09	0	0
GPATCH2L	3.331	2.624	0.707	64.592	51.307	1.259	0.572	2.64905e+09	0	0
TFEC	3.643	2.934	0.709	68.468	55.773	1.228	0.572	2647934153	0	0
STIP1	1.313	0.612	0.701	26.944	13.195	2.042	0.572	2647893635	0	0
NAP1L1	2.717	2.019	0.698	53.894	40.655	1.326	0.571	2.64734e+09	0	0
LRCH1	4.938	4.359	0.579	83.878	75.963	1.104	0.571	2.64591e+09	0	0
GNAS	3.947	3.31	0.637	72.997	62.68	1.165	0.571	2.6436e+09	0	0
TUT7	2.929	2.246	0.684	56.823	44.682	1.272	0.571	2.64343e+09	0	0
PSAP	4.28	3.655	0.626	76.991	67.171	1.146	0.571	2643412043	0	0
TANK	3.393	2.691	0.702	63.634	51.398	1.238	0.571	2.6434e+09	0	0
HSPA4	1.756	1.063	0.694	35.29	22.406	1.575	0.57	2.64193e+09	0	0
SUSD1	1.563	0.88	0.684	32.002	18.167	1.762	0.57	2.64065e+09	0	0
SH3RF1	2.224	1.511	0.713	43.383	29.543	1.468	0.57	2.63991e+09	0	0
HSP90AB1	2.793	2.11	0.683	53.106	41.931	1.266	0.57	2639368059	0	0
BCL2	3.922	3.211	0.71	66.91	56.284	1.189	0.57	2.63867e+09	0	0
NUFIP2	3.614	2.944	0.67	68.71	56.708	1.212	0.57	2.63859e+09	0	0
GAB1	3.106	2.385	0.72	58.005	44.895	1.292	0.569	2636567056	0	0
ACER3	3.428	2.724	0.704	62.687	50.504	1.241	0.569	2636389282	0	0
CPQ	3.674	2.975	0.699	65.816	54.313	1.212	0.569	2636211461	0	0
DNAJA1	1.68	0.993	0.687	33.467	20.7	1.617	0.569	2635263648	0	0
TGFBR1	4.805	4.128	0.677	80.432	70.185	1.146	0.569	2635219686	0	0
CYP27A1	1.463	0.785	0.678	29.626	16.175	1.832	0.568	2.63369e+09	0	0
FAM149A	4.188	3.512	0.676	72.391	62.113	1.165	0.568	2633153333	0	0
SNX30	2.335	1.668	0.667	47.765	34.127	1.4	0.568	2.63261e+09	0	0
SGPP1	2.091	1.43	0.661	42.683	29.203	1.462	0.568	2.62949e+09	0	0
DNAJB1	1.567	0.819	0.748	29.126	16.677	1.746	0.568	2629290571	0	0
HSD17B4	2.231	1.572	0.659	45.365	32.156	1.411	0.567	2628222070	0	0
SNCA	3.411	2.725	0.686	61.087	50.086	1.22	0.567	2.62718e+09	0	0
CD84	2.718	2.061	0.657	54.094	41.366	1.308	0.567	2.62701e+09	0	0
CTSZ	2.121	1.475	0.646	43.354	30.791	1.408	0.567	2.62633e+09	0	0
OSBPL8	3.239	2.565	0.673	61.687	49.254	1.252	0.567	2626024054	0	0
GPRIN3	3.448	2.76	0.688	64.492	51.902	1.243	0.567	2625567205	0	0
SIRPA	2.396	1.756	0.64	49.324	36.335	1.357	0.567	2.62509e+09	0	0
HSPB1	1.239	0.527	0.712	23.409	10.392	2.253	0.567	2624991422	0	0
KANSL1L	3.386	2.741	0.645	63.063	52.307	1.206	0.566	2624497272	0	0
HSPD1	1.909	1.149	0.76	34.843	23.198	1.502	0.566	2624157490	0	0
FKBP4	0.996	0.338	0.658	20.28	7.282	2.785	0.566	2.62332e+09	0	0
CFLAR	3.523	2.899	0.623	66.292	55.778	1.189	0.566	2.62324e+09	0	0
PDGFC	2.643	1.951	0.693	49.482	36.615	1.351	0.566	2.62274e+09	0	0
MS4A6A	2.994	2.295	0.699	53.864	42.774	1.259	0.566	2621976565	0	0
ADARB1	1.221	0.567	0.654	24.826	11.908	2.085	0.566	2.6217e+09	0	0
RASAL2	4.709	4.051	0.657	79.326	69.382	1.143	0.566	2621296454	0	0
SNX3	1.803	1.162	0.641	36.649	24.31	1.508	0.566	2.62114e+09	0	0
ZBTB1	2.42	1.779	0.641	48.7	36.182	1.346	0.566	2620349848	0	0
ATP6V1C1	2.274	1.633	0.641	46.059	33.49	1.375	0.566	2.62005e+09	0	0
RTTN	3.354	2.633	0.721	58.846	47.342	1.243	0.565	2619666411	0	0
ENSG00000257258	2.328	1.672	0.656	46.018	33.171	1.387	0.565	2.61909e+09	0	0
ATG16L2	2.419	1.786	0.633	49.629	36.594	1.356	0.565	2617738268	0	0
NUAK1	2.642	1.985	0.657	51.594	39.012	1.323	0.565	2.6174e+09	0	0
DOCK5	3.086	2.385	0.701	57.899	44.481	1.302	0.565	2.6173e+09	0	0
ATXN1	5.051	4.464	0.588	83.902	75.507	1.111	0.564	2614928479	0	0
SOAT1	2.951	2.307	0.644	58.176	45.659	1.274	0.564	2614408716	0	0
GYPC	1.417	0.811	0.606	30.008	17.138	1.751	0.564	2613844004	0	0
NRP2	2.048	1.418	0.629	41.572	28.722	1.447	0.564	2.61352e+09	0	0
RGS12	3.161	2.514	0.647	60.905	48.623	1.253	0.564	2.61221e+09	0	0
CACNA1D	3.128	2.455	0.672	56.287	45.189	1.246	0.564	2611475869	0	0
MORC3	2.613	2.002	0.611	52.559	40.784	1.289	0.563	2609698882	0	0
MT-ND3	2.292	1.653	0.64	44.618	32.693	1.365	0.563	2.60753e+09	0	0
BANP	2.04	1.43	0.61	41.754	29.519	1.414	0.563	2.60676e+09	0	0
LIMS1	4.186	3.581	0.605	73.033	63.871	1.143	0.563	2606680178	0	0
ANKRD10	3.098	2.487	0.611	61.499	49.658	1.238	0.563	2606096616	0	0
PLXNC1	1.334	0.713	0.621	26.92	14.569	1.848	0.563	2.60608e+09	0	0
SUGT1	1.527	0.931	0.597	31.967	19.881	1.608	0.563	2.60606e+09	0	0
GALNT1	2.907	2.275	0.633	55.87	44.023	1.269	0.562	2.60568e+09	0	0
STARD13-AS	1.342	0.725	0.617	27.05	14.389	1.88	0.562	2605471103	0	0
KCNJ5	0.994	0.425	0.57	21.756	9.288	2.342	0.562	2605102916	0	0
TNFAIP2	1.387	0.786	0.601	28.732	16.456	1.746	0.562	2605020258	0	0
ENSG00000284959	2.25	1.587	0.663	41.919	29.786	1.407	0.562	2.60474e+09	0	0
ARHGEF10L	1.994	1.396	0.598	41.577	28.968	1.435	0.562	2.60448e+09	0	0
ADK	4.307	3.736	0.571	74.656	66.343	1.125	0.562	2.60288e+09	0	0
ZC3HAV1	2.564	1.944	0.62	48.677	38.175	1.275	0.562	2602104441	0	0
CTSH	1.701	1.122	0.579	36.284	23.883	1.519	0.562	2.60198e+09	0	0
SYT17	2.839	2.215	0.624	55.205	43.141	1.28	0.561	2599123632	0	0
LCP1	2.157	1.557	0.6	42.966	31.607	1.359	0.561	2.59894e+09	0	0
NFAT5	3.848	3.273	0.575	70.345	61.253	1.148	0.561	2.59773e+09	0	0
SHTN1	5.3	4.834	0.466	87.166	81.407	1.071	0.561	2597609444	0	0
CORO1C	2.27	1.676	0.594	46.418	34.217	1.357	0.56	2596732263	0	0
TBC1D16	2.304	1.696	0.608	45.336	33.626	1.348	0.56	2.59544e+09	0	0
ITPR1	2.925	2.303	0.621	55.599	44.018	1.263	0.56	2594637625	0	0
ENSG00000260729	2.035	1.44	0.596	41.019	29.026	1.413	0.56	2.59383e+09	0	0
TTC7B	2.284	1.692	0.592	46.2	34.144	1.353	0.56	2592885193	0	0
RP9P	0.928	0.361	0.567	19.639	7.848	2.502	0.56	2592584850	0	0
ENSG00000286044	1.669	0.94	0.73	28.038	17.116	1.638	0.56	2592216645	0	0
IQGAP1	1.767	1.193	0.575	36.49	24.107	1.514	0.559	2.59005e+09	0	0
PKDCC	0.737	0.184	0.553	15.757	4.016	3.924	0.559	2.58923e+09	0	0
NBPF1	1.619	1.069	0.549	34.702	22.81	1.521	0.559	2588672905	0	0
NLK	3.305	2.705	0.6	62.246	51.344	1.212	0.559	2.58859e+09	0	0
ST3GAL6	3.449	2.855	0.594	65.357	54.367	1.202	0.559	2588336711	0	0
TMEM243	1.39	0.823	0.567	28.991	17.576	1.649	0.559	2.58825e+09	0	0
TRPM7	2.771	2.185	0.586	55.676	43.837	1.27	0.559	2588089078	0	0
ITGB3BP	1.346	0.76	0.585	27.091	15.847	1.71	0.558	2586845680	0	0
RASSF3	2.244	1.656	0.588	44.607	32.887	1.356	0.558	2586462631	0	0
PRKAG2	4.031	3.462	0.569	71.368	62.322	1.145	0.558	2585696392	0	0
RDX	2.916	2.326	0.591	56.17	45.23	1.242	0.558	2.58507e+09	0	0
PPM1L	2.184	1.579	0.605	41.519	30.258	1.372	0.558	2584805249	0	0
ERGIC1	2.049	1.487	0.562	42.336	30.614	1.383	0.558	2584264781	0	0
DNAJA4	1.032	0.383	0.649	19.057	7.967	2.392	0.558	2582877152	0	0
PDXK	2.05	1.493	0.557	42.024	30.882	1.361	0.557	2.5821e+09	0	0
SLC2A9	2.308	1.729	0.579	45.689	34.13	1.339	0.557	2581433936	0	0
LTA4H	1.086	0.555	0.531	23.409	11.992	1.952	0.557	2581198040	0	0
SH3BGRL	4.18	3.607	0.573	74.456	64.863	1.148	0.557	2580846311	0	0
ARHGAP24	7.866	7.622	0.245	98.43	97.557	1.009	0.557	2580695341	0	0
FPR3	0.943	0.396	0.547	19.668	8.273	2.377	0.557	2.58057e+09	0	0
ENSG00000283674	2.334	1.757	0.577	45.924	34.714	1.323	0.557	2580282634	0	0
PRKCH	2.994	2.396	0.598	56.458	45.095	1.252	0.557	2579522824	0	0
NOTCH2	2.24	1.68	0.56	46.13	34.317	1.344	0.557	2579037682	0	0
METTL21A	1.889	1.335	0.554	38.101	27.48	1.387	0.556	2.57742e+09	0	0
SOS1	3.529	2.97	0.56	66.427	56.326	1.179	0.556	2.57695e+09	0	0
CACYBP	1.015	0.483	0.532	21.468	10.341	2.076	0.556	2576554619	0	0
IL15	1.276	0.711	0.564	25.379	14.147	1.794	0.556	2.57645e+09	0	0
UBR2	3.177	2.632	0.545	61.822	51.798	1.194	0.556	2.57612e+09	0	0
ABHD2	1.849	1.31	0.538	38.484	27.362	1.406	0.556	2.57461e+09	0	0
MIR34AHG	1.886	1.343	0.543	38.819	27.389	1.417	0.555	2573347522	0	0
BMP2K	6.723	6.412	0.311	95.842	93.329	1.027	0.555	2.5727e+09	0	0
HNRNPU	3.799	3.29	0.509	70.709	62.513	1.131	0.555	2.57061e+09	0	0
CYTH3	2	1.448	0.552	39.442	28.924	1.364	0.555	2.56958e+09	0	0
LCORL	3.249	2.677	0.572	61.816	50.936	1.214	0.555	2.56936e+09	0	0
PAPOLA	3.034	2.507	0.527	59.564	49.708	1.198	0.555	2.56896e+09	0	0
UBE2D3	3.765	3.25	0.515	70.145	61.397	1.142	0.554	2568490521	0	0
EFCAB13	2.062	1.525	0.537	42.048	31.009	1.356	0.554	2.56838e+09	0	0
PWWP3A	1.903	1.384	0.519	40.001	28.996	1.38	0.554	2.56769e+09	0	0
SAMD12	2.428	1.866	0.562	45.959	35.633	1.29	0.554	2567471892	0	0
EYA2	0.916	0.35	0.566	17.633	6.899	2.556	0.554	2.56713e+09	0	0
BICD1	2.309	1.759	0.55	44.871	34.715	1.293	0.554	2566959384	0	0
STX6	1.859	1.338	0.521	38.919	27.749	1.403	0.554	2.56683e+09	0	0
KLHL24	2.261	1.725	0.536	46.1	34.924	1.32	0.554	2.56611e+09	0	0
RAPGEF1	5.144	4.696	0.447	85.472	79.36	1.077	0.554	2565453261	0	0
GSDME	1.117	0.623	0.493	24.291	13.411	1.811	0.554	2565333627	0	0
MICU1	2.232	1.695	0.537	45.054	33.949	1.327	0.554	2564967767	0	0
SEM1	1.645	1.127	0.517	34.061	23.421	1.454	0.553	2564206055	0	0
ARFIP1	2.664	2.12	0.544	52.994	41.955	1.263	0.553	2.56373e+09	0	0
CDK14	1.282	0.721	0.56	24.891	14.827	1.679	0.553	2.56294e+09	0	0
RANBP3	1.41	0.92	0.49	30.514	19.916	1.532	0.553	2.56162e+09	0	0
APOC1	1.02	0.523	0.496	21.733	11.046	1.967	0.553	2561598611	0	0
SARAF	2.443	1.919	0.524	49.976	39.082	1.279	0.553	2.56129e+09	0	0
CCT4	1.423	0.921	0.502	29.979	19.644	1.526	0.553	2.56095e+09	0	0
SMAD3	2.446	1.91	0.536	48.324	37.513	1.288	0.553	2.56065e+09	0	0
SLC37A2	0.948	0.476	0.472	21.033	10.381	2.026	0.553	2560121463	0	0
TMEM117	3.347	2.792	0.555	60.34	50.82	1.187	0.553	2.55973e+09	0	0
UBXN2B	2.203	1.68	0.524	45.071	33.765	1.335	0.552	2.55952e+09	0	0
CLIC2	0.944	0.407	0.537	18.851	8.661	2.176	0.552	2559085171	0	0
CD81	2.213	1.699	0.514	45.583	34.758	1.311	0.552	2558881953	0	0
RENBP	0.887	0.429	0.459	20.092	9.473	2.121	0.552	2.55873e+09	0	0
OLR1	2.615	2.061	0.554	48.924	37.678	1.298	0.552	2.55864e+09	0	0
LAT2	2.657	2.145	0.512	52.629	42.981	1.224	0.552	2557994253	0	0
FLT1	1.148	0.631	0.517	22.556	11.99	1.881	0.552	2.55778e+09	0	0
CD9	0.763	0.292	0.471	16.757	6.252	2.68	0.552	2.55763e+09	0	0
LRRK2	2.986	2.445	0.541	55.335	45.757	1.209	0.552	2.55728e+09	0	0
LRP1	3.267	2.742	0.525	64.01	53.714	1.192	0.552	2556755610	0	0
HPCAL1	1.527	1.027	0.5	31.637	21.243	1.489	0.552	2556562121	0	0
ENSG00000234147	1.241	0.679	0.562	22.803	12.405	1.838	0.552	2.55643e+09	0	0
PPID	0.997	0.518	0.479	21.592	11.291	1.912	0.552	2.55629e+09	0	0
STX7	4.559	4.097	0.463	80.643	73.37	1.099	0.551	2554973663	0	0
MTSS1	4.167	3.633	0.534	70.821	62.556	1.132	0.551	2.55476e+09	0	0
RAD51B	4.934	4.419	0.515	78.973	71.79	1.1	0.551	2.55471e+09	0	0
SCARB1	2.104	1.607	0.498	43.418	33.144	1.31	0.551	2.55383e+09	0	0
USPL1	1.659	1.173	0.486	34.884	24.489	1.425	0.551	2.55379e+09	0	0
GCLC	1.136	0.65	0.486	24.021	13.817	1.738	0.551	2553477592	0	0
PDE4DIPP7	1.555	1.063	0.492	32.32	21.95	1.472	0.551	2553088848	0	0
ITGAL	1.385	0.908	0.476	29.661	19.201	1.545	0.551	2.55244e+09	0	0
MCU	1.544	1.02	0.523	30.32	20.441	1.483	0.551	2.55205e+09	0	0
KATNAL2	1.184	0.681	0.503	24.103	14.105	1.709	0.551	2552013047	0	0
NEDD4L	3.323	2.835	0.488	59.987	52.81	1.136	0.55	2.55027e+09	0	0
OTULIN	1.73	1.244	0.487	35.919	26.178	1.372	0.55	2.55026e+09	0	0
ACOT11	0.799	0.332	0.467	17.257	7.176	2.405	0.55	2549807230	0	0
PLXND1	1.665	1.189	0.475	35.431	24.962	1.419	0.55	2.54937e+09	0	0
IFNLR1	0.823	0.351	0.472	17.486	7.401	2.363	0.55	2549194958	0	0
ENSG00000233635	1.912	1.392	0.521	37.019	27.035	1.369	0.55	2.54854e+09	0	0
TNFSF13B	1.709	1.218	0.491	34.961	24.651	1.418	0.55	2.54852e+09	0	0
GPBP1	3.338	2.865	0.473	62.84	55.617	1.13	0.55	2.54841e+09	0	0
PHACTR2	2.395	1.868	0.527	43.895	35.073	1.252	0.55	2.54836e+09	0	0
CLASP1	4.126	3.659	0.467	74.915	67.243	1.114	0.55	2.54827e+09	0	0
COX10-AS1	2.549	2.03	0.518	48.236	38.633	1.249	0.55	2548039089	0	0
MYO1D	1.252	0.753	0.498	25.221	15.421	1.636	0.55	2.54739e+09	0	0
NSMCE2	4.093	3.581	0.511	72.497	63.969	1.133	0.55	2546874202	0	0
MAP4K3-DT	1.264	0.788	0.477	26.397	16.414	1.608	0.55	2546595795	0	0
PLEKHA2	2.974	2.473	0.501	58.364	48.533	1.203	0.55	2.54601e+09	0	0
ADAM17	2.712	2.213	0.499	54.205	44.228	1.226	0.55	2.54578e+09	0	0
FAM107B	1.144	0.662	0.482	23.509	13.599	1.729	0.549	2545634006	0	0
ENSG00000285106	1.795	1.317	0.478	37.396	27.188	1.375	0.549	2.54469e+09	0	0
ADAMTS17	1.272	0.742	0.53	23.827	14.145	1.684	0.549	2544460218	0	0
VPS41	2.832	2.333	0.499	56.429	46.311	1.218	0.549	2544248760	0	0
HMOX1	1.106	0.635	0.471	22.927	13.062	1.755	0.549	2543174153	0	0
LIMD1	1.559	1.097	0.462	33.037	22.756	1.452	0.549	2543006924	0	0
BBS9	3.014	2.496	0.518	56.505	46.814	1.207	0.549	2.54277e+09	0	0
CCDC93	1.879	1.411	0.468	39.548	29.431	1.344	0.549	2.54271e+09	0	0
CDK17	2.222	1.736	0.486	45.524	35.229	1.292	0.549	2542684005	0	0
MED13L	6.739	6.49	0.25	96.93	95.082	1.019	0.549	2541503094	0	0
HM13	1.95	1.482	0.468	40.848	30.988	1.318	0.549	2541499203	0	0
SERPINH1	0.646	0.141	0.505	12.593	2.96	4.255	0.549	2541362602	0	0
ELF1	4.181	3.672	0.509	76.391	67.126	1.138	0.548	2540378734	0	0
ITGAV	3.036	2.527	0.509	57.44	47.856	1.2	0.548	2.54038e+09	0	0
CCDC91	3.966	3.468	0.497	71.145	62.542	1.138	0.548	2.54028e+09	0	0
LYST	4.475	3.999	0.475	78.867	71.107	1.109	0.548	2.54006e+09	0	0
CCT3	1.152	0.707	0.445	25.015	15.32	1.633	0.548	2539983605	0	0
PDPN	0.912	0.473	0.439	19.839	10.041	1.976	0.548	2539721168	0	0
N4BP2L2	4.999	4.621	0.377	85.578	80.367	1.065	0.548	2.53881e+09	0	0
DENND2B	1.764	1.285	0.479	35.513	25.72	1.381	0.548	2538788255	0	0
TACC1	2.989	2.519	0.47	57.946	49.762	1.164	0.548	2.53876e+09	0	0
C11orf80	0.943	0.5	0.443	20.345	10.651	1.91	0.548	2.53873e+09	0	0
LYPLAL1	2.062	1.591	0.471	42.519	32.576	1.305	0.548	2538583861	0	0
NOL4L	2.145	1.666	0.48	43.983	33.672	1.306	0.548	2.53836e+09	0	0
NUTM2A-AS1	3.031	2.556	0.475	58.852	50.055	1.176	0.548	2537965759	0	0
IMMP2L	5.055	4.575	0.48	79.085	72.672	1.088	0.548	2.53789e+09	0	0
LINC01094	2.619	2.125	0.493	50.276	40.811	1.232	0.548	2537283250	0	0
MBOAT7	1.125	0.656	0.469	23.268	14.085	1.652	0.548	2.537e+09	0	0
CREG1	1.693	1.241	0.452	35.772	26.022	1.375	0.548	2536977489	0	0
LPP	6.106	5.783	0.323	93.171	89.739	1.038	0.547	2.53641e+09	0	0
NIPBL	5.352	4.967	0.385	89.025	83.71	1.063	0.547	2.53585e+09	0	0
MT-RNR1	2.672	2.194	0.478	51.5	42.678	1.207	0.547	2535276493	0	0
NAGK	1.499	1.064	0.435	32.684	22.847	1.431	0.547	2534594403	0	0
NCEH1	1.286	0.836	0.45	26.897	17.394	1.546	0.547	2534431966	0	0
ANXA2	0.544	0.115	0.428	11.91	2.497	4.769	0.547	2534216952	0	0
XPR1	2.972	2.484	0.488	57.781	48.122	1.201	0.547	2.53412e+09	0	0
CREBRF	2.293	1.821	0.472	46.771	36.731	1.273	0.547	2534102337	0	0
PILRA	2.131	1.661	0.47	43.46	33.473	1.298	0.547	2534032372	0	0
CEBPA	0.943	0.521	0.422	20.721	11.152	1.858	0.547	2.53339e+09	0	0
CCND3	3.3	2.805	0.496	60.275	51.37	1.173	0.547	2.53326e+09	0	0
GGA1	1.331	0.905	0.426	29.202	19.496	1.498	0.547	2.53272e+09	0	0
GOLIM4	1.417	0.972	0.445	29.726	20.118	1.478	0.547	2532546808	0	0
UBE2B	1.901	1.452	0.45	39.525	30.216	1.308	0.546	2531859926	0	0
TRAF6	0.991	0.575	0.415	22.05	12.599	1.75	0.546	2.53151e+09	0	0
MT-ND4	1.943	1.484	0.459	39.584	30.12	1.314	0.546	2531021094	0	0
ARHGAP18	2.437	1.953	0.484	47.606	37.122	1.282	0.546	2530561715	0	0
PPM1H	0.978	0.537	0.44	20.551	11.337	1.813	0.546	2530432345	0	0
RIPK2	1.233	0.778	0.456	25.232	16.189	1.559	0.546	2.5304e+09	0	0
DYM	3.879	3.402	0.477	71.792	63.117	1.137	0.546	2530300040	0	0
EPS8	4.058	3.567	0.49	71.068	62.818	1.131	0.546	2530270030	0	0
ARHGAP15	6.469	6.13	0.339	95.154	91.473	1.04	0.546	2530077983	0	0
ZMYND8	2.748	2.278	0.469	54.57	45.251	1.206	0.546	2.52983e+09	0	0
RPS19	2.444	1.974	0.47	48.824	39.018	1.251	0.546	2.52948e+09	0	0
FRRS1	0.821	0.384	0.437	17.304	8.124	2.13	0.546	2529454102	0	0
GNA13	3.012	2.522	0.49	57.44	47.076	1.22	0.546	2529184695	0	0
NIBAN1	2.329	1.833	0.497	42.924	33.519	1.281	0.546	2528636952	0	0
GSAP	2.995	2.541	0.454	57.305	49.043	1.168	0.546	2.52822e+09	0	0
SNX29	5.147	4.781	0.366	85.919	81.031	1.06	0.546	2527833380	0	0
AHSA1	0.84	0.429	0.411	18.557	9.407	1.973	0.545	2.52724e+09	0	0
MINK1	1.645	1.215	0.43	35.014	25.537	1.371	0.545	2.52688e+09	0	0
SKAP2	5.318	4.903	0.414	86.607	80.788	1.072	0.545	2526803095	0	0
ZNF438	2.159	1.696	0.463	42.166	33.245	1.268	0.545	2.5267e+09	0	0
VPS50	2.437	1.98	0.458	48.524	39.415	1.231	0.545	2.52634e+09	0	0
CLECL1	0.792	0.361	0.431	16.71	7.697	2.171	0.545	2.52619e+09	0	0
IDH1	1.311	0.882	0.429	27.744	18.812	1.475	0.545	2.52549e+09	0	0
ACIN1	2.428	1.981	0.447	50.224	40.721	1.233	0.545	2525256488	0	0
GTF2IRD1	1.159	0.732	0.426	24.491	15.443	1.586	0.545	2524921570	0	0
ATP10D	2.422	1.969	0.453	49.282	39.718	1.241	0.545	2.52486e+09	0	0
REV3L	3.048	2.576	0.472	58.193	49.03	1.187	0.545	2524815220	0	0
MALAT1	11.443	11.318	0.126	100	100	1	0.545	2524736812	0	0
IER5	0.752	0.319	0.433	15.663	6.709	2.335	0.545	2.52459e+09	0	0
PTBP3	3.355	2.883	0.472	64.951	55.59	1.168	0.545	2.52443e+09	0	0
SLC11A2	2.808	2.343	0.465	56.27	46.52	1.21	0.545	2.52432e+09	0	0
TLK1	2.895	2.423	0.472	57.352	47.591	1.205	0.545	2.52388e+09	0	0
ENSG00000235609	0.827	0.4	0.427	17.433	8.526	2.045	0.545	2523824515	0	0
FBXL14	0.728	0.315	0.413	15.739	6.83	2.305	0.545	2.52305e+09	0	0
RAMP1	0.763	0.335	0.427	15.939	7.006	2.275	0.545	2.52304e+09	0	0
FKBP5	5.975	5.382	0.593	87.854	78.884	1.114	0.545	2523007417	0	0
RAB27A	1.284	0.847	0.437	26.332	17.49	1.506	0.545	2.52287e+09	0	0
CCNG2	1.038	0.602	0.436	21.462	12.68	1.693	0.545	2.52268e+09	0	0
RANGAP1	1.093	0.679	0.415	23.562	14.736	1.599	0.544	2522385981	0	0
TTC3	3.883	3.412	0.471	72.25	63.48	1.138	0.544	2.52232e+09	0	0
ITGB1	2.076	1.642	0.434	43.054	33.812	1.273	0.544	2522284128	0	0
TNPO1	2.757	2.308	0.448	54.505	45.654	1.194	0.544	2522269243	0	0
XIST	4.069	3.53	0.538	61.687	54.063	1.141	0.544	2.52174e+09	0	0
NCOA2	4.344	3.894	0.45	76.626	69.088	1.109	0.544	2.52164e+09	0	0
TXNIP	2.241	1.792	0.449	44.401	34.743	1.278	0.544	2521561896	0	0
TENT5A	0.994	0.556	0.438	19.945	11.019	1.81	0.544	2.52146e+09	0	0
CCDC88A	4.465	4.057	0.408	78.626	72.451	1.085	0.544	2521242724	0	0
PBX3	2.598	2.112	0.486	48.118	38.699	1.243	0.544	2.52124e+09	0	0
GRN	1.241	0.84	0.401	27.326	18.13	1.507	0.544	2.52111e+09	0	0
NFKB1	2.368	1.914	0.454	45.665	37.461	1.219	0.544	2521079050	0	0
SERPINE1	0.943	0.44	0.503	16.475	7.634	2.158	0.544	2520892925	0	0
ZBTB16	2.901	2.409	0.492	51.976	42.871	1.212	0.544	2.52076e+09	0	0
HSPA4L	0.77	0.258	0.512	14.01	5.484	2.555	0.544	2520746209	0	0
MFHAS1	0.97	0.549	0.421	20.221	11.32	1.786	0.544	2.52065e+09	0	0
SHMT1	1.359	0.953	0.406	29.42	20.251	1.453	0.544	2.5205e+09	0	0
NR3C1	3.646	3.193	0.454	67.004	59.004	1.136	0.544	2.52043e+09	0	0
TREM2	0.956	0.564	0.392	21.315	12.345	1.727	0.544	2520334069	0	0
PDCD4	1.973	1.541	0.433	40.807	31.328	1.303	0.544	2519960324	0	0
ZBTB46	1.491	1.074	0.417	31.502	22.346	1.41	0.544	2.51988e+09	0	0
PDLIM5	1.539	1.11	0.429	31.437	22.438	1.401	0.544	2.51956e+09	0	0
AHCYL2	2.443	1.983	0.46	46.759	37.751	1.239	0.544	2519431522	0	0
ARHGAP5	2.388	1.941	0.447	46.759	38.04	1.229	0.544	2519349098	0	0
LEPR	1.277	0.841	0.436	25.615	16.791	1.526	0.544	2.51926e+09	0	0
PLXNA1	0.804	0.419	0.385	18.127	9.251	1.96	0.544	2519233227	0	0
VTI1A	4.637	4.202	0.434	79.938	72.999	1.095	0.544	2519212628	0	0
ABCC3	0.613	0.198	0.416	12.922	4.199	3.077	0.544	2.51884e+09	0	0
ABCA1	2.277	1.82	0.457	44.254	34.56	1.28	0.544	2.51884e+09	0	0
ENSG00000286533	0.793	0.357	0.436	16.039	7.378	2.174	0.544	2518549500	0	0
ARHGAP6	4.052	3.571	0.48	70.962	62.565	1.134	0.544	2518512830	0	0
STK10	2.577	2.135	0.442	51.87	42.667	1.216	0.544	2.51834e+09	0	0
AAK1	4.492	4.081	0.411	79.608	72.979	1.091	0.544	2518330945	0	0
USP6NL	3.996	3.53	0.466	71.627	63.519	1.128	0.544	2.5183e+09	0	0
GKAP1	1.199	0.784	0.414	25.162	16.32	1.542	0.543	2.51793e+09	0	0
HIVEP1	1.068	0.645	0.422	21.821	13.049	1.672	0.543	2.51768e+09	0	0
TSHZ1	0.937	0.503	0.434	19.057	10.52	1.811	0.543	2.51738e+09	0	0
TRIM14	1.574	1.164	0.41	33.514	24.465	1.37	0.543	2.5171e+09	0	0
PIK3IP1	1.159	0.76	0.399	25.126	16.275	1.544	0.543	2.51688e+09	0	0
DYRK1A	4.277	3.859	0.418	76.579	69.591	1.1	0.543	2516563663	0	0
FAM135A	4.191	3.73	0.462	74.968	66.804	1.122	0.543	2.51638e+09	0	0
PTPN12	2.835	2.38	0.455	55.935	46.511	1.203	0.543	2.51625e+09	0	0
TXNRD1	1.246	0.847	0.399	26.844	17.976	1.493	0.543	2515808018	0	0
ARL8B	2.173	1.744	0.429	44.836	35.582	1.26	0.543	2515780574	0	0
PRKX	1.635	1.229	0.407	34.808	25.847	1.347	0.543	2515654377	0	0
ADCY7	2.994	2.565	0.429	59.122	50.807	1.164	0.543	2515151744	0	0
BRI3	1.556	1.155	0.401	33.778	24.526	1.377	0.543	2.51488e+09	0	0
HSPA1A	2.283	1.77	0.513	38.801	32.306	1.201	0.543	2.51477e+09	0	0
ZNF106	2.723	2.292	0.431	53.947	45.552	1.184	0.543	2.51467e+09	0	0
USP3	3.147	2.698	0.449	61.281	52.299	1.172	0.543	2.51458e+09	0	0
MYOF	2.873	2.422	0.451	56.664	47.367	1.196	0.543	2.51452e+09	0	0
STX3	1.075	0.684	0.391	23.456	14.793	1.586	0.543	2.51451e+09	0	0
ENGASE	1.038	0.648	0.39	22.686	14.107	1.608	0.543	2.51394e+09	0	0
CWF19L2	2.435	2.002	0.432	48.288	39.838	1.212	0.543	2513931835	0	0
DGKH	0.904	0.485	0.419	18.457	9.943	1.856	0.543	2513889697	0	0
NEK10	1.474	1.021	0.454	28.079	20.119	1.396	0.543	2.51342e+09	0	0
MAN1A1	3.402	2.946	0.456	61.84	52.667	1.174	0.542	2.51332e+09	0	0
BMT2	1.879	1.454	0.425	37.813	29.424	1.285	0.542	2513304254	0	0
ILRUN	1.615	1.213	0.402	34.555	25.393	1.361	0.542	2.51306e+09	0	0
ZNF706	1.656	1.252	0.404	34.996	26.247	1.333	0.542	2512793827	0	0
DDX5	5.582	5.266	0.316	90.195	86.371	1.044	0.542	2512724418	0	0
MCTP1	1.634	1.207	0.428	31.99	23.302	1.373	0.542	2.51269e+09	0	0
FGGY	1.806	1.381	0.424	36.043	27.532	1.309	0.542	2.51216e+09	0	0
GRK3	4.041	3.605	0.436	73.086	65.389	1.118	0.542	2.51202e+09	0	0
ELOVL5	1.878	1.458	0.42	37.578	29.62	1.269	0.542	2511593510	0	0
LARP4	2.138	1.724	0.415	44.26	35.518	1.246	0.542	2511519671	0	0
LINC01909	1.009	0.61	0.399	21.327	12.895	1.654	0.542	2.5112e+09	0	0
C17orf67	0.993	0.591	0.402	20.909	12.59	1.661	0.542	2511099815	0	0
ANXA5	1.44	1.048	0.392	30.89	22.148	1.395	0.542	2.51094e+09	0	0
MIR3142HG	0.643	0.258	0.385	13.916	5.517	2.522	0.542	2.51025e+09	0	0
POU2F2	3.094	2.64	0.454	59.464	50.374	1.18	0.542	2.50979e+09	0	0
PLEK	1.82	1.418	0.402	37.396	28.637	1.306	0.542	2509651701	0	0
WDR26	2.527	2.101	0.426	51.888	42.547	1.22	0.542	2.50947e+09	0	0
LINC02245	2.248	1.823	0.425	44.201	35.71	1.238	0.542	2509433400	0	0
SMS	1.575	1.177	0.398	33.108	24.382	1.358	0.542	2.50928e+09	0	0
SGK1	2.699	2.273	0.426	51.706	43.318	1.194	0.542	2508948832	0	0
HIKESHI	1.011	0.62	0.391	21.515	13.24	1.625	0.541	2508685177	0	0
RTN4	4.964	4.608	0.356	84.761	79.591	1.065	0.541	2.50853e+09	0	0
NSMAF	2.266	1.847	0.419	45.271	36.87	1.228	0.541	2508424275	0	0
ATF7IP	3.765	3.325	0.439	69.351	61.224	1.133	0.541	2508364496	0	0
NUDC	0.886	0.506	0.38	19.339	11.046	1.751	0.541	2508233757	0	0
ZDHHC2	1.579	1.183	0.396	33.337	24.516	1.36	0.541	2.50821e+09	0	0
UBQLN1	1.815	1.418	0.397	38.272	29.57	1.294	0.541	2.50817e+09	0	0
SPART	1.405	1.021	0.384	30.314	21.47	1.412	0.541	2.5081e+09	0	0
MGST3	1.274	0.889	0.385	27.332	18.736	1.459	0.541	2.50794e+09	0	0
TSNARE1	0.968	0.599	0.369	21.462	12.968	1.655	0.541	2507787585	0	0
SLC36A1	0.955	0.584	0.371	21.045	12.598	1.67	0.541	2507579236	0	0
CBWD2	1.285	0.907	0.378	28.003	19.476	1.438	0.541	2507353295	0	0
MAP2K5	2.912	2.48	0.431	56.74	48.121	1.179	0.541	2.5071e+09	0	0
LINC01004	1.714	1.319	0.395	36.243	27.435	1.321	0.541	2506899150	0	0
SORBS3	0.745	0.382	0.363	16.692	8.39	1.989	0.541	2.50633e+09	0	0
STAT6	1.961	1.566	0.395	41.66	32.798	1.27	0.541	2505785264	0	0
KHDRBS1	2.029	1.631	0.398	41.836	33.651	1.243	0.541	2505715999	0	0
TEX2	0.989	0.61	0.378	21.303	13.076	1.629	0.541	2505443935	0	0
FAR1	2.843	2.409	0.434	57.005	47.733	1.194	0.541	2505442092	0	0
GALK2	1.832	1.432	0.4	37.837	29.172	1.297	0.541	2505416436	0	0
ZCCHC2	1.754	1.356	0.397	36.331	27.663	1.313	0.541	2.50529e+09	0	0
LINC00484	1.161	0.758	0.403	23.497	15.333	1.532	0.541	2504992258	0	0
MT-RNR2	4.914	4.54	0.374	80.238	75.577	1.062	0.541	2504978985	0	0
CTSS	2.314	1.906	0.408	47.347	38.688	1.224	0.541	2504937072	0	0
GNS	1.213	0.846	0.366	26.697	18.165	1.47	0.541	2504628541	0	0
NFE2L2	2.833	2.403	0.43	56.276	47.095	1.195	0.541	2504144912	0	0
MANBA	4.226	3.787	0.439	76.068	68.029	1.118	0.54	2.50386e+09	0	0
DPEP2	0.815	0.438	0.376	17.539	9.476	1.851	0.54	2503719596	0	0
PLEKHF2	0.96	0.602	0.359	21.415	13.087	1.636	0.54	2503624229	0	0
PITPNB	2.066	1.664	0.401	42.589	33.893	1.257	0.54	2.5034e+09	0	0
STK38L	2.241	1.838	0.403	44.73	36.814	1.215	0.54	2.50281e+09	0	0
LGALS9	1.178	0.82	0.358	26.309	17.789	1.479	0.54	2.50271e+09	0	0
CNOT6L	2.304	1.896	0.407	46.559	38.057	1.223	0.54	2.50239e+09	0	0
AP2A2	2.491	2.077	0.414	50.729	41.454	1.224	0.54	2502350636	0	0
CXCR4	0.679	0.305	0.374	14.334	6.217	2.305	0.54	2502257870	0	0
SLC38A6	0.982	0.591	0.391	20.156	12.149	1.659	0.54	2501871963	0	0
PPFIA1	2.385	1.977	0.408	48.982	40.013	1.224	0.54	2.50163e+09	0	0
TGFA	0.849	0.478	0.371	18.192	10.134	1.795	0.54	2501442190	0	0
ENSG00000285621	0.66	0.296	0.365	14.322	6.281	2.28	0.54	2501290670	0	0
PCM1	4.482	4.097	0.385	79.714	73.321	1.087	0.54	2501026724	0	0
CD58	1.934	1.542	0.392	39.954	31.371	1.274	0.54	2501011498	0	0
PPME1	1.299	0.911	0.388	26.891	19.031	1.413	0.54	2500907067	0	0
TPD52L2	0.958	0.607	0.351	21.48	13.273	1.618	0.54	2500718814	0	0
KTN1	3.238	2.834	0.404	62.44	54.906	1.137	0.54	2500685999	0	0
SLC25A13	3.075	2.654	0.42	59.552	51.154	1.164	0.54	2.50047e+09	0	0
BNIP3L	2.315	1.914	0.401	46.253	37.811	1.223	0.54	2500275318	0	0
RABEP1	3.283	2.864	0.419	63.393	55.141	1.15	0.54	2500153731	0	0
ENSG00000288025	0.814	0.455	0.36	17.845	9.86	1.81	0.54	2.49992e+09	0	0
PIK3CA	2.261	1.86	0.401	45.154	36.996	1.221	0.54	2499823115	0	0
SLC17A9	0.715	0.373	0.342	16.263	8.198	1.984	0.54	2.49974e+09	0	0
RAF1	2.466	2.062	0.404	50.859	42.008	1.211	0.54	2499677111	0	0
PLCL1	2.466	2.036	0.431	44.959	37.777	1.19	0.539	2499302311	0	0
HSPE1-MOB4	0.468	0.073	0.395	9.422	1.562	6.031	0.539	2.49911e+09	0	0
AEBP2	2.373	1.972	0.402	47.859	39.451	1.213	0.539	2.49904e+09	0	0
BST2	0.949	0.601	0.349	21.192	13.095	1.618	0.539	2.49881e+09	0	0
CDCP1	0.803	0.442	0.361	17.351	9.411	1.844	0.539	2498630243	0	0
PECAM1	1.789	1.408	0.381	37.401	29.124	1.284	0.539	2498495222	0	0
STRBP	2.772	2.351	0.422	53	44.548	1.19	0.539	2.49845e+09	0	0
CALCOCO2	1.289	0.931	0.358	28.244	19.97	1.414	0.539	2498450192	0	0
ACBD6	2.63	2.218	0.412	51.659	43.294	1.193	0.539	2.49839e+09	0	0
PTK2B	2.099	1.706	0.393	42.966	34.358	1.251	0.539	2498153561	0	0
LCP2	2.756	2.342	0.413	53.588	45.198	1.186	0.539	2.49793e+09	0	0
PAG1	5.014	4.639	0.375	83.32	77.665	1.073	0.539	2.49756e+09	0	0
ECPAS	2.633	2.227	0.406	52.97	44.331	1.195	0.539	2.49701e+09	0	0
N4BP1	1.834	1.454	0.38	38.372	29.917	1.283	0.539	2.4969e+09	0	0
MT-ATP6	1.836	1.45	0.386	37.272	29.205	1.276	0.539	2.49681e+09	0	0
CTIF	1.466	1.1	0.366	31.326	23.202	1.35	0.539	2496746371	0	0
ZFYVE16	2.781	2.372	0.409	55.658	46.946	1.186	0.539	2.49594e+09	0	0
PCSK5	1.381	1.003	0.378	28.185	20.327	1.387	0.539	2.49524e+09	0	0
NPC2	0.925	0.588	0.337	20.915	12.969	1.613	0.539	2495130781	0	0
CAPG	0.715	0.378	0.337	16.175	8.35	1.937	0.539	2495091586	0	0
ENSG00000249456	1.519	1.158	0.361	32.684	24.458	1.336	0.539	2494895601	0	0
FKBP15	2.369	1.975	0.393	48.694	40.042	1.216	0.539	2494887750	0	0
ACER2	0.561	0.204	0.357	12.057	4.355	2.768	0.538	2494628959	0	0
TTYH3	1.146	0.8	0.346	25.085	16.991	1.476	0.538	2494308457	0	0
WDR11	2.005	1.628	0.377	42.042	33.626	1.25	0.538	2.49427e+09	0	0
KDM3A	1.657	1.284	0.373	34.402	26.235	1.311	0.538	2494121084	0	0
C22orf34	1.674	1.279	0.395	32.596	24.337	1.339	0.538	2.49376e+09	0	0
NAA50	1.359	0.999	0.361	29.014	21.146	1.372	0.538	2493708655	0	0
ACTN1	0.625	0.284	0.341	13.887	6.18	2.247	0.538	2.49341e+09	0	0
MAP4	2.562	2.165	0.397	51.147	42.811	1.195	0.538	2493371384	0	0
CCDC30	1.019	0.651	0.367	21.092	13.401	1.574	0.538	2493314777	0	0
MT-CO3	2.371	1.984	0.387	46.812	39.125	1.196	0.538	2493312805	0	0
IRF2BP2	1.171	0.828	0.343	25.826	17.769	1.453	0.538	2.4932e+09	0	0
NCOA7	2.413	2.02	0.393	48.218	39.98	1.206	0.538	2493181532	0	0
ELP4	2.144	1.748	0.396	41.66	33.732	1.235	0.538	2492795032	0	0
MXD4	1.554	1.197	0.357	33.337	25.174	1.324	0.538	2.4919e+09	0	0
DANT2	1.035	0.655	0.38	20.898	13.521	1.546	0.538	2.49176e+09	0	0
APP	2.556	2.133	0.423	48.424	41.925	1.155	0.538	2491669603	0	0
ENSG00000232310	1.226	0.868	0.358	25.703	17.849	1.44	0.538	2491655811	0	0
CDC42EP3	0.634	0.294	0.339	13.992	6.399	2.187	0.538	2491274834	0	0
PCLO	1.59	1.212	0.378	31.908	24.473	1.304	0.538	2.49104e+09	0	0
NCK1	2.156	1.779	0.377	44.118	36.003	1.225	0.538	2490620657	0	0
LINC02432	0.736	0.374	0.363	15.198	7.666	1.983	0.538	2.49057e+09	0	0
CREB3L2	1.941	1.572	0.369	40.295	32.298	1.248	0.537	2.48982e+09	0	0
SWAP70	3.094	2.687	0.407	60.205	51.622	1.166	0.537	2.48916e+09	0	0
RGCC	0.576	0.192	0.384	11.446	4.06	2.819	0.537	2489099817	0	0
DRAM2	2.176	1.803	0.373	45.306	36.999	1.225	0.537	2.48904e+09	0	0
AXL	2.207	1.837	0.37	44.395	36.907	1.203	0.537	2.4886e+09	0	0
ARID1B	5.389	5.093	0.296	88.054	84.259	1.045	0.537	2.48843e+09	0	0
DCAF5	2.275	1.902	0.373	46.547	38.548	1.208	0.537	2488255367	0	0
GRAMD4	1.093	0.757	0.336	23.927	16.236	1.474	0.537	2.48824e+09	0	0
FBXL20	2.496	2.105	0.391	49.941	41.579	1.201	0.537	2488098486	0	0
ENSG00000237422	0.586	0.245	0.341	12.734	5.329	2.39	0.537	2.48809e+09	0	0
MT-CO2	2.24	1.863	0.377	45.265	37.174	1.218	0.537	2487950441	0	0
CDS2	1.407	1.06	0.347	30.149	22.325	1.35	0.537	2.4879e+09	0	0
CD163	2.161	1.773	0.389	38.872	29.401	1.322	0.537	2487893403	0	0
KLF6	1.762	1.409	0.353	36.666	28.638	1.28	0.537	2.48775e+09	0	0
ENSG00000226149	0.854	0.5	0.354	17.61	10.135	1.737	0.537	2487519934	0	0
RNF19A	1.721	1.365	0.356	36.219	28.265	1.281	0.537	2.4873e+09	0	0
GK	1.579	1.222	0.357	32.073	24.056	1.333	0.537	2487065360	0	0
MAPKAP1	3.426	3.033	0.394	65.498	57.827	1.133	0.537	2.48703e+09	0	0
FCGBP	2.062	1.663	0.399	37.719	30.09	1.254	0.537	2486967110	0	0
AKT3	4.969	4.598	0.371	83.343	77.545	1.075	0.537	2.48687e+09	0	0
SETD5	3.539	3.163	0.376	67.257	60.298	1.115	0.537	2.48678e+09	0	0
TM6SF1	2.973	2.573	0.4	58.664	50.218	1.168	0.537	2.48651e+09	0	0
MECP2	1.888	1.531	0.357	39.437	31.662	1.246	0.537	2.48647e+09	0	0
MPP1	0.847	0.526	0.321	18.98	11.415	1.663	0.537	2486432418	0	0
MSI2	3.134	2.739	0.395	59.869	52.113	1.149	0.537	2.48632e+09	0	0
PRKCB	3.687	3.305	0.382	66.198	59.941	1.104	0.537	2486238280	0	0
PARP12	1.125	0.792	0.333	24.579	17.009	1.445	0.537	2.48622e+09	0	0
GATM	1.261	0.874	0.386	25.103	18.477	1.359	0.537	2.4862e+09	0	0
MT-CYB	1.527	1.177	0.35	31.932	24.193	1.32	0.537	2486149877	0	0
FBXW7	3.502	3.097	0.404	64.622	56.974	1.134	0.537	2486093945	0	0
NUDT9	0.854	0.516	0.338	18.492	11.101	1.666	0.537	2486066784	0	0
HSPA9	1.492	1.141	0.351	31.396	24.131	1.301	0.537	2.48606e+09	0	0
VAC14	1.12	0.792	0.329	24.797	17.146	1.446	0.537	2.48606e+09	0	0
AFTPH	2.652	2.266	0.385	53.382	45.06	1.185	0.537	2.48605e+09	0	0
CAMKMT	2.73	2.322	0.408	50.135	42.208	1.188	0.537	2486028512	0	0
CYRIB	6.53	6.31	0.22	95.989	93.998	1.021	0.537	2485807563	0	0
ENSG00000259953	0.475	0.153	0.322	10.716	3.402	3.15	0.536	2485534349	0	0
USF3	1.051	0.716	0.335	22.674	15.169	1.495	0.536	2485219995	0	0
GUCY1A1	1.17	0.82	0.35	24.032	16.503	1.456	0.536	2484551785	0	0
SIGLEC8	1.226	0.89	0.336	26.456	19.036	1.39	0.536	2.48451e+09	0	0
PLEKHM2	1.609	1.267	0.342	34.637	26.75	1.295	0.536	2484300420	0	0
FGR	0.62	0.296	0.324	13.769	6.5	2.118	0.536	2.484e+09	0	0
ANKRD6	1.153	0.803	0.351	23.65	16.305	1.45	0.536	2.48399e+09	0	0
SOD2	2.308	1.938	0.371	46.453	38.692	1.201	0.536	2483989581	0	0
TMEM255A	0.455	0.124	0.331	9.911	2.692	3.682	0.536	2.4836e+09	0	0
ROCK1	4.204	3.815	0.389	76.903	69.673	1.104	0.536	2.48349e+09	0	0
ZHX2	1.634	1.276	0.358	33.055	25.399	1.301	0.536	2.48327e+09	0	0
INPP5A	0.824	0.507	0.317	18.251	10.774	1.694	0.536	2.48325e+09	0	0
CRYZ	0.517	0.204	0.313	11.734	4.514	2.6	0.536	2.48255e+09	0	0
AMZ2	1.094	0.759	0.336	23.197	15.829	1.466	0.536	2482439761	0	0
EPG5	1.824	1.476	0.348	38.748	30.652	1.264	0.536	2482435369	0	0
MTHFR	1.224	0.9	0.324	26.92	19.354	1.391	0.536	2482277353	0	0
MARK3	3.643	3.28	0.363	69.21	62.416	1.109	0.536	2.48197e+09	0	0
PPP1R21	2.319	1.95	0.369	47.124	39.067	1.206	0.536	2481944599	0	0
PRKACB	2.35	1.991	0.359	46.2	39.478	1.17	0.536	2.48188e+09	0	0
ZNF124	2.365	2	0.364	46.318	39.811	1.163	0.536	2.48158e+09	0	0
LINC00963	0.688	0.378	0.31	15.651	8.416	1.86	0.536	2.48156e+09	0	0
CTNNB1	2.958	2.57	0.388	58.134	49.78	1.168	0.536	2.48152e+09	0	0
ITSN2	4.185	3.805	0.38	76.632	69.712	1.099	0.536	2.48131e+09	0	0
ATP1B3	1.816	1.493	0.323	37.701	29.337	1.285	0.536	2.48128e+09	0	0
ATPSCKMT	0.77	0.453	0.316	17.122	9.916	1.727	0.535	2480864656	0	0
CUX1	4.377	4.001	0.376	78.373	71.76	1.092	0.535	2480503567	0	0
BMPR1A	2.547	2.18	0.367	50.141	42.675	1.175	0.535	2.48032e+09	0	0
ZNF800	1.698	1.358	0.339	36.019	28.382	1.269	0.535	2480285668	0	0
GRAMD1B	2.837	2.475	0.362	54.399	47.511	1.145	0.535	2480098352	0	0
STK40	1.053	0.735	0.318	23.162	15.85	1.461	0.535	2480034663	0	0
GTF3C3	1.054	0.736	0.318	23.186	15.894	1.459	0.535	2.47994e+09	0	0
CLIP2	1.914	1.561	0.353	38.99	31.922	1.221	0.535	2.47992e+09	0	0
TMOD2	1.722	1.38	0.342	36.008	28.528	1.262	0.535	2479858483	0	0
TTC28-AS1	1.211	0.883	0.328	25.768	18.378	1.402	0.535	2479438698	0	0
TSPAN14	3.162	2.77	0.392	61.599	53.24	1.157	0.535	2478951916	0	0
ESR1	1.229	0.886	0.344	24.75	17.504	1.414	0.535	2.4788e+09	0	0
TMEM65	2.969	2.597	0.372	56.57	49.41	1.145	0.535	2478588940	0	0
IVNS1ABP	1.797	1.46	0.337	38.072	30.102	1.265	0.535	2.4784e+09	0	0
AGAP3	1.051	0.739	0.313	23.227	15.889	1.462	0.535	2478287551	0	0
TIMP2	2.539	2.173	0.367	51.906	43.727	1.187	0.535	2478259917	0	0
RPS28	1.302	0.978	0.324	27.944	20.467	1.365	0.535	2.47812e+09	0	0
PEPD	0.989	0.68	0.309	21.992	14.687	1.497	0.535	2.47791e+09	0	0
COPA	2.426	2.07	0.356	49.365	41.784	1.181	0.535	2.47787e+09	0	0
CNNM2	1.429	1.088	0.341	29.067	21.805	1.333	0.535	2477820788	0	0
CCNI	2.054	1.704	0.35	43.107	34.988	1.232	0.535	2.47778e+09	0	0
WDR91	1.152	0.84	0.312	25.421	18.005	1.412	0.535	2.47772e+09	0	0
KDM5A	2.663	2.308	0.355	53.5	46.274	1.156	0.535	2477721629	0	0
ADGRD1	0.547	0.218	0.329	11.505	4.523	2.544	0.535	2.47756e+09	0	0
SLC25A24	0.865	0.55	0.315	18.839	11.722	1.607	0.535	2477352156	0	0
UBC	1.922	1.576	0.346	38.454	31.177	1.233	0.535	2477090614	0	0
ZXDC	1.96	1.618	0.342	41.46	33.539	1.236	0.535	2476985594	0	0
SOD1	0.759	0.454	0.305	16.845	9.71	1.735	0.535	2.47698e+09	0	0
LASP1	1.276	0.96	0.315	28.097	20.593	1.364	0.535	2476797322	0	0
TRAF3IP2-AS1	2.419	2.054	0.365	46.665	39.36	1.186	0.535	2.47678e+09	0	0
ITPK1	1.723	1.391	0.332	36.578	29.021	1.26	0.535	2.47668e+09	0	0
GPX1	0.873	0.571	0.302	19.621	12.461	1.575	0.535	2476447658	0	0
ABHD12	2.535	2.181	0.354	50.418	43.28	1.165	0.535	2.47636e+09	0	0
HOOK3	2.447	2.086	0.361	49.953	41.889	1.193	0.535	2476337601	0	0
ARHGAP31	2.815	2.443	0.372	54.276	46.75	1.161	0.535	2476284196	0	0
SMCO4	1.065	0.749	0.316	23.021	15.915	1.446	0.534	2476254916	0	0
GLB1	1.97	1.628	0.343	41.489	33.54	1.237	0.534	2476045717	0	0
SNX27	2.179	1.829	0.35	45.054	37.261	1.209	0.534	2.47595e+09	0	0
RESF1	2.274	1.923	0.351	46.489	38.844	1.197	0.534	2475852021	0	0
PEAK1	3.951	3.553	0.398	70.633	62.908	1.123	0.534	2475836933	0	0
CCT5	0.894	0.589	0.304	19.939	12.849	1.552	0.534	2.47578e+09	0	0
DOC2A	0.704	0.394	0.309	15.533	8.591	1.808	0.534	2.47577e+09	0	0
PARP4	2.655	2.285	0.371	53.647	45.468	1.18	0.534	2475751342	0	0
PAPSS1	1.124	0.805	0.319	24.068	16.919	1.423	0.534	2475722576	0	0
SRPK2	3.348	2.971	0.376	62.581	55.309	1.131	0.534	2475432320	0	0
MIR29B2CHG	3.036	2.67	0.366	59.669	52.07	1.146	0.534	2475402810	0	0
NUP210	0.851	0.544	0.307	18.762	11.732	1.599	0.534	2475386930	0	0
DPH6-DT	1.076	0.743	0.333	22.039	15.118	1.458	0.534	2475072119	0	0
ERN1	0.799	0.484	0.315	17.286	10.407	1.661	0.534	2.47473e+09	0	0
TANGO2	1.551	1.23	0.321	33.467	26.039	1.285	0.534	2.47471e+09	0	0
NCK2	4.609	4.217	0.392	77.726	71.137	1.093	0.534	2.47466e+09	0	0
MAFG	0.749	0.455	0.294	17.057	10.038	1.699	0.534	2474651304	0	0
WIPF1	3.835	3.449	0.386	71.227	63.698	1.118	0.534	2.4746e+09	0	0
CSGALNACT2	1.085	0.772	0.313	23.474	16.368	1.434	0.534	2.4745e+09	0	0
ZCCHC7	3.479	3.101	0.378	62.887	55.929	1.124	0.534	2.47429e+09	0	0
RHEB	1.428	1.107	0.321	30.308	23.054	1.315	0.534	2.47428e+09	0	0
PPARGC1B	1.316	0.994	0.322	27.873	20.89	1.334	0.534	2474224713	0	0
C2CD3	1.103	0.793	0.31	24.015	16.862	1.424	0.534	2474188010	0	0
PPP1R12B	2.273	1.92	0.354	45.506	37.886	1.201	0.534	2.47413e+09	0	0
ATG4C	2.679	2.318	0.361	53.217	45.541	1.169	0.534	2.4741e+09	0	0
MIR155HG	0.397	0.082	0.315	8.593	1.789	4.804	0.534	2474098629	0	0
EIF2AK2	1.916	1.578	0.339	39.313	31.844	1.235	0.534	2.47376e+09	0	0
CASP7	0.566	0.272	0.294	12.863	6.006	2.142	0.534	2473493543	0	0
PKNOX1	1.157	0.847	0.31	25.174	18.14	1.388	0.534	2.47338e+09	0	0
POLB	1.291	0.961	0.33	26.862	20.176	1.331	0.534	2473375353	0	0
SCPEP1	1.124	0.818	0.306	24.662	17.557	1.405	0.534	2473292265	0	0
MYO9A	2.116	1.772	0.344	42.66	35.215	1.211	0.534	2.47321e+09	0	0
PCCA	3.665	3.294	0.372	68.363	61.221	1.117	0.534	2473138886	0	0
ZBTB40	1.04	0.738	0.301	23.009	15.849	1.452	0.534	2473018284	0	0
ZMIZ1	2.008	1.671	0.337	41.907	34.199	1.225	0.534	2472983946	0	0
COL9A2	0.748	0.45	0.297	16.71	9.782	1.708	0.534	2472873143	0	0
CD180	0.461	0.172	0.289	10.628	3.829	2.776	0.534	2472685612	0	0
UNC13B	0.884	0.568	0.315	18.733	11.893	1.575	0.534	2.47249e+09	0	0
XAF1	1.83	1.495	0.335	37.26	30.113	1.237	0.534	2472424663	0	0
CLK1	2.723	2.379	0.344	54.617	47.507	1.15	0.534	2472391133	0	0
MITD1	1.113	0.813	0.3	24.727	17.506	1.412	0.534	2472329607	0	0
FNDC3A	3.771	3.384	0.387	69.645	61.995	1.123	0.534	2.47176e+09	0	0
SLC18B1	1.52	1.198	0.322	31.749	24.811	1.28	0.534	2471707221	0	0
LAMP2	1.972	1.639	0.333	41.789	33.959	1.231	0.533	2.47152e+09	0	0
PDGFB	1.775	1.445	0.331	36.231	28.801	1.258	0.533	2.47139e+09	0	0
CAST	2.797	2.448	0.349	55.129	47.973	1.149	0.533	2.47116e+09	0	0
CPA6	0.959	0.608	0.352	18.245	11.585	1.575	0.533	2.47115e+09	0	0
CYP20A1	1.539	1.224	0.316	32.967	25.54	1.291	0.533	2.47096e+09	0	0
PIAS2	2.334	1.983	0.35	47.477	39.66	1.197	0.533	2.47088e+09	0	0
SLC2A13	3.175	2.804	0.371	59.916	52.5	1.141	0.533	2470780710	0	0
TOM1	0.904	0.614	0.291	20.327	13.381	1.519	0.533	2470779852	0	0
P2RY8	0.626	0.312	0.314	13.263	6.6	2.01	0.533	2.47074e+09	0	0
P4HA2	0.381	0.079	0.302	8.393	1.735	4.837	0.533	2470646299	0	0
HS3ST4	4.947	4.6	0.347	78.332	73.353	1.068	0.533	2.47055e+09	0	0
MSRA	2.553	2.202	0.351	49.194	42.124	1.168	0.533	2470288515	0	0
TBC1D2	0.507	0.208	0.299	11.24	4.59	2.449	0.533	2470234795	0	0
AHSA2P	1.948	1.626	0.322	41.242	33.975	1.214	0.533	2470076184	0	0
HPS3	2.293	1.948	0.345	46.889	39.152	1.198	0.533	2470060192	0	0
EPS15L1	1.548	1.237	0.311	33.608	26.287	1.278	0.533	2.46972e+09	0	0
IFI44L	1.828	1.469	0.359	33.514	26.684	1.256	0.533	2.46966e+09	0	0
MICAL1	1.201	0.904	0.296	26.573	19.442	1.367	0.533	2469410307	0	0
CLCN6	1.21	0.914	0.296	26.844	19.714	1.362	0.533	2.4694e+09	0	0
RASA1	4.64	4.288	0.351	81.337	75.294	1.08	0.533	2468964216	0	0
BCL2L1	1.9	1.574	0.326	39.072	31.888	1.225	0.533	2.46858e+09	0	0
PLOD1	0.57	0.288	0.281	13.075	6.417	2.038	0.533	2.46847e+09	0	0
TRHDE	0.725	0.367	0.357	14.022	7.693	1.823	0.533	2468317724	0	0
AUH	2.354	2.011	0.343	47.089	39.66	1.187	0.533	2468296624	0	0
LINC02698	0.396	0.061	0.336	7.781	1.241	6.271	0.533	2468231526	0	0
MRPL18	0.567	0.274	0.293	12.557	5.973	2.102	0.533	2.46806e+09	0	0
FBXO38	1.58	1.269	0.311	33.849	26.585	1.273	0.533	2467980341	0	0
ANKAR	1.637	1.315	0.322	33.549	26.752	1.254	0.533	2467957346	0	0
NADK	0.742	0.458	0.284	16.792	10.098	1.663	0.533	2.46792e+09	0	0
HPS1	1.004	0.718	0.286	22.627	15.721	1.439	0.533	2.46787e+09	0	0
LGALS3	0.364	0.066	0.298	7.981	1.448	5.513	0.533	2467812072	0	0
ERBIN	4.105	3.739	0.366	74.885	67.998	1.101	0.533	2.46762e+09	0	0
CD63	1.167	0.869	0.298	25.438	18.496	1.375	0.533	2467529537	0	0
TIGD4	0.482	0.192	0.291	10.699	4.13	2.59	0.533	2467485620	0	0
PTPRG-AS1	0.482	0.164	0.318	9.969	3.475	2.869	0.533	2467316447	0	0
CPPED1	1.325	1.017	0.308	27.897	21.025	1.327	0.533	2467116262	0	0
PDE4DIPP4	0.833	0.539	0.294	18.127	11.458	1.582	0.533	2467081011	0	0
DIP2C	1.992	1.662	0.33	40.595	33.458	1.213	0.532	2.46701e+09	0	0
DDX60L	2.14	1.809	0.331	43.036	36.037	1.194	0.532	2466911898	0	0
AGO3	2.928	2.574	0.353	57.658	50.172	1.149	0.532	2.46685e+09	0	0
CBFA2T2	2.265	1.923	0.341	45.895	38.175	1.202	0.532	2466785814	0	0
TTBK2	2.746	2.39	0.357	54.658	46.854	1.167	0.532	2.46675e+09	0	0
TMEM131	3.375	3.03	0.345	65.057	58.183	1.118	0.532	2.46666e+09	0	0
SND1	3.936	3.588	0.348	71.744	65.412	1.097	0.532	2466592844	0	0
HBP1	1.631	1.32	0.311	34.89	27.569	1.266	0.532	2.46648e+09	0	0
ZRSR2	1.292	0.997	0.295	28.25	21.256	1.329	0.532	2466374826	0	0
ARMCX5-GPRASP2	1.081	0.784	0.297	23.262	16.471	1.412	0.532	2.46634e+09	0	0
BTRC	2.541	2.198	0.344	50.965	43.513	1.171	0.532	2.46619e+09	0	0
FBXL17	3.894	3.547	0.346	69.062	62.989	1.096	0.532	2466118147	0	0
GAS2L3	0.599	0.302	0.297	12.816	6.298	2.035	0.532	2465976568	0	0
TBC1D5	6.023	5.739	0.283	92.46	88.811	1.041	0.532	2.46592e+09	1.4013e-45	2.38221e-44
TSEN15	1.049	0.729	0.32	21.686	15.377	1.41	0.532	2.46581e+09	0	0
LHFPL2	5.41	5.017	0.393	85.831	79.665	1.077	0.532	2465250841	2.8026e-45	4.76441e-44
PFKP	0.644	0.35	0.294	13.969	7.51	1.86	0.532	2465184966	0	0
HGF	0.828	0.522	0.306	17.363	10.925	1.589	0.532	2.46501e+09	0	0
TMOD3	1.88	1.563	0.316	39.607	32.194	1.23	0.532	2464847120	0	0
G3BP1	1.498	1.192	0.306	31.567	24.977	1.264	0.532	2464840053	0	0
PTPRM	2.402	2.061	0.341	44.165	38.729	1.14	0.532	2464800717	0	0
MYO5A	3.311	2.937	0.374	62.987	54.805	1.149	0.532	2.46468e+09	0	0
CASP1	0.943	0.646	0.296	20.539	14.141	1.452	0.532	2464636325	0	0
NAB1	1.144	0.852	0.292	24.868	18.152	1.37	0.532	2.46461e+09	0	0
SLC10A7	1.859	1.535	0.324	37.584	30.504	1.232	0.532	2.46452e+09	0	0
NFATC1	0.995	0.707	0.288	21.809	15.203	1.434	0.532	2464443543	0	0
ENSG00000228436	1.13	0.835	0.295	24.209	17.561	1.379	0.532	2464276050	0	0
VIM	0.408	0.126	0.283	9.117	2.717	3.356	0.532	2464097113	0	0
SESN1	2.649	2.304	0.345	51.523	43.962	1.172	0.532	2464026729	0	0
SLC47A1	0.443	0.155	0.288	9.787	3.414	2.866	0.532	2.46392e+09	0	0
TNFAIP8	1.643	1.32	0.322	32.431	25.669	1.263	0.532	2.46347e+09	0	0
PXDC1	0.774	0.498	0.276	17.463	10.93	1.598	0.532	2.4634e+09	0	0
STPG2	1.744	1.426	0.318	35.014	28.337	1.236	0.532	2.46331e+09	0	0
RRAGD	0.447	0.171	0.276	10.146	3.774	2.688	0.532	2.46319e+09	0	0
THUMPD3-AS1	1.64	1.339	0.301	35.096	27.996	1.254	0.532	2.46315e+09	0	0
GALC	0.946	0.661	0.285	20.745	14.224	1.458	0.532	2462890709	0	0
BMPR2	3.036	2.688	0.348	58.793	51.567	1.14	0.532	2462831630	0	0
HEG1	0.873	0.587	0.286	18.898	12.354	1.53	0.532	2.4626e+09	0	0
GALM	1.034	0.747	0.287	22.268	15.711	1.417	0.531	2462162092	0	0
GNB4	3.686	3.335	0.35	68.498	61.652	1.111	0.531	2461988572	1.4013e-45	2.38221e-44
CEP350	3.928	3.572	0.357	72.962	65.996	1.106	0.531	2.46164e+09	1.54143e-44	2.5924e-43
TPCN1	1.988	1.671	0.316	40.936	33.731	1.214	0.531	2461491417	0	0
WARS1	1.188	0.889	0.3	24.879	18.576	1.339	0.531	2461427966	0	0
TRAPPC8	2.674	2.337	0.336	54.088	46.661	1.159	0.531	2461419263	0	0
HLA-B	1.6	1.304	0.296	34.272	27.237	1.258	0.531	2461408936	0	0
HEXB	1.197	0.914	0.283	26.197	19.482	1.345	0.531	2461319925	0	0
ST3GAL5	1.602	1.304	0.299	33.884	27.053	1.253	0.531	2461215052	0	0
CLCN7	1.044	0.77	0.274	23.368	16.672	1.402	0.531	2.46087e+09	0	0
UHRF1BP1	2.002	1.689	0.313	42.06	34.773	1.21	0.531	2.46085e+09	0	0
CCDC144CP	0.857	0.564	0.294	18.345	12.134	1.512	0.531	2460666435	0	0
ANKMY2	0.74	0.462	0.278	16.292	9.965	1.635	0.531	2460345520	0	0
HNMT	1.66	1.356	0.303	34.443	27.589	1.248	0.531	2460237780	0	0
P2RX4	1.67	1.371	0.299	35.237	28.477	1.237	0.531	2.46018e+09	0	0
COP1	4.667	4.335	0.332	82.279	76.427	1.077	0.531	2460130276	1.39149e-42	2.2474e-41
TMEM181	1.621	1.323	0.297	34.461	27.537	1.251	0.531	2460081880	0	0
TWSG1	0.764	0.484	0.28	16.651	10.315	1.614	0.531	2.46004e+09	0	0
HLA-A	1.3	1.016	0.284	28.261	21.608	1.308	0.531	2.45988e+09	0	0
OPA1	2.239	1.921	0.317	45.536	38.788	1.174	0.531	2.45984e+09	0	0
WAC	4.228	3.893	0.335	76.85	70.717	1.087	0.531	2459786141	7.13261e-43	1.15901e-41
UTP23	0.712	0.43	0.282	15.522	9.274	1.674	0.531	2459718064	0	0
ZC3H13	2.105	1.791	0.314	43.624	36.433	1.197	0.531	2459234075	0	0
KYNU	2.418	2.084	0.334	47.436	40.166	1.181	0.531	2459212291	0	0
CLTC	3.267	2.927	0.339	63.457	56.523	1.123	0.531	2.45915e+09	5.60519e-45	9.52883e-44
SWT1	0.915	0.633	0.282	19.615	13.259	1.479	0.531	2459098270	0	0
PRNP	1.491	1.197	0.294	31.614	25.095	1.26	0.531	2459071043	0	0
TBCK	3.211	2.86	0.351	61.487	54.123	1.136	0.531	2.4589e+09	1.4013e-45	2.38221e-44
RAB21	1.4	1.116	0.284	30.361	23.546	1.289	0.531	2458879278	0	0
CXCL16	0.91	0.641	0.27	20.386	13.966	1.46	0.531	2458870459	0	0
ADCY9	0.886	0.595	0.291	18.551	12.307	1.507	0.531	2.45885e+09	0	0
PPP2CB	1.266	0.983	0.283	27.291	20.702	1.318	0.531	2.45879e+09	0	0
LY96	1.692	1.391	0.301	34.725	28.107	1.235	0.531	2458700614	0	0
STRN	1.886	1.581	0.306	39.601	32.405	1.222	0.531	2458527574	0	0
SPECC1	3.243	2.931	0.312	59.705	54.632	1.093	0.531	2458511576	4.2039e-45	7.14662e-44
LINC00278	1.762	1.381	0.381	28.597	24.083	1.187	0.531	2.4583e+09	0	0
ENPP1	0.796	0.491	0.305	16.086	9.996	1.609	0.531	2.45809e+09	0	0
PI4KA	2.495	2.169	0.325	51.241	43.836	1.169	0.531	2.45804e+09	0	0
PHTF1	0.863	0.591	0.272	18.927	12.561	1.507	0.531	2457845228	0	0
ATXN7L1	2.548	2.217	0.331	50.653	43.386	1.167	0.53	2457726689	0	0
UHMK1	1.152	0.879	0.273	25.421	18.907	1.344	0.53	2457710588	0	0
RYBP	1.643	1.344	0.299	33.861	27.201	1.245	0.53	2.45762e+09	0	0
FOXN2	1.804	1.504	0.3	37.354	30.614	1.22	0.53	2.45757e+09	0	0
UBE2J1	1.019	0.74	0.279	21.933	15.612	1.405	0.53	2457543078	0	0
EXOC4	5.154	4.844	0.31	85.478	80.631	1.06	0.53	2.45753e+09	6.74697e-41	1.056e-39
DUSP16	1.888	1.58	0.307	37.937	31.361	1.21	0.53	2457041899	0	0
TNS1	0.453	0.165	0.288	9.564	3.509	2.725	0.53	2.45689e+09	0	0
ENSG00000232053	0.98	0.68	0.3	19.527	13.343	1.463	0.53	2456793481	0	0
EIF5	1.466	1.184	0.282	31.767	25.036	1.269	0.53	2456685924	0	0
TRIM26	0.797	0.527	0.27	17.692	11.523	1.535	0.53	2456645206	0	0
JARID2	3.047	2.699	0.348	58.475	50.879	1.149	0.53	2456573642	4.2039e-45	7.14662e-44
NOTCH1	1.07	0.803	0.268	23.838	17.341	1.375	0.53	2456564077	0	0
CLOCK	2.115	1.802	0.312	42.936	35.969	1.194	0.53	2.45652e+09	0	0
CNTLN	2.486	2.158	0.328	49.03	41.769	1.174	0.53	2456509772	0	0
RRAGB	1.21	0.934	0.276	26.415	19.89	1.328	0.53	2.4563e+09	0	0
GCNA	0.56	0.29	0.269	12.416	6.331	1.961	0.53	2.4562e+09	0	0
ENSG00000250608	1.425	1.139	0.286	30.144	23.82	1.265	0.53	2.45615e+09	0	0
SORT1	3.334	2.984	0.35	63.981	56.55	1.131	0.53	2.45596e+09	4.73639e-43	7.73657e-42
WDR7	3.263	2.928	0.336	62.375	55.615	1.122	0.53	2455955322	2.67648e-43	4.40008e-42
DHRS3	1.629	1.339	0.29	34.372	27.704	1.241	0.53	2.45589e+09	0	0
CTSL	0.909	0.644	0.265	19.839	13.495	1.47	0.53	2455648614	0	0
ENSG00000250155	2.455	2.133	0.322	48.553	41.167	1.179	0.53	2.45543e+09	0	0
ENSG00000286074	0.82	0.555	0.265	18.092	11.861	1.525	0.53	2.4554e+09	0	0
BBX	3.334	2.988	0.346	62.299	55.321	1.126	0.53	2455399230	4.83448e-43	7.89211e-42
ENSG00000285851	1.26	0.973	0.287	26.132	19.847	1.317	0.53	2455391193	0	0
AKR1B1	0.899	0.637	0.262	20.086	13.818	1.454	0.53	2455204090	0	0
TRPM2	3.625	3.302	0.323	67.757	61.491	1.102	0.53	2.45516e+09	1.55348e-41	2.45677e-40
PPP4R1L	0.99	0.723	0.267	21.821	15.521	1.406	0.53	2455142060	0	0
PDE4DIP	0.853	0.59	0.263	18.998	12.802	1.484	0.53	2.45477e+09	0	0
ANKH	2.24	1.927	0.313	44.83	37.769	1.187	0.53	2454578105	0	0
CD44	0.496	0.208	0.288	10.252	4.296	2.387	0.53	2454557422	0	0
CCDC40	0.823	0.551	0.272	17.898	11.836	1.512	0.53	2.45447e+09	0	0
PPT1	1.21	0.94	0.27	26.497	20.094	1.319	0.53	2.45436e+09	0	0
IL10RA	2.235	1.926	0.309	46.271	39.097	1.183	0.53	2454195071	0	0
FOXO3	3.534	3.169	0.365	64.657	56.964	1.135	0.53	2.45385e+09	1.04383e-41	1.65678e-40
CBL	3.01	2.67	0.34	59.028	51.602	1.144	0.53	2453762191	3.82554e-43	6.27501e-42
DNMT3A	2.601	2.286	0.315	52.159	45.288	1.152	0.53	2.45359e+09	1.4013e-45	2.38221e-44
SYTL3	1.843	1.548	0.295	36.702	29.941	1.226	0.53	2453498689	0	0
DNAJC7	1.576	1.296	0.28	33.896	27.435	1.236	0.53	2.45346e+09	0	0
SLC17A5	1.114	0.844	0.27	24.156	17.947	1.346	0.53	2.45338e+09	0	0
INO80D	1.839	1.549	0.29	38.937	32.072	1.214	0.53	2.45319e+09	0	0
SNX1	2.263	1.961	0.302	46.906	40.088	1.17	0.53	2.45312e+09	0	0
TCP1	0.757	0.501	0.256	16.969	10.869	1.561	0.529	2.45295e+09	0	0
MAST2	1.484	1.203	0.281	31.285	24.7	1.267	0.529	2.45286e+09	0	0
CPEB2	1.509	1.228	0.281	31.884	25.399	1.255	0.529	2452856352	0	0
PCBP1	0.853	0.599	0.253	19.198	12.986	1.478	0.529	2452762545	0	0
EXOC5	1.54	1.26	0.28	32.908	26.238	1.254	0.529	2452735901	0	0
PLIN2	0.523	0.262	0.26	11.399	5.434	2.098	0.529	2452714237	0	0
FUT8	2.239	1.929	0.309	44.077	37.624	1.172	0.529	2452658068	0	0
DPYSL2	3.054	2.737	0.317	59.058	52.662	1.121	0.529	2452632658	3.70223e-42	5.91124e-41
ENSG00000287299	0.617	0.356	0.261	13.522	7.546	1.792	0.529	2.45226e+09	0	0
RAP2B	0.607	0.346	0.261	13.516	7.617	1.774	0.529	2452169853	0	0
MBD4	1.373	1.104	0.269	29.902	23.451	1.275	0.529	2.45215e+09	0	0
LINC00862	0.695	0.43	0.265	15.028	9.048	1.661	0.529	2452146941	0	0
SLC35F5	1.914	1.623	0.291	40.589	33.654	1.206	0.529	2451901290	0	0
IFNGR2	3.4	3.072	0.328	65.139	58.402	1.115	0.529	2.45189e+09	2.8338e-40	4.38028e-39
RTN3	2.459	2.145	0.313	49.712	42.671	1.165	0.529	2.4518e+09	1.4013e-45	2.38221e-44
UBE4B	2.075	1.777	0.298	43.042	36.17	1.19	0.529	2.45164e+09	0	0
TSC22D1	1.494	1.21	0.284	30.638	24.494	1.251	0.529	2.45147e+09	0	0
CD164	1.495	1.225	0.27	32.684	26.056	1.254	0.529	2.45143e+09	0	0
UBA6	2.039	1.746	0.293	42.377	35.621	1.19	0.529	2451284263	0	0
PRDX1	0.758	0.51	0.248	17.139	11.025	1.555	0.529	2.45127e+09	0	0
FCHO1	1.059	0.799	0.26	23.362	17.162	1.361	0.529	2451261737	0	0
KIAA0232	2.516	2.205	0.31	50.812	43.957	1.156	0.529	2.45123e+09	1.26117e-44	2.12997e-43
SCAMP1	1.465	1.188	0.277	31.132	24.7	1.26	0.529	2.45119e+09	0	0
ZNF638	4.748	4.446	0.302	83.567	78.294	1.067	0.529	2.45118e+09	1.4908e-37	2.18711e-36
KCNE1	0.407	0.114	0.293	8.111	2.309	3.512	0.529	2451038115	0	0
TRAF2	0.493	0.245	0.248	11.299	5.443	2.076	0.529	2.45058e+09	0	0
SLC9A7	0.711	0.448	0.263	15.392	9.505	1.619	0.529	2450503558	0	0
PGBD5	0.701	0.434	0.267	15.039	9.204	1.634	0.529	2.45034e+09	0	0
USP22	1.718	1.44	0.279	36.96	30.298	1.22	0.529	2.45033e+09	0	0
FIG4	1.785	1.5	0.285	37.325	30.801	1.212	0.529	2.45024e+09	0	0
YPEL2	1.829	1.542	0.287	37.896	31.38	1.208	0.529	2.45015e+09	0	0
HRH1	0.664	0.391	0.273	13.604	7.728	1.76	0.529	2.45003e+09	0	0
SEPTIN10	0.876	0.62	0.256	19.309	13.318	1.45	0.529	2449919620	0	0
S100A11	0.686	0.434	0.252	15.292	9.384	1.63	0.529	2449908841	0	0
STXBP3	1.975	1.687	0.288	41.36	34.747	1.19	0.529	2449896369	0	0
MYO10	0.959	0.694	0.265	20.374	14.432	1.412	0.529	2449642659	0	0
TCTN1	0.758	0.509	0.25	16.863	10.861	1.553	0.529	2449618952	0	0
TTLL4	1.126	0.865	0.26	24.356	18.182	1.34	0.529	2449537790	0	0
ZYG11B	1.476	1.208	0.268	31.814	25.466	1.249	0.529	2449208298	0	0
TRIM33	2.549	2.237	0.312	52.059	44.867	1.16	0.529	2449181314	6.72623e-43	1.09343e-41
CERK	1.259	0.999	0.26	27.573	21.317	1.294	0.529	2448891294	0	0
MUC20-OT1	1.681	1.408	0.273	35.643	29.485	1.209	0.529	2448839277	0	0
FGFR1OP2	1.828	1.548	0.281	38.96	32.265	1.208	0.529	2.44876e+09	0	0
ZDHHC7	1.209	0.955	0.254	26.973	20.654	1.306	0.529	2448694281	0	0
TENT4B	1.649	1.352	0.297	32.984	27.508	1.199	0.529	2448651216	0	0
KCNMA1-AS1	0.828	0.559	0.269	17.292	11.441	1.511	0.529	2448631036	0	0
FBXO28	1.457	1.187	0.269	31.108	24.761	1.256	0.529	2.44863e+09	0	0
LOXL3	1.503	1.233	0.271	31.796	25.718	1.236	0.529	2.44862e+09	0	0
MPHOSPH8	2.289	1.989	0.3	47.365	40.234	1.177	0.529	2448525735	8.40779e-45	1.42932e-43
SNX10	1.207	0.936	0.271	25.197	19.259	1.308	0.529	2.44851e+09	0	0
TNFAIP8L3	0.361	0.104	0.258	7.899	2.184	3.617	0.528	2.44843e+09	0	0
RAB2A	3.426	3.098	0.327	66.033	59.215	1.115	0.528	2.44839e+09	3.78591e-38	5.62277e-37
ZFYVE26	0.897	0.649	0.248	20.151	14.184	1.421	0.528	2.44819e+09	0	0
NEK11	1.43	1.152	0.277	29.126	23.112	1.26	0.528	2447950089	0	0
ENSG00000251136	1.671	1.391	0.28	34.272	28.223	1.214	0.528	2.44774e+09	0	0
KDM4C	3.845	3.509	0.335	71.668	64.984	1.103	0.528	2447629263	8.19453e-37	1.1828e-35
ARHGEF11	2.2	1.905	0.295	44.736	38.054	1.176	0.528	2.44762e+09	1.4013e-45	2.38221e-44
FXYD5	0.582	0.34	0.242	13.322	7.57	1.76	0.528	2.44738e+09	0	0
DYRK4	0.395	0.149	0.246	9.017	3.35	2.691	0.528	2447235144	0	0
LRRFIP1	3.394	3.056	0.338	64.781	57.64	1.124	0.528	2.44716e+09	8.95927e-38	1.32162e-36
UTRN	3.976	3.613	0.363	71.362	64.037	1.114	0.528	2.44702e+09	1.30381e-36	1.87263e-35
AP3S1	1.061	0.802	0.259	22.774	16.87	1.35	0.528	2446946593	0	0
WNK1	4.031	3.702	0.329	74.491	68.009	1.095	0.528	2.44691e+09	4.47618e-36	6.35574e-35
ABI2	2.461	2.158	0.303	49.841	42.754	1.166	0.528	2.4467e+09	2.45087e-42	3.9312e-41
RPS6KC1	2.874	2.558	0.316	56.117	49.265	1.139	0.528	2.44658e+09	1.17217e-39	1.79121e-38
VPS13B	4.826	4.528	0.299	83.596	78.52	1.065	0.528	2.44657e+09	3.91121e-35	5.45147e-34
SLC15A3	0.745	0.507	0.238	17.069	11.214	1.522	0.528	2446571276	0	0
RNU6-6P	1.661	1.39	0.27	35.419	29.085	1.218	0.528	2446526304	0	0
KIF13A	1.61	1.334	0.276	33.037	26.859	1.23	0.528	2.44651e+09	0	0
ALOX15B	0.597	0.334	0.263	12.604	6.941	1.816	0.528	2.4465e+09	0	0
PSME4	3	2.699	0.301	58.599	52.463	1.117	0.528	2.44649e+09	1.1807e-38	1.77166e-37
ENSG00000255240	0.668	0.377	0.29	13.051	7.475	1.746	0.528	2446458673	0	0
ZRANB1	1.41	1.15	0.261	30.602	24.195	1.265	0.528	2.44645e+09	0	0
MAPK14	2.271	1.983	0.288	46.459	40.076	1.159	0.528	2446398256	1.45735e-43	2.41023e-42
TRA2A	3.068	2.748	0.32	60.975	53.896	1.131	0.528	2.44634e+09	3.56857e-38	5.30451e-37
ZFHX3	5.936	5.674	0.262	92.918	89.298	1.041	0.528	2446327577	9.92841e-35	1.37504e-33
TMED5	1.053	0.806	0.247	23.35	17.292	1.35	0.528	2.44623e+09	0	0
CEBPG	0.668	0.433	0.235	15.357	9.541	1.61	0.528	2446187520	0	0
FERMT3	0.969	0.725	0.244	21.75	15.755	1.381	0.528	2.44618e+09	0	0
TNFRSF14	0.63	0.379	0.251	13.94	8.285	1.682	0.528	2.44617e+09	0	0
RAB7A	3.114	2.79	0.324	61.14	53.962	1.133	0.528	2.44612e+09	4.91803e-38	7.28867e-37
ARHGAP35	2.822	2.508	0.314	55.946	49.009	1.142	0.528	2446052803	1.96234e-39	2.98822e-38
IFNAR1	1.574	1.31	0.264	33.931	27.644	1.227	0.528	2.44593e+09	0	0
MKNK2	0.53	0.289	0.242	12.057	6.419	1.878	0.528	2.44564e+09	0	0
CYP39A1	0.296	0.028	0.269	6.164	0.59	10.445	0.528	2.44564e+09	0	0
ATP6AP2	0.935	0.691	0.244	20.798	14.862	1.399	0.528	2445594111	0	0
EDEM3	1.841	1.564	0.277	38.913	32.3	1.205	0.528	2.44549e+09	0	0
TTC33	0.876	0.627	0.249	19.145	13.335	1.436	0.528	2445295784	0	0
AKIRIN2	0.915	0.672	0.243	20.468	14.596	1.402	0.528	2.44528e+09	0	0
FGFR1	0.53	0.287	0.243	11.828	6.177	1.915	0.528	2.44528e+09	0	0
LGALS1	0.34	0.099	0.241	7.723	2.142	3.605	0.528	2445142359	0	0
CHROMR	1.024	0.777	0.247	22.68	16.794	1.35	0.528	2445096991	0	0
EXOC2	2.284	1.99	0.293	46.777	40.056	1.168	0.528	2.44503e+09	1.09161e-42	1.76634e-41
ENSG00000251314	1.314	1.026	0.288	25.25	19.623	1.287	0.528	2445031040	0	0
UBE2Z	0.992	0.75	0.242	22.25	16.34	1.362	0.528	2.4449e+09	0	0
ATP6V1H	2.059	1.776	0.283	42.519	36.11	1.177	0.528	2444835611	5.60519e-45	9.52883e-44
SESN3	2.376	2.054	0.322	43.201	39.775	1.086	0.528	2444813871	8.18358e-43	1.32913e-41
TULP4	1.482	1.221	0.261	31.62	25.515	1.239	0.528	2.44473e+09	0	0
WARS2-AS1	1.022	0.763	0.259	21.48	15.701	1.368	0.528	2.44457e+09	0	0
PPM1D	1.259	1.005	0.254	27.103	21.063	1.287	0.528	2444479036	0	0
ASCC1	1.491	1.228	0.263	31.332	25.273	1.24	0.528	2443922366	0	0
CBFB	2.271	1.982	0.29	46.612	39.889	1.169	0.528	2443885326	4.73779e-42	7.55776e-41
RGL3	0.982	0.742	0.239	21.944	16.001	1.371	0.527	2443731440	0	0
NCK1-DT	1.592	1.327	0.265	33.537	27.253	1.231	0.527	2443449278	0	0
DOCK3	2.069	1.789	0.281	41.101	35.524	1.157	0.527	2.44338e+09	1.68156e-44	2.83062e-43
PARP8	3.754	3.443	0.312	68.41	62.52	1.094	0.527	2.44322e+09	7.92107e-35	1.09921e-33
STAU2	2.243	1.958	0.285	45.042	38.809	1.161	0.527	2443162630	3.237e-42	5.17317e-41
SLX4IP	1.999	1.719	0.28	40.148	34.046	1.179	0.527	2442956311	2.8026e-45	4.76441e-44
ALAS1	0.488	0.251	0.237	10.993	5.471	2.009	0.527	2.44291e+09	0	0
SPATA7	0.811	0.56	0.251	17.421	11.86	1.469	0.527	2.44277e+09	0	0
SLAMF8	0.351	0.12	0.232	8.211	2.743	2.994	0.527	2.44275e+09	0	0
CEPT1	1.97	1.694	0.276	41.589	34.928	1.191	0.527	2442626207	2.24208e-44	3.76949e-43
CDK5RAP2	1.797	1.53	0.267	37.919	31.574	1.201	0.527	2.44221e+09	0	0
PDCD6IP	2.558	2.259	0.298	52.253	45.264	1.154	0.527	2442175436	1.61885e-38	2.42182e-37
PLEKHA1	1.504	1.245	0.259	31.896	25.744	1.239	0.527	2.44214e+09	0	0
ZNF267	1.231	0.984	0.247	26.903	20.954	1.284	0.527	2442039798	0	0
ENSG00000254288	0.695	0.44	0.255	14.739	9.3	1.585	0.527	2.442e+09	0	0
ZNF83	1.554	1.295	0.258	33.108	27.047	1.224	0.527	2.44197e+09	0	0
DTNBP1	2.346	2.054	0.292	46.618	40.109	1.162	0.527	2.44193e+09	1.03021e-40	1.60737e-39
BAG2	0.431	0.194	0.237	9.717	4.263	2.279	0.527	2441895981	0	0
DBI	0.556	0.324	0.232	12.575	7.036	1.787	0.527	2441795365	0	0
SLC31A1	0.824	0.588	0.236	18.298	12.626	1.449	0.527	2.4417e+09	0	0
VPS26C	1.05	0.81	0.24	23.215	17.434	1.332	0.527	2.44168e+09	0	0
SDCCAG8	5.479	5.208	0.271	89.19	85.074	1.048	0.527	2.44151e+09	2.17981e-32	2.8514e-31
KLF7	1.77	1.5	0.27	35.884	29.976	1.197	0.527	2.44149e+09	0	0
DENND2D	0.445	0.21	0.236	10.122	4.705	2.152	0.527	2441461109	0	0
ARHGAP10	0.478	0.212	0.266	9.769	4.402	2.22	0.527	2441234264	0	0
ANKIB1	2.687	2.382	0.305	53.335	46.376	1.15	0.527	2.44117e+09	1.60395e-37	2.35113e-36
AZIN1	1.341	1.092	0.249	28.755	22.782	1.262	0.527	2.44113e+09	0	0
SULT1C2	0.293	0.048	0.245	6.44	1.059	6.081	0.527	2.44112e+09	0	0
VPS53	2.456	2.167	0.289	50.147	43.539	1.152	0.527	2441048107	1.46236e-38	2.18865e-37
SHOC2	2.209	1.93	0.279	45.171	38.846	1.163	0.527	2.441e+09	7.99973e-41	1.25039e-39
CPNE8	0.93	0.679	0.251	19.298	13.693	1.409	0.527	2440907773	0	0
CDK18	0.779	0.55	0.229	17.616	11.952	1.474	0.527	2.4407e+09	0	0
STEAP1B	1.645	1.368	0.277	31.961	26.508	1.206	0.527	2.44062e+09	0	0
CDR2	1.137	0.887	0.25	24.109	18.407	1.31	0.527	2440543003	0	0
AGO1	1.026	0.79	0.236	22.821	17.072	1.337	0.527	2.44038e+09	0	0
FAM193B	1.343	1.098	0.245	29.473	23.382	1.261	0.527	2440170597	0	0
SUCO	1.658	1.4	0.258	34.966	28.847	1.212	0.527	2440140091	0	0
PIP4P2	1.013	0.772	0.241	22.074	16.413	1.345	0.527	2440095604	0	0
PKM	1.477	1.227	0.25	31.937	25.763	1.24	0.527	2440075342	0	0
EEPD1	1.385	1.115	0.27	27.361	21.863	1.251	0.527	2.44003e+09	0	0
TOGARAM1	1.377	1.123	0.255	28.938	23.2	1.247	0.527	2.43992e+09	0	0
CCNH	4.484	4.177	0.307	78.426	72.807	1.077	0.527	2.43982e+09	4.6822e-32	6.08146e-31
SLC25A27	0.651	0.42	0.231	14.61	9.139	1.599	0.527	2439819537	0	0
SFXN5	1.286	1.039	0.247	27.597	21.813	1.265	0.527	2.43976e+09	0	0
DOCK2	5.998	5.773	0.225	93.383	90.382	1.033	0.527	2439622417	2.13473e-31	2.72899e-30
RNF169	1.779	1.515	0.264	37.272	30.994	1.203	0.527	2439622257	1.4013e-45	2.38221e-44
BAZ2A	1.359	1.112	0.247	29.479	23.781	1.24	0.527	2.43953e+09	0	0
LRIF1	0.538	0.297	0.241	11.781	6.459	1.824	0.527	2.43933e+09	0	0
MGMT	1.766	1.498	0.268	35.243	29.478	1.196	0.527	2439242860	0	0
IWS1	1.986	1.718	0.268	41.601	35.253	1.18	0.527	2.43924e+09	6.51043e-42	1.03618e-40
PNPLA6	0.896	0.669	0.227	20.292	14.584	1.391	0.527	2439232630	0	0
ATP6V1A	1.542	1.286	0.256	32.461	26.407	1.229	0.526	2439212080	0	0
KPNA4	2.035	1.764	0.271	42.583	36.078	1.18	0.526	2.43919e+09	2.51519e-41	3.96509e-40
ENSG00000287216	1.576	1.317	0.258	31.767	25.87	1.228	0.526	2438960948	0	0
WWC3	0.766	0.53	0.236	16.88	11.46	1.473	0.526	2.43878e+09	0	0
GPR65	0.809	0.58	0.23	18.116	12.637	1.434	0.526	2438580504	0	0
SSBP3	1.217	0.97	0.248	25.732	20.104	1.28	0.526	2438567163	0	0
GOLGA3	1.219	0.983	0.236	27.091	21.179	1.279	0.526	2.43853e+09	0	0
MALT1	1.777	1.522	0.255	37.054	30.476	1.216	0.526	2438501856	2.8026e-45	4.76441e-44
TPST2	0.969	0.732	0.236	21.198	15.704	1.35	0.526	2.43834e+09	0	0
GPHN	3.42	3.11	0.31	63.663	57.389	1.109	0.526	2.43824e+09	4.48527e-33	5.95878e-32
MAGI3	1.764	1.496	0.268	35.114	29.427	1.193	0.526	2438234494	0	0
EFR3A	2.232	1.954	0.278	45.459	38.919	1.168	0.526	2438202921	4.83874e-39	7.31408e-38
GPR89B	0.563	0.328	0.235	12.546	7.267	1.726	0.526	2.43803e+09	0	0
ABHD13	0.783	0.558	0.225	17.727	12.244	1.448	0.526	2438014484	0	0
ZBTB38	1.6	1.348	0.253	34.014	27.904	1.219	0.526	2438011107	0	0
FTX	6.434	6.253	0.181	95.912	93.959	1.021	0.526	2.43796e+09	1.39911e-30	1.75137e-29
CHCHD3	2.994	2.689	0.305	58.328	51.634	1.13	0.526	2.43778e+09	4.6008e-34	6.2895e-33
ZFAT	0.989	0.75	0.239	21.192	15.67	1.352	0.526	2437745314	0	0
RPL28	1.519	1.272	0.247	32.043	25.851	1.24	0.526	2.43756e+09	0	0
CLEC2D	2.126	1.853	0.273	43.395	37.075	1.17	0.526	2437522549	1.16641e-39	1.78319e-38
ARPC5	1.312	1.075	0.237	28.797	22.84	1.261	0.526	2437323821	0	0
PPA2	2.461	2.182	0.279	49.294	43.153	1.142	0.526	2.43726e+09	1.61309e-36	2.31017e-35
TLR5	1.701	1.444	0.257	35.343	29.418	1.201	0.526	2.4371e+09	2.8026e-45	4.76441e-44
TSHR	1.319	1.059	0.26	25.862	20.313	1.273	0.526	2437023375	0	0
DCUN1D1	1.318	1.08	0.239	28.626	22.876	1.251	0.526	2436949482	0	0
CREBL2	1.905	1.643	0.262	39.66	33.41	1.187	0.526	2.43683e+09	1.21885e-41	1.93194e-40
ACYP2	2.64	2.357	0.284	50.512	44.619	1.132	0.526	2436627296	1.34457e-35	1.89069e-34
L3MBTL4	3.889	3.605	0.284	68.933	63.86	1.079	0.526	2436614083	2.64872e-31	3.38112e-30
TRERF1	1.582	1.324	0.258	31.614	25.96	1.218	0.526	2436576288	0	0
SERTAD2	1.534	1.278	0.256	30.99	25.536	1.214	0.526	2436541725	0	0
MR1	0.865	0.638	0.227	19.221	13.769	1.396	0.526	2.43648e+09	0	0
ENSG00000274441	2.958	2.661	0.297	55.17	48.785	1.131	0.526	2436409784	4.19958e-34	5.74777e-33
CLEC16A	2.489	2.206	0.283	50.265	43.837	1.147	0.526	2.43635e+09	1.00425e-35	1.41557e-34
CAB39	3.942	3.628	0.315	72.615	66.29	1.095	0.526	2.43633e+09	6.91009e-31	8.71871e-30
CCDC117	0.584	0.363	0.221	13.316	8.027	1.659	0.526	2436312675	0	0
ZFAND5	1.156	0.929	0.227	25.532	19.771	1.291	0.526	2.43619e+09	0	0
ATP6V0B	1.185	0.955	0.23	26.267	20.418	1.287	0.526	2436146684	0	0
ANKRD12	1.975	1.71	0.265	41.072	34.691	1.184	0.526	2.43611e+09	2.92643e-40	4.51945e-39
PNLDC1	0.272	0.043	0.228	6.129	0.962	6.372	0.526	2436073574	0	0
IGF1R	1.636	1.375	0.261	32.449	26.935	1.205	0.526	2.43598e+09	0	0
AGO2	1.264	1.03	0.234	27.597	21.886	1.261	0.526	2435696438	0	0
PLAUR	0.915	0.689	0.226	19.709	14.229	1.385	0.526	2435624293	0	0
CDK13	3.895	3.584	0.312	72.521	66.203	1.095	0.526	2.43557e+09	1.57545e-30	1.96999e-29
PGS1	1.286	1.051	0.235	28.173	22.589	1.247	0.526	2435497210	0	0
RASA3	2.593	2.313	0.28	51.659	45.445	1.137	0.526	2.43528e+09	1.51827e-34	2.09194e-33
HP1BP3	3.423	3.116	0.306	66.369	59.738	1.111	0.526	2.43519e+09	3.86912e-31	4.91022e-30
PPP1R15A	0.504	0.279	0.225	10.887	5.661	1.923	0.526	2.43513e+09	0	0
TGIF1	0.508	0.291	0.217	11.657	6.441	1.81	0.526	2.43511e+09	0	0
GSN	3.396	3.101	0.295	64.739	58.677	1.103	0.526	2435080734	2.95179e-31	3.75973e-30
WWP1	2.202	1.933	0.269	45.106	38.236	1.18	0.526	2435069425	1.73484e-37	2.53874e-36
AVL9	2.782	2.498	0.284	55.199	48.918	1.128	0.526	2.43503e+09	2.51292e-33	3.35765e-32
MCOLN1	0.602	0.388	0.214	13.828	8.542	1.619	0.526	2434982747	0	0
SH3GLB1	1.656	1.408	0.248	35.078	29.137	1.204	0.526	2.4349e+09	6.02558e-44	1.00333e-42
CDC42SE1	1.819	1.568	0.251	39.066	32.923	1.187	0.526	2.43486e+09	1.05145e-40	1.63978e-39
ATP6AP1	0.779	0.561	0.218	17.627	12.232	1.441	0.526	2.43471e+09	0	0
RAB39A	1.263	1.024	0.239	26.767	21.193	1.263	0.526	2434631578	0	0
ITGA6	0.933	0.701	0.232	20.015	14.684	1.363	0.525	2434501072	0	0
AHCTF1	1.652	1.406	0.246	35.09	29.211	1.201	0.525	2434485403	1.37327e-43	2.2715e-42
NR2C2	1.985	1.724	0.261	41.089	34.962	1.175	0.525	2434465135	4.83099e-39	7.30554e-38
RAP1GDS1	3.043	2.752	0.291	58.905	52.784	1.116	0.525	2434429548	4.80136e-32	6.23158e-31
HS6ST1	1.116	0.884	0.232	24.15	18.72	1.29	0.525	2434251717	0	0
ALPK3	0.636	0.392	0.244	13.163	8.057	1.634	0.525	2.43418e+09	0	0
MLLT10	3.819	3.515	0.303	71.35	65.184	1.095	0.525	2434033991	6.82075e-30	8.38462e-29
ENSG00000255580	0.347	0.11	0.237	7.399	2.315	3.196	0.525	2.43402e+09	0	0
TMEM9B-AS1	0.683	0.466	0.218	15.486	10.25	1.511	0.525	2433917123	0	0
PDE7B	0.6	0.351	0.249	12.316	7.293	1.689	0.525	2433880403	0	0
PRMT3	1.463	1.22	0.243	30.561	24.962	1.224	0.525	2.43379e+09	0	0
ENSG00000229180	1.764	1.516	0.248	37.696	31.584	1.193	0.525	2.43362e+09	6.59101e-41	1.03205e-39
HS2ST1	1.381	1.13	0.251	27.691	22.443	1.234	0.525	2433613548	0	0
RAB3GAP1	3.133	2.842	0.291	60.987	54.685	1.115	0.525	2.43352e+09	3.51606e-31	4.47029e-30
DOCK1	0.855	0.613	0.242	17.757	12.676	1.401	0.525	2433477504	0	0
TCF20	1.349	1.115	0.234	29.214	23.497	1.243	0.525	2.43345e+09	0	0
JAK1	3.437	3.135	0.302	65.839	59.358	1.109	0.525	2.43339e+09	2.58452e-30	3.21563e-29
TGFBR2	4.149	3.856	0.293	73.909	68.414	1.08	0.525	2.43337e+09	2.80231e-29	3.39224e-28
C6orf62	2.924	2.625	0.299	58.505	51.594	1.134	0.525	2.43328e+09	1.03142e-31	1.32878e-30
MT-ND2	1.027	0.8	0.227	22.339	16.973	1.316	0.525	2.43324e+09	0	0
TRIM56	1.352	1.119	0.232	29.426	23.73	1.24	0.525	2.43317e+09	0	0
CFDP1	1.596	1.351	0.246	33.108	27.449	1.206	0.525	2.43305e+09	2.38221e-44	3.9937e-43
STX18	1.801	1.55	0.251	37.29	31.556	1.182	0.525	2.43304e+09	1.46293e-40	2.27236e-39
RPL13	2.26	1.998	0.262	45.277	39.236	1.154	0.525	2432985908	8.98369e-36	1.26837e-34
TRPC4AP	2.909	2.62	0.288	58.264	51.742	1.126	0.525	2432972240	1.58012e-31	2.02444e-30
ITGB1BP1	0.718	0.503	0.215	16.157	10.903	1.482	0.525	2432926210	0	0
RASSF4	2.888	2.608	0.28	56.205	50.166	1.12	0.525	2432866380	7.352e-32	9.50664e-31
NFX1	2.175	1.912	0.263	45.018	38.76	1.161	0.525	2432783567	7.04386e-36	9.96104e-35
MDM2	1.974	1.718	0.256	40.648	34.795	1.168	0.525	2.43276e+09	4.38367e-38	6.50502e-37
WDR61	0.765	0.539	0.226	16.692	11.543	1.446	0.525	2432747063	0	0
DICER1	2.677	2.391	0.286	53.67	46.955	1.143	0.525	2.43274e+09	1.1427e-32	1.50493e-31
MROH1	1.186	0.962	0.224	26.297	20.648	1.274	0.525	2.43263e+09	0	0
PHLPP1	1.664	1.416	0.249	33.996	28.381	1.198	0.525	2432622962	4.35804e-43	7.1242e-42
GSR	0.882	0.658	0.224	19.445	14.196	1.37	0.525	2432566653	0	0
STARD9	0.879	0.654	0.225	19.121	13.874	1.378	0.525	2.43239e+09	0	0
SAFB2	1.57	1.334	0.237	34.467	28.308	1.218	0.525	2432376266	5.95552e-43	9.69558e-42
ERC1	4.151	3.842	0.309	75.362	69.254	1.088	0.525	2.43232e+09	1.02522e-28	1.22321e-27
GNG7	3.511	3.218	0.293	66.028	60.205	1.097	0.525	2.43231e+09	1.1398e-29	1.39474e-28
MCUB	0.943	0.708	0.235	19.698	14.52	1.357	0.525	2.4323e+09	0	0
TMCC1	3.505	3.223	0.282	64.398	58.895	1.093	0.525	2432264856	7.68696e-30	9.43282e-29
LINC01145	0.719	0.502	0.217	16.21	11.085	1.462	0.525	2432262986	0	0
ACSL4	2.542	2.275	0.267	49.747	44.182	1.126	0.525	2432246955	2.4871e-33	3.3257e-32
LUCAT1	0.388	0.151	0.237	8.14	3.13	2.601	0.525	2432236893	0	0
NUCB1	0.673	0.452	0.22	15.016	9.934	1.512	0.525	2.43206e+09	0	0
ARFGEF2	2.042	1.783	0.258	42.436	36.259	1.17	0.525	2.43204e+09	9.34859e-37	1.34882e-35
YWHAZ	1.992	1.739	0.253	41.613	35.466	1.173	0.525	2.43199e+09	3.44627e-37	5.00541e-36
SNHG12	0.596	0.373	0.223	13.169	8.129	1.62	0.525	2431950128	0	0
MAPK1IP1L	1.152	0.932	0.22	25.656	20.062	1.279	0.525	2431884493	0	0
PIK3C3	2.15	1.888	0.262	44.677	38.456	1.162	0.525	2.43176e+09	1.98347e-35	2.78236e-34
FER	4.821	4.563	0.259	81.955	77.671	1.055	0.525	2.43172e+09	5.78605e-28	6.74884e-27
RPL18	1.438	1.205	0.234	30.685	25.027	1.226	0.525	2431580243	0	0
RSF1	2.847	2.557	0.29	56.782	50.137	1.133	0.525	2.43127e+09	4.90109e-31	6.21084e-30
HSPA8	1.023	0.799	0.224	21.956	16.675	1.317	0.525	2.43127e+09	0	0
KRBOX4	1.001	0.784	0.217	22.233	16.87	1.318	0.525	2431228369	0	0
ANKMY1	1.659	1.418	0.241	34.755	29.234	1.189	0.525	2431145286	2.98603e-41	4.70098e-40
CNOT2	3.416	3.131	0.285	65.569	59.689	1.099	0.525	2.43113e+09	3.57284e-29	4.30852e-28
SASH1	0.677	0.444	0.234	14.369	9.427	1.524	0.525	2.43077e+09	0	0
COG5	3.994	3.695	0.299	73.033	67.123	1.088	0.525	2.43065e+09	4.12706e-28	4.83157e-27
BID	1.069	0.845	0.224	23.233	17.925	1.296	0.525	2430565255	0	0
ANP32A	2.372	2.109	0.263	48.53	42.449	1.143	0.525	2430418382	5.96877e-33	7.90857e-32
DCAF10	1.782	1.537	0.246	36.76	31.027	1.185	0.525	2.43024e+09	3.97607e-39	6.01792e-38
CARS1	0.898	0.682	0.216	19.904	14.705	1.354	0.525	2430243715	0	0
GLCCI1	1.786	1.534	0.253	35.302	29.895	1.181	0.525	2430180490	5.06938e-40	7.78413e-39
TMEM123	1.116	0.894	0.222	24.221	18.943	1.279	0.525	2.43015e+09	0	0
OSBPL1A	3.036	2.765	0.271	57.511	52.041	1.105	0.525	2.43012e+09	4.92527e-30	6.07166e-29
R3HCC1L	2.333	2.064	0.27	47.253	40.866	1.156	0.525	2430083411	2.2069e-33	2.95896e-32
MLH1	0.934	0.72	0.214	20.862	15.601	1.337	0.525	2429980090	0	0
ZNF731P	1.503	1.274	0.228	33.067	27.248	1.214	0.524	2.42987e+09	2.96655e-42	4.74746e-41
JDP2	1.891	1.648	0.243	38.937	32.919	1.183	0.524	2.4298e+09	1.89773e-37	2.77129e-36
LARP1	1.805	1.565	0.24	38.295	32.418	1.181	0.524	2.42964e+09	1.05949e-37	1.55894e-36
SHISAL2A	0.519	0.295	0.223	11.21	6.286	1.783	0.524	2429588907	0	0
ORC4	1.528	1.294	0.235	32.437	26.777	1.211	0.524	2429574196	1.52742e-42	2.46362e-41
IER5L	0.465	0.258	0.208	10.605	5.638	1.881	0.524	2.42953e+09	0	0
GNA12	1.593	1.358	0.235	33.055	27.472	1.203	0.524	2429452261	9.61711e-42	1.52714e-40
LONRF3	0.338	0.121	0.217	7.47	2.57	2.906	0.524	2.42944e+09	0	0
ENSG00000250777	0.266	0.047	0.219	5.917	1.037	5.707	0.524	2429429786	0	0
GSE1	1.411	1.184	0.228	30.502	24.845	1.228	0.524	2429387758	1.26117e-44	2.12997e-43
ANKRD36	1.973	1.725	0.248	41.342	35.402	1.168	0.524	2.42937e+09	1.2101e-35	1.70367e-34
ZADH2	0.849	0.638	0.211	19.057	13.905	1.37	0.524	2429321594	0	0
ATF2	1.923	1.679	0.244	40.431	34.633	1.167	0.524	2.42905e+09	6.65111e-36	9.41328e-35
MRTFA	3.371	3.077	0.294	64.557	58.261	1.108	0.524	2428862581	2.70438e-28	3.18635e-27
TENT2	4.298	4.013	0.285	77.85	72.38	1.076	0.524	2.42874e+09	7.26718e-27	8.22082e-26
EPHB2	1.343	1.114	0.229	28.244	22.886	1.234	0.524	2428614995	0	0
CHIC2	1.784	1.544	0.24	37.584	31.767	1.183	0.524	2428602506	1.66467e-37	2.43707e-36
GTDC1	3.184	2.904	0.28	58.94	53.251	1.107	0.524	2.42856e+09	5.19019e-29	6.2352e-28
SLC12A7	0.867	0.656	0.211	19.48	14.363	1.356	0.524	2428443887	0	0
CGAS	1.005	0.774	0.232	21.221	16.421	1.292	0.524	2.42842e+09	0	0
SORL1	6.606	6.249	0.357	95.136	89.898	1.058	0.524	2428371496	3.24583e-26	3.61088e-25
PARVB	1.189	0.966	0.223	25.303	20.016	1.264	0.524	2.42819e+09	0	0
UBN2	1.838	1.596	0.243	38.913	32.862	1.184	0.524	2428157478	1.85339e-36	2.65214e-35
RANBP2	2.45	2.191	0.259	50.141	43.582	1.151	0.524	2.42801e+09	3.09155e-31	3.93343e-30
DGKE	0.704	0.492	0.212	15.51	10.534	1.472	0.524	2.42797e+09	0	0
SPIDR	4.651	4.363	0.288	80.032	74.749	1.071	0.524	2427959753	2.14122e-26	2.39502e-25
BRWD3	2.041	1.792	0.249	41.107	36.006	1.142	0.524	2.42795e+09	1.72454e-34	2.37333e-33
POLK	2.657	2.383	0.274	53.564	47.218	1.134	0.524	2.42793e+09	4.3262e-30	5.3407e-29
SPG11	2.99	2.699	0.29	59.699	52.93	1.128	0.524	2427779028	1.11011e-28	1.32315e-27
SMIM12	0.663	0.457	0.207	14.869	9.883	1.505	0.524	2.4277e+09	0	0
SELENOW	0.967	0.757	0.21	21.356	16.159	1.322	0.524	2.42766e+09	0	0
APPBP2	1.793	1.554	0.239	37.99	32.11	1.183	0.524	2427650224	1.17379e-36	1.69075e-35
M6PR	1.148	0.938	0.21	25.773	20.255	1.272	0.524	2.42754e+09	0	0
CDK19	3.156	2.878	0.277	59.852	54.054	1.107	0.524	2.42754e+09	2.31581e-28	2.73499e-27
YBX1	1.23	1.007	0.223	26.456	21.251	1.245	0.524	2427537558	0	0
ANO6	2.071	1.822	0.249	41.889	36.253	1.155	0.524	2427529821	4.28492e-34	5.86227e-33
YY1	1.522	1.296	0.226	33.031	27.319	1.209	0.524	2427503403	1.61763e-40	2.50931e-39
KLHL28	1.366	1.142	0.225	28.802	23.449	1.228	0.524	2.42748e+09	5.60519e-45	9.52883e-44
DCUN1D4	1.29	1.067	0.224	27.45	22.152	1.239	0.524	2427379223	0	0
FBXO42	2.128	1.877	0.251	44.248	38.225	1.158	0.524	2.42737e+09	5.05478e-33	6.70517e-32
TBC1D12	3.362	3.075	0.287	64.222	57.975	1.108	0.524	2427236379	1.43055e-27	1.65202e-26
NEK1	1.894	1.65	0.244	38.89	33.16	1.173	0.524	2.42719e+09	1.12067e-35	1.57903e-34
IFIH1	0.732	0.52	0.211	16.092	11.149	1.443	0.524	2.42716e+09	0	0
UBXN7	1.488	1.264	0.224	32.243	26.678	1.209	0.524	2.42708e+09	7.14228e-41	1.11737e-39
NDFIP1	2.157	1.904	0.253	45.065	38.849	1.16	0.524	2.42691e+09	1.77425e-32	2.32613e-31
CDC14A	1.832	1.59	0.242	37.59	31.964	1.176	0.524	2.42685e+09	2.88646e-36	4.10853e-35
TAB2	4.923	4.634	0.289	83.967	78.813	1.065	0.524	2.42683e+09	9.74192e-26	1.07045e-24
AP5M1	0.798	0.592	0.206	17.81	12.817	1.39	0.524	2.42669e+09	0	0
PURB	0.943	0.737	0.206	21.127	15.981	1.322	0.524	2426620892	0	0
LILRB3	0.477	0.272	0.205	10.799	5.979	1.806	0.524	2.42662e+09	0	0
KCTD12	2.466	2.204	0.262	49.941	43.659	1.144	0.524	2.4266e+09	1.78915e-30	2.234e-29
PRKAR1A	1.132	0.923	0.209	25.15	19.843	1.267	0.524	2.42653e+09	0	0
SMAD7	0.727	0.521	0.206	16.198	11.259	1.439	0.524	2426487185	0	0
RXRA	0.851	0.648	0.203	19.262	14.172	1.359	0.524	2426462813	0	0
CLIC4	0.805	0.588	0.217	17.157	12.251	1.4	0.524	2.42644e+09	0	0
HVCN1	0.901	0.694	0.207	19.862	14.746	1.347	0.524	2426277371	0	0
OSTM1	0.936	0.73	0.206	20.803	15.653	1.329	0.524	2.42622e+09	0	0
IFI44	1.322	1.095	0.227	27.456	22.412	1.225	0.524	2426203940	1.4013e-45	2.38221e-44
GAA	1.413	1.194	0.219	30.843	25.3	1.219	0.524	2.42615e+09	1.09946e-41	1.7435e-40
EMSY	1.847	1.608	0.239	38.525	32.76	1.176	0.524	2.42613e+09	2.78289e-35	3.88968e-34
GBE1	2.182	1.932	0.251	42.619	37.123	1.148	0.524	2.42592e+09	9.75851e-33	1.28615e-31
PITPNC1	1.83	1.59	0.24	36.86	31.598	1.167	0.524	2425924105	5.91031e-36	8.37842e-35
INPP5F	1.412	1.187	0.225	29.808	24.505	1.216	0.524	2425916529	1.87914e-42	3.02246e-41
CLIP4	0.606	0.39	0.216	13.122	8.342	1.573	0.524	2.42585e+09	0	0
FCHO2	2.529	2.256	0.273	50.041	43.339	1.155	0.524	2.42583e+09	3.60279e-30	4.46344e-29
LRRK1	4.286	4.001	0.285	75.532	70.136	1.077	0.524	2425805467	1.06339e-25	1.16699e-24
WASHC2C	0.734	0.535	0.199	16.763	11.811	1.419	0.524	2.42564e+09	0	0
UBE4A	1.309	1.095	0.214	28.767	23.332	1.233	0.524	2425524428	1.27518e-43	2.11176e-42
MFSD4B	2.438	2.178	0.26	48.335	42.308	1.142	0.524	2.42552e+09	2.26099e-30	2.8151e-29
SCP2	1.402	1.18	0.222	29.932	24.602	1.217	0.524	2425507801	4.94238e-42	7.87684e-41
ENSG00000274265	1.541	1.315	0.226	32.702	27.279	1.199	0.524	2.42549e+09	3.51348e-39	5.32703e-38
PUS10	0.83	0.62	0.21	18.074	13.147	1.375	0.524	2425435999	0	0
PDE4DIPP2	0.534	0.337	0.197	12.304	7.488	1.643	0.523	2.42528e+09	0	0
USP45	1.258	1.042	0.216	27.038	21.855	1.237	0.523	2.4252e+09	1.4013e-45	2.38221e-44
TBC1D9B	1.278	1.066	0.212	28.255	22.85	1.237	0.523	2425193949	5.04467e-44	8.4218e-43
SLC7A5	1.038	0.812	0.226	21.186	16.318	1.298	0.523	2425187519	0	0
ARL5A	1.915	1.677	0.238	40.236	34.417	1.169	0.523	2.42515e+09	1.07675e-33	1.45542e-32
ASTN2	1.202	0.965	0.237	24.591	19.918	1.235	0.523	2.42509e+09	0	0
ARHGEF12	1.998	1.756	0.243	40.531	35.08	1.155	0.523	2424988947	3.02633e-33	4.03901e-32
DEDD2	0.309	0.115	0.194	7.287	2.566	2.84	0.523	2.42498e+09	0	0
LAMP1	1.305	1.092	0.213	28.661	23.194	1.236	0.523	2.42493e+09	2.39622e-43	3.94466e-42
UBAP2	1.437	1.214	0.222	30.361	25.031	1.213	0.523	2.4249e+09	4.29512e-41	6.74061e-40
TBC1D1	3.91	3.627	0.283	71.309	65.703	1.085	0.523	2.42484e+09	1.32236e-25	1.44618e-24
GFM2	0.815	0.61	0.205	18.063	13.167	1.372	0.523	2.4248e+09	0	0
ERCC6	1.361	1.139	0.221	28.861	23.684	1.219	0.523	2.42477e+09	1.28919e-42	2.08513e-41
ATG12	1.091	0.884	0.207	24.221	19.055	1.271	0.523	2.42477e+09	0	0
DENND1A	4.532	4.238	0.294	78.855	73.332	1.075	0.523	2424752971	4.66004e-25	5.00384e-24
ZBTB37	1.132	0.924	0.208	24.932	19.807	1.259	0.523	2.4245e+09	0	0
TSPO	0.585	0.391	0.194	13.469	8.639	1.559	0.523	2.42449e+09	0	0
PAX8-AS1	0.903	0.686	0.217	19.092	14.29	1.336	0.523	2424480555	0	0
AGPAT4	0.988	0.779	0.208	21.397	16.34	1.31	0.523	2.42447e+09	0	0
FEM1B	0.839	0.642	0.198	18.951	13.976	1.356	0.523	2424412195	0	0
ST3GAL2	0.791	0.591	0.201	17.716	12.787	1.385	0.523	2424401543	0	0
RC3H1	2.752	2.482	0.27	55.599	49.25	1.129	0.523	2424363594	8.23655e-28	9.58148e-27
ZNF577	0.795	0.586	0.208	17.433	12.617	1.382	0.523	2.42435e+09	0	0
GSK3B	3.277	2.995	0.282	63.575	57.342	1.109	0.523	2424330630	2.56158e-26	2.85605e-25
GPR137B	1.155	0.941	0.214	24.868	19.832	1.254	0.523	2.42423e+09	0	0
TALDO1	0.647	0.448	0.199	14.575	9.758	1.494	0.523	2424227239	0	0
CHM	1.829	1.597	0.233	38.519	32.838	1.173	0.523	2424160372	4.80945e-34	6.57216e-33
ITPRID2	1.183	0.976	0.207	26.132	20.918	1.249	0.523	2.42413e+09	0	0
CASP4	1.133	0.924	0.209	24.644	19.595	1.258	0.523	2424094820	0	0
NOP58	1.354	1.139	0.215	29.314	24.033	1.22	0.523	2423872799	1.6653e-41	2.63242e-40
EFCAB7	0.537	0.338	0.199	12.04	7.286	1.652	0.523	2.42383e+09	0	0
FTO	3.398	3.118	0.28	63.822	57.959	1.101	0.523	2423763584	5.62605e-26	6.22111e-25
SBF2-AS1	0.694	0.488	0.206	15.128	10.353	1.461	0.523	2423698809	0	0
CYTIP	0.9	0.69	0.211	19.251	14.434	1.334	0.523	2423680905	0	0
RPLP1	1.936	1.701	0.235	38.795	33.149	1.17	0.523	2423603802	1.59279e-33	2.14796e-32
MCMBP	1.176	0.968	0.208	25.838	20.673	1.25	0.523	2423557547	0	0
EYA3	2.016	1.775	0.241	41.93	36.053	1.163	0.523	2.42345e+09	7.55102e-32	9.76037e-31
SLC23A2	2.597	2.338	0.259	52.37	46.4	1.129	0.523	2.42344e+09	4.58779e-28	5.36554e-27
PNPLA7	0.554	0.351	0.203	12.363	7.682	1.609	0.523	2423336278	0	0
ENSG00000165121	0.883	0.682	0.201	19.651	14.719	1.335	0.523	2423276753	0	0
ARRB2	2.72	2.456	0.264	55.464	49.27	1.126	0.523	2423261921	2.81525e-27	3.2223e-26
CAP1	1.698	1.474	0.225	36.696	30.972	1.185	0.523	2423181599	1.15065e-34	1.59044e-33
INF2	0.571	0.378	0.193	13.046	8.28	1.576	0.523	2.42313e+09	0	0
SERINC5	1.419	1.206	0.212	29.749	24.329	1.223	0.523	2423126244	1.34207e-40	2.08648e-39
GFPT1	1.196	0.986	0.21	25.756	20.538	1.254	0.523	2423071236	1.4013e-45	2.38221e-44
SMG1	2.734	2.463	0.271	55.823	49.245	1.134	0.523	2.42305e+09	3.56583e-27	4.06806e-26
ACVR1	1.129	0.917	0.212	24.062	19.065	1.262	0.523	2423027600	0	0
TSC1	1.068	0.865	0.203	23.644	18.549	1.275	0.523	2.42295e+09	0	0
ABI1	3.761	3.489	0.272	70.28	64.82	1.084	0.523	2.4229e+09	7.82727e-25	8.32784e-24
MTPN	1.274	1.065	0.209	27.867	22.581	1.234	0.523	2422883474	1.31162e-42	2.12044e-41
ARSB	2.001	1.762	0.239	39.778	34.411	1.156	0.523	2.42282e+09	2.33948e-32	3.05455e-31
BET1	0.683	0.485	0.199	15.263	10.503	1.453	0.523	2422789567	0	0
ANKRD26	1.514	1.293	0.221	31.49	26.31	1.197	0.523	2422760579	3.00372e-38	4.47251e-37
KLHL6-AS1	0.55	0.343	0.207	11.775	7.096	1.659	0.523	2422757514	0	0
DUSP22	1.347	1.136	0.212	29.214	24.037	1.215	0.523	2422651707	1.31068e-40	2.0395e-39
LRRFIP2	2.015	1.777	0.237	41.507	35.735	1.162	0.523	2422603793	1.56245e-31	2.00255e-30
ARL6IP5	1.396	1.183	0.213	30.367	24.91	1.219	0.523	2422599983	1.45444e-39	2.21964e-38
TMBIM6	1.713	1.49	0.222	36.743	31.172	1.179	0.523	2.42258e+09	3.64574e-34	4.99956e-33
PACS1	3.835	3.572	0.263	69.633	64.54	1.079	0.523	2422567301	1.02844e-24	1.08923e-23
SNX5	1.185	0.982	0.203	26.379	21.151	1.247	0.523	2422531219	2.24208e-44	3.76949e-43
EIF4G2	1.413	1.201	0.212	30.92	25.591	1.208	0.523	2422486529	9.03761e-39	1.35903e-37
CYP19A1	0.3	0.068	0.232	5.988	1.417	4.226	0.523	2.42248e+09	0	0
DENND1B	1.343	1.12	0.223	27.373	22.632	1.209	0.523	2.42248e+09	2.86005e-42	4.58547e-41
SNRNP48	0.872	0.677	0.195	19.627	14.729	1.333	0.523	2.42225e+09	0	0
TMEM144	1.762	1.536	0.226	36.29	31.456	1.154	0.523	2.42213e+09	9.90897e-34	1.34302e-32
DNAJB2	0.696	0.5	0.195	15.61	10.841	1.44	0.523	2422104254	0	0
ZNF24	1.028	0.831	0.197	23.091	17.995	1.283	0.523	2.42201e+09	0	0
DHX34	1.023	0.826	0.198	22.721	17.663	1.286	0.523	2421905925	0	0
TDP2	0.7	0.504	0.196	15.698	10.965	1.432	0.523	2421899328	0	0
DHRSX	2.168	1.927	0.241	43.536	38.024	1.145	0.523	2421887333	4.26656e-30	5.26893e-29
DIAPH1	1.011	0.806	0.205	21.762	16.841	1.292	0.523	2421874734	0	0
AMPD3	1.956	1.722	0.235	40.672	34.968	1.163	0.523	2421859461	1.67731e-31	2.14818e-30
FAM214A	1.518	1.299	0.219	31.626	26.653	1.187	0.523	2.42174e+09	3.08632e-37	4.48823e-36
NDUFS1	1.511	1.297	0.214	32.849	27.265	1.205	0.523	2.42167e+09	1.32674e-36	1.90478e-35
MORC4	0.722	0.521	0.201	15.645	10.912	1.434	0.523	2.42162e+09	0	0
RUFY3	2.858	2.58	0.278	56.558	49.952	1.132	0.523	2421566112	2.55248e-26	2.84682e-25
NR3C2	1.92	1.683	0.238	37.331	32.317	1.155	0.523	2421521630	8.15977e-33	1.07789e-31
GTF2H1	1.05	0.85	0.2	23.333	18.322	1.273	0.523	2421510474	0	0
VPS39	1.396	1.188	0.208	30.502	25.178	1.211	0.523	2421439004	1.8189e-38	2.71877e-37
LPIN2	3.441	3.17	0.271	65.522	59.814	1.095	0.523	2.42141e+09	1.08735e-24	1.15023e-23
PPHLN1	2.289	2.043	0.246	46.706	40.8	1.145	0.523	2.42141e+09	9.28988e-29	1.10954e-27
HNRNPF	1.232	1.029	0.203	27.279	22.049	1.237	0.523	2.42139e+09	3.4486e-42	5.50878e-41
ENSG00000253983	0.768	0.549	0.219	16.033	11.519	1.392	0.523	2421387107	0	0
SERF2	0.955	0.755	0.2	21.115	16.216	1.302	0.523	2421273148	0	0
PRR5L	0.354	0.153	0.201	7.893	3.356	2.352	0.523	2421152882	0	0
DENND5A	2.957	2.682	0.275	58.334	51.897	1.124	0.523	2.42093e+09	1.20001e-25	1.31485e-24
RSU1	1.372	1.155	0.218	28.297	23.332	1.213	0.523	2420800215	4.16067e-40	6.40287e-39
CPEB4	3.451	3.131	0.319	64.569	56.709	1.139	0.523	2.42073e+09	9.06928e-25	9.62287e-24
MAPRE2	2.037	1.804	0.233	41.407	36.137	1.146	0.523	2.42072e+09	2.6295e-30	3.27042e-29
SCIMP	0.754	0.561	0.192	16.963	12.236	1.386	0.522	2420640688	0	0
NPEPPS	2.036	1.8	0.236	43.018	37.059	1.161	0.522	2.42062e+09	8.11e-30	9.94495e-29
HPRT1	1.028	0.816	0.213	21.768	17.173	1.268	0.522	2420588204	0	0
SLC1A4	1.057	0.857	0.199	23.091	18.133	1.273	0.522	2.42057e+09	0	0
EMP2	0.337	0.133	0.203	7.417	2.92	2.54	0.522	2420520682	0	0
ARL6IP6	0.907	0.708	0.199	19.921	15.149	1.315	0.522	2420494539	0	0
NT5C2	3.229	2.953	0.276	62.522	56.326	1.11	0.522	2.42036e+09	1.12345e-24	1.1877e-23
KLHL25	0.303	0.099	0.204	6.658	2.171	3.066	0.522	2.42033e+09	0	0
RALA	1.754	1.532	0.222	37.013	31.558	1.173	0.522	2.42028e+09	1.56337e-32	2.05273e-31
RALGAPA1	2.994	2.731	0.264	58.593	52.723	1.111	0.522	2420219321	3.52798e-25	3.8023e-24
SLC35E3	0.982	0.775	0.206	20.968	16.299	1.287	0.522	2420129491	0	0
MFSD12	1.047	0.852	0.195	23.356	18.372	1.271	0.522	2.4201e+09	0	0
CTNNA1	3.02	2.743	0.276	59.411	53.008	1.121	0.522	2.42004e+09	4.81566e-25	5.16776e-24
APLF	0.73	0.523	0.207	15.422	10.854	1.421	0.522	2419899168	0	0
SPINDOC	0.374	0.187	0.187	8.699	4.186	2.078	0.522	2.41986e+09	0	0
RYK	1.886	1.659	0.227	39.289	33.798	1.162	0.522	2419798047	5.92323e-31	7.49252e-30
PCMTD1	2.813	2.552	0.261	56.023	50.006	1.12	0.522	2419734162	1.83503e-25	1.99871e-24
SVIL-AS1	1.266	1.057	0.209	26.773	21.874	1.224	0.522	2419673991	3.89099e-41	6.11464e-40
HACD4	0.985	0.784	0.202	21.439	16.758	1.279	0.522	2.41961e+09	0	0
TEKT4P2	0.832	0.641	0.192	18.598	13.843	1.344	0.522	2419532650	0	0
KPNA5	1.418	1.209	0.209	30.402	25.178	1.207	0.522	2.41953e+09	3.7766e-37	5.48291e-36
GALNT11	1.876	1.647	0.229	38.725	33.233	1.165	0.522	2.41948e+09	4.45086e-31	5.64644e-30
MACROD1	0.635	0.444	0.191	14.192	9.581	1.481	0.522	2419476968	0	0
PDE4B	4.108	3.863	0.245	69.998	65.954	1.061	0.522	2.41942e+09	2.9695e-23	2.97607e-22
SLFN11	0.881	0.692	0.189	19.709	14.897	1.323	0.522	2.41927e+09	0	0
PTAR1	1.762	1.543	0.219	37.46	31.96	1.172	0.522	2419097567	1.37342e-31	1.76415e-30
XPO7	1.379	1.172	0.207	29.614	24.466	1.21	0.522	2.41902e+09	1.56462e-37	2.29444e-36
SPOPL	1.938	1.711	0.227	40.06	34.647	1.156	0.522	2418960390	4.74794e-30	5.85719e-29
ENSG00000261460	1.11	0.908	0.201	23.715	18.838	1.259	0.522	2418957488	2.8026e-45	4.76441e-44
RRN3P1	0.408	0.212	0.196	9.146	4.705	1.944	0.522	2418852996	0	0
REEP3	1.379	1.17	0.208	29.132	24.079	1.21	0.522	2.41874e+09	9.30961e-38	1.37271e-36
LRRC37B	0.771	0.583	0.188	17.351	12.666	1.37	0.522	2.41872e+09	0	0
USP47	2.851	2.586	0.265	56.746	50.544	1.123	0.522	2.41866e+09	7.31081e-25	7.79024e-24
EXOC1	1.971	1.743	0.229	41.36	35.659	1.16	0.522	2418645689	2.19719e-29	2.66806e-28
LSP1	0.319	0.123	0.196	7.146	2.73	2.618	0.522	2418575763	0	0
OGFRL1	3.44	3.182	0.258	64.463	59.165	1.09	0.522	2.41855e+09	1.57909e-23	1.59773e-22
KIZ	1.142	0.941	0.202	24.485	19.705	1.243	0.522	2418526677	1.76564e-43	2.9147e-42
DROSHA	1.36	1.156	0.205	29.244	24.151	1.211	0.522	2418359168	2.06399e-37	3.01157e-36
KCNAB2	0.59	0.393	0.197	12.951	8.493	1.525	0.522	2418326459	0	0
GIT2	2.668	2.411	0.257	54.217	47.998	1.13	0.522	2418325270	3.13498e-25	3.38372e-24
GNPDA1	0.585	0.402	0.182	13.381	8.798	1.521	0.522	2418290583	0	0
LRRC58	0.727	0.541	0.185	16.427	11.786	1.394	0.522	2.41827e+09	0	0
SLMAP	2.287	2.047	0.239	46.436	40.715	1.141	0.522	2418170492	3.81383e-27	4.34815e-26
GNAI2	1.709	1.495	0.214	36.972	31.507	1.173	0.522	2.41805e+09	2.99455e-31	3.81281e-30
RRBP1	1.682	1.47	0.213	36.06	30.645	1.177	0.522	2.41799e+09	9.35595e-32	1.2071e-30
PDSS2	2.692	2.436	0.255	52.659	46.8	1.125	0.522	2.4179e+09	2.6369e-25	2.85517e-24
PLEKHA5	1.908	1.684	0.224	37.725	33.007	1.143	0.522	2.41785e+09	2.64521e-30	3.28762e-29
ACSF3	0.99	0.801	0.189	22.227	17.416	1.276	0.522	2417792035	0	0
HCLS1	3.473	3.196	0.277	65.975	59.865	1.102	0.522	2417768860	4.13279e-23	4.12652e-22
VEGFB	0.631	0.445	0.185	14.31	9.772	1.464	0.522	2.41772e+09	0	0
NBPF14	0.654	0.468	0.187	14.91	10.405	1.433	0.522	2417713507	0	0
RAB18	1.235	1.037	0.198	26.914	21.937	1.227	0.522	2.4177e+09	1.4835e-39	2.26202e-38
FAM50A	0.846	0.66	0.186	19.11	14.421	1.325	0.522	2.41765e+09	0	0
PANK3	1.057	0.867	0.19	23.585	18.699	1.261	0.522	2.41758e+09	2.10195e-44	3.53127e-43
SUPT20H	1.46	1.255	0.205	31.561	26.403	1.195	0.522	2.41756e+09	1.11537e-34	1.54289e-33
SIL1	2.206	1.975	0.232	44.442	39.224	1.133	0.522	2.41736e+09	2.88773e-27	3.30309e-26
SLC44A2	0.732	0.539	0.193	16.104	11.589	1.39	0.522	2.41734e+09	0	0
TOR1AIP2	1.122	0.93	0.191	24.879	19.918	1.249	0.522	2417068528	6.10265e-42	9.72165e-41
SLC25A53	0.743	0.556	0.187	16.58	11.994	1.382	0.522	2417021433	0	0
ZBTB25	0.957	0.769	0.189	21.262	16.534	1.286	0.522	2.417e+09	0	0
SLC15A4	1.172	0.98	0.192	25.832	20.746	1.245	0.522	2416999558	1.2265e-40	1.91022e-39
LINC01138	1.286	1.085	0.201	27.632	22.808	1.212	0.522	2416950899	6.09907e-38	9.0275e-37
ENSG00000286618	2.255	2.021	0.234	37.466	31.662	1.183	0.522	2416910141	1.72613e-30	2.15608e-29
PRKRA	1.208	1.011	0.197	26.191	21.309	1.229	0.522	2416909659	8.41855e-40	1.28928e-38
OGA	2.594	2.342	0.252	53.017	46.924	1.13	0.522	2416905828	8.16303e-25	8.67714e-24
WHAMM	0.822	0.64	0.182	18.639	13.937	1.337	0.522	2.41678e+09	0	0
ZFAND2A	0.33	0.148	0.181	7.54	3.166	2.381	0.522	2416705742	0	0
NKRF	0.446	0.259	0.187	10.058	5.673	1.773	0.522	2416662779	0	0
ENSG00000258569	0.808	0.615	0.193	17.474	12.926	1.352	0.522	2416630718	0	0
HEATR6	0.686	0.505	0.181	15.586	11.03	1.413	0.522	2416617990	0	0
NBDY	1.714	1.497	0.216	35.349	30.193	1.171	0.522	2416610780	3.07197e-31	3.90995e-30
ACTR3	3.196	2.94	0.256	62.381	56.81	1.098	0.522	2.4166e+09	5.61948e-23	5.58856e-22
IQCJ-SCHIP1	1.581	1.355	0.226	31.855	27.528	1.157	0.522	2416549583	3.86885e-33	5.14574e-32
ENSG00000285639	0.34	0.149	0.192	7.381	3.019	2.445	0.522	2416518591	0	0
UBASH3B	2.421	2.19	0.231	46.383	41.301	1.123	0.522	2416443334	4.11463e-26	4.5672e-25
VWA8	1.779	1.561	0.218	35.855	31.085	1.153	0.522	2416430696	1.36482e-30	1.70931e-29
VPS35L	2.057	1.828	0.229	42.942	37.268	1.152	0.522	2416427784	1.61279e-27	1.85939e-26
MORC1	0.737	0.529	0.208	15.151	10.777	1.406	0.522	2.41643e+09	0	0
HADHB	1.397	1.198	0.2	30.455	25.31	1.203	0.522	2.41629e+09	7.80295e-35	1.08325e-33
PPP1R12A	3.858	3.581	0.276	72.256	66.402	1.088	0.522	2416257853	6.60077e-22	6.34034e-21
ENSG00000257239	0.932	0.717	0.215	18.486	14.109	1.31	0.522	2.41616e+09	0	0
MORF4L2	1.146	0.953	0.193	25.015	20.237	1.236	0.522	2416069410	1.10764e-40	1.72664e-39
CWC27	1.808	1.587	0.222	36.584	31.402	1.165	0.521	2.41598e+09	3.9325e-30	4.86329e-29
TMEM140	0.635	0.45	0.184	14.145	9.692	1.46	0.521	2.4159e+09	0	0
STAM2	1.601	1.394	0.208	34.108	28.939	1.179	0.521	2415862028	1.24052e-31	1.59521e-30
CCT6A	0.892	0.71	0.182	20.162	15.458	1.304	0.521	2.41585e+09	0	0
SRSF12	0.394	0.204	0.19	8.681	4.346	1.998	0.521	2415811501	0	0
MYSM1	1.85	1.635	0.216	39.525	34.072	1.16	0.521	2415768643	1.39463e-28	1.65661e-27
SLC3A2	0.54	0.358	0.183	12.263	7.868	1.559	0.521	2415754732	0	0
TAF3	2.108	1.879	0.229	41.701	36.444	1.144	0.521	2415606382	1.94341e-27	2.23541e-26
FCGR2A	0.896	0.713	0.183	19.768	15.137	1.306	0.521	2.4156e+09	0	0
HIPK3	2.726	2.473	0.253	54.511	48.485	1.124	0.521	2415573820	7.10301e-24	7.29045e-23
CCDC90B	0.718	0.535	0.182	16.18	11.696	1.383	0.521	2.41557e+09	0	0
SLBP	0.523	0.342	0.181	11.893	7.502	1.585	0.521	2.41552e+09	0	0
CDC14B	1.943	1.722	0.222	39.407	34.211	1.152	0.521	2.41549e+09	2.25323e-28	2.66288e-27
LNPEP	2.383	2.138	0.244	48.841	42.814	1.141	0.521	2415482849	3.47941e-25	3.75111e-24
TIAM2	2.202	1.971	0.231	44.607	39.097	1.141	0.521	2415437678	2.45725e-26	2.74148e-25
ZNF532	1.549	1.341	0.208	32.367	27.356	1.183	0.521	2415426575	1.53676e-32	2.01932e-31
DEK	1.899	1.683	0.216	39.907	34.662	1.151	0.521	2415425334	4.00942e-28	4.69857e-27
PDGFA	0.465	0.282	0.183	10.458	6.099	1.715	0.521	2415410019	0	0
PI4K2B	0.82	0.633	0.187	18.104	13.587	1.332	0.521	2.41538e+09	0	0
SLC27A1	0.963	0.779	0.184	21.55	16.809	1.282	0.521	2.41537e+09	0	0
RSRC1	3.41	3.152	0.258	63.734	58.359	1.092	0.521	2415334719	2.94157e-22	2.85777e-21
DCAF7	1.487	1.283	0.203	31.714	26.481	1.198	0.521	2415319084	3.63054e-33	4.83431e-32
HS1BP3	0.604	0.42	0.184	13.598	9.226	1.474	0.521	2415224485	0	0
TTC37	2.464	2.223	0.241	49.577	43.876	1.13	0.521	2.41515e+09	9.54617e-25	1.01166e-23
CYBRD1	1.206	1.008	0.198	25.609	20.931	1.223	0.521	2.41514e+09	5.46676e-39	8.24908e-38
GSTO1	0.728	0.548	0.179	16.475	11.966	1.377	0.521	2415121744	0	0
KIAA2026	3.076	2.814	0.262	60.116	54.129	1.111	0.521	2.41508e+09	1.08317e-22	1.06899e-21
TRAPPC12	2.004	1.78	0.223	42.33	36.667	1.154	0.521	2415011845	4.98133e-27	5.65702e-26
RAPGEF2	3.872	3.619	0.253	70.215	65.296	1.075	0.521	2414959966	1.82841e-21	1.73667e-20
ATP11A	3.196	2.917	0.279	62.299	55.661	1.119	0.521	2.4149e+09	2.13435e-22	2.08341e-21
CYB5R4	2.173	1.944	0.229	44.93	39.325	1.143	0.521	2.41489e+09	5.55622e-26	6.1478e-25
ZBTB44	1.325	1.126	0.199	28.255	23.46	1.204	0.521	2.41475e+09	1.16353e-35	1.63875e-34
KANSL1	5.06	4.818	0.242	85.76	81.579	1.051	0.521	2.41474e+09	1.10307e-20	1.02212e-19
C5orf66	1.03	0.842	0.188	22.55	17.901	1.26	0.521	2.41473e+09	1.77965e-43	2.93712e-42
CIITA	2.931	2.686	0.246	56.617	51.245	1.105	0.521	2414703924	5.49745e-23	5.47032e-22
PRPSAP1	1.044	0.858	0.185	23.156	18.367	1.261	0.521	2414703486	1.34244e-42	2.16921e-41
ECHDC1	1.721	1.511	0.21	36.431	31.081	1.172	0.521	2.41464e+09	1.51299e-29	1.84626e-28
ARHGAP17	2.277	2.044	0.233	46.242	40.709	1.136	0.521	2.41459e+09	2.17883e-25	2.36727e-24
PIWIL4	0.753	0.565	0.187	16.351	11.904	1.374	0.521	2.41448e+09	0	0
STAG3L4	1.435	1.237	0.198	30.973	26.021	1.19	0.521	2.41435e+09	5.97619e-33	7.91238e-32
RABGAP1	2.608	2.371	0.237	52.294	46.837	1.117	0.521	2.41435e+09	1.12154e-23	1.14206e-22
SPPL2A	1.593	1.388	0.204	34.055	28.852	1.18	0.521	2414329855	8.9578e-31	1.1286e-29
IQCH-AS1	0.908	0.716	0.192	19.462	14.987	1.299	0.521	2.4142e+09	0	0
B2M	3.133	2.866	0.266	60.516	54.229	1.116	0.521	2.41417e+09	2.7629e-22	2.68569e-21
TFB1M	1.044	0.855	0.189	22.686	18.053	1.257	0.521	2414149279	1.03976e-42	1.68324e-41
CNOT4	2.816	2.565	0.25	56.117	50.265	1.116	0.521	2414103583	6.86377e-23	6.80081e-22
MX1	1.128	0.93	0.197	23.45	18.979	1.236	0.521	2414102746	4.20642e-41	6.60735e-40
PIK3R6	0.856	0.674	0.182	19.098	14.567	1.311	0.521	2.41409e+09	0	0
MTMR14	1.491	1.292	0.199	32.449	27.384	1.185	0.521	2.41391e+09	1.41601e-31	1.8182e-30
HELZ	3.921	3.646	0.276	73.221	67.419	1.086	0.521	2.4139e+09	6.83218e-21	6.37141e-20
STYXL1	0.71	0.534	0.176	16.098	11.628	1.384	0.521	2413791106	0	0
ARFGEF1	3.177	2.915	0.262	62.11	56.179	1.106	0.521	2413711655	7.74231e-22	7.41032e-21
SEC23IP	1.048	0.86	0.188	22.95	18.414	1.246	0.521	2413671721	1.08797e-41	1.72605e-40
TMOD1	0.983	0.795	0.188	21.227	16.722	1.269	0.521	2413639358	7.00649e-45	1.1911e-43
UBL3	3.031	2.774	0.257	58.24	52.471	1.11	0.521	2413557843	2.72852e-22	2.653e-21
PCNX4	1.789	1.58	0.209	37.272	32.204	1.157	0.521	2413305198	3.42524e-28	4.02615e-27
ENSG00000288563	0.3	0.093	0.207	6.105	1.934	3.157	0.521	2.41327e+09	0	0
PHKB	3.028	2.771	0.257	59.44	53.529	1.11	0.521	2.41323e+09	5.427e-22	5.23305e-21
PTPN22	0.41	0.216	0.194	8.758	4.568	1.917	0.521	2413224369	0	0
RSBN1	1.002	0.817	0.184	21.886	17.375	1.26	0.521	2.41313e+09	4.07778e-43	6.68559e-42
CNDP2	1.247	1.059	0.187	27.65	22.719	1.217	0.521	2.41311e+09	2.56003e-35	3.58107e-34
SPAG9	2.76	2.508	0.252	55.646	49.442	1.125	0.521	2.41295e+09	1.5686e-22	1.53848e-21
ZEB2	6.063	5.868	0.195	92.119	89.411	1.03	0.521	2412945055	6.66151e-20	6.02228e-19
TLR7	0.957	0.772	0.185	20.986	16.512	1.271	0.521	2412897546	1.26117e-44	2.12997e-43
SMCR8	0.44	0.268	0.172	10.246	5.996	1.709	0.521	2.41287e+09	0	0
ANKDD1B	0.426	0.238	0.188	9.299	5.118	1.817	0.521	2.41285e+09	0	0
PATL1	0.997	0.817	0.181	22.25	17.652	1.261	0.521	2412696898	3.18795e-42	5.09708e-41
EXOC6B	3.632	3.371	0.261	67.045	61.541	1.089	0.521	2.41267e+09	7.6049e-21	7.08255e-20
SNX19	1.404	1.212	0.193	30.485	25.594	1.191	0.521	2.41264e+09	3.1792e-32	4.14628e-31
BACE2	0.368	0.171	0.197	7.823	3.674	2.129	0.521	2412600786	0	0
ADCY10P1	0.702	0.523	0.18	15.504	11.156	1.39	0.521	2.41255e+09	0	0
ENSG00000278932	0.771	0.594	0.177	17.274	12.843	1.345	0.521	2.41255e+09	0	0
SMARCA2	3.728	3.479	0.249	69.398	64.298	1.079	0.521	2412538240	1.43131e-20	1.32311e-19
JADE2	0.894	0.711	0.184	19.721	15.33	1.286	0.521	2412463070	0	0
TAOK3	4.613	4.398	0.215	79.508	76.226	1.043	0.521	2.41242e+09	6.34854e-20	5.74828e-19
KIDINS220	2.68	2.429	0.25	54.27	48.162	1.127	0.521	2.41235e+09	1.642e-22	1.60866e-21
VTA1	1.2	1.011	0.189	25.868	21.128	1.224	0.521	2.41235e+09	1.16902e-36	1.68457e-35
SQOR	0.449	0.278	0.171	10.411	6.18	1.684	0.521	2.41228e+09	0	0
ARHGAP42	0.463	0.27	0.193	9.846	5.697	1.728	0.521	2412253245	0	0
DCLK2	0.739	0.55	0.189	15.804	11.538	1.37	0.521	2.41224e+09	0	0
NSD2	1.437	1.242	0.195	30.473	25.573	1.192	0.521	2.41223e+09	5.55332e-32	7.19682e-31
SCFD1	2.552	2.311	0.241	51.4	45.614	1.127	0.521	2.41216e+09	5.85321e-23	5.81437e-22
WIPI2	1.215	1.031	0.184	26.697	21.876	1.22	0.521	2.41209e+09	1.47306e-35	2.0697e-34
EHD4	1.145	0.96	0.185	24.938	20.248	1.232	0.521	2.41202e+09	1.41418e-37	2.07558e-36
ZNF782	1.153	0.968	0.186	25.056	20.45	1.225	0.521	2.41198e+09	2.81176e-37	4.09406e-36
NT5DC1	1.01	0.812	0.199	20.621	16.348	1.261	0.521	2.41194e+09	3.64338e-44	6.09565e-43
CDK8	2.396	2.167	0.229	47.33	42.088	1.125	0.521	2411901160	1.02272e-23	1.04479e-22
EDEM1	0.961	0.78	0.18	21.286	16.824	1.265	0.521	2.41187e+09	4.13383e-43	6.77107e-42
PTGER4	0.33	0.158	0.172	7.611	3.449	2.207	0.521	2411781570	0	0
RARS2	1.524	1.329	0.195	32.955	27.883	1.182	0.521	2.41177e+09	6.34175e-30	7.80129e-29
MTFR1	1.352	1.161	0.192	29.079	24.174	1.203	0.521	2411721433	6.6873e-33	8.85053e-32
WASL	1.459	1.264	0.195	31.096	26.323	1.181	0.521	2.41169e+09	4.83907e-31	6.13447e-30
OGDH	1.488	1.294	0.194	31.943	27.039	1.181	0.521	2411642166	1.84063e-30	2.29746e-29
SMYD4	0.996	0.816	0.181	22.021	17.57	1.253	0.521	2411565312	1.93659e-41	3.05849e-40
FANCL	1.057	0.871	0.186	22.703	18.193	1.248	0.521	2411513863	2.63657e-40	4.07722e-39
TRPC1	0.989	0.797	0.192	20.798	16.503	1.26	0.52	2.41135e+09	2.52234e-43	4.14924e-42
CD37	0.894	0.716	0.178	20.027	15.645	1.28	0.52	2.41132e+09	4.2039e-45	7.14662e-44
RPS2	1.31	1.123	0.187	27.832	23.081	1.206	0.52	2.41129e+09	1.0718e-33	1.4493e-32
SNAI3-AS1	0.404	0.235	0.169	9.387	5.217	1.799	0.52	2411240711	0	0
EZH1	1.23	1.047	0.183	27.185	22.346	1.217	0.52	2.41123e+09	1.98891e-34	2.735e-33
CHCHD6	0.949	0.766	0.183	20.521	16.134	1.272	0.52	2411170606	6.44597e-44	1.07339e-42
CREB1	2.427	2.193	0.234	49.347	43.539	1.133	0.52	2.41109e+09	5.77805e-23	5.74299e-22
ADCY3	0.461	0.28	0.181	10.205	6.082	1.678	0.52	2.41105e+09	0	0
XPOT	0.85	0.673	0.177	18.851	14.471	1.303	0.52	2410935523	0	0
PLD3	1.268	1.082	0.186	27.567	22.836	1.207	0.52	2.4109e+09	1.09186e-33	1.47529e-32
GTF2F2	1.789	1.583	0.206	37.69	32.334	1.166	0.52	2.41074e+09	9.88444e-27	1.11598e-25
PTOV1	0.812	0.639	0.173	18.227	13.84	1.317	0.52	2410687821	0	0
PPP4R2	1.807	1.602	0.205	38.243	32.987	1.159	0.52	2410684073	2.16249e-26	2.41804e-25
ANKRD28	0.936	0.747	0.19	19.768	15.534	1.273	0.52	2410681289	8.40779e-45	1.42932e-43
LIMK1	0.757	0.582	0.175	16.922	12.622	1.341	0.52	2410678761	0	0
TSC22D3	0.803	0.619	0.185	17.057	12.832	1.329	0.52	2.41065e+09	0	0
KIF16B	3.231	2.987	0.243	61.405	56.226	1.092	0.52	2.41065e+09	1.39044e-20	1.28567e-19
CASP8	1.018	0.839	0.179	22.415	17.953	1.249	0.52	2410607815	5.57553e-40	8.5538e-39
ADAR	1.656	1.458	0.197	35.696	30.637	1.165	0.52	2410381514	1.97724e-27	2.27356e-26
C1orf43	0.816	0.645	0.171	18.445	14.052	1.313	0.52	2.41024e+09	0	0
EAF2	1.351	1.161	0.19	28.626	23.944	1.196	0.52	2.41022e+09	3.79187e-32	4.93425e-31
C12orf4	1.156	0.974	0.182	25.179	20.595	1.223	0.52	2.41021e+09	8.65492e-36	1.22294e-34
HTATIP2	0.383	0.215	0.167	8.864	4.744	1.868	0.52	2410199590	0	0
DNAJB14	2.032	1.818	0.214	42.301	36.876	1.147	0.52	2.41014e+09	1.65133e-24	1.73263e-23
UBB	0.707	0.535	0.172	15.698	11.38	1.379	0.52	2410124416	0	0
PHF21A	3.65	3.385	0.266	66.751	61.08	1.093	0.52	2.40998e+09	7.98295e-20	7.19641e-19
HIPK1	1.165	0.985	0.18	25.621	21.085	1.215	0.52	2.40993e+09	5.54942e-35	7.72248e-34
EP400	2.061	1.848	0.213	43.318	38.032	1.139	0.52	2409896577	5.3878e-24	5.5545e-23
RNF135	0.908	0.733	0.175	20.245	15.887	1.274	0.52	2409852865	2.8026e-43	4.60327e-42
OSER1	0.54	0.376	0.164	12.504	8.311	1.504	0.52	2409749700	0	0
UBE2H	2.524	2.302	0.222	50.494	45.512	1.109	0.52	2.40965e+09	6.92842e-22	6.64591e-21
HDX	0.889	0.703	0.186	18.615	14.366	1.296	0.52	2.40959e+09	0	0
PLEKHB2	1.003	0.829	0.174	22.35	17.863	1.251	0.52	2409442657	3.46825e-39	5.26073e-38
NLRP4	0.246	0.071	0.176	5.576	1.551	3.594	0.52	2409442683	0	0
EIF2AK4	1.659	1.463	0.196	35.413	30.424	1.164	0.52	2409441574	4.91518e-27	5.58371e-26
PRR14L	1.954	1.742	0.212	41.307	35.75	1.155	0.52	2409406703	1.45288e-24	1.52717e-23
SIAH1	1.141	0.963	0.179	25.044	20.424	1.226	0.52	2.40938e+09	2.1354e-35	2.99188e-34
TCF25	2.653	2.42	0.233	54.005	48.439	1.115	0.52	2.40937e+09	3.43961e-21	3.2388e-20
MX2	1.041	0.85	0.191	21.533	17.353	1.241	0.52	2409321673	5.38881e-40	8.27098e-39
MCPH1	2.302	2.079	0.222	45.753	40.462	1.131	0.52	2.40932e+09	5.64061e-23	5.60798e-22
ACBD3	1.185	1.004	0.181	25.791	21.187	1.217	0.52	2409171425	2.54721e-34	3.49585e-33
MSH4	0.466	0.294	0.172	10.411	6.321	1.647	0.52	2.40915e+09	0	0
ARL14EP	0.696	0.529	0.167	15.757	11.497	1.371	0.52	2.40914e+09	0	0
CAMKK1	0.724	0.55	0.174	16.051	11.869	1.352	0.52	2409109484	0	0
PRKD2	0.533	0.365	0.168	12.122	7.99	1.517	0.52	2409108346	0	0
FMNL1	1.819	1.618	0.201	38.742	33.588	1.153	0.52	2409094823	2.67614e-25	2.89676e-24
MXD1	0.723	0.552	0.171	15.739	11.549	1.363	0.52	2.40906e+09	0	0
MTMR10	2.117	1.904	0.213	44.265	38.95	1.136	0.52	2.40905e+09	2.66753e-23	2.67881e-22
WDR81	0.789	0.619	0.17	17.798	13.52	1.316	0.52	2409038940	0	0
TRAK2	0.929	0.752	0.177	20.292	15.998	1.268	0.52	2.40896e+09	2.9147e-42	4.66871e-41
CEP120	0.962	0.784	0.178	20.915	16.571	1.262	0.52	2408935756	4.26934e-41	6.70317e-40
CEP95	1.383	1.2	0.184	30.249	25.326	1.194	0.52	2408793931	4.82679e-30	5.95236e-29
WDPCP	2.646	2.42	0.225	51.006	46.05	1.108	0.52	2408643672	2.43885e-21	2.30768e-20
ARRDC2	0.777	0.604	0.173	17.316	13.142	1.318	0.52	2.40859e+09	0	0
RFX7	2.373	2.153	0.22	46.565	41.631	1.119	0.52	2408588027	2.48684e-22	2.42275e-21
ARHGDIB	1.36	1.176	0.184	29.555	24.864	1.189	0.52	2.40854e+09	2.8217e-30	3.50572e-29
TNKS	2.886	2.647	0.238	56.876	51.331	1.108	0.52	2.40853e+09	2.28574e-20	2.1007e-19
FBXL3	1.199	1.02	0.179	26.209	21.617	1.212	0.52	2408515770	2.24421e-33	3.00552e-32
ZDHHC14	3.331	3.098	0.232	61.528	56.824	1.083	0.52	2408397276	1.27153e-19	1.14006e-18
TBC1D23	1.263	1.084	0.179	27.661	22.949	1.205	0.52	2408378483	6.84962e-32	8.8636e-31
OLFM2	0.467	0.292	0.175	10.328	6.306	1.638	0.52	2.40823e+09	0	0
ENSG00000284606	0.488	0.321	0.167	11.175	7.137	1.566	0.52	2408043283	0	0
TPR	1.848	1.647	0.201	38.778	33.658	1.152	0.52	2.40798e+09	1.05099e-24	1.11278e-23
MAP7D1	0.738	0.573	0.164	16.739	12.527	1.336	0.52	2.40796e+09	0	0
SCAF4	1.493	1.306	0.187	32.108	27.323	1.175	0.52	2.40794e+09	4.45728e-28	5.21466e-27
TKT	0.897	0.727	0.171	20.009	15.725	1.272	0.52	2.40788e+09	6.96585e-42	1.10764e-40
VSIG4	1.925	1.72	0.204	38.748	33.818	1.146	0.52	2407828289	1.45108e-24	1.52573e-23
MRAS	0.44	0.266	0.175	9.775	5.793	1.687	0.52	2407823165	0	0
EIF3H	2.079	1.864	0.214	42.442	37.123	1.143	0.52	2407812098	2.6375e-23	2.65095e-22
PPFIBP2	1.027	0.848	0.179	22.168	17.973	1.233	0.52	2.4078e+09	9.99923e-38	1.47253e-36
LCOR	3.848	3.587	0.26	71.456	65.911	1.084	0.52	2.40776e+09	1.26492e-18	1.09966e-17
TPT1	2.101	1.889	0.212	42.524	37.425	1.136	0.52	2.40769e+09	3.78059e-23	3.77918e-22
SLC12A6	1.872	1.671	0.2	38.166	33.527	1.138	0.52	2407685004	1.27006e-24	1.33903e-23
TNPO3	1.79	1.592	0.198	37.778	32.837	1.15	0.52	2.40762e+09	6.98353e-25	7.45287e-24
LINC01374	4.507	4.25	0.258	72.762	68.267	1.066	0.52	2407455682	2.21144e-18	1.90731e-17
ATP1B1	1.625	1.435	0.19	34.331	29.328	1.171	0.52	2.40745e+09	1.46963e-26	1.65391e-25
HIF1A	3.493	3.212	0.281	62.928	55.66	1.131	0.52	2.40743e+09	2.35276e-19	2.08963e-18
MT-CO1	1.812	1.613	0.199	37.778	32.689	1.156	0.52	2407428957	7.57361e-25	8.06288e-24
PPP2R3C	1.541	1.352	0.188	32.814	28.125	1.167	0.52	2407334530	3.21705e-27	3.67375e-26
COTL1	2.21	1.994	0.216	44.871	39.455	1.137	0.52	2.40724e+09	2.61098e-22	2.54084e-21
INSR	1.483	1.294	0.189	31.161	26.452	1.178	0.52	2407171876	3.11806e-28	3.66632e-27
FAM120B	2.438	2.212	0.226	49.647	44.12	1.125	0.52	2407153007	4.25752e-21	3.99817e-20
ARHGEF2	1.393	1.213	0.181	30.626	25.804	1.187	0.52	2407071085	1.2285e-28	1.46076e-27
ELAVL4	0.931	0.735	0.196	19.015	15.148	1.255	0.52	2.40705e+09	1.89736e-42	3.05035e-41
SCRG1	0.693	0.517	0.176	14.886	10.843	1.373	0.52	2407051271	0	0
NEK7	2.841	2.605	0.235	55.47	50.048	1.108	0.52	2406932369	6.49134e-20	5.87302e-19
EEF1D	1.056	0.887	0.169	23.556	19.091	1.234	0.52	2.40691e+09	2.31582e-35	3.24205e-34
VPS37A	1.146	0.971	0.175	25.079	20.631	1.216	0.52	2.40686e+09	2.32136e-33	3.10527e-32
FAM199X	0.768	0.604	0.164	17.363	13.157	1.32	0.52	2.40683e+09	0	0
METTL8	1.18	0.997	0.182	24.774	20.494	1.209	0.52	2406812571	1.67512e-33	2.25636e-32
MARCHF6	2.691	2.456	0.235	54.376	48.702	1.116	0.52	2406792555	4.52965e-20	4.12708e-19
EPSTI1	2.509	2.3	0.209	46.871	42.752	1.096	0.519	2.40678e+09	2.88799e-21	2.72748e-20
KBTBD2	1.194	1.021	0.174	26.303	21.774	1.208	0.519	2406660403	5.97792e-32	7.74134e-31
SLC25A25	0.875	0.705	0.17	19.18	14.999	1.279	0.519	2.40666e+09	2.20985e-42	3.54949e-41
PLA2G15	0.938	0.771	0.167	20.915	16.551	1.264	0.519	2.4066e+09	3.6267e-39	5.4963e-38
PIP5K1C	0.81	0.648	0.161	18.463	14.196	1.301	0.519	2.40658e+09	3.36312e-44	5.61921e-43
CMC1	1.602	1.41	0.192	32.92	28.527	1.154	0.519	2406526493	1.55466e-26	1.74847e-25
TTC1	1.128	0.955	0.173	24.685	20.189	1.223	0.519	2.40646e+09	1.30886e-33	1.76712e-32
CXorf38	0.915	0.748	0.166	20.498	16.264	1.26	0.519	2406235010	2.06585e-39	3.14448e-38
VEZF1	0.787	0.624	0.163	17.851	13.669	1.306	0.519	2406206145	2.8026e-45	4.76441e-44
SMAD5	1.319	1.142	0.177	28.72	24.082	1.193	0.519	2.40617e+09	1.86284e-29	2.26838e-28
BLOC1S2	0.486	0.33	0.156	11.293	7.269	1.554	0.519	2406160062	0	0
DYNC1I2	1.878	1.676	0.202	39.907	34.493	1.157	0.519	2.40615e+09	1.87554e-23	1.89438e-22
KCNJ2	0.432	0.264	0.167	9.758	5.837	1.672	0.519	2.40613e+09	0	0
TMEM230	0.747	0.583	0.163	16.804	12.685	1.325	0.519	2.40613e+09	0	0
SEPTIN6	1.863	1.667	0.196	39.06	34.239	1.141	0.519	2406123343	1.49562e-23	1.51503e-22
MARCHF8	1.148	0.968	0.179	24.379	20.131	1.211	0.519	2406096148	1.94944e-33	2.62081e-32
NECAP2	0.585	0.426	0.159	13.463	9.413	1.43	0.519	2406080858	0	0
TCEAL9	0.28	0.116	0.164	6.435	2.539	2.534	0.519	2406054896	0	0
HMGB1	2.043	1.84	0.202	41.824	37.473	1.116	0.519	2.40594e+09	2.4956e-22	2.4306e-21
MIR4713HG	0.307	0.132	0.174	6.699	2.821	2.374	0.519	2.40593e+09	0	0
TMEM154	0.532	0.359	0.173	11.522	7.576	1.521	0.519	2.4059e+09	0	0
IFT122	0.794	0.625	0.169	17.504	13.426	1.304	0.519	2.40586e+09	1.4013e-45	2.38221e-44
SPEN	2.531	2.309	0.223	51.812	46.314	1.119	0.519	2.40582e+09	4.32112e-20	3.93914e-19
KAT2B	1.849	1.652	0.198	38.054	33.321	1.142	0.519	2405802729	9.1335e-24	9.34704e-23
CHRNA5	0.199	0.029	0.17	4.494	0.636	7.066	0.519	2405754621	0	0
SLF2	1.862	1.663	0.199	39.554	34.264	1.154	0.519	2.40575e+09	2.37724e-23	2.39281e-22
PCF11	1.976	1.773	0.202	41.836	36.607	1.143	0.519	2.40573e+09	1.68177e-22	1.64624e-21
AGPS	2.036	1.828	0.208	42.607	37.333	1.141	0.519	2405726905	2.92814e-22	2.84551e-21
WASHC5	1.198	1.025	0.173	26.273	21.803	1.205	0.519	2.40569e+09	2.81025e-31	3.58075e-30
KDM2B	1.875	1.677	0.198	39.46	34.441	1.146	0.519	2.40569e+09	2.94024e-23	2.94759e-22
CMTM3	0.51	0.348	0.162	11.675	7.733	1.51	0.519	2.4055e+09	0	0
ENSG00000272657	0.261	0.097	0.164	6.011	2.151	2.795	0.519	2405465394	0	0
HDAC7	0.979	0.812	0.168	21.668	17.427	1.243	0.519	2.40544e+09	9.73335e-37	1.40375e-35
TULP3	0.52	0.357	0.164	11.71	7.768	1.508	0.519	2405413319	0	0
SCAF11	4.148	3.895	0.253	76.273	71.053	1.073	0.519	2405395457	1.67558e-17	1.40082e-16
ENSG00000230649	0.633	0.453	0.18	13.304	9.418	1.413	0.519	2.40539e+09	0	0
SPI1	1.634	1.446	0.188	35.508	30.424	1.167	0.519	2.40532e+09	7.88317e-25	8.38476e-24
KMT2A	1.384	1.206	0.178	30.185	25.489	1.184	0.519	2405265716	8.33141e-28	9.68537e-27
LSM14A	2.562	2.337	0.225	52.153	46.521	1.121	0.519	2.40524e+09	8.16404e-20	7.35776e-19
ENSG00000234062	0.709	0.536	0.172	15.092	11.092	1.361	0.519	2405234698	0	0
TMBIM1	0.744	0.583	0.16	16.91	12.816	1.319	0.519	2405194047	0	0
PLBD2	0.543	0.383	0.16	12.375	8.413	1.471	0.519	2.40519e+09	0	0
XIAP	1.421	1.241	0.18	30.838	26.136	1.18	0.519	2405153792	2.80045e-27	3.20641e-26
SMG5	0.759	0.6	0.159	17.227	13.095	1.316	0.519	2.40501e+09	1.4013e-45	2.38221e-44
TTL	1.071	0.903	0.168	23.597	19.248	1.226	0.519	2.40499e+09	9.48131e-34	1.28556e-32
HTR7	0.383	0.198	0.185	7.876	4.045	1.947	0.519	2404979164	0	0
ENSG00000286248	0.459	0.302	0.157	10.599	6.668	1.59	0.519	2.4049e+09	0	0
SLC25A29	0.766	0.602	0.165	17.063	13.028	1.31	0.519	2.40487e+09	1.4013e-45	2.38221e-44
DAZAP1	1.043	0.88	0.164	23.474	19.146	1.226	0.519	2404705858	1.11668e-33	1.50823e-32
ELMOD3	1.146	0.977	0.168	25.203	20.794	1.212	0.519	2404693218	1.10435e-31	1.42168e-30
PTP4A2	1.104	0.937	0.167	24.579	20.115	1.222	0.519	2404634020	2.05346e-32	2.68814e-31
C3orf62	0.525	0.367	0.159	11.946	8.004	1.492	0.519	2.40462e+09	0	0
C3AR1	1.052	0.889	0.163	23.227	18.873	1.231	0.519	2.40457e+09	6.15131e-34	8.3894e-33
STAT5A	0.856	0.695	0.161	19.28	15.12	1.275	0.519	2404357637	4.39238e-40	6.74756e-39
UBA3	1.587	1.402	0.185	34.025	29.212	1.165	0.519	2404313271	6.1681e-25	6.59878e-24
ENSG00000254394	3.337	3.089	0.248	63.169	57.674	1.095	0.519	2.40421e+09	6.29328e-18	5.34064e-17
PPP2R5A	1.323	1.148	0.174	28.373	23.901	1.187	0.519	2.40413e+09	2.30888e-28	2.72773e-27
ENSG00000237596	0.332	0.146	0.185	6.846	3.068	2.232	0.519	2.40412e+09	0	0
DOCK11	4.133	3.875	0.258	74.826	69.483	1.077	0.519	2.4041e+09	4.17102e-17	3.42871e-16
CPNE1	0.665	0.51	0.156	15.257	11.233	1.358	0.519	2404086900	0	0
RAB22A	1.064	0.895	0.169	23.086	18.902	1.221	0.519	2.40402e+09	1.6427e-33	2.21355e-32
RHOQ-AS1	1.181	1.009	0.172	25.256	20.981	1.204	0.519	2403920352	5.73884e-31	7.26191e-30
XPNPEP3	0.793	0.63	0.162	17.551	13.501	1.3	0.519	2403899034	1.86373e-43	3.07445e-42
RPL35	1.238	1.068	0.17	26.232	21.783	1.204	0.519	2403867093	4.23928e-30	5.2371e-29
MAP3K7	1.539	1.359	0.18	33.149	28.491	1.163	0.519	2.40382e+09	4.53525e-25	4.87284e-24
CUL4A	1.696	1.511	0.186	36.066	31.416	1.148	0.519	2.40374e+09	1.45457e-23	1.47473e-22
FAM13B	3.196	2.944	0.252	62.469	56.493	1.106	0.519	2403739985	7.27973e-18	6.15979e-17
EI24	0.428	0.272	0.155	9.852	5.987	1.646	0.519	2403720131	0	0
CTNNBL1	1.554	1.373	0.181	33.29	28.636	1.163	0.519	2.40371e+09	6.21116e-25	6.64282e-24
TEC	0.738	0.571	0.167	15.969	12.019	1.329	0.519	2403696937	0	0
STIM1	1.952	1.754	0.197	39.684	34.98	1.134	0.519	2.40363e+09	4.39844e-22	4.25065e-21
TMEM260	1.706	1.519	0.187	35.966	31.212	1.152	0.519	2403628564	1.35292e-23	1.37327e-22
MT-ND4L	0.522	0.362	0.16	11.822	7.948	1.487	0.519	2403622542	0	0
MIATNB	0.789	0.627	0.162	17.451	13.416	1.301	0.519	2.40362e+09	2.05991e-43	3.39675e-42
RAP1B	3.129	2.882	0.248	61.44	55.6	1.105	0.519	2.4036e+09	6.62849e-18	5.61964e-17
ECHDC2	1.152	0.987	0.166	25.468	21.054	1.21	0.519	2403590972	1.16031e-30	1.4582e-29
RMND5A	0.693	0.534	0.159	15.551	11.558	1.346	0.519	2.40354e+09	0	0
BTG1	1.032	0.873	0.159	22.727	18.34	1.239	0.519	2.40353e+09	6.74698e-34	9.18743e-33
FLOT2	1.112	0.944	0.167	24.403	20.178	1.209	0.519	2.40347e+09	1.48885e-31	1.90962e-30
LAMTOR1	0.664	0.509	0.155	15.157	11.173	1.357	0.519	2.40346e+09	0	0
PARP9	1.736	1.55	0.186	36.255	31.657	1.145	0.519	2.40343e+09	2.66429e-23	2.67634e-22
SLC6A6	1.111	0.943	0.169	24.285	20.101	1.208	0.519	2403423035	1.30642e-31	1.67933e-30
ZNF594-DT	0.943	0.777	0.166	20.533	16.492	1.245	0.519	2.40338e+09	1.12715e-36	1.62492e-35
MTATP6P1	0.541	0.379	0.162	12.104	8.254	1.467	0.519	2.40338e+09	0	0
SERGEF	1.78	1.59	0.19	36.178	31.854	1.136	0.519	2403333817	3.57066e-23	3.57342e-22
PDE6D	0.851	0.686	0.164	18.592	14.571	1.276	0.519	2403322239	2.27717e-40	3.52769e-39
FUT10	0.862	0.697	0.164	18.698	14.632	1.278	0.519	2403244849	3.67629e-40	5.66747e-39
TDRD7	1.359	1.182	0.177	28.985	24.7	1.173	0.519	2403175091	3.55547e-27	4.05756e-26
HBS1L	1.282	1.111	0.171	27.767	23.365	1.188	0.519	2403060388	3.71276e-28	4.35972e-27
TYW3	0.548	0.388	0.159	12.287	8.423	1.459	0.519	2.40302e+09	0	0
CHMP4B	0.973	0.812	0.161	21.592	17.381	1.242	0.519	2.40298e+09	6.73852e-35	9.366e-34
NCF2	0.812	0.652	0.16	18.039	14.01	1.288	0.519	2.40297e+09	2.47329e-41	3.90081e-40
SLAIN2	1.494	1.316	0.178	31.914	27.244	1.171	0.519	2402892163	2.7158e-25	2.93786e-24
ALDH2	0.932	0.768	0.163	20.533	16.45	1.248	0.519	2.40286e+09	2.53958e-36	3.62069e-35
RUNX3	0.31	0.144	0.166	6.905	3.165	2.182	0.519	2.40285e+09	0	0
CCT8	0.88	0.723	0.157	19.827	15.676	1.265	0.519	2.40276e+09	1.26752e-37	1.86112e-36
ATG5	2.292	2.088	0.204	46.3	41.569	1.114	0.519	2.40275e+09	8.40773e-20	7.57543e-19
ZNF592	1.513	1.337	0.176	32.831	28.208	1.164	0.519	2.40273e+09	1.19272e-24	1.25939e-23
ENSG00000259116	0.697	0.54	0.157	15.539	11.58	1.342	0.519	2402726176	0	0
GM2A	0.531	0.373	0.158	12.081	8.257	1.463	0.519	2402713060	0	0
LAMTOR5-AS1	0.836	0.678	0.158	18.739	14.694	1.275	0.519	2.4027e+09	1.49806e-39	2.28322e-38
HSD17B14	0.349	0.19	0.159	7.976	4.219	1.89	0.519	2.40264e+09	0	0
RNF216	3.056	2.826	0.23	60.358	55.107	1.095	0.519	2402620740	1.36093e-17	1.1394e-16
MINDY2	1.51	1.334	0.177	32.355	27.599	1.172	0.519	2.40256e+09	6.7409e-25	7.19834e-24
CEP290	1.458	1.28	0.178	30.496	25.976	1.174	0.519	2.40255e+09	6.61066e-26	7.29137e-25
PSEN1	2.151	1.946	0.205	44.636	39.268	1.137	0.519	2402486673	3.0188e-20	2.7635e-19
PIBF1	2.454	2.239	0.215	48.782	43.641	1.118	0.519	2402481124	3.07519e-19	2.72156e-18
TRMT1L	0.767	0.609	0.158	17.092	13.127	1.302	0.519	2402475443	4.316e-43	7.05974e-42
USP48	2.04	1.839	0.2	43.095	37.809	1.14	0.519	2402465304	1.22387e-20	1.13285e-19
TAB3	0.743	0.585	0.158	16.616	12.671	1.311	0.519	2.40245e+09	2.52234e-44	4.23192e-43
TM2D1	1.393	1.221	0.172	30.467	25.827	1.18	0.519	2.40238e+09	6.61601e-26	7.29497e-25
PPP6R3	4.068	3.828	0.24	75.179	70.222	1.071	0.519	2.40234e+09	1.86018e-16	1.49634e-15
INTS6L	1.268	1.094	0.174	26.791	22.731	1.179	0.519	2402321733	2.92206e-28	3.43933e-27
LINC01588	0.376	0.217	0.16	8.505	4.761	1.786	0.519	2402295861	0	0
USP31	0.686	0.527	0.159	15.104	11.188	1.35	0.519	2402289613	0	0
IPO9	1.419	1.245	0.174	30.779	26.18	1.176	0.519	2402285270	1.26661e-25	1.38695e-24
INVS	2.504	2.293	0.211	48.283	43.498	1.11	0.519	2402264179	3.49759e-19	3.09147e-18
RB1CC1	2.416	2.2	0.217	49.277	43.762	1.126	0.519	2.40223e+09	4.15317e-19	3.66166e-18
NFATC2	3.885	3.631	0.254	71.092	65.611	1.084	0.519	2.40222e+09	1.24406e-16	1.00746e-15
RUSC2	0.845	0.678	0.166	18.116	14.189	1.277	0.519	2.4022e+09	3.1285e-40	4.82937e-39
PHC3	3.412	3.152	0.26	66.022	59.958	1.101	0.519	2.40219e+09	5.47414e-17	4.48828e-16
TGOLN2	1.586	1.408	0.178	34.625	29.743	1.164	0.518	2.40214e+09	1.56901e-23	1.58846e-22
WDR37	2.277	2.069	0.208	46.983	41.679	1.127	0.518	2.40212e+09	1.66368e-19	1.4848e-18
ACVR2A	1.118	0.947	0.171	23.327	19.174	1.217	0.518	2.40209e+09	8.72489e-32	1.12652e-30
MBTD1	2.001	1.805	0.196	41.366	36.515	1.133	0.518	2.40207e+09	7.46415e-21	6.95517e-20
DMTF1	2.645	2.42	0.225	53.876	48.307	1.115	0.518	2402030554	3.12279e-18	2.68139e-17
PTGR1	0.651	0.495	0.156	14.475	10.575	1.369	0.518	2.40193e+09	0	0
ENSG00000258677	0.254	0.096	0.158	5.835	2.133	2.736	0.518	2401823651	0	0
MT-ND5	0.718	0.562	0.156	16.098	12.171	1.323	0.518	2.40181e+09	4.2039e-45	7.14662e-44
WDR1	0.823	0.67	0.153	18.786	14.741	1.274	0.518	2.40181e+09	1.13336e-38	1.70135e-37
ENSG00000228043	0.937	0.761	0.176	18.998	15.125	1.256	0.518	2401765012	7.0215e-38	1.03796e-36
SMG1P3	0.936	0.779	0.157	21.068	16.983	1.241	0.518	2401758015	1.37485e-34	1.89583e-33
PTCRA	0.198	0.041	0.158	4.611	0.926	4.98	0.518	2401735291	0	0
PCBP2	1.432	1.262	0.171	31.608	26.868	1.176	0.518	2.40172e+09	7.10002e-25	7.57256e-24
CHCHD10	0.511	0.361	0.15	11.775	7.95	1.481	0.518	2401632496	0	0
HPS5	1.053	0.892	0.161	23.162	19.002	1.219	0.518	2401615552	1.14702e-31	1.47552e-30
CNPY3	1.309	1.141	0.168	28.726	24.338	1.18	0.518	2.40161e+09	1.60085e-26	1.79984e-25
MYH9	1.868	1.68	0.189	39.542	34.691	1.14	0.518	2401595630	3.11404e-21	2.937e-20
CTBP1	0.927	0.77	0.157	20.768	16.7	1.244	0.518	2.40153e+09	7.31616e-35	1.01608e-33
WDSUB1	1.253	1.085	0.168	27.126	22.889	1.185	0.518	2401529120	1.25261e-27	1.44845e-26
HLA-C	0.96	0.801	0.159	21.339	17.309	1.233	0.518	2401521964	6.49795e-34	8.85524e-33
CASP5	0.328	0.164	0.164	7.305	3.623	2.016	0.518	2401516159	0	0
STAT2	1.312	1.144	0.167	28.72	24.355	1.179	0.518	2401502652	1.89635e-26	2.1259e-25
RICTOR	3.46	3.23	0.229	65.839	60.845	1.082	0.518	2401495832	1.11484e-16	9.0513e-16
LMBR1L	0.92	0.762	0.158	20.492	16.452	1.246	0.518	2401474272	3.17694e-35	4.43691e-34
DGLUCY	1.579	1.4	0.178	33.42	28.927	1.155	0.518	2.40146e+09	1.32975e-23	1.35014e-22
MED28	0.93	0.776	0.154	21.121	16.988	1.243	0.518	2.40121e+09	3.73258e-34	5.11664e-33
ZSWIM8	1.062	0.905	0.157	23.768	19.484	1.22	0.518	2401175783	8.98284e-31	1.13135e-29
CPB2-AS1	1.335	1.166	0.169	27.62	23.285	1.186	0.518	2.40113e+09	4.70384e-27	5.34711e-26
ZNRD1ASP	0.751	0.593	0.158	16.639	12.773	1.303	0.518	2.4011e+09	9.86514e-43	1.5993e-41
RPL17P50	0.234	0.082	0.152	5.517	1.851	2.981	0.518	2.40103e+09	0	0
DCP1A	1.409	1.239	0.17	30.473	26.006	1.172	0.518	2400976764	5.17545e-25	5.55045e-24
WDTC1	0.97	0.812	0.158	21.562	17.482	1.233	0.518	2400966427	3.08348e-33	4.1137e-32
RFX2	0.478	0.317	0.161	10.558	6.862	1.539	0.518	2400864587	0	0
WWP2	1.917	1.727	0.19	40.242	35.283	1.141	0.518	2.40086e+09	1.07313e-20	9.94902e-20
C2orf91	0.192	0.033	0.159	4.37	0.723	6.048	0.518	2.40086e+09	0	0
THRB	1.614	1.422	0.191	31.049	27.468	1.13	0.518	2400844258	4.2971e-24	4.4511e-23
ARG2	0.489	0.33	0.158	10.81	7.093	1.524	0.518	2.40084e+09	0	0
TASOR	1.978	1.784	0.194	41.672	36.551	1.14	0.518	2400817683	2.79514e-20	2.56009e-19
ITFG1	3.769	3.529	0.24	69.48	64.38	1.079	0.518	2400755168	3.44826e-16	2.73843e-15
RAB1A	3.981	3.714	0.267	74.279	68.277	1.088	0.518	2.40074e+09	5.51175e-16	4.34354e-15
TMEM267	0.744	0.59	0.154	16.475	12.548	1.313	0.518	2.40074e+09	5.35296e-43	8.72308e-42
LRCH3	2.475	2.26	0.215	50.576	45.083	1.122	0.518	2400738988	2.94227e-18	2.52763e-17
HPGDS	1.515	1.333	0.182	30.908	26.946	1.147	0.518	2400726288	2.55771e-24	2.66758e-23
EFL1	1.174	1.009	0.165	25.15	20.925	1.202	0.518	2400706025	6.52396e-29	7.81329e-28
ILKAP	1.257	1.092	0.165	27.638	23.279	1.187	0.518	2400702326	8.37599e-27	9.46899e-26
NKAPP1	0.697	0.533	0.164	14.981	11.214	1.336	0.518	2400692940	0	0
ENSG00000229321	0.477	0.31	0.167	10.205	6.536	1.561	0.518	2400675473	0	0
BCAP31	0.617	0.466	0.15	14.051	10.217	1.375	0.518	2400638499	0	0
NUP160	1.501	1.328	0.173	32.167	27.667	1.163	0.518	2400554060	8.48574e-24	8.69178e-23
LRSAM1	1.108	0.948	0.16	24.438	20.264	1.206	0.518	2400445293	2.01295e-29	2.44774e-28
CBWD1	0.876	0.721	0.155	19.574	15.57	1.257	0.518	2400401626	6.83336e-36	9.6673e-35
TBK1	1.508	1.335	0.174	32.473	27.798	1.168	0.518	2.40036e+09	1.28099e-23	1.30216e-22
SEC11A	1.352	1.185	0.167	29.326	24.832	1.181	0.518	2400330731	1.98913e-25	2.16386e-24
C4orf45	0.678	0.516	0.163	14.481	10.714	1.352	0.518	2400230156	0	0
WDR44	1.551	1.377	0.173	33.055	28.564	1.157	0.518	2.4002e+09	3.90551e-23	3.90182e-22
PPIL4	1.158	0.998	0.16	25.568	21.324	1.199	0.518	2400130403	3.72018e-28	4.36695e-27
LINC01278	1.749	1.565	0.184	35.519	31.14	1.141	0.518	2.40012e+09	6.69972e-22	6.42831e-21
ANAPC4	1.298	1.133	0.165	28.361	24.054	1.179	0.518	2400115671	7.2332e-26	7.96292e-25
MBD5	4.398	4.18	0.219	76.509	72.47	1.056	0.518	2400068702	1.33292e-15	1.03406e-14
GLG1	2.609	2.399	0.21	52.429	47.399	1.106	0.518	2.40007e+09	1.28984e-17	1.08066e-16
TRAPPC10	2.191	1.985	0.205	45.853	40.404	1.135	0.518	2400042331	6.28884e-19	5.51669e-18
FSD1L	0.541	0.382	0.159	11.904	8.205	1.451	0.518	2400022083	0	0
DLGAP4	0.906	0.749	0.157	19.968	16.02	1.246	0.518	2400016708	8.3642e-35	1.15978e-33
SUPT3H	3.361	3.141	0.22	60.91	56.387	1.08	0.518	2399740030	2.02366e-16	1.62447e-15
ENSG00000243155	0.339	0.186	0.152	7.846	4.224	1.858	0.518	2399726948	0	0
CRYM-AS1	0.239	0.08	0.159	5.364	1.762	3.044	0.518	2.39971e+09	0	0
TMED7-TICAM2	0.367	0.221	0.146	8.599	4.936	1.742	0.518	2.39963e+09	0	0
LINC01358	0.329	0.167	0.162	7.217	3.621	1.993	0.518	2.39952e+09	0	0
ZC3H14	1.419	1.252	0.167	30.591	26.183	1.168	0.518	2.39952e+09	4.1767e-24	4.32766e-23
NOL8	1.087	0.93	0.157	24.091	19.894	1.211	0.518	2.39947e+09	3.59112e-29	4.32908e-28
GABPA	0.723	0.572	0.151	16.092	12.258	1.313	0.518	2399393170	1.65493e-42	2.66681e-41
ACTR3C	0.299	0.139	0.16	6.635	3.046	2.178	0.518	2.3993e+09	0	0
PTER	0.554	0.4	0.155	12.316	8.634	1.426	0.518	2.39929e+09	0	0
RAB14	1.442	1.276	0.167	31.532	27.035	1.166	0.518	2.3992e+09	1.9573e-23	1.97524e-22
MTRF1	0.535	0.38	0.155	11.752	8.077	1.455	0.518	2.39908e+09	0	0
BMF	0.442	0.287	0.155	9.958	6.346	1.569	0.518	2.39903e+09	0	0
BAZ2B	5.24	5.041	0.199	86.837	83.559	1.039	0.518	2398988255	5.09826e-15	3.85151e-14
DESI2	0.925	0.769	0.156	20.28	16.365	1.239	0.518	2.39894e+09	2.10268e-33	2.82139e-32
CELF1	3.772	3.535	0.238	71.321	66.161	1.078	0.518	2.39889e+09	1.86854e-15	1.43998e-14
TANK-AS1	0.373	0.217	0.156	7.999	4.383	1.825	0.518	2.3988e+09	0	0
SFMBT2	7.086	6.89	0.196	96.906	94.74	1.023	0.518	2.39879e+09	6.70945e-15	5.04032e-14
CACUL1	2.319	2.118	0.201	47.424	42.327	1.12	0.518	2.39878e+09	5.25505e-18	4.47371e-17
ELMO2	0.647	0.501	0.146	14.822	11.052	1.341	0.518	2398784215	1.4013e-45	2.38221e-44
SMARCD3	0.529	0.375	0.154	11.799	8.176	1.443	0.518	2.39878e+09	0	0
EPC2	2.617	2.4	0.218	52.664	47.201	1.116	0.518	2398727867	3.93538e-17	3.23805e-16
PATL2	0.502	0.342	0.16	10.899	7.299	1.493	0.518	2398708848	0	0
SRFBP1	1.323	1.158	0.164	28.508	24.254	1.175	0.518	2398684327	6.6125e-25	7.06555e-24
SPCS3	1.373	1.209	0.163	30.044	25.618	1.173	0.518	2.39867e+09	5.44782e-24	5.61306e-23
MXI1	0.712	0.555	0.157	15.404	11.693	1.317	0.518	2.3986e+09	2.10195e-43	3.46401e-42
MMP24OS	1.486	1.317	0.169	31.396	27.197	1.154	0.518	2398599342	4.84845e-23	4.83418e-22
YIPF4	1.425	1.259	0.166	31.008	26.619	1.165	0.518	2398596284	2.3429e-23	2.35961e-22
MOB4	0.286	0.139	0.147	6.682	3.1	2.155	0.518	2.39858e+09	0	0
ENSG00000237356	0.715	0.533	0.182	13.987	10.452	1.338	0.518	2.39857e+09	0	0
ATP5F1B	0.759	0.612	0.147	17.122	13.243	1.293	0.518	2.39856e+09	3.78355e-39	5.7315e-38
LEMD3	1.605	1.43	0.175	33.737	29.29	1.152	0.518	2398522726	6.15483e-22	5.92668e-21
EVA1C	0.605	0.44	0.165	12.84	9.266	1.386	0.518	2.39849e+09	0	0
AFDN	1.554	1.381	0.173	32.708	28.289	1.156	0.518	2398455246	2.18175e-22	2.12908e-21
TNFAIP3	0.686	0.536	0.15	14.898	11.17	1.334	0.518	2398428900	7.00649e-45	1.1911e-43
BTBD3	0.694	0.542	0.152	15.298	11.575	1.322	0.518	2.39842e+09	1.37327e-43	2.2715e-42
SERBP1	1.189	1.033	0.156	26.391	22.067	1.196	0.518	2398333073	2.23853e-26	2.50146e-25
RPL32P3	1.169	1.013	0.156	25.979	21.768	1.193	0.518	2.39832e+09	1.25784e-26	1.41693e-25
TRNAU1AP	0.773	0.626	0.147	17.451	13.604	1.283	0.518	2.39831e+09	4.37688e-38	6.49771e-37
PNRC1	1.186	1.028	0.158	26.126	21.954	1.19	0.518	2.39822e+09	2.07179e-26	2.31885e-25
ZNF330	0.884	0.734	0.15	19.904	15.999	1.244	0.518	2398188932	2.07613e-33	2.78898e-32
MED4	1.047	0.892	0.155	22.986	18.995	1.21	0.518	2.39817e+09	2.63442e-29	3.19343e-28
CFAP161	0.454	0.288	0.167	9.564	6.024	1.588	0.518	2398166430	0	0
PHF2	0.808	0.659	0.149	18.051	14.229	1.269	0.518	2.39816e+09	1.27814e-36	1.83651e-35
STMP1	0.722	0.574	0.147	16.245	12.452	1.305	0.518	2.39815e+09	9.01119e-41	1.40785e-39
STARD3NL	0.695	0.547	0.148	15.575	11.828	1.317	0.518	2398069190	1.85672e-42	2.98785e-41
UVRAG	4.667	4.432	0.235	81.926	77.346	1.059	0.518	2.39805e+09	8.34181e-15	6.2424e-14
GANC	1.397	1.233	0.164	29.967	25.646	1.168	0.518	2.39804e+09	1.23545e-23	1.25659e-22
TATDN1	1.045	0.891	0.155	22.891	18.914	1.21	0.518	2.39799e+09	2.76876e-29	3.35279e-28
WASHC2A	0.543	0.402	0.141	12.599	8.895	1.416	0.518	2397927404	0	0
CSPP1	1.706	1.53	0.177	35.461	30.907	1.147	0.518	2.39791e+09	6.19169e-21	5.78493e-20
LTBP2	0.361	0.205	0.156	8.04	4.51	1.783	0.518	2397902310	0	0
HSBP1	0.589	0.444	0.145	13.41	9.71	1.381	0.518	2.3979e+09	0	0
ITGB2	1.636	1.464	0.172	35.219	30.725	1.146	0.518	2.39783e+09	5.72272e-21	5.35538e-20
HLA-E	2.067	1.879	0.188	43.283	38.442	1.126	0.518	2397791084	1.80431e-18	1.5608e-17
SMC6	1.057	0.9	0.157	22.797	18.846	1.21	0.518	2.39778e+09	3.23901e-29	3.91407e-28
PHKA2	0.728	0.579	0.149	16.286	12.55	1.298	0.518	2397736378	3.93478e-40	6.0606e-39
ACADVL	0.81	0.665	0.145	18.333	14.452	1.269	0.518	2397695160	8.98853e-36	1.26854e-34
MRPS31	1.226	1.069	0.157	26.862	22.647	1.186	0.518	2.39769e+09	1.59153e-25	1.7362e-24
OCIAD1	1.768	1.592	0.176	37.948	33.164	1.144	0.518	2.39766e+09	5.8186e-20	5.27393e-19
TYROBP	1.277	1.119	0.158	28.156	23.833	1.181	0.518	2397652078	1.29372e-24	1.36315e-23
SH3BGRL3	0.376	0.231	0.146	8.658	5.082	1.703	0.518	2.39765e+09	0	0
CD247	0.308	0.144	0.164	6.546	3.034	2.158	0.518	2397642468	0	0
PIR	0.342	0.18	0.161	7.34	3.823	1.92	0.518	2397611815	0	0
ENSG00000285693	0.258	0.107	0.151	5.864	2.35	2.495	0.517	2397494781	0	0
KLRD1	0.268	0.11	0.159	5.87	2.366	2.481	0.517	2.39747e+09	0	0
CUEDC1	1.288	1.124	0.164	27.309	23.338	1.17	0.517	2397404002	7.60432e-25	8.0931e-24
UBE2D1	0.557	0.41	0.147	12.516	8.885	1.409	0.517	2397403302	0	0
CAMSAP2	2.58	2.371	0.208	51.817	46.613	1.112	0.517	2.39739e+09	1.0217e-16	8.30477e-16
IRAK1	0.59	0.447	0.144	13.522	9.848	1.373	0.517	2.39736e+09	0	0
LINC00623	0.725	0.578	0.148	16.251	12.532	1.297	0.517	2.39733e+09	8.51915e-40	1.30411e-38
MTMR3	2.841	2.622	0.219	56.64	51.318	1.104	0.517	2397303112	4.6012e-16	3.63666e-15
SAP30	0.818	0.668	0.15	18.016	14.278	1.262	0.517	2.39721e+09	9.99469e-36	1.4094e-34
SP3	2.443	2.238	0.205	49.377	44.223	1.117	0.517	2397176028	5.05238e-17	4.14637e-16
AP1AR	0.68	0.53	0.15	14.981	11.312	1.324	0.517	2397127123	4.28797e-43	7.0163e-42
ENSG00000225177	0.555	0.401	0.153	12.281	8.732	1.406	0.517	2.39712e+09	0	0
ST18	1.23	1.061	0.169	25.409	21.715	1.17	0.517	2.3971e+09	5.81116e-26	6.42376e-25
HAVCR2	2.669	2.456	0.213	53.717	48.324	1.112	0.517	2397093821	2.31673e-16	1.85546e-15
DCTN2	0.757	0.614	0.143	17.198	13.394	1.284	0.517	2.39709e+09	1.74153e-37	2.54746e-36
SIDT2	0.478	0.335	0.142	10.963	7.359	1.49	0.517	2.39698e+09	0	0
NRIP1	3.071	2.855	0.215	58.805	54.053	1.088	0.517	2396968557	1.17068e-15	9.0961e-15
ARFGAP3	1.122	0.967	0.154	24.427	20.38	1.199	0.517	2396957711	4.63575e-27	5.27315e-26
CTSC	2.774	2.558	0.216	54.629	49.337	1.107	0.517	2.39693e+09	3.61304e-16	2.86734e-15
AP2B1	1.969	1.783	0.185	41.566	36.647	1.134	0.517	2.39679e+09	1.63544e-18	1.41682e-17
ABHD6	0.647	0.498	0.149	14.328	10.704	1.339	0.517	2396775352	9.80909e-45	1.65353e-43
MTX2	1.373	1.211	0.162	29.038	24.998	1.162	0.517	2.39675e+09	2.38147e-23	2.39637e-22
KATNIP	0.974	0.823	0.151	21.48	17.608	1.22	0.517	2396687432	5.63646e-30	6.93857e-29
ENSG00000279317	0.211	0.061	0.15	4.794	1.32	3.63	0.517	2396670038	0	0
MT2A	0.528	0.377	0.152	11.334	7.771	1.459	0.517	2396607782	0	0
SIK3	3.622	3.399	0.223	67.192	62.375	1.077	0.517	2.39659e+09	6.8933e-15	5.17509e-14
CAMTA1	2.635	2.428	0.207	52.235	47.228	1.106	0.517	2396588963	2.4838e-16	1.98653e-15
RPL7A	1.133	0.979	0.153	24.538	20.525	1.196	0.517	2.39657e+09	1.11715e-26	1.25885e-25
PSME3IP1	1.268	1.114	0.155	28.02	23.738	1.18	0.517	2.39647e+09	5.08985e-24	5.25977e-23
CSNK2A1	1.64	1.469	0.17	35.037	30.482	1.149	0.517	2396439456	2.07229e-20	1.90654e-19
ZFX	1.813	1.637	0.176	38.237	33.621	1.137	0.517	2.39642e+09	2.93346e-19	2.59877e-18
LINC00571	0.598	0.434	0.164	12.357	8.872	1.393	0.517	2.39638e+09	0	0
BMS1	0.841	0.697	0.144	18.88	15.039	1.255	0.517	2.39634e+09	1.41275e-33	1.90591e-32
CRTAP	0.683	0.537	0.146	15.322	11.699	1.31	0.517	2396232629	4.91407e-41	7.70158e-40
TMEM161B	1.022	0.871	0.15	22.521	18.547	1.214	0.517	2396226450	1.64172e-28	1.94613e-27
RIPOR1	0.806	0.662	0.144	18.174	14.392	1.263	0.517	2.39622e+09	1.1281e-34	1.55989e-33
CTR9	0.929	0.781	0.148	20.492	16.62	1.233	0.517	2396137439	6.4158e-31	8.1009e-30
PCID2	0.752	0.608	0.144	16.933	13.216	1.281	0.517	2.39608e+09	5.27226e-37	7.63843e-36
WBP1L	1.629	1.459	0.17	34.608	30.011	1.153	0.517	2.39608e+09	1.97458e-20	1.81809e-19
KLHL36	0.677	0.534	0.142	15.392	11.729	1.312	0.517	2396057639	9.05337e-41	1.41381e-39
CLASP2	3.69	3.463	0.227	69.309	64.347	1.077	0.517	2395970491	1.42331e-14	1.05067e-13
FLVCR2	0.756	0.602	0.154	16.028	12.41	1.291	0.517	2395969648	7.50508e-39	1.13101e-37
SLC31A2	0.383	0.24	0.143	8.852	5.366	1.65	0.517	2395963022	0	0
HIBADH	1.36	1.192	0.168	27.35	23.509	1.163	0.517	2395946915	6.67838e-24	6.85866e-23
SLC7A1	0.579	0.424	0.155	12.41	8.899	1.395	0.517	2.39594e+09	0	0
PHF8	1.044	0.891	0.153	22.927	19.107	1.2	0.517	2.3959e+09	1.1006e-27	1.27521e-26
TMEM33	0.836	0.692	0.144	18.792	14.994	1.253	0.517	2.39589e+09	2.65183e-33	3.54191e-32
CT69	0.348	0.196	0.152	7.717	4.267	1.808	0.517	2395843975	0	0
NBPF15	0.662	0.52	0.142	15.145	11.52	1.315	0.517	2395836887	3.62502e-41	5.7018e-40
UBR1	2.335	2.135	0.2	47.947	42.82	1.12	0.517	2.39578e+09	9.82765e-17	7.99574e-16
SYNE1	1.728	1.554	0.173	35.766	31.614	1.131	0.517	2.39569e+09	1.2292e-19	1.10296e-18
HTT	2.434	2.232	0.202	49.941	44.761	1.116	0.517	2.39569e+09	2.27753e-16	1.82532e-15
SHLD2	1.248	1.088	0.16	26.103	22.232	1.174	0.517	2395630452	1.16077e-24	1.2264e-23
HERC2P2	0.9	0.756	0.144	20.268	16.467	1.231	0.517	2395532072	1.06368e-30	1.33822e-29
ESYT2	1.402	1.245	0.156	29.667	25.421	1.167	0.517	2.39551e+09	1.99571e-22	1.94917e-21
UBE3B	0.739	0.6	0.139	16.798	13.048	1.287	0.517	2395454105	7.98315e-37	1.15324e-35
SEL1L	2.279	2.089	0.189	46.777	42.149	1.11	0.517	2395403343	1.01524e-16	8.25613e-16
LDAH	0.956	0.802	0.154	20.292	16.604	1.222	0.517	2395381918	2.09809e-30	2.61789e-29
STAT5B	1.744	1.572	0.172	36.643	32.163	1.139	0.517	2.39537e+09	2.75704e-19	2.44496e-18
STEAP3	0.74	0.591	0.149	16.457	12.92	1.274	0.517	2395323723	4.97345e-37	7.2085e-36
MAP3K20	0.942	0.783	0.158	19.627	16.021	1.225	0.517	2.39527e+09	3.5324e-31	4.48943e-30
TAPBP	1.069	0.921	0.148	23.809	19.875	1.198	0.517	2395254978	1.76357e-26	1.97832e-25
ZYX	0.553	0.414	0.139	12.751	9.2	1.386	0.517	2395188931	0	0
PLEC	0.906	0.76	0.146	20.162	16.426	1.227	0.517	2395168567	1.69661e-30	2.11997e-29
ATXN3	1.452	1.291	0.161	31.061	26.838	1.157	0.517	2395085618	1.98701e-21	1.88525e-20
ZNF100	1.277	1.123	0.154	27.732	23.577	1.176	0.517	2395070987	2.35546e-23	2.37157e-22
EIF1B-AS1	1.298	1.135	0.164	26.226	22.381	1.172	0.517	2395067793	3.18908e-24	3.31616e-23
MAT2A	1.824	1.657	0.168	38.948	33.934	1.148	0.517	2.39488e+09	1.76499e-18	1.52754e-17
MRPL1	1.109	0.955	0.154	23.438	19.586	1.197	0.517	2394818490	1.71632e-26	1.92656e-25
MTIF2	0.727	0.587	0.139	16.427	12.739	1.29	0.517	2394754279	6.37051e-37	9.22191e-36
OLMALINC	0.634	0.494	0.141	14.24	10.663	1.335	0.517	2394751703	9.22054e-43	1.49617e-41
FAM193A	2.133	1.943	0.19	44.636	39.607	1.127	0.517	2394726770	5.84753e-17	4.78992e-16
ZNF337	0.894	0.751	0.143	20.004	16.239	1.232	0.517	2394667918	2.14076e-30	2.66922e-29
MAP3K9	0.425	0.278	0.147	9.399	5.955	1.578	0.517	2.39463e+09	0	0
TMEM245	1.543	1.38	0.163	32.79	28.596	1.147	0.517	2394619829	2.34666e-20	2.15556e-19
SUDS3	0.793	0.653	0.14	17.91	14.198	1.261	0.517	2.39459e+09	1.05149e-33	1.42294e-32
C16orf70	0.934	0.791	0.143	20.909	17.098	1.223	0.517	2.39455e+09	3.94176e-29	4.74685e-28
FANCC	0.992	0.835	0.157	20.48	16.843	1.216	0.517	2.3945e+09	1.89131e-29	2.30144e-28
CEP162	1.004	0.852	0.151	21.392	17.645	1.212	0.517	2.39446e+09	2.15678e-28	2.55063e-27
TRIP11	1.758	1.584	0.175	37.272	32.483	1.147	0.517	2394452926	9.21753e-19	8.04534e-18
RAPH1	3.133	2.908	0.224	60.758	55.339	1.098	0.517	2394448078	1.14017e-14	8.45961e-14
CXCL12	0.666	0.512	0.154	14.363	10.925	1.315	0.517	2394448145	1.2756e-41	2.02098e-40
ZNF746	0.592	0.454	0.138	13.575	10.031	1.353	0.517	2.39443e+09	1.12104e-44	1.89175e-43
FEM1C	0.525	0.384	0.141	11.852	8.371	1.416	0.517	2394420497	0	0
RNF144B	2.483	2.295	0.188	47.118	41.893	1.125	0.517	2394372374	2.29142e-16	1.83603e-15
PCMTD2	1.016	0.871	0.145	22.574	18.714	1.206	0.517	2394365624	4.24122e-27	4.83067e-26
COPS7B	0.717	0.578	0.139	16.269	12.633	1.288	0.517	2.39436e+09	7.97528e-37	1.15258e-35
CRBN	1.153	1.004	0.149	25.373	21.452	1.183	0.517	2394329124	1.61579e-24	1.69687e-23
PDK4	1.02	0.878	0.142	20.621	16.819	1.226	0.517	2.3942e+09	2.95152e-29	3.57037e-28
NFIC	2.803	2.592	0.211	56.311	51.126	1.101	0.517	2394203074	5.43405e-15	4.10164e-14
PCGF5	1.33	1.171	0.159	27.797	23.958	1.16	0.517	2394167444	1.27469e-22	1.25409e-21
MT-ND1	1.139	0.989	0.15	24.621	20.749	1.187	0.517	2.39396e+09	6.84211e-25	7.30418e-24
IQSEC1	0.845	0.703	0.142	18.651	14.945	1.248	0.517	2393908837	7.75038e-32	1.00144e-30
UNC5B	0.8	0.656	0.144	17.61	13.984	1.259	0.517	2393831179	1.68746e-33	2.27211e-32
YAE1	0.611	0.473	0.139	13.775	10.247	1.344	0.517	2393810344	3.30706e-43	5.43003e-42
ENSG00000230606	0.729	0.584	0.145	16.175	12.65	1.279	0.517	2393747416	2.99023e-36	4.25275e-35
ENSG00000259363	0.856	0.699	0.157	17.627	14.122	1.248	0.517	2393741884	3.52177e-33	4.69305e-32
STX8	2.626	2.426	0.2	51.523	46.731	1.103	0.517	2393698088	2.37302e-15	1.82111e-14
RO60	0.949	0.807	0.142	21.074	17.289	1.219	0.517	2393696954	2.67609e-28	3.15408e-27
MINDY3	1.225	1.072	0.152	26.367	22.398	1.177	0.517	2393681941	2.0473e-23	2.06488e-22
CD163L1	1.119	0.974	0.145	22.544	18.684	1.207	0.517	2393681753	1.09884e-26	1.23902e-25
RIC8B	1.162	1.011	0.152	24.932	21.146	1.179	0.517	2.39367e+09	2.20026e-24	2.30097e-23
CLCN3	1.633	1.47	0.164	34.349	30.169	1.139	0.517	2.39363e+09	3.06715e-19	2.71514e-18
CLNS1A	1.09	0.942	0.147	23.809	19.984	1.191	0.517	2393623865	2.28618e-25	2.48157e-24
PMFBP1	0.342	0.195	0.147	7.646	4.3	1.778	0.517	2393564630	0	0
AKR1A1	1.188	1.041	0.147	26.291	22.265	1.181	0.517	2.39353e+09	2.00426e-23	2.02206e-22
ENSG00000284052	0.378	0.229	0.149	8.258	4.896	1.687	0.517	2393527381	0	0
GABARAPL1	0.583	0.446	0.137	13.128	9.617	1.365	0.517	2393520268	2.8026e-45	4.76441e-44
ELMOD2	0.762	0.624	0.139	17.133	13.516	1.268	0.517	2393502642	3.80992e-34	5.22061e-33
MINPP1	0.424	0.282	0.142	9.546	6.153	1.551	0.517	2.39347e+09	0	0
HECTD4	2.222	2.034	0.188	46.065	41.133	1.12	0.517	2393464093	3.63675e-16	2.88484e-15
PAIP2	1.126	0.98	0.146	24.832	20.869	1.19	0.517	2393370750	1.97781e-24	2.07144e-23
DPY19L1P1	1.212	1.059	0.153	25.679	21.895	1.173	0.517	2393357433	1.29875e-23	1.31944e-22
SELENOS	0.609	0.475	0.134	13.869	10.323	1.344	0.517	2393299150	2.1594e-42	3.47004e-41
FAM149B1	0.849	0.709	0.14	18.827	15.15	1.243	0.517	2393253375	5.34633e-31	6.77014e-30
CCDC81	0.2	0.055	0.144	4.535	1.216	3.729	0.517	2.39317e+09	0	0
TECR	0.545	0.413	0.133	12.499	8.986	1.391	0.517	2.39311e+09	0	0
KLHDC10	1.446	1.29	0.156	30.526	26.259	1.162	0.517	2.39306e+09	1.03959e-20	9.64835e-20
HDAC4	3.172	2.937	0.235	61.152	55.389	1.104	0.517	2.39306e+09	3.36164e-14	2.43719e-13
KIAA0513	0.88	0.736	0.144	19.38	15.764	1.229	0.517	2393037044	6.7057e-30	8.24609e-29
MIRLET7BHG	1.426	1.271	0.156	30.714	26.693	1.151	0.517	2393024973	1.76653e-20	1.62824e-19
NMT2	0.689	0.549	0.141	15.204	11.69	1.301	0.517	2392948752	6.60388e-38	9.77055e-37
PPM1A	1.25	1.1	0.15	27.185	23.126	1.176	0.517	2392925476	1.75142e-22	1.71298e-21
DNAJC3	2.112	1.933	0.18	42.966	38.38	1.119	0.517	2.39289e+09	1.64459e-16	1.32506e-15
EMC10	0.714	0.574	0.14	15.716	12.175	1.291	0.516	2392857541	1.40912e-36	2.02222e-35
CDKN2B-AS1	0.637	0.487	0.15	13.61	10.222	1.331	0.516	2.39281e+09	2.94973e-42	4.72266e-41
ALDH1A2	0.723	0.532	0.191	14.034	10.881	1.29	0.516	2.39276e+09	4.27368e-40	6.57389e-39
GLRX3	1.013	0.871	0.142	22.409	18.651	1.202	0.516	2.39271e+09	4.2266e-26	4.68999e-25
ENSG00000205485	3.317	3.097	0.22	63.416	58.414	1.086	0.516	2392632075	7.75855e-14	5.51942e-13
CDKN2A	0.538	0.397	0.141	11.969	8.591	1.393	0.516	2.39253e+09	0	0
SFT2D1	0.975	0.835	0.139	21.927	18.123	1.21	0.516	2.39252e+09	1.55322e-26	1.74741e-25
RPL8	0.955	0.812	0.142	20.662	16.958	1.218	0.516	2392463260	7.25359e-28	8.44928e-27
CDC16	1.322	1.173	0.15	28.997	24.972	1.161	0.516	2.39237e+09	4.66721e-21	4.37819e-20
ARF1	1.14	0.996	0.144	25.309	21.331	1.187	0.516	2.39234e+09	1.85916e-23	1.87838e-22
HSD17B7	0.443	0.314	0.129	10.358	6.942	1.492	0.516	2.39233e+09	0	0
RPS6KA2	3.688	3.466	0.223	66.01	61.265	1.077	0.516	2392291834	1.49728e-13	1.0506e-12
DYNC1H1	2.344	2.153	0.191	48.694	43.564	1.118	0.516	2392288833	2.62952e-15	2.01618e-14
LINC00894	1.537	1.379	0.159	32.014	28.064	1.141	0.516	2392181057	1.95182e-19	1.73663e-18
KIF13B	2.427	2.234	0.193	49.324	44.425	1.11	0.516	2.39217e+09	3.92594e-15	2.98008e-14
ACP6	0.531	0.393	0.138	11.987	8.608	1.393	0.516	2392139162	0	0
PHF20L1	2.261	2.077	0.184	46.465	41.798	1.112	0.516	2392095561	1.55641e-15	1.20476e-14
C9orf85	1.068	0.919	0.149	22.733	19.11	1.19	0.516	2.39205e+09	3.13571e-25	3.38372e-24
LRRC37A3	1.626	1.466	0.161	35.014	30.628	1.143	0.516	2391960960	2.60493e-18	2.2428e-17
LPCAT2	4.805	4.546	0.258	81.837	76.734	1.067	0.516	2.39188e+09	7.01472e-13	4.763e-12
METTL22	0.474	0.343	0.132	11.016	7.641	1.442	0.516	2.39188e+09	0	0
GALNT10	2.764	2.569	0.195	53.288	48.876	1.09	0.516	2391865122	1.92778e-14	1.4135e-13
NBPF10	0.429	0.295	0.134	9.946	6.615	1.504	0.516	2.39182e+09	0	0
ENSG00000260228	0.414	0.277	0.137	9.411	6.095	1.544	0.516	2.39176e+09	0	0
PRDX6	0.518	0.389	0.13	11.946	8.526	1.401	0.516	2391707358	0	0
ZNF75D	1.06	0.914	0.147	22.691	19.048	1.191	0.516	2.39169e+09	4.61294e-25	4.95479e-24
ZBTB7A	0.916	0.779	0.138	20.409	16.73	1.22	0.516	2.39159e+09	1.50425e-27	1.73598e-26
ATL3	0.939	0.803	0.136	21.003	17.271	1.216	0.516	2.39157e+09	7.0366e-27	7.96256e-26
GPR180	0.56	0.423	0.137	12.569	9.199	1.366	0.516	2.3915e+09	1.12104e-44	1.89175e-43
ENSG00000236469	0.37	0.232	0.138	8.346	5.048	1.653	0.516	2.3915e+09	0	0
UAP1L1	0.285	0.146	0.139	6.511	3.251	2.003	0.516	2391451650	0	0
RALGAPB	1.779	1.613	0.166	38.054	33.467	1.137	0.516	2.3914e+09	3.75919e-17	3.0982e-16
SMC5-DT	0.584	0.442	0.141	12.71	9.362	1.358	0.516	2391302686	8.26766e-44	1.37327e-42
CANX	1.685	1.524	0.161	35.778	31.581	1.133	0.516	2391239890	1.13377e-17	9.52184e-17
TMEM39A	1.026	0.89	0.136	22.838	19.013	1.201	0.516	2.39122e+09	8.51744e-25	9.04836e-24
C11orf58	1.518	1.364	0.154	32.978	28.671	1.15	0.516	2391196216	1.03008e-18	8.9774e-18
PROX1	0.458	0.319	0.139	10.187	6.892	1.478	0.516	2.39117e+09	0	0
ZFC3H1	3.112	2.887	0.225	61.916	56.312	1.1	0.516	2.39111e+09	1.72018e-13	1.20482e-12
B3GLCT	0.74	0.599	0.141	16.033	12.611	1.271	0.516	2.39103e+09	5.83463e-34	7.96372e-33
ENSG00000244055	1.305	1.156	0.149	27.891	24.037	1.16	0.516	2.39101e+09	6.69492e-21	6.24841e-20
UBE2J2	0.729	0.6	0.129	16.727	13.15	1.272	0.516	2.39101e+09	8.52029e-33	1.12423e-31
RPL36	1.054	0.915	0.138	22.774	18.992	1.199	0.516	2391003780	1.10138e-24	1.16471e-23
NCOA3	3.877	3.631	0.246	71.886	66.306	1.084	0.516	2.39099e+09	6.6741e-13	4.5379e-12
MAP3K5	4.864	4.651	0.213	82.778	78.828	1.05	0.516	2.39096e+09	1.43498e-12	9.6052e-12
ENSG00000245213	0.536	0.395	0.141	11.752	8.439	1.393	0.516	2.39094e+09	0	0
UBE2A	0.633	0.503	0.131	14.516	11.09	1.309	0.516	2390930248	1.23332e-37	1.81166e-36
PRDM2	2.579	2.38	0.199	52.006	46.964	1.107	0.516	2.39091e+09	2.4455e-14	1.78374e-13
ENSG00000268205	0.705	0.576	0.13	16.151	12.629	1.279	0.516	2.3909e+09	8.45162e-34	1.14773e-32
SRGAP3	2.846	2.65	0.196	53.782	49.379	1.089	0.516	2.39089e+09	4.71806e-14	3.40221e-13
ACACB	0.406	0.265	0.14	9.046	5.791	1.562	0.516	2.39088e+09	0	0
SAE1	0.75	0.618	0.131	16.957	13.401	1.265	0.516	2390856891	3.5014e-32	4.56136e-31
SKIL	2.804	2.596	0.208	55.317	50.129	1.103	0.516	2390852049	5.90517e-14	4.232e-13
[truncated: 7,620 more rows]

## Sheet: ADAM_GPNMB|dn
featurekey	log2Mean	log2Mean_other	log2FC	percentage	percentage_other	percentage_fold_change	auroc	mwu_U	mwu_pval	mwu_qval
ST6GALNAC3	4.174	5.879	-1.705	66.457	83.457	0.796	0.322	1.49217e+09	0	0
ITPR2	6.748	7.563	-0.815	95.353	97.975	0.973	0.323	1494300471	0	0
LINC02712	0.633	2.481	-1.847	12.322	42.382	0.291	0.34	1.57378e+09	0	0
PRKCA	3.44	4.84	-1.4	61.405	78.172	0.786	0.343	1.58782e+09	0	0
TLN2	2.717	4.024	-1.307	51.259	69.165	0.741	0.356	1650600275	0	0
ENSG00000249738	1.132	2.819	-1.687	20.445	43.747	0.467	0.365	1.69231e+09	0	0
RASGEF1C	2.335	3.682	-1.347	43.56	60.983	0.714	0.366	1695799638	0	0
TMEM163	0.692	2.348	-1.656	13.381	37.498	0.357	0.368	1.70512e+09	0	0
NAV3	5.414	6.278	-0.864	82.884	88.665	0.935	0.368	1706878461	0	0
CX3CR1	1.379	2.697	-1.318	28.25	47.901	0.59	0.374	1734465947	0	0
FCHSD2	5.675	6.266	-0.591	90.248	92.795	0.973	0.377	1.74533e+09	0	0
SRGAP2	6.202	6.71	-0.508	93.883	95.535	0.983	0.377	1.74783e+09	0	0
ADAM28	5.242	5.944	-0.701	85.313	90.144	0.946	0.378	1751962907	0	0
PTPRE	4.626	5.435	-0.809	78.791	85.953	0.917	0.38	1758240095	0	0
ABCC4	4.283	5.068	-0.785	74.685	81.329	0.918	0.383	1775140182	0	0
IGSF21	2.877	3.977	-1.1	52.97	68.353	0.775	0.384	1777926099	0	0
FRMD4A	7.811	8.168	-0.357	98.794	98.524	1.003	0.386	1787721970	0	0
ENSG00000253535	3.506	4.537	-1.03	61.963	72.82	0.851	0.388	1.79834e+09	0	0
MEF2C	6.716	7.166	-0.449	96.224	97.434	0.988	0.388	1.79972e+09	0	0
MEF2A	7.399	7.723	-0.323	98.735	98.901	0.998	0.389	1.80034e+09	0	0
MED12L	1.635	2.715	-1.08	33.661	49.83	0.676	0.392	1.81394e+09	0	0
SERPINB9	1.859	2.87	-1.011	38.443	53.459	0.719	0.393	1819053661	0	0
ATP8B4	5.261	5.953	-0.691	84.937	91.036	0.933	0.394	1.82495e+09	0	0
PFKFB3	2.352	3.341	-0.988	46.1	60.222	0.766	0.394	1.82756e+09	0	0
CSF1R	4.377	5	-0.623	77.985	83.261	0.937	0.397	1.8373e+09	0	0
P2RY12	3.356	4.233	-0.877	59.622	68.46	0.871	0.397	1.84078e+09	0	0
ITGA9	1.812	2.786	-0.974	36.607	52.052	0.703	0.399	1.84853e+09	0	0
ENSG00000287616	2.28	3.259	-0.979	43.454	58.491	0.743	0.4	1.85384e+09	0	0
SLC9A9	6.091	6.643	-0.552	91.189	94.381	0.966	0.4	1.85447e+09	0	0
ZSWIM6	5.761	6.257	-0.496	90.548	92.886	0.975	0.401	1.85607e+09	0	0
SPRED1	3.954	4.661	-0.707	70.774	78.001	0.907	0.403	1.86846e+09	0	0
FOXP2	3.69	4.764	-1.075	58.922	74.79	0.788	0.405	1.87493e+09	0	0
ADGRB3	2.583	3.414	-0.832	51.388	62.065	0.828	0.405	1.87544e+09	0	0
LPAR6	3.736	4.389	-0.654	69.657	76.313	0.913	0.406	1879413766	0	0
ARHGAP12	3.96	4.572	-0.613	72.809	78.746	0.925	0.406	1.88102e+09	0	0
MRC1	1.146	2.224	-1.078	20.85	38.877	0.536	0.406	1881284906	0	0
KHDRBS3	2.861	3.734	-0.873	52.817	63.028	0.838	0.407	1.88674e+09	0	0
LINC02742	0.769	1.859	-1.091	14.792	31.634	0.468	0.408	1891068112	0	0
MIR99AHG	3.623	4.365	-0.742	65.31	74.212	0.88	0.41	1897846562	0	0
PREX1	4.78	5.294	-0.515	82.208	86.082	0.955	0.41	1.90055e+09	0	0
ENSG00000255968	1.671	2.579	-0.909	33.602	47.333	0.71	0.411	1.90223e+09	0	0
DENND3	4.229	4.814	-0.584	74.55	79.086	0.943	0.412	1.90653e+09	0	0
INPP5D	5.191	5.649	-0.458	85.972	88.848	0.968	0.412	1909187040	0	0
MKNK1	3.126	3.754	-0.628	61.222	68.255	0.897	0.413	1911689364	0	0
SIPA1L2	4.161	4.711	-0.551	74.103	78.175	0.948	0.413	1913729670	0	0
ST6GAL1	6.552	6.865	-0.313	94.548	94.232	1.003	0.414	1916150526	0	0
GRID2	2.737	3.913	-1.177	41.919	55.142	0.76	0.414	1916457926	0	0
RUNX1	5.634	6.171	-0.536	87.113	90.187	0.966	0.414	1.91703e+09	0	0
ENSG00000234428	1.533	2.429	-0.896	30.873	44.557	0.693	0.414	1.91704e+09	0	0
MVB12B	2.492	3.248	-0.755	49.3	60.759	0.811	0.414	1917334383	0	0
FAM177B	1.739	2.634	-0.895	33.743	47.952	0.704	0.414	1.91775e+09	0	0
SRGAP2B	4.447	4.956	-0.508	78.208	82.125	0.952	0.414	1919992573	0	0
AOAH	4.539	5.224	-0.686	75.803	83.46	0.908	0.414	1.92019e+09	0	0
PICALM	6.375	6.692	-0.317	95.289	95.756	0.995	0.415	1921454608	0	0
SLC4A7	4.488	5.03	-0.542	78.244	82.714	0.946	0.415	1923879310	0	0
ADGRG1	1.866	2.66	-0.794	37.919	51.06	0.743	0.416	1925804507	0	0
PLCL2	3.331	3.993	-0.662	62.234	70.275	0.886	0.416	1929276578	0	0
PALD1	4.371	4.846	-0.475	77.279	80.471	0.96	0.417	1.93255e+09	0	0
ENSG00000287684	2.621	3.453	-0.832	47.888	60.734	0.788	0.418	1936152645	0	0
LDLRAD4	6.729	7.14	-0.412	94.795	96.381	0.984	0.42	1.944e+09	0	0
SEMA4D	1.654	2.385	-0.731	35.09	46.892	0.748	0.42	1946592282	0	0
WDFY3	4.919	5.299	-0.38	84.431	86.053	0.981	0.421	1.95006e+09	0	0
C3	4.011	4.501	-0.49	72.092	75.394	0.956	0.422	1.95338e+09	0	0
PLAT	0.267	1.081	-0.814	5.805	21.057	0.276	0.422	1.95379e+09	0	0
VSIR	1.966	2.656	-0.69	40.825	51.554	0.792	0.422	1.95555e+09	0	0
GGTA1	0.983	1.75	-0.767	21.003	34.793	0.604	0.422	1956719098	0	0
SLC2A5	2.519	3.184	-0.665	50.124	58.675	0.854	0.423	1.96151e+09	0	0
EXT1	1.205	2.031	-0.826	23.385	37.079	0.631	0.423	1961636120	0	0
PRDM11	0.548	1.356	-0.808	11.987	26.021	0.461	0.424	1962729386	0	0
TIAM1	3	3.62	-0.621	56.793	64.302	0.883	0.425	1970714502	0	0
EMB	0.999	1.732	-0.733	21.209	34.569	0.614	0.426	1.97214e+09	0	0
SLCO2B1	5.243	5.663	-0.419	86.096	88.715	0.97	0.426	1972580926	0	0
PTK2	3.069	3.666	-0.597	58.434	65.913	0.887	0.426	1975865469	0	0
BLNK	3.475	4.017	-0.542	64.122	69.903	0.917	0.427	1.97802e+09	0	0
IL1RAP	1.609	2.327	-0.718	32.649	44.153	0.739	0.428	1981031896	0	0
MICOS10	0.919	1.709	-0.79	18.533	31.292	0.592	0.428	1983260092	0	0
SRGAP1	4.538	5.034	-0.496	75.773	79.531	0.953	0.429	1.9862e+09	0	0
PPP6R2	2.826	3.345	-0.519	56.829	63.088	0.901	0.43	1990019843	0	0
TBC1D9	2.088	2.718	-0.63	42.524	52.131	0.816	0.43	1990040359	0	0
MIR646HG	2.7	3.42	-0.72	48.024	57.992	0.828	0.43	1993602086	0	0
MEF2C-AS2	1.8	2.492	-0.692	36.155	46.337	0.78	0.43	1.99413e+09	0	0
USP53	3.136	3.776	-0.64	56.764	64.823	0.876	0.431	1.99532e+09	0	0
SPATA6	2.427	3.068	-0.641	46.618	54.648	0.853	0.431	1.9954e+09	0	0
ENSG00000229751	2.178	2.815	-0.637	43.536	52.012	0.837	0.431	1995871527	0	0
PCNX2	3.759	4.215	-0.456	68.968	73.07	0.944	0.431	1.99704e+09	0	0
SRGAP2C	3.895	4.315	-0.419	71.727	75.342	0.952	0.432	2000150648	0	0
ENTPD1-AS1	4.232	4.745	-0.513	72.968	77.082	0.947	0.432	2.0003e+09	0	0
LINC02798	4.188	4.737	-0.549	70.839	76.172	0.93	0.432	2000413143	0	0
RASGRF2	4.645	5.139	-0.494	76.097	80.087	0.95	0.432	2002086930	0	0
FAM198B-AS1	0.976	1.675	-0.699	20.186	32.267	0.626	0.433	2.00395e+09	0	0
MAP3K8	1.372	2.056	-0.684	28.303	38.994	0.726	0.433	2.00556e+09	0	0
MROCKI	0.901	1.561	-0.661	19.733	31.218	0.632	0.433	2.0076e+09	0	0
PDE4D	2.135	2.777	-0.642	42.113	51.075	0.825	0.433	2008079393	0	0
LINC02649	1.045	1.716	-0.671	21.497	33.573	0.64	0.434	2.00915e+09	0	0
ERC2	1.352	2.041	-0.689	27.467	37.987	0.723	0.434	2.00943e+09	0	0
LINC02057	0.368	1.055	-0.687	7.734	20.602	0.375	0.434	2009559953	0	0
ENSG00000286153	1.408	2.069	-0.66	29.226	39.685	0.736	0.434	2.01199e+09	0	0
LINC01515	4.681	5.098	-0.417	81.461	84.389	0.965	0.435	2014119746	0	0
ENSG00000224363	1.504	2.123	-0.619	31.655	41.458	0.764	0.436	2018380893	0	0
HIVEP3	3.516	4.088	-0.572	61.793	68.629	0.9	0.436	2020442780	0	0
ZFP36L1	3.714	4.143	-0.429	68.192	70.902	0.962	0.436	2021891737	0	0
CMAHP	3.19	3.806	-0.616	55.499	62.367	0.89	0.437	2.02241e+09	0	0
OTULINL	1.961	2.526	-0.564	40.442	48.919	0.827	0.437	2022545275	0	0
QKI	7.205	7.372	-0.167	98.6	98.479	1.001	0.437	2022603582	0	0
WSB1	3.988	4.347	-0.36	74.197	76.942	0.964	0.438	2027409006	0	0
MCF2L2	1.85	2.454	-0.605	37.66	46.092	0.817	0.438	2028240174	0	0
WDFY2	3.186	3.65	-0.464	61.105	66.533	0.918	0.438	2028787668	0	0
ITGAM	1.969	2.515	-0.546	40.83	49.105	0.831	0.438	2.03003e+09	0	0
ARHGAP22	5.016	5.259	-0.243	83.984	83.473	1.006	0.438	2030761070	0	0
P3H2	1.322	1.963	-0.641	26.256	36.654	0.716	0.438	2030969603	0	0
P2RY13	0.52	1.132	-0.613	11.657	23.153	0.503	0.438	2031203559	0	0
TBC1D14	3.073	3.54	-0.467	58.205	62.391	0.933	0.439	2032397450	0	0
ENSG00000287950	0.165	0.828	-0.664	3.194	15.23	0.21	0.439	2.03562e+09	0	0
SH3RF3	5.351	5.694	-0.343	84.49	85.966	0.983	0.44	2036530196	0	0
HEATR5B	2.379	2.866	-0.487	48.453	54.73	0.885	0.44	2.03655e+09	0	0
ANKRD44	5.706	5.906	-0.2	90.83	90.239	1.007	0.44	2036810231	0	0
ARIH2	5.491	5.742	-0.252	91.089	91.561	0.995	0.44	2.03692e+09	0	0
F13A1	0.318	1.14	-0.822	6.487	17.793	0.365	0.44	2040613554	0	0
UBAC2	3.233	3.664	-0.431	62.181	66.728	0.932	0.441	2.04106e+09	0	0
MAF	3.377	3.784	-0.407	63.987	67.217	0.952	0.441	2041785391	0	0
RUNX2	3.673	4.08	-0.407	66.974	70.639	0.948	0.441	2.04428e+09	0	0
MTUS1	2.264	2.78	-0.516	45.171	52.873	0.854	0.442	2.04802e+09	0	0
ENSG00000254420	3.993	4.458	-0.465	68.892	72.66	0.948	0.442	2048496902	0	0
NAV2	2.093	2.739	-0.646	37.884	46.162	0.821	0.442	2.04856e+09	0	0
SUSD6	3.979	4.302	-0.323	73.238	75.379	0.972	0.442	2049527535	0	0
IL6ST	4.014	4.415	-0.401	71.533	75.772	0.944	0.443	2053155604	0	0
CECR2	0.678	1.26	-0.582	14.763	24.865	0.594	0.444	2055781206	0	0
KCNQ3	5.969	6.347	-0.378	86.166	88.121	0.978	0.444	2057265254	0	0
SRGAP2-AS1	1.452	1.981	-0.529	30.914	39.353	0.786	0.444	2.05833e+09	0	0
NCKAP5	3.376	3.862	-0.486	60.275	66.02	0.913	0.444	2.05927e+09	0	0
ENSG00000253988	1.522	2.054	-0.533	31.496	40.065	0.786	0.445	2.05948e+09	0	0
HAMP	0.424	1.028	-0.604	8.834	19.387	0.456	0.445	2.0608e+09	0	0
KBTBD12	1.548	2.1	-0.553	30.985	39.597	0.783	0.445	2.06134e+09	0	0
TANC1	1.494	2.051	-0.557	30.073	38.785	0.775	0.445	2.06202e+09	0	0
GPR183	0.583	1.184	-0.601	12.293	22.528	0.546	0.445	2.06252e+09	0	0
ENSG00000261172	1.028	1.583	-0.555	22.127	31.283	0.707	0.445	2062600580	0	0
CDH23	1.172	1.701	-0.529	25.303	34.271	0.738	0.445	2063673661	0	0
VAV3	3.941	4.257	-0.316	73.597	75.615	0.973	0.445	2.06391e+09	0	0
PLA2G4A	2.532	2.998	-0.466	49.729	56.064	0.887	0.446	2.06444e+09	0	0
SOX5	1.379	1.946	-0.568	27.838	36.197	0.769	0.446	2068556723	0	0
CSF3R	2.509	2.952	-0.443	50.294	56.563	0.889	0.447	2069208200	0	0
SLC8A1-AS1	2.374	2.874	-0.499	45.83	52.012	0.881	0.447	2.07086e+09	0	0
AFF3	0.499	1.103	-0.605	11.016	20.685	0.533	0.447	2.07114e+09	0	0
BHLHE41	3.005	3.422	-0.418	57.305	62.11	0.923	0.447	2072563066	0	0
CSF2RA	2.986	3.391	-0.405	57.817	62.266	0.929	0.447	2.0726e+09	0	0
EIF4G3	5.29	5.495	-0.205	87.56	87.804	0.997	0.448	2.07483e+09	0	0
LINC00996	0.067	0.621	-0.554	1.429	11.766	0.121	0.448	2.07549e+09	0	0
IKZF2	0.699	1.236	-0.538	14.528	24.252	0.599	0.448	2075757078	0	0
CAPZB	4.213	4.457	-0.244	76.773	77.515	0.99	0.448	2.07585e+09	0	0
ENSG00000285534	3.465	4.092	-0.627	49.188	55.375	0.888	0.448	2.07735e+09	0	0
ENSG00000253288	0.964	1.485	-0.521	20.356	29.304	0.695	0.449	2079550336	0	0
CD99L2	3.071	3.499	-0.428	58.428	63.426	0.921	0.449	2.08042e+09	0	0
ZNF609	3.723	4.045	-0.321	69.045	71.634	0.964	0.449	2.08057e+09	0	0
SYNDIG1	4.706	5.131	-0.425	71.209	74.096	0.961	0.449	2.08194e+09	0	0
RAB11A	2.791	3.214	-0.422	53.976	58.716	0.919	0.45	2.08315e+09	0	0
GRB2	3.821	4.098	-0.277	71.156	72.571	0.981	0.45	2084424400	0	0
ATP11C	1.852	2.319	-0.467	37.707	44.83	0.841	0.45	2084676251	0	0
TAL1	1.378	1.848	-0.47	29.72	37.238	0.798	0.45	2.08478e+09	0	0
ZEB1	1.806	2.325	-0.519	34.484	42.383	0.814	0.45	2085779898	0	0
KCNIP4	3.507	3.849	-0.342	67.051	70.271	0.954	0.45	2086138254	0	0
SLC2A3	0.801	1.408	-0.607	16.363	25.1	0.652	0.45	2086739152	0	0
CARMIL1	2.556	3.013	-0.457	48.806	54.967	0.888	0.45	2.08677e+09	0	0
ENSG00000265987	1.821	2.287	-0.466	37.272	43.972	0.848	0.451	2.08759e+09	0	0
C12orf75	1.038	1.536	-0.498	21.774	30.255	0.72	0.451	2.08785e+09	0	0
PTPN14	0.498	1.01	-0.512	10.434	19.844	0.526	0.451	2088335499	0	0
AUTS2	4.891	5.298	-0.407	77.791	81.78	0.951	0.451	2090546289	0	0
ETV6	5.632	5.844	-0.212	89.442	89.697	0.997	0.451	2.09151e+09	0	0
ENSG00000258225	0.698	1.199	-0.501	14.798	23.715	0.624	0.451	2091731872	0	0
PIP5K1B	1.531	2.007	-0.476	31.214	38.811	0.804	0.452	2.09188e+09	0	0
ENSG00000225313	1.626	2.103	-0.476	33.343	40.455	0.824	0.452	2091954869	0	0
MARCHF1	4.81	5.073	-0.264	81.49	82.722	0.985	0.452	2.09233e+09	0	0
PID1	0.745	1.297	-0.552	14.804	23.633	0.626	0.452	2.09296e+09	0	0
HTRA1	2.09	2.51	-0.42	42.619	47.601	0.895	0.452	2.09439e+09	0	0
LYVE1	0.566	1.084	-0.518	11.781	20.823	0.566	0.452	2.09493e+09	0	0
C1QTNF7-AS1	4.983	5.202	-0.219	86.555	87.107	0.994	0.452	2094997652	0	0
C4orf19	0.64	1.125	-0.485	13.457	22.481	0.599	0.452	2095468357	0	0
ALOX5	3.095	3.455	-0.36	59.369	63.43	0.936	0.452	2.09582e+09	0	0
FRG1HP	4.387	4.655	-0.267	77.262	78.219	0.988	0.453	2096801902	0	0
MIR31HG	0.601	1.089	-0.487	12.322	21.416	0.575	0.453	2097398217	0	0
WLS	0.738	1.216	-0.478	16.01	24.457	0.655	0.453	2.09794e+09	0	0
SP140	1.184	1.648	-0.464	24.974	32.811	0.761	0.453	2.09806e+09	0	0
OSBPL6	1.224	1.689	-0.465	25.632	33.131	0.774	0.453	2100432938	0	0
SNHG14	3.766	4.041	-0.274	71.309	73.236	0.974	0.454	2.10152e+09	0	0
KCNQ1OT1	2.428	2.9	-0.472	44.954	50.183	0.896	0.454	2102149120	0	0
GAK	2.091	2.463	-0.373	44.065	48.805	0.903	0.454	2.10306e+09	0	0
ZFP36L2	2.624	3.018	-0.394	50.359	54.589	0.923	0.454	2103827948	0	0
CHST11	6.896	7.006	-0.11	96.595	95.732	1.009	0.454	2103979879	0	0
ABHD15-AS1	3.325	3.681	-0.356	61.41	64.348	0.954	0.454	2104398668	0	0
CADM2	3.037	3.379	-0.342	59.634	63.319	0.942	0.454	2104999622	0	0
DOCK8	6.73	6.823	-0.093	96.565	95.617	1.01	0.455	2105974602	0	0
SH3TC1	2.219	2.592	-0.374	45.753	50.623	0.904	0.455	2.10671e+09	0	0
IL4R	1.812	2.205	-0.393	38.337	43.337	0.885	0.455	2107119208	0	0
RIMS1	1.962	2.406	-0.444	38.219	44.846	0.852	0.455	2.10752e+09	0	0
SPNS2	1.147	1.58	-0.433	24.615	32.12	0.766	0.455	2.10795e+09	0	0
DIAPH2	5.907	6.069	-0.162	91.489	91.457	1	0.455	2.109e+09	0	0
FOXN3	5.207	5.394	-0.187	86.378	86.614	0.997	0.455	2109287453	0	0
CNTNAP2	2.874	3.196	-0.322	57.534	60.825	0.946	0.456	2.11116e+09	0	0
BROX	1.816	2.229	-0.413	37.478	42.838	0.875	0.456	2111657657	0	0
DIP2A	3.119	3.404	-0.285	61.01	63.33	0.963	0.456	2113371420	0	0
LRP1B	2.291	2.656	-0.365	46.906	51.569	0.91	0.456	2.11395e+09	0	0
DENND11	1.793	2.175	-0.381	37.896	43.407	0.873	0.456	2.11419e+09	0	0
LINC02642	0.744	1.221	-0.477	15.445	23.139	0.667	0.456	2114821987	0	0
SETBP1	2.118	2.55	-0.432	40.372	46.721	0.864	0.457	2.11529e+09	0	0
RASSF8	3.3	3.668	-0.368	57.911	60.947	0.95	0.457	2.11663e+09	0	0
PCDH9	3.85	4.106	-0.256	72.239	73.834	0.978	0.457	2.11697e+09	0	0
MIR223HG	1.319	1.737	-0.417	27.679	34.492	0.802	0.457	2.11873e+09	0	0
CCDC26	1.621	2.179	-0.559	26.403	33.82	0.781	0.457	2118930986	0	0
SYT1	2.78	3.1	-0.32	55.746	59.088	0.943	0.457	2.11895e+09	0	0
OPRM1	2.334	2.765	-0.431	43.471	48.641	0.894	0.458	2.11957e+09	0	0
ENSG00000225689	2.138	2.595	-0.457	38.784	45.276	0.857	0.458	2120042719	0	0
ENSG00000226571	0.339	0.81	-0.471	7.058	15.223	0.464	0.458	2120277283	0	0
PCNX1	2.789	3.103	-0.314	54.929	57.871	0.949	0.458	2.12061e+09	0	0
RAP1GAP2	1.752	2.136	-0.384	36.39	42.12	0.864	0.458	2121205493	0	0
TMEM156	2.607	2.971	-0.363	49.982	54.434	0.918	0.458	2.12168e+09	0	0
ATF6	3.948	4.138	-0.19	73.286	73.289	1	0.458	2122201059	0	0
ARHGAP32	2.192	2.568	-0.376	43.748	49.036	0.892	0.458	2122596485	0	0
ITGA9-AS1	0.657	1.08	-0.423	14.298	21.937	0.652	0.458	2.12329e+09	0	0
CYFIP1	5.088	5.236	-0.148	85.066	84.282	1.009	0.459	2124684309	0	0
CYTH4	1.649	2.019	-0.37	35.284	40.891	0.863	0.459	2124877489	0	0
SPTLC2	3.778	4.059	-0.281	68.492	70.648	0.969	0.459	2.12498e+09	0	0
PRKCA-AS1	0.41	0.839	-0.429	9.04	16.874	0.536	0.459	2.12504e+09	0	0
BACH1	4.256	4.495	-0.238	73.509	74.157	0.991	0.459	2125894068	0	0
PTPRC	5.552	5.673	-0.121	90.06	89.334	1.008	0.459	2.12668e+09	0	0
ENSG00000234091	0.923	1.332	-0.409	20.104	27.088	0.742	0.459	2.12668e+09	0	0
KHDRBS2	1.084	1.498	-0.414	22.991	29.682	0.775	0.459	2.12707e+09	0	0
LRMDA	8.401	8.503	-0.102	99.506	99.465	1	0.459	2128156546	0	0
GIMAP8	0.672	1.069	-0.397	14.581	22.214	0.656	0.459	2128378124	0	0
TRIM5	1.416	1.813	-0.397	29.532	35.872	0.823	0.459	2.12877e+09	0	0
FGD2	2.636	2.934	-0.298	52.988	56.342	0.94	0.46	2.13053e+09	0	0
LINC01091	0.974	1.428	-0.453	18.533	25.916	0.715	0.46	2.13059e+09	0	0
TTC28	3.283	3.62	-0.337	59.252	62.884	0.942	0.46	2.13059e+09	0	0
IGF1	0.396	0.807	-0.411	8.517	16.22	0.525	0.46	2130624946	0	0
DLG2	3.426	3.727	-0.301	64.051	66.829	0.958	0.46	2132527580	0	0
ENSG00000225963	0.719	1.108	-0.389	15.828	22.944	0.69	0.461	2133679045	0	0
CFAP74	0.301	0.685	-0.384	6.805	14.454	0.471	0.461	2.13384e+09	0	0
SMIM35	0.379	0.793	-0.414	7.881	15.506	0.508	0.461	2.13417e+09	0	0
PLCXD3	0.365	0.796	-0.432	7.517	15.057	0.499	0.461	2134737127	0	0
PRKCQ	0.42	0.819	-0.4	8.899	16.479	0.54	0.461	2.13497e+09	0	0
ENSG00000253582	1.709	2.148	-0.439	31.814	37.878	0.84	0.461	2.13544e+09	0	0
ZFPM2-AS1	1.208	1.666	-0.458	21.209	28.63	0.741	0.461	2.1356e+09	0	0
CHD7	3.85	4.051	-0.202	71.192	72.114	0.987	0.461	2136278798	0	0
CHD1	2.873	3.141	-0.268	56.94	59.331	0.96	0.461	2136801626	0	0
ENSG00000286403	0.255	0.628	-0.373	5.952	13.468	0.442	0.461	2136809081	0	0
GRIK1	1.299	1.686	-0.387	27.067	33.247	0.814	0.461	2.13732e+09	0	0
RGS18	0.521	0.897	-0.375	11.416	18.766	0.608	0.462	2138155956	0	0
TBC1D4	3.034	3.313	-0.279	57.452	59.712	0.962	0.462	2139091542	0	0
PLEKHG5	0.167	0.53	-0.363	3.811	11.331	0.336	0.462	2139957121	0	0
GASK1B	0.867	1.244	-0.377	18.474	25.373	0.728	0.462	2140451400	0	0
TLE4	2.045	2.395	-0.35	40.683	45.563	0.893	0.462	2.14144e+09	0	0
ZNF608	0.367	0.751	-0.385	7.964	15.224	0.523	0.462	2.14174e+09	0	0
NCKAP1L	3.217	3.429	-0.212	63.04	64.365	0.979	0.463	2143768806	0	0
DAGLB	1.437	1.776	-0.34	31.379	36.336	0.864	0.463	2143949491	0	0
LUC7L3	4.06	4.217	-0.157	75.92	76.088	0.998	0.463	2144138745	0	0
RNF149	3.576	3.772	-0.197	66.898	66.592	1.005	0.463	2145519066	0	0
SENP6	3.818	3.999	-0.181	71.727	72.49	0.989	0.463	2146313772	0	0
NAIP	1.023	1.368	-0.345	22.633	28.82	0.785	0.463	2146917707	0	0
BTAF1	2.571	2.834	-0.262	52.206	54.987	0.949	0.463	2.14708e+09	0	0
BCAR3	2.066	2.385	-0.319	41.919	46.04	0.91	0.463	2147190978	0	0
ENSG00000273360	2.034	2.35	-0.316	42.189	46.527	0.907	0.464	2.14736e+09	0	0
CSMD1	2.781	3.048	-0.267	55.74	58.379	0.955	0.464	2147454826	0	0
RAC1	2.27	2.542	-0.272	47.447	50.291	0.943	0.464	2.14777e+09	0	0
ARGLU1	3.59	3.761	-0.171	69.327	69.776	0.994	0.464	2.1478e+09	0	0
ENSG00000259124	0.956	1.403	-0.447	18.427	24.468	0.753	0.464	2148749658	0	0
TCF4	4.387	4.572	-0.185	77.12	77.252	0.998	0.464	2148946925	0	0
OXR1	5.546	5.786	-0.241	84.972	86.016	0.988	0.464	2.14899e+09	0	0
ENSG00000255886	0.999	1.387	-0.388	20.68	26.835	0.771	0.464	2149178600	0	0
C1orf112	0.668	1.025	-0.357	14.716	21.307	0.691	0.464	2149207849	0	0
BIN1	2.758	3.037	-0.279	53.8	56.131	0.958	0.464	2149360091	0	0
ANKS1A	4.689	4.815	-0.127	81.249	80.503	1.009	0.464	2149566531	0	0
TMEM131L	1.675	2.023	-0.348	33.867	39.325	0.861	0.464	2.1499e+09	0	0
SREBF2	1.494	1.838	-0.345	31.208	36.33	0.859	0.464	2.15001e+09	0	0
HRH2	0.879	1.233	-0.354	19.086	25.4	0.751	0.464	2150041310	0	0
FUS	2.474	2.735	-0.262	50.818	53.777	0.945	0.464	2151317759	0	0
TBL1XR1	4.395	4.582	-0.187	77.556	78.421	0.989	0.464	2.15141e+09	0	0
SSBP2	4.222	4.502	-0.279	71.774	74.605	0.962	0.464	2151740584	0	0
ZMYND11	2.128	2.432	-0.304	43.377	47.429	0.915	0.465	2.15231e+09	0	0
PAK1	1.984	2.286	-0.302	40.936	44.865	0.912	0.465	2.15269e+09	0	0
USP24	3.191	3.402	-0.211	62.34	63.826	0.977	0.465	2152976019	0	0
ANK3	1.382	1.723	-0.341	29.491	34.483	0.855	0.465	2.15312e+09	0	0
CACNB4	0.563	0.937	-0.374	11.852	18.327	0.647	0.465	2154616925	0	0
MLXIPL	1.464	1.786	-0.322	31.449	36.342	0.865	0.465	2155061087	0	0
MAML3	5.964	6.241	-0.277	88.537	91.037	0.973	0.465	2155078169	0	0
DENND4A	3.719	3.899	-0.18	69.815	70.536	0.99	0.465	2155448773	0	0
CMIP	4.76	4.891	-0.131	82.614	82.525	1.001	0.465	2.15552e+09	0	0
PPARD	2.741	2.993	-0.252	53.605	55.574	0.965	0.465	2156016244	0	0
DEPTOR	1.632	1.966	-0.334	33.261	37.945	0.877	0.465	2156139587	0	0
NRXN1	2.593	2.856	-0.263	52.353	55.046	0.951	0.465	2156322477	0	0
TNRC18	3.542	3.707	-0.165	68.168	68.382	0.997	0.466	2.15687e+09	0	0
CLEC9A	0.292	0.63	-0.337	6.511	13.171	0.494	0.466	2.15775e+09	0	0
PHC2	3.07	3.307	-0.237	58.97	61.024	0.966	0.466	2157950681	0	0
RERE	5.48	5.565	-0.085	89.642	88.743	1.01	0.466	2158672358	0	0
FNBP1	2.471	2.722	-0.25	50.153	52.341	0.958	0.466	2.15886e+09	0	0
TRIM22	2.106	2.39	-0.284	43.33	47.244	0.917	0.466	2.15929e+09	0	0
ITGB5	1.722	2.031	-0.309	35.89	39.884	0.9	0.466	2159588170	0	0
ASTN1	0.462	0.816	-0.354	10.028	16.323	0.614	0.466	2160353628	0	0
FOS	0.822	1.228	-0.406	16.58	22.326	0.743	0.466	2.16049e+09	0	0
ADGRL3	3.345	3.533	-0.189	65.633	66.619	0.985	0.466	2160768138	0	0
SSPN	1.081	1.424	-0.343	22.315	28.115	0.794	0.466	2160955036	0	0
STON2	0.464	0.801	-0.336	9.975	16.41	0.608	0.466	2.1611e+09	0	0
GNG12-AS1	0.51	0.859	-0.349	10.922	17.242	0.633	0.466	2161163060	0	0
MARCHF3	2.499	2.812	-0.314	46.706	50.517	0.925	0.466	2.16118e+09	0	0
TLR10	0.562	0.89	-0.328	12.61	18.805	0.671	0.467	2161292987	0	0
PRKD3	2.162	2.433	-0.27	44.201	47.222	0.936	0.467	2.16148e+09	0	0
ZNF710	3.75	3.925	-0.175	69.421	69.872	0.994	0.467	2.16161e+09	0	0
NEXMIF	0.413	0.768	-0.355	8.675	15.043	0.577	0.467	2.16234e+09	0	0
CCSER1	1.48	1.792	-0.312	31.408	36.127	0.869	0.467	2163228616	0	0
C12orf42	0.184	0.522	-0.338	3.847	10.388	0.37	0.467	2.16326e+09	0	0
USP15	4.766	4.834	-0.068	83.173	81.612	1.019	0.467	2163998786	0	0
C11orf65	1.78	2.086	-0.305	36.784	40.484	0.909	0.467	2164328559	0	0
ADGRG5	0.103	0.416	-0.313	2.294	8.796	0.261	0.467	2.16496e+09	0	0
ENSG00000267136	0.971	1.301	-0.33	20.58	26.285	0.783	0.467	2165018510	0	0
RGS10	2.368	2.607	-0.24	48.424	50.502	0.959	0.467	2165137796	0	0
TFRC	0.706	1.111	-0.404	15.181	20.789	0.73	0.467	2165742808	0	0
PTPRD	2.565	2.818	-0.253	51.729	54.455	0.95	0.468	2165892059	0	0
ENSG00000257261	0.929	1.298	-0.369	17.851	23.746	0.752	0.468	2165989277	0	0
PTPN2	2.976	3.168	-0.193	57.629	57.275	1.006	0.468	2166160078	0	0
ETS2	2.085	2.372	-0.286	42.119	45.584	0.924	0.468	2.16685e+09	0	0
APPL2	3.594	3.741	-0.146	68.057	67.828	1.003	0.468	2167592411	0	0
FILIP1L	1.614	1.948	-0.334	31.967	36.7	0.871	0.468	2.16808e+09	0	0
NRXN3	2.485	2.727	-0.242	50.647	52.943	0.957	0.468	2168209061	0	0
TBC1D22A	5.665	5.719	-0.054	91.295	90.066	1.014	0.468	2168503278	1.54143e-44	2.5924e-43
LIMK2	1.064	1.399	-0.334	22.862	27.572	0.829	0.468	2.16896e+09	0	0
LINC02232	3.244	3.508	-0.264	56.064	58.461	0.959	0.468	2.1701e+09	0	0
CTNNA3	2.011	2.299	-0.288	40.766	44.344	0.919	0.468	2.17025e+09	0	0
MDM4	2.411	2.627	-0.216	50.071	52.069	0.962	0.469	2.1706e+09	0	0
SUSD3	0.485	0.791	-0.306	10.916	16.828	0.649	0.469	2170958206	0	0
EPB41L3	3.819	3.988	-0.168	69.974	69.647	1.005	0.469	2.1721e+09	1.30321e-43	2.158e-42
APBB1IP	6.492	6.474	0.018	94.448	92.061	1.026	0.469	2.17229e+09	2.35839e-42	3.78463e-41
RHBDF2	4.191	4.32	-0.129	76.473	76.302	1.002	0.469	2172511611	9.33265e-43	1.51368e-41
TNFRSF13C	0.139	0.431	-0.293	3.141	9.283	0.338	0.469	2172881817	0	0
HCK	2.63	2.858	-0.228	52.317	54.497	0.96	0.469	2173203945	0	0
DIP2B	5.19	5.283	-0.093	86.719	86.193	1.006	0.469	2173206900	6.30865e-42	1.00452e-40
MACROD2	2.528	2.845	-0.317	45.971	49.953	0.92	0.469	2173476032	0	0
RBM39	3.644	3.759	-0.115	70.421	70	1.006	0.469	2.17394e+09	1.64653e-42	2.65448e-41
TBXAS1	5.867	5.998	-0.131	91.43	91.603	0.998	0.469	2.17397e+09	2.03903e-41	3.21881e-40
LSAMP	2.505	2.733	-0.228	50.976	53.162	0.959	0.469	2.17431e+09	1.4013e-45	2.38221e-44
SRGN	2.529	2.872	-0.344	46.024	48.028	0.958	0.469	2174396012	0	0
ENSG00000249236	1.062	1.379	-0.317	22.215	27.34	0.813	0.469	2174449028	0	0
HNRNPDL	3.012	3.185	-0.173	60.334	61.256	0.985	0.469	2.17449e+09	1.5134e-43	2.49992e-42
PLEKHO1	1.349	1.631	-0.282	29.291	33.728	0.868	0.47	2.17523e+09	0	0
CCDC200	1.765	2.037	-0.272	37.019	40.623	0.911	0.47	2.17557e+09	0	0
SETX	3.923	4.042	-0.119	73.28	73.005	1.004	0.47	2.17598e+09	4.66871e-41	7.32361e-40
PLCB2	1.426	1.701	-0.274	30.873	35.175	0.878	0.47	2.17639e+09	0	0
PHACTR1	2.232	2.496	-0.264	44.183	47.406	0.932	0.47	2.17694e+09	0	0
STK17B	0.646	0.955	-0.309	14.216	19.64	0.724	0.47	2177046495	0	0
NLGN4Y	1.014	1.343	-0.329	20.321	25.376	0.801	0.47	2177257796	0	0
PCBP3	0.34	0.646	-0.306	7.293	13.127	0.556	0.47	2.17731e+09	0	0
MRC2	0.953	1.253	-0.3	20.568	25.525	0.806	0.47	2177846073	0	0
ITM2B	4.015	4.154	-0.139	73.585	73.657	0.999	0.47	2.17806e+09	7.55946e-40	1.15822e-38
ENSG00000227531	0.821	1.153	-0.332	15.598	21.281	0.733	0.47	2.17808e+09	0	0
KLHL2	1.806	2.073	-0.267	37.254	40.536	0.919	0.47	2.17809e+09	0	0
MNDA	0.879	1.172	-0.292	18.998	24.338	0.781	0.47	2.17825e+09	0	0
RYR1	3.411	3.573	-0.162	64.975	65.5	0.992	0.47	2.17837e+09	1.38943e-40	2.15915e-39
SUZ12P1	3.266	3.43	-0.164	63.569	64.254	0.989	0.47	2178423201	9.62846e-41	1.50294e-39
CEACAM21	0.411	0.705	-0.293	9.217	14.9	0.619	0.47	2.17861e+09	0	0
DPP10	2.269	2.508	-0.239	46.506	49.174	0.946	0.47	2178704460	1.82169e-44	3.06884e-43
ENSG00000249631	0.167	0.498	-0.332	3.4	9.247	0.368	0.47	2.17892e+09	0	0
CNTN5	1.87	2.128	-0.258	39.284	42.775	0.918	0.47	2.17894e+09	0	0
CLEC7A	2.08	2.337	-0.258	42.401	45.697	0.928	0.47	2.17901e+09	1.4013e-45	2.38221e-44
C1RL	0.324	0.606	-0.282	7.387	13.158	0.561	0.47	2179038455	0	0
EML1	1.058	1.355	-0.297	22.315	27.098	0.824	0.471	2.18004e+09	0	0
B3GNT5	2.188	2.443	-0.255	43.748	46.782	0.935	0.471	2180076227	1.4013e-44	2.36819e-43
PIP4K2A	4.006	4.142	-0.136	73.021	73.18	0.998	0.471	2180153079	9.63538e-39	1.4483e-37
ULK2	1.586	1.86	-0.274	33.137	37.042	0.895	0.471	2.18032e+09	0	0
GARNL3	1.786	2.058	-0.272	36.39	40.397	0.901	0.471	2.18059e+09	0	0
GOLGA4	3.996	4.077	-0.081	73.456	71.246	1.031	0.471	2.18086e+09	1.61957e-38	2.42186e-37
MAGI1	1.677	1.965	-0.288	33.502	37.601	0.891	0.471	2181243507	0	0
RBPJ	3.063	3.25	-0.186	59.011	58.985	1	0.471	2.18187e+09	9.68754e-40	1.48232e-38
SH2B3	2.073	2.306	-0.232	43.207	45.817	0.943	0.471	2.18192e+09	7.56701e-44	1.25837e-42
ICA1	0.757	1.054	-0.297	16.28	21.413	0.76	0.471	2182123857	0	0
LRRTM4	1.829	2.085	-0.257	38.154	41.472	0.92	0.471	2182307630	1.4013e-45	2.38221e-44
FNBP1L	2.251	2.487	-0.235	45.224	47.672	0.949	0.471	2.18249e+09	1.02435e-42	1.65984e-41
ENSG00000262211	0.624	0.918	-0.294	13.775	18.973	0.726	0.471	2.18251e+09	0	0
TNFRSF25	0.227	0.503	-0.276	5.188	10.842	0.478	0.471	2.1829e+09	0	0
KCNIP1	2.469	2.784	-0.315	43.083	47.48	0.907	0.471	2.18294e+09	1.46436e-42	2.36399e-41
ENSG00000288560	0.18	0.486	-0.306	3.7	9.375	0.395	0.471	2.18342e+09	0	0
ARHGEF6	2.465	2.686	-0.221	49.506	51.981	0.952	0.471	2.18348e+09	1.27315e-40	1.98199e-39
ENSG00000258168	1.793	2.071	-0.278	35.161	38.869	0.905	0.471	2183654005	0	0
NRG3	2.308	2.541	-0.232	47.036	49.667	0.947	0.471	2184051769	4.86293e-41	7.62484e-40
DNAJC10	1.306	1.574	-0.268	28.214	32.301	0.873	0.472	2184456633	0	0
TMLHE-AS1	1.953	2.234	-0.28	38.231	41.677	0.917	0.472	2.18472e+09	3.92364e-44	6.55808e-43
PLXNA2	0.364	0.652	-0.288	8.052	13.444	0.599	0.472	2185889491	0	0
DIAPH2-AS1	1.606	1.907	-0.301	31.573	35.351	0.893	0.472	2185975609	0	0
ZNRF2	2.612	2.821	-0.209	51.276	52.95	0.968	0.472	2185978363	6.93138e-39	1.04501e-37
PSTPIP2	0.935	1.226	-0.29	19.474	24.396	0.798	0.472	2.18657e+09	0	0
KCNQ1	3.187	3.366	-0.18	60.934	62.192	0.98	0.472	2186837186	1.92861e-36	2.75639e-35
DISP1	4.549	4.684	-0.134	75.779	75.282	1.007	0.472	2187288641	8.00681e-35	1.11067e-33
PIK3CB	4.066	4.148	-0.083	75.991	74.909	1.014	0.472	2.18781e+09	1.4038e-34	1.93498e-33
H2BC8	0.182	0.471	-0.289	4.052	9.491	0.427	0.472	2.18785e+09	0	0
FAM118A	0.828	1.11	-0.282	18.392	22.962	0.801	0.472	2187906702	0	0
NABP1	1.621	1.874	-0.253	34.108	37.733	0.904	0.472	2.18812e+09	2.8026e-44	4.69435e-43
LIPC	0.564	0.843	-0.28	12.004	17.25	0.696	0.472	2.18824e+09	0	0
ATP8B1	1.603	1.881	-0.277	32.508	36.207	0.898	0.472	2.18829e+09	2.8026e-45	4.76441e-44
ROBO2	1.774	2.023	-0.249	37.172	40.365	0.921	0.472	2188617629	2.34437e-42	3.76389e-41
CD93	0.248	0.507	-0.259	5.699	11.082	0.514	0.473	2.18939e+09	0	0
PLXDC1	0.243	0.507	-0.264	5.446	10.822	0.503	0.473	2.18947e+09	0	0
EML4	3.651	3.79	-0.139	67.716	67.823	0.998	0.473	2.18994e+09	4.44671e-34	6.08124e-33
FSCN1	0.753	1.028	-0.275	16.751	21.421	0.782	0.473	2190262452	0	0
PPA1	0.509	0.784	-0.275	11.158	16.238	0.687	0.473	2.19093e+09	0	0
RB1	4.883	4.949	-0.065	83.784	82.544	1.015	0.473	2.19105e+09	1.29478e-32	1.70327e-31
CEMIP2	0.731	1.052	-0.321	15.351	19.953	0.769	0.473	2191155607	0	0
AGTPBP1	2.411	2.617	-0.206	48.053	49.931	0.962	0.473	2192169210	2.83754e-36	4.04054e-35
KIF20B	0.472	0.74	-0.268	10.281	15.361	0.669	0.473	2.19252e+09	0	0
CCDC102B	0.463	0.738	-0.275	9.705	14.811	0.655	0.473	2193312745	0	0
PER3	0.856	1.131	-0.274	18.098	22.728	0.796	0.473	2193635502	0	0
KIRREL3	0.586	0.866	-0.28	12.951	17.674	0.733	0.474	2.19376e+09	0	0
CRLF3	2.303	2.489	-0.186	47.83	49.207	0.972	0.474	2.19378e+09	1.37866e-35	1.93785e-34
LTC4S	0.466	0.73	-0.265	10.287	15.253	0.674	0.474	2194240889	0	0
JMJD1C	5.506	5.582	-0.076	89.448	88.89	1.006	0.474	2194591591	8.88758e-31	1.12016e-29
PLCG2	3.224	3.353	-0.129	62.651	62.672	1	0.474	2.19465e+09	2.65806e-32	3.46921e-31
ATM	5.327	5.383	-0.056	87.931	86.978	1.011	0.474	2.19488e+09	1.15798e-30	1.4558e-29
NXN	1.084	1.352	-0.268	22.727	26.991	0.842	0.474	2194955642	0	0
HK2	1.154	1.42	-0.266	24.585	28.616	0.859	0.474	2.19506e+09	0	0
DNM2	2.602	2.764	-0.162	53.206	54.1	0.983	0.474	2195093976	1.35215e-33	1.82485e-32
ENSG00000232259	0.271	0.525	-0.254	6.14	11.241	0.546	0.474	2195194549	0	0
CIRBP	1.614	1.845	-0.231	34.649	37.958	0.913	0.474	2.19534e+09	1.71306e-39	2.60976e-38
IRAG2	2.593	2.796	-0.202	51.135	53.454	0.957	0.474	2195835755	2.26481e-33	3.03194e-32
GOLGA8A	1.156	1.402	-0.247	25.497	29.222	0.873	0.474	2196486767	1.4013e-45	2.38221e-44
MAILR	1.29	1.546	-0.255	27.079	30.954	0.875	0.474	2.1966e+09	8.96831e-44	1.48818e-42
FNBP4	2.3	2.485	-0.185	47.853	49.601	0.965	0.474	2197036375	1.04164e-33	1.41071e-32
RNASEH2B-AS1	1.204	1.472	-0.269	24.926	28.822	0.865	0.474	2197234740	2.8026e-45	4.76441e-44
RORA	1.304	1.559	-0.255	27.332	31.249	0.875	0.474	2.19733e+09	5.2829e-43	8.61238e-42
KAZN	1.313	1.561	-0.247	28.25	31.827	0.888	0.474	2.19733e+09	1.7278e-42	2.78284e-41
ALOX12P2	0.819	1.108	-0.288	16.88	21.264	0.794	0.474	2197470019	0	0
SKI	2.921	3.08	-0.159	57.246	58.207	0.983	0.474	2198027441	2.71312e-31	3.45953e-30
ATRNL1	1.353	1.598	-0.245	28.714	32.304	0.889	0.474	2198106733	1.43395e-41	2.27082e-40
ARHGAP4	0.722	0.967	-0.245	16.363	20.862	0.784	0.475	2198487088	0	0
KCNMB2-AS1	1.342	1.626	-0.284	25.415	29.689	0.856	0.475	2198614681	1.48538e-43	2.45507e-42
ENSG00000255229	0.599	0.855	-0.256	13.516	18.052	0.749	0.475	2.19876e+09	0	0
EMID1	0.45	0.697	-0.247	9.999	14.849	0.673	0.475	2.19887e+09	0	0
LINC01645	0.025	0.284	-0.259	0.559	5.62	0.099	0.475	2198927711	0	0
KIF3C	0.56	0.81	-0.25	12.54	17.204	0.729	0.475	2199062200	0	0
SP100	4.325	4.371	-0.046	77.691	75.957	1.023	0.475	2.19913e+09	5.49735e-29	6.60193e-28
ENSG00000250166	1.527	1.778	-0.251	31.49	34.687	0.908	0.475	2.19963e+09	8.09906e-39	1.21947e-37
CA8	0.489	0.764	-0.275	9.94	14.744	0.674	0.475	2.19968e+09	0	0
CC2D2B	0.875	1.138	-0.263	17.804	22.389	0.795	0.475	2.19981e+09	0	0
PLAC8	0.132	0.386	-0.254	2.994	7.939	0.377	0.475	2.20027e+09	0	0
PTEN	3.436	3.565	-0.129	65.228	65.391	0.998	0.475	2.2003e+09	3.20019e-29	3.8685e-28
ADAMTSL2	0.846	1.099	-0.253	18.198	22.538	0.807	0.475	2.20031e+09	0	0
BTG2	0.994	1.253	-0.259	21.862	25.609	0.854	0.475	2201014269	0	0
CDYL	2.87	3.03	-0.16	56.017	56.977	0.983	0.475	2201159860	5.97839e-30	7.35689e-29
GRIA2	1.28	1.52	-0.24	27.356	31.045	0.881	0.475	2201251865	1.73844e-40	2.6955e-39
GRIK2	1.501	1.736	-0.235	31.549	34.872	0.905	0.475	2.20152e+09	1.62816e-37	2.38545e-36
ENSG00000239665	0.474	0.723	-0.249	10.587	15.225	0.695	0.475	2201614494	0	0
CPED1	3.761	4.064	-0.303	63.128	69.119	0.913	0.475	2201743498	3.09962e-28	3.64587e-27
ENSG00000249207	1.35	1.596	-0.247	28.156	31.783	0.886	0.475	2.20175e+09	1.46947e-39	2.2416e-38
RPS6KA5	1.32	1.565	-0.245	27.173	30.968	0.877	0.475	2201869256	3.84996e-40	5.93257e-39
MCTP2	0.062	0.313	-0.251	1.4	6.311	0.222	0.475	2201984288	0	0
YTHDC2	2.712	2.879	-0.167	54.305	55.794	0.973	0.475	2202024191	9.70375e-30	1.18826e-28
PLSCR1	2.44	2.622	-0.182	48.753	49.753	0.98	0.475	2202358478	7.22435e-31	9.10864e-30
IGSF10	0.184	0.426	-0.242	4.1	8.942	0.458	0.475	2.20248e+09	0	0
ERBB4	2.08	2.283	-0.203	43.013	45.277	0.95	0.475	2202488472	4.05504e-32	5.2708e-31
CCM2	2.126	2.324	-0.198	43.53	45.572	0.955	0.475	2202525422	5.34754e-32	6.93273e-31
ARHGAP27	1.102	1.334	-0.233	24.379	28.118	0.867	0.475	2202601576	3.07445e-42	4.91786e-41
CCDC50	2.368	2.552	-0.183	48.171	49.966	0.964	0.475	2.20277e+09	1.29099e-30	1.61894e-29
AKAP13	5.862	5.912	-0.05	92.519	91.605	1.01	0.475	2202845498	6.01819e-27	6.8212e-26
IRAG1-AS1	0.224	0.469	-0.245	5.017	9.782	0.513	0.476	2203474797	0	0
ELMO1-AS1	1.526	1.765	-0.239	31.573	34.882	0.905	0.476	2.20349e+09	2.73432e-36	3.89515e-35
ENSG00000283413	0.088	0.328	-0.24	1.959	6.777	0.289	0.476	2.204e+09	0	0
ENSG00000232729	0.962	1.207	-0.244	20.868	24.769	0.843	0.476	2204125078	5.60519e-45	9.52883e-44
DLGAP1	1.98	2.178	-0.198	41.442	43.452	0.954	0.476	2204359181	9.80055e-32	1.26353e-30
ENSG00000267780	0.116	0.351	-0.235	2.559	7.358	0.348	0.476	2.20458e+09	0	0
PSD3	2.099	2.322	-0.223	41.172	43.702	0.942	0.476	2.20477e+09	1.93423e-31	2.47359e-30
SCLT1	2.353	2.571	-0.218	45.448	48.235	0.942	0.476	2.20483e+09	4.95998e-30	6.11228e-29
HCG22	0.156	0.4	-0.243	3.482	8.217	0.424	0.476	2.20499e+09	0	0
TGFB1	1.992	2.187	-0.196	41.519	43.561	0.953	0.476	2.20513e+09	2.77271e-31	3.53422e-30
APMAP	1.707	1.911	-0.204	36.396	38.658	0.941	0.476	2205811238	6.98314e-33	9.23506e-32
IER3	0.417	0.665	-0.248	9.281	13.772	0.674	0.476	2.20593e+09	0	0
SLC43A2	0.967	1.204	-0.237	20.95	24.884	0.842	0.476	2206401958	4.44212e-43	7.25873e-42
GNG2	1.246	1.49	-0.243	25.156	29.189	0.862	0.476	2206476722	1.41991e-38	2.12602e-37
GRK5	1.33	1.563	-0.234	27.773	31.291	0.888	0.476	2206486159	7.48588e-37	1.0823e-35
KDM7A	1.852	2.057	-0.205	38.325	40.708	0.941	0.476	2.20659e+09	1.42832e-31	1.83332e-30
RGL1	2.075	2.324	-0.249	40.778	42.41	0.962	0.476	2.20693e+09	1.00382e-30	1.26336e-29
LINC01266	0.612	0.876	-0.265	11.963	16.43	0.728	0.476	2.2071e+09	0	0
EDNRB-AS1	0.413	0.658	-0.245	8.87	13.368	0.663	0.476	2.20734e+09	0	0
GPC3	3.525	3.624	-0.099	67.863	67.349	1.008	0.477	2.2077e+09	1.19145e-25	1.30588e-24
NASP	1.428	1.643	-0.214	30.885	33.905	0.911	0.477	2207726107	2.62087e-34	3.59553e-33
TENM4	2.685	2.893	-0.208	50.335	52.956	0.951	0.477	2.20776e+09	1.64451e-27	1.89534e-26
FAM102B	2.135	2.322	-0.187	43.601	45.355	0.961	0.477	2.2078e+09	2.57463e-29	3.12204e-28
NLRP1	1.5	1.728	-0.229	30.326	34.012	0.892	0.477	2208120688	4.96331e-34	6.77976e-33
MAP2K1	2.207	2.387	-0.18	45.295	47.035	0.963	0.477	2.20813e+09	1.12757e-28	1.34303e-27
RSRP1	2.887	3.034	-0.147	57.246	58.267	0.982	0.477	2.20829e+09	2.25352e-26	2.5166e-25
BIN2	1.616	1.822	-0.207	34.361	36.779	0.934	0.477	2.20851e+09	2.92717e-32	3.81901e-31
SELPLG	0.754	0.986	-0.232	16.639	20.646	0.806	0.477	2.2086e+09	0	0
P2RY14	0.105	0.347	-0.242	2.264	6.852	0.33	0.477	2209141039	0	0
ENSG00000256234	0.269	0.494	-0.225	5.97	10.513	0.568	0.477	2209144013	0	0
C3orf70	0.409	0.644	-0.235	8.852	13.293	0.666	0.477	2.20916e+09	0	0
LINC01684	1.713	1.938	-0.225	34.078	36.53	0.933	0.477	2.20971e+09	1.0531e-31	1.3562e-30
CCDC146	1.28	1.506	-0.226	26.756	30.342	0.882	0.477	2209866684	2.052e-35	2.87734e-34
FGF14	1.4	1.616	-0.216	29.72	32.859	0.904	0.477	2210116095	1.59928e-33	2.15588e-32
SPTLC3	1.149	1.384	-0.235	23.585	27.413	0.86	0.477	2210192464	1.16366e-37	1.71006e-36
DPH6	1.258	1.501	-0.242	24.856	28.672	0.867	0.477	2210434586	2.1961e-36	3.13484e-35
TNFRSF21	0.084	0.319	-0.235	1.947	6.473	0.301	0.477	2210460797	0	0
MS4A4E	0.385	0.631	-0.246	8.24	12.597	0.654	0.477	2210499138	0	0
WASF2	3.588	3.663	-0.074	68.457	67.492	1.014	0.477	2210664408	2.40209e-24	2.50903e-23
MYCBP2	5.582	5.591	-0.009	90.889	89.356	1.017	0.477	2.21073e+09	1.44679e-23	1.46727e-22
DCAF6	3.2	3.316	-0.116	60.928	60.664	1.004	0.477	2.21126e+09	9.97373e-25	1.05665e-23
LST1	0.996	1.216	-0.22	21.739	25.47	0.853	0.477	2.2115e+09	1.10255e-38	1.65582e-37
TRPM3	0.619	0.856	-0.237	13.434	17.518	0.767	0.477	2211687754	0	0
ZNF652	2.449	2.617	-0.169	48.994	50.51	0.97	0.477	2.21186e+09	4.73456e-26	5.24364e-25
ELOVL6	0.492	0.72	-0.228	10.534	14.832	0.71	0.478	2.21222e+09	0	0
ENSG00000227579	0.213	0.454	-0.242	4.764	9.098	0.524	0.478	2.21265e+09	0	0
IL1RAPL1	2.62	2.764	-0.144	53.206	53.837	0.988	0.478	2212883468	5.84871e-25	6.26094e-24
CD14	0.986	1.22	-0.234	21.28	24.75	0.86	0.478	2.21289e+09	1.82806e-38	2.73128e-37
KLF3	1.57	1.775	-0.205	33.178	36.03	0.921	0.478	2212942977	3.69986e-30	4.58207e-29
PLAG1	2.459	2.621	-0.162	49.724	51.142	0.972	0.478	2.213e+09	2.13543e-25	2.32083e-24
SLC8A1	6.814	6.903	-0.088	94.63	94.749	0.999	0.478	2.21337e+09	1.82901e-22	1.78786e-21
NCAM2	1.518	1.722	-0.205	32.296	35.071	0.921	0.478	2213713112	3.36589e-30	4.17439e-29
IL3RA	0.77	0.994	-0.224	16.922	20.732	0.816	0.478	2.21379e+09	4.16186e-43	6.81311e-42
KCNMB1	0.856	1.087	-0.231	18.251	21.982	0.83	0.478	2213868242	3.4727e-41	5.46469e-40
HIF1A-AS3	2.445	2.671	-0.226	45.677	46.563	0.981	0.478	2214007957	6.37277e-26	7.03566e-25
NPC1	1.96	2.138	-0.178	40.866	42.603	0.959	0.478	2214203844	6.16667e-27	6.98722e-26
CHD9	5.332	5.352	-0.02	88.331	86.898	1.016	0.478	2214787879	6.18254e-22	5.95007e-21
ENSG00000259564	1.829	2.028	-0.199	37.701	39.93	0.944	0.478	2214942239	1.81539e-27	2.09022e-26
OSBPL11	1.804	1.982	-0.178	38.213	39.903	0.958	0.478	2214955701	1.8511e-27	2.13063e-26
PMEPA1	0.916	1.141	-0.226	20.009	23.397	0.855	0.478	2215072447	1.92281e-38	2.8704e-37
FAM13A	3.6	3.754	-0.154	64.828	65.96	0.983	0.478	2.21534e+09	1.68282e-22	1.64681e-21
CH25H	0.239	0.483	-0.244	5.199	9.409	0.553	0.478	2215395491	0	0
ENSG00000259188	0.426	0.645	-0.219	9.393	13.532	0.694	0.478	2215517111	0	0
ENSG00000287117	1.091	1.318	-0.227	22.797	26.134	0.872	0.478	2.21569e+09	3.85314e-35	5.37268e-34
RBFOX1	4.626	4.652	-0.026	83.026	81.229	1.022	0.478	2.21602e+09	1.56203e-21	1.48608e-20
TOX	0.274	0.5	-0.227	6.17	10.324	0.598	0.478	2.21605e+09	0	0
ACTR2	3.039	3.132	-0.092	60.375	59.93	1.007	0.478	2216253953	1.16089e-22	1.14374e-21
SMURF1	2.5	2.673	-0.173	48.735	50.424	0.967	0.479	2.21708e+09	1.07931e-23	1.10002e-22
ENSG00000287778	1.484	1.692	-0.208	30.961	33.218	0.932	0.479	2217213350	3.41057e-29	4.11569e-28
ANKS1B	1.947	2.121	-0.174	40.819	42.509	0.96	0.479	2.21748e+09	2.27844e-25	2.47395e-24
ENPP2	0.783	1.003	-0.22	17.022	20.658	0.824	0.479	2.2176e+09	3.49038e-40	5.38324e-39
PIK3CD	1.839	2.02	-0.181	38.343	40.491	0.947	0.479	2.21777e+09	7.3295e-26	8.06638e-25
FAM157C	0.326	0.534	-0.208	7.605	11.649	0.653	0.479	2217960221	0	0
SHOC1	2.681	2.863	-0.182	49.594	50.155	0.989	0.479	2217989068	2.4999e-23	2.51482e-22
RASSF2	1.816	2	-0.184	37.978	39.884	0.952	0.479	2218258448	8.12562e-26	8.9369e-25
MAP4K4	5.188	5.18	0.008	86.772	84.389	1.028	0.479	2.21847e+09	1.61548e-20	1.4902e-19
ARHGAP25	3.441	3.587	-0.146	62.928	63.98	0.984	0.479	2.21898e+09	3.60866e-21	3.39615e-20
H2BC4	0.181	0.401	-0.22	4.052	8.169	0.496	0.479	2219004971	0	0
H1-3	0.174	0.396	-0.222	3.8	7.927	0.479	0.479	2.21912e+09	0	0
FAM168A	3.493	3.571	-0.078	65.169	64.159	1.016	0.479	2.21949e+09	6.06369e-21	5.6699e-20
ENSG00000286195	0.181	0.39	-0.208	4.141	8.192	0.505	0.479	2220419061	0	0
GGT7	0.751	0.955	-0.204	16.986	20.473	0.83	0.479	2220572432	3.75114e-38	5.57352e-37
INSYN2B	1.673	1.869	-0.196	34.502	36.938	0.934	0.479	2.22063e+09	1.04035e-25	1.14242e-24
NEGR1	1.493	1.684	-0.191	31.673	34.129	0.928	0.479	2220764592	7.88847e-27	8.92075e-26
IL1B	0.124	0.365	-0.241	2.676	6.73	0.398	0.479	2220998718	0	0
ENSG00000259756	0.111	0.309	-0.198	2.5	6.587	0.379	0.479	2221026451	0	0
MIR503HG	0.366	0.571	-0.205	8.217	12.148	0.676	0.479	2.22109e+09	0	0
PTPRB	0.582	0.797	-0.215	12.504	16.243	0.77	0.479	2.22131e+09	4.2039e-45	7.14662e-44
PROS1	0.692	0.906	-0.213	14.387	18.194	0.791	0.479	2221368157	3.72787e-41	5.86094e-40
PGM5	1.954	2.129	-0.175	39.742	41.741	0.952	0.479	2.22141e+09	9.73584e-24	9.95762e-23
OPCML	1.648	1.833	-0.185	34.696	36.999	0.938	0.48	2221543076	3.15101e-25	3.39917e-24
GALNT2	4.04	4.097	-0.057	73.074	71.844	1.017	0.48	2221692896	1.26188e-19	1.1317e-18
ENSG00000286277	1.254	1.464	-0.21	25.444	28.656	0.888	0.48	2.22195e+09	3.03429e-29	3.66923e-28
SOGA1	1.237	1.429	-0.192	27.144	29.821	0.91	0.48	2.22196e+09	1.78187e-28	2.10941e-27
EPB41L2	6.945	6.894	0.051	96.912	94.976	1.02	0.48	2222012502	4.14674e-19	3.65691e-18
PRKCD	1.306	1.493	-0.187	28.555	31.15	0.917	0.48	2.2225e+09	2.12892e-27	2.44475e-26
SRSF2	1.1	1.293	-0.193	24.297	27.275	0.891	0.48	2.2226e+09	8.09479e-30	9.92979e-29
KLHL18	1.175	1.368	-0.193	25.738	28.442	0.905	0.48	2223036846	9.84243e-29	1.17513e-27
CMKLR1	1.819	2.004	-0.185	36.713	39.21	0.936	0.48	2223128160	1.07031e-23	1.09118e-22
GPR160	0.414	0.614	-0.2	9.122	12.962	0.704	0.48	2.22344e+09	0	0
UTY	1.732	1.955	-0.223	31.579	35.697	0.885	0.48	2.22356e+09	9.03919e-25	9.59386e-24
DLEU7	3.95	4.065	-0.115	66.68	65.666	1.015	0.48	2.22376e+09	3.56823e-19	3.15232e-18
ENSG00000228539	0.412	0.624	-0.211	8.805	12.603	0.699	0.48	2223786352	0	0
TMSB4X	3.51	3.632	-0.123	64.345	64.743	0.994	0.48	2223961726	3.66213e-19	3.23363e-18
ENSG00000286068	0.503	0.713	-0.21	10.775	14.5	0.743	0.48	2.22404e+09	0	0
DPYS	0.092	0.299	-0.207	2.094	6.027	0.347	0.48	2224184073	0	0
FDFT1	0.829	1.037	-0.208	18.327	21.467	0.854	0.48	2224289635	3.98938e-34	5.46437e-33
ENSG00000254092	0.134	0.333	-0.198	2.982	6.911	0.431	0.48	2224349215	0	0
GLIS3	1.191	1.408	-0.216	23.48	26.728	0.878	0.48	2.22474e+09	5.99224e-29	7.18636e-28
ARL5C	0.05	0.238	-0.188	1.118	5.06	0.221	0.48	2224871398	0	0
DAAM1	1.594	1.783	-0.189	32.967	35.071	0.94	0.48	2224961745	2.83856e-24	2.95697e-23
DHTKD1	0.884	1.079	-0.194	19.568	22.812	0.858	0.48	2224974201	3.44629e-32	4.49124e-31
XBP1	0.408	0.613	-0.205	9.417	13.058	0.721	0.48	2225088863	0	0
PDE5A	1.106	1.311	-0.205	23.25	26.226	0.887	0.48	2225281576	5.4998e-29	6.6026e-28
STAB1	1.709	1.895	-0.185	35.161	37.312	0.942	0.48	2.22532e+09	2.83294e-23	2.84411e-22
PTPN1	1.43	1.624	-0.194	30.049	32.257	0.932	0.48	2.22577e+09	4.39961e-25	4.72856e-24
APBA2	0.72	0.926	-0.205	15.545	18.904	0.822	0.48	2225809229	2.03502e-36	2.90728e-35
CSGALNACT1	5.022	5.21	-0.188	77.726	79.636	0.976	0.48	2225975164	8.35552e-18	7.05296e-17
SNAP25	1.277	1.463	-0.186	27.473	30.023	0.915	0.48	2226060904	4.43327e-26	4.91307e-25
ENSG00000287732	0.352	0.566	-0.213	7.37	11.116	0.663	0.48	2226077851	0	0
AIF1	0.627	0.827	-0.2	13.728	17.216	0.797	0.481	2.22656e+09	1.40977e-38	2.11175e-37
H2AC6	2.298	2.499	-0.201	43.565	43.982	0.991	0.481	2.22662e+09	7.93876e-21	7.38953e-20
SPNS3	0.218	0.405	-0.187	4.958	8.752	0.567	0.481	2.22671e+09	0	0
MIR222HG	0.992	1.192	-0.2	20.945	24.052	0.871	0.481	2226902771	9.22584e-30	1.13053e-28
ENSG00000244701	0.777	0.969	-0.192	17.286	20.536	0.842	0.481	2226939012	2.22583e-33	2.98319e-32
PARD3B	1.227	1.437	-0.209	24.197	27.261	0.888	0.481	2.22702e+09	3.10151e-27	3.54297e-26
SPDYE3	0.409	0.606	-0.197	8.852	12.527	0.707	0.481	2227186329	0	0
SLC5A9	0.212	0.4	-0.188	4.705	8.502	0.553	0.481	2.22723e+09	0	0
TSPAN5	0.687	0.892	-0.204	14.657	18.053	0.812	0.481	2.22724e+09	1.27806e-36	1.83651e-35
MMRN1	0.428	0.619	-0.191	8.805	12.606	0.698	0.481	2.22725e+09	0	0
TTC7A	3.151	3.273	-0.122	58.864	59.173	0.995	0.481	2227418787	2.69629e-18	2.31974e-17
TNFSF10	0.285	0.466	-0.181	6.387	10.159	0.629	0.481	2.22759e+09	0	0
MLXIP	2.022	2.168	-0.146	42.43	43.612	0.973	0.481	2.22759e+09	1.67219e-20	1.5421e-19
NLRP3	0.778	0.974	-0.195	17.098	20.334	0.841	0.481	2227892175	5.97451e-33	7.91238e-32
MKNK1-AS1	0.364	0.556	-0.193	8.358	11.945	0.7	0.481	2227922548	0	0
ENSG00000266049	1.469	1.66	-0.191	30.485	32.809	0.929	0.481	2227963162	1.00773e-23	1.03008e-22
CDC42SE2	3.264	3.342	-0.078	63.198	62.635	1.009	0.481	2228013753	8.60144e-18	7.25353e-17
PLP1	3.29	3.371	-0.081	64.051	63.269	1.012	0.481	2228020958	9.60621e-18	8.08716e-17
CD300A	0.958	1.142	-0.184	21.309	24.295	0.877	0.481	2.22817e+09	9.26247e-29	1.10664e-27
SRSF11	3.183	3.263	-0.08	62.781	62.339	1.007	0.481	2.22818e+09	9.40513e-18	7.9217e-17
GPM6A	1.713	1.879	-0.165	36.149	38.034	0.95	0.481	2.22847e+09	1.41545e-21	1.3481e-20
MAGI2	2.279	2.419	-0.139	46.712	47.794	0.977	0.481	2.22852e+09	2.62353e-19	2.32715e-18
GAPVD1	2.017	2.152	-0.135	42.748	43.551	0.982	0.481	2.22865e+09	4.62328e-20	4.21129e-19
PBX1	0.623	0.825	-0.202	13.493	16.824	0.802	0.481	2228691680	1.62873e-37	2.38545e-36
CALCR	0.172	0.382	-0.21	3.511	7.238	0.485	0.481	2.22885e+09	0	0
KDM2A	3.742	3.774	-0.032	70.939	69.337	1.023	0.481	2.22888e+09	4.31978e-17	3.55016e-16
ANKRD22	0.318	0.509	-0.192	6.94	10.582	0.656	0.481	2229274630	0	0
ARID3B	0.407	0.593	-0.187	9.028	12.617	0.716	0.481	2.22933e+09	0	0
SPARCL1	1.825	1.984	-0.159	38.331	39.996	0.958	0.481	2.22934e+09	1.25693e-20	1.16314e-19
ENSG00000287618	0.318	0.509	-0.191	7.023	10.634	0.66	0.481	2229658962	0	0
P2RY6	0.571	0.76	-0.19	12.51	15.95	0.784	0.481	2.22966e+09	2.41768e-38	3.60605e-37
NTM	1.169	1.353	-0.184	25.279	27.849	0.908	0.481	2229702449	2.39214e-25	2.59337e-24
LINC02456	0.102	0.29	-0.188	2.253	5.959	0.378	0.481	2.22976e+09	0	0
KCNQ5	1.25	1.434	-0.184	26.344	29.162	0.903	0.481	2.22978e+09	1.43457e-24	1.50883e-23
ALG13-AS1	0.519	0.713	-0.194	11.528	14.898	0.774	0.481	2230108433	3.98997e-40	6.1429e-39
DGKA	0.604	0.787	-0.184	13.781	17.032	0.809	0.481	2.23071e+09	1.56469e-35	2.19756e-34
IL13RA1	3.125	3.219	-0.094	60.205	60.115	1.001	0.482	2230901289	6.21016e-17	5.08457e-16
IVD	1.008	1.187	-0.178	22.186	25.156	0.882	0.482	2231251098	2.93318e-26	3.2662e-25
PLCB1	1.333	1.509	-0.176	28.555	30.786	0.928	0.482	2.23134e+09	6.20437e-23	6.1562e-22
PLB1	0.898	1.077	-0.179	19.315	22.61	0.854	0.482	2.23168e+09	4.60863e-28	5.38812e-27
MPZL1	2.29	2.425	-0.135	45.942	46.564	0.987	0.482	2.23185e+09	3.50365e-18	3.00546e-17
NAMPT	1.218	1.52	-0.302	24.062	26.056	0.923	0.482	2231899398	3.10993e-25	3.35901e-24
PCED1B	2.007	2.178	-0.171	39.666	42.25	0.939	0.482	2232117461	6.36068e-19	5.57691e-18
KLF3-AS1	0.408	0.593	-0.186	8.864	12.323	0.719	0.482	2.23228e+09	8.40779e-45	1.42932e-43
GIMAP4	0.572	0.75	-0.179	12.951	16.216	0.799	0.482	2.23232e+09	1.21329e-35	1.70746e-34
ENSG00000286625	0.039	0.22	-0.181	0.9	4.513	0.199	0.482	2.23242e+09	0	0
RHOH	0.688	0.877	-0.188	14.616	17.873	0.818	0.482	2.23247e+09	6.88602e-33	9.11007e-32
LRRC7	1.329	1.501	-0.172	28.444	30.75	0.925	0.482	2232505695	2.25666e-22	2.20095e-21
SNTG1	1.191	1.37	-0.179	25.503	27.998	0.911	0.482	2.23251e+09	9.44767e-24	9.66572e-23
CTTNBP2NL	2.86	2.95	-0.09	56.223	55.701	1.009	0.482	2.23252e+09	9.82146e-17	7.99256e-16
ARID3A	1.258	1.43	-0.171	27.285	29.743	0.917	0.482	2.23256e+09	8.06978e-23	7.98668e-22
RHOB	0.387	0.582	-0.196	8.693	12.03	0.723	0.482	2.23265e+09	2.8026e-45	4.76441e-44
ANOS2P	0.567	0.765	-0.198	11.91	15.203	0.783	0.482	2232671342	3.0005e-37	4.36524e-36
H2BC21	0.222	0.404	-0.182	4.999	8.523	0.587	0.482	2.23268e+09	0	0
S100Z	1.418	1.607	-0.189	27.973	30.703	0.911	0.482	2.23281e+09	2.96514e-22	2.87987e-21
CD4	1.505	1.666	-0.161	32.326	34.35	0.941	0.482	2.23309e+09	1.15248e-20	1.06705e-19
INTS10	1.831	1.977	-0.145	38.648	39.869	0.969	0.482	2233212851	5.37948e-19	4.72968e-18
FGF13	0.225	0.456	-0.231	4.941	8.351	0.592	0.482	2233698892	0	0
NCMAP	0.124	0.299	-0.175	2.723	6.259	0.435	0.482	2233851015	0	0
RGS19	0.6	0.777	-0.177	13.681	16.827	0.813	0.482	2.2339e+09	2.29945e-33	3.07714e-32
CHSY1	2.607	2.726	-0.119	50.959	50.477	1.01	0.482	2233924610	8.30453e-17	6.77866e-16
EXPH5	0.237	0.417	-0.18	5.099	8.593	0.593	0.482	2.23401e+09	0	0
SAT1	5.035	5.1	-0.065	83.649	82.183	1.018	0.482	2234147777	5.88596e-15	4.43219e-14
ENSG00000287348	0.489	0.673	-0.184	10.863	14.109	0.77	0.482	2234376988	4.50905e-38	6.68539e-37
DCTN4	2.01	2.143	-0.134	41.877	42.716	0.98	0.482	2.2344e+09	7.03305e-18	5.95539e-17
EXOC6	2.265	2.401	-0.136	45.195	46.271	0.977	0.482	2234505197	3.31264e-17	2.73664e-16
FAM155A	1.597	1.759	-0.162	33.684	35.589	0.946	0.482	2234525768	1.29546e-19	1.16122e-18
ALG13	2.306	2.436	-0.13	46.471	47.291	0.983	0.482	2234543593	4.9707e-17	4.0803e-16
ENSG00000259370	0.12	0.29	-0.171	2.706	6.21	0.436	0.482	2.23455e+09	0	0
DAB1	1.309	1.489	-0.18	26.832	29.546	0.908	0.482	2234584231	6.58913e-22	6.3309e-21
ACY3	0.081	0.251	-0.17	1.823	5.322	0.343	0.482	2234930225	0	0
ENSG00000258181	0.169	0.342	-0.173	3.894	7.342	0.53	0.482	2234979487	0	0
CTNNA2	1.613	1.771	-0.158	34.131	35.992	0.948	0.482	2235131393	3.16002e-19	2.79593e-18
SIPA1L1	3.613	3.728	-0.115	63.757	62.992	1.012	0.483	2.23556e+09	4.08712e-15	3.09973e-14
SMIM15-AS1	0.224	0.401	-0.177	5.088	8.473	0.6	0.483	2235589111	0	0
PIGL	0.744	0.92	-0.176	16.245	19.316	0.841	0.483	2.23569e+09	9.22511e-29	1.10256e-27
MGAT4A	5.493	5.531	-0.037	87.937	86.976	1.011	0.483	2.23653e+09	3.81077e-14	2.75536e-13
ENSG00000286214	0.549	0.73	-0.182	11.857	15.026	0.789	0.483	2.23654e+09	2.37114e-34	3.25549e-33
DLGAP2	1.062	1.242	-0.18	22.274	24.969	0.892	0.483	2.23655e+09	2.12707e-23	2.14471e-22
CYSLTR1	0.494	0.665	-0.171	10.252	13.63	0.752	0.483	2236583247	3.27485e-37	4.75842e-36
UNC5C	0.978	1.174	-0.195	20.845	23.305	0.894	0.483	2236872640	2.35463e-24	2.46019e-23
TMEM273	0.732	0.902	-0.17	16.333	19.24	0.849	0.483	2237048539	6.24069e-28	7.2767e-27
ABCG2	0.096	0.262	-0.166	2.164	5.562	0.389	0.483	2.23722e+09	0	0
TESC	0.206	0.371	-0.165	4.694	8.049	0.583	0.483	2.23726e+09	0	0
SP110	2.288	2.414	-0.125	46.23	47.094	0.982	0.483	2.23733e+09	5.06133e-16	3.9931e-15
SON	3.565	3.589	-0.024	68.827	67.117	1.025	0.483	2.23737e+09	2.63285e-14	1.91759e-13
BRINP2	0.253	0.435	-0.182	5.535	8.83	0.627	0.483	2237369405	0	0
MS4A4A	1.218	1.414	-0.196	25.403	27.365	0.928	0.483	2237468317	1.63025e-21	1.54972e-20
TPM1	0.822	0.996	-0.174	18.357	20.955	0.876	0.483	2237563803	7.144e-26	7.8672e-25
CASS4	0.889	1.065	-0.176	19.192	21.964	0.874	0.483	2.23771e+09	6.32648e-25	6.76408e-24
CTNND2	1.464	1.62	-0.156	31.085	33.061	0.94	0.483	2.2381e+09	7.53677e-19	6.59812e-18
ENSG00000273338	0.073	0.243	-0.169	1.653	5.009	0.33	0.483	2.23816e+09	0	0
STING1	0.246	0.407	-0.161	5.617	8.922	0.63	0.483	2238179284	0	0
RIMS2	1.131	1.298	-0.167	24.403	26.718	0.913	0.483	2238194685	1.70109e-21	1.61662e-20
LINC00621	0.152	0.329	-0.177	3.335	6.649	0.502	0.483	2.23845e+09	0	0
TTN	0.664	0.852	-0.189	14.428	17.275	0.835	0.483	2238502249	2.66787e-29	3.23286e-28
TMEM236	0.134	0.296	-0.162	3.011	6.331	0.476	0.483	2.23877e+09	0	0
SLC12A9	0.705	0.871	-0.167	15.969	18.787	0.85	0.483	2.23882e+09	2.9602e-27	3.38487e-26
ROCK2	2.442	2.543	-0.101	49.577	49.609	0.999	0.483	2238821312	3.75585e-15	2.85407e-14
COL18A1	0.525	0.695	-0.17	11.852	14.84	0.799	0.483	2239272658	1.81827e-32	2.38294e-31
MCF2L	3.374	3.428	-0.054	63.828	62.718	1.018	0.483	2239291180	6.69271e-14	4.78068e-13
TPST1	0.949	1.124	-0.175	20.18	22.763	0.887	0.483	2.23932e+09	2.29622e-23	2.31393e-22
FLJ40194	1.113	1.28	-0.167	24.221	26.429	0.916	0.483	2.23935e+09	4.66123e-21	4.37376e-20
LPXN	1.178	1.338	-0.16	25.621	27.778	0.922	0.483	2239431649	2.4203e-20	2.22144e-19
ENSG00000287367	0.078	0.244	-0.166	1.729	5.012	0.345	0.483	2.2399e+09	0	0
USP32	3.074	3.136	-0.062	60.352	59.563	1.013	0.484	2240280285	9.0352e-14	6.41194e-13
PTPN13	0.372	0.54	-0.168	8.228	11.336	0.726	0.484	2.24056e+09	2.08974e-39	3.17945e-38
FOXO1	1.155	1.322	-0.168	24.18	26.465	0.914	0.484	2.2406e+09	2.02833e-20	1.86659e-19
MPPE1	0.81	0.972	-0.163	18.033	20.69	0.872	0.484	2240712536	3.33759e-24	3.4675e-23
NKAIN2	1.529	1.679	-0.15	32.461	34.095	0.952	0.484	2.24076e+09	2.2136e-17	1.84222e-16
CD2AP	2.157	2.276	-0.119	44.077	44.736	0.985	0.484	2240944178	4.68971e-15	3.54902e-14
ENSG00000285280	1.055	1.238	-0.183	21.839	24.288	0.899	0.484	2.24104e+09	2.0763e-21	1.9689e-20
PIGX	0.765	0.934	-0.168	16.686	19.393	0.86	0.484	2.24143e+09	6.01451e-25	6.43645e-24
GMDS-DT	3.032	3.148	-0.116	55.605	56.182	0.99	0.484	2.24152e+09	1.29444e-13	9.11755e-13
ATP2B1	2.932	3.012	-0.08	57.299	56.874	1.007	0.484	2.24186e+09	1.89864e-13	1.32661e-12
ENSG00000236065	0.543	0.71	-0.167	12.075	14.983	0.806	0.484	2241925069	3.81972e-30	4.72715e-29
USP36	0.963	1.154	-0.19	21.333	23.338	0.914	0.484	2.24218e+09	2.1979e-21	2.08307e-20
TMEM178B	0.561	0.736	-0.175	12.44	15.194	0.819	0.484	2242271014	1.56493e-29	1.90894e-28
PRPF38B	2.412	2.502	-0.089	49.588	49.424	1.003	0.484	2242420094	6.1897e-14	4.43015e-13
RFTN1	0.705	0.873	-0.168	15.392	18.131	0.849	0.484	2.24254e+09	1.56085e-25	1.70327e-24
LINC01845	0.053	0.208	-0.155	1.218	4.385	0.278	0.484	2242686716	0	0
RNF145	2.711	2.787	-0.076	54.182	53.623	1.01	0.484	2242731966	2.01379e-13	1.40566e-12
TMEM71	0.274	0.431	-0.157	5.87	8.996	0.652	0.484	2242935888	2.8026e-45	4.76441e-44
WDFY3-AS1	0.297	0.454	-0.157	6.646	9.709	0.685	0.484	2.24321e+09	4.03994e-42	6.44751e-41
TNFRSF10D	0.823	0.994	-0.171	18.168	20.59	0.882	0.484	2.24344e+09	1.1208e-22	1.10518e-21
MEIS1	0.187	0.35	-0.163	4.076	7.164	0.569	0.484	2243484143	0	0
H1-4	0.185	0.338	-0.153	4.258	7.345	0.58	0.484	2.24352e+09	0	0
ARRDC3	0.48	0.658	-0.178	10.687	13.489	0.792	0.484	2.24358e+09	1.82264e-31	2.33174e-30
NAALADL2	2.647	2.817	-0.17	46.647	49.041	0.951	0.484	2243596131	1.33747e-13	9.40569e-13
MAP2K6	0.503	0.669	-0.166	10.587	13.527	0.783	0.484	2.24368e+09	2.52355e-31	3.22252e-30
CHCHD7	0.638	0.797	-0.159	14.451	17.136	0.843	0.484	2243920457	9.71589e-26	1.06792e-24
PDCD6IPP2	0.301	0.466	-0.166	6.693	9.663	0.693	0.484	2.24409e+09	2.63444e-41	4.15121e-40
ENSG00000236986	0.809	0.976	-0.167	17.069	19.721	0.866	0.484	2.24411e+09	5.11292e-23	5.09351e-22
PUM1	3.48	3.484	-0.004	67.78	65.694	1.032	0.484	2244242603	3.16183e-12	2.07851e-11
MARCKS	1.832	1.952	-0.12	38.837	39.24	0.99	0.484	2244398623	1.00096e-14	7.44892e-14
ROBO1	0.791	0.954	-0.163	17.116	19.681	0.87	0.485	2.24483e+09	1.25427e-22	1.2347e-21
INKA2	1.526	1.677	-0.151	31.796	33.334	0.954	0.485	2244839254	6.41409e-16	5.03756e-15
SNX6	1.563	1.701	-0.138	33.584	34.701	0.968	0.485	2.24487e+09	1.53086e-15	1.18524e-14
DELE1	1.216	1.36	-0.144	26.832	28.771	0.933	0.485	2.24498e+09	2.44693e-17	2.03301e-16
BANK1	0.138	0.298	-0.16	3.176	6.192	0.513	0.485	2.24511e+09	0	0
ENSG00000259336	1.004	1.159	-0.155	21.692	24.053	0.902	0.485	2.24512e+09	1.88961e-19	1.68256e-18
ENSG00000235298	0.709	0.868	-0.159	15.522	18.181	0.854	0.485	2.24516e+09	8.18128e-24	8.38978e-23
MAN2A1	3.587	3.626	-0.039	66.769	64.96	1.028	0.485	2245391415	6.46235e-12	4.17659e-11
IFI16	3.944	3.945	-0.001	72.95	70.88	1.029	0.485	2245472396	1.06995e-11	6.83898e-11
LRRC4C	1.381	1.535	-0.154	27.885	30.001	0.929	0.485	2245662366	1.32006e-16	1.06728e-15
CXADR	0.915	1.074	-0.159	19.492	21.945	0.888	0.485	2245780662	2.17522e-20	2.00018e-19
CKB	0.966	1.119	-0.153	21.015	23.327	0.901	0.485	2.2459e+09	1.8124e-19	1.61505e-18
H2BC5	0.462	0.638	-0.176	10.016	12.766	0.785	0.485	2.2459e+09	5.61812e-31	7.11173e-30
LINC02256	1.933	2.059	-0.126	39.684	40.748	0.974	0.485	2245930404	6.47283e-14	4.62836e-13
FGF7P3	0.622	0.782	-0.16	13.569	16.234	0.836	0.485	2.24594e+09	1.81757e-25	1.98031e-24
LINC02008	0.202	0.366	-0.164	4.058	7.042	0.576	0.485	2246401641	0	0
HNRNPH1	3.191	3.216	-0.025	63.398	61.794	1.026	0.485	2.24644e+09	9.53294e-12	6.11016e-11
SLAIN1	0.872	1.026	-0.154	18.715	21.222	0.882	0.485	2246665549	2.09309e-20	1.92516e-19
PCDH12	0.131	0.274	-0.143	2.982	5.958	0.5	0.485	2246824254	0	0
LDLR	0.112	0.265	-0.152	2.611	5.566	0.469	0.485	2246951479	0	0
AZIN2	1.024	1.181	-0.157	21.58	23.731	0.909	0.485	2247300617	1.54708e-18	1.34127e-17
FAM117B	0.791	0.948	-0.156	16.804	19.352	0.868	0.485	2.24744e+09	2.20353e-21	2.08784e-20
MYO15B	1.674	1.795	-0.121	36.031	36.999	0.974	0.485	2247496798	4.89993e-14	3.52898e-13
MOB1B	2.788	2.849	-0.061	55.252	54.408	1.016	0.485	2247577866	7.61802e-12	4.90713e-11
UPF2	2.268	2.359	-0.092	46.753	46.757	1	0.485	2247631162	1.61671e-12	1.07905e-11
ANK2	2.836	2.953	-0.117	53.441	54.432	0.982	0.485	2.24778e+09	8.63818e-12	5.54684e-11
FADS1	0.345	0.491	-0.146	7.787	10.627	0.733	0.485	2.24779e+09	2.22506e-34	3.05613e-33
AIDA	1.442	1.586	-0.143	30.167	31.714	0.951	0.485	2247862203	3.68468e-15	2.80243e-14
PRTFDC1	0.397	0.55	-0.153	8.67	11.469	0.756	0.485	2247957332	4.74153e-32	6.15622e-31
TTC39C	0.584	0.74	-0.155	12.375	15.083	0.82	0.485	2247961156	1.45448e-25	1.58917e-24
MCCC1	1.512	1.643	-0.13	32.52	33.952	0.958	0.485	2.24806e+09	1.68541e-14	1.2397e-13
MYO1G	0.11	0.249	-0.139	2.523	5.448	0.463	0.485	2248149516	0	0
CLCN5	1.451	1.591	-0.14	30.567	32.107	0.952	0.485	2248325923	7.20813e-15	5.40447e-14
SCFD2	2.6	2.72	-0.119	48.794	49.652	0.983	0.485	2.24843e+09	5.58755e-12	3.62598e-11
SCARF1	0.424	0.568	-0.144	9.628	12.374	0.778	0.485	2248573341	1.49823e-29	1.8295e-28
SLC35F3	0.282	0.433	-0.152	6.323	9.12	0.693	0.485	2.24867e+09	2.52696e-38	3.76743e-37
TEX14	0.157	0.322	-0.165	3.635	6.47	0.562	0.485	2248702369	0	0
MTUS2	0.55	0.701	-0.151	12.193	14.824	0.822	0.485	2248714934	2.20979e-25	2.40015e-24
PIP5K1A	1.843	1.951	-0.108	39.289	39.759	0.988	0.485	2248722426	4.22165e-13	2.90037e-12
CEBPB	1.39	1.533	-0.143	29.861	31.004	0.963	0.485	2.24881e+09	5.61889e-15	4.23841e-14
SLC1A2	1.157	1.299	-0.142	24.891	26.816	0.928	0.485	2.2489e+09	2.29801e-16	1.84089e-15
RYR2	1.034	1.179	-0.145	22.474	24.534	0.916	0.485	2.24908e+09	2.806e-17	2.32469e-16
STAT1	3.028	3.089	-0.06	58.34	57.149	1.021	0.486	2249450831	4.09095e-11	2.53366e-10
ENSG00000273118	0.518	0.676	-0.158	10.599	13.316	0.796	0.486	2.24948e+09	4.15774e-27	4.73713e-26
ATP2A2	2.111	2.215	-0.104	43.565	43.872	0.993	0.486	2249697465	3.41182e-12	2.23821e-11
ZNF565	0.806	0.957	-0.151	17.657	19.971	0.884	0.486	2249774921	1.34038e-19	1.20087e-18
UBE2D2	2.013	2.114	-0.101	42.077	42.203	0.997	0.486	2249808108	2.26264e-12	1.497e-11
LINC01141	2.158	2.262	-0.104	42.954	42.934	1	0.486	2249828859	2.87915e-12	1.89555e-11
SLC4A10	0.783	0.931	-0.148	17.116	19.482	0.879	0.486	2249850726	6.40733e-20	5.79851e-19
TAFA2	1.331	1.474	-0.143	27.573	29.633	0.93	0.486	2.25001e+09	6.3797e-15	4.79674e-14
CECR7	0.265	0.409	-0.145	6.035	8.785	0.687	0.486	2.25013e+09	5.55379e-38	8.2239e-37
RBMS1	2.538	2.625	-0.086	50.412	49.633	1.016	0.486	2.25015e+09	1.90889e-11	1.20295e-10
CAMK2D	3.911	3.932	-0.021	70.198	68.506	1.025	0.486	2250180169	1.923e-10	1.14719e-09
PHF20	2.746	2.802	-0.056	54.929	53.862	1.02	0.486	2250197005	4.18283e-11	2.58873e-10
ATP13A3	2.286	2.398	-0.112	45.065	46.409	0.971	0.486	2250234563	9.65674e-12	6.18496e-11
TATDN3	0.741	0.887	-0.146	16.539	18.878	0.876	0.486	2.25025e+09	3.64071e-20	3.32496e-19
CAMK1D	4.259	4.32	-0.061	74.538	74.229	1.004	0.486	2250297575	2.77059e-10	1.63827e-09
ENSG00000230084	1.616	1.746	-0.13	33.837	35.215	0.961	0.486	2.25034e+09	2.23814e-13	1.55946e-12
MFF	1.305	1.439	-0.134	28.367	29.834	0.951	0.486	2.25039e+09	1.06832e-14	7.93661e-14
YY1P1	0.331	0.473	-0.142	7.334	10.08	0.728	0.486	2.25049e+09	2.50407e-33	3.3471e-32
NLGN1	1.485	1.616	-0.131	31.643	32.952	0.96	0.486	2250653325	9.23821e-14	6.54935e-13
ENSG00000257925	0.118	0.257	-0.139	2.676	5.486	0.488	0.486	2.25067e+09	0	0
ARID1A	3.027	3.065	-0.038	59.681	58.367	1.023	0.486	2250683780	1.07208e-10	6.48545e-10
CCDC136	0.414	0.556	-0.143	9.352	12.002	0.779	0.486	2.2507e+09	1.54392e-28	1.83207e-27
AP1B1	2.927	2.964	-0.037	58.475	57.06	1.025	0.486	2250702546	9.24005e-11	5.61208e-10
TG	1.351	1.492	-0.141	28.567	30.146	0.948	0.486	2.25072e+09	1.78343e-14	1.31124e-13
ENSG00000258234	0.768	0.926	-0.158	15.822	18.272	0.866	0.486	2250828720	2.46535e-20	2.2616e-19
FGF12	1.119	1.261	-0.142	24.056	25.997	0.925	0.486	2.25088e+09	7.96589e-16	6.23527e-15
PAPSS2	0.103	0.259	-0.156	2.323	5.111	0.455	0.486	2250898127	0	0
YWHAE	1.919	2.017	-0.098	40.93	41.183	0.994	0.486	2251095733	4.30449e-12	2.80746e-11
GALNTL6	0.67	0.818	-0.148	14.187	16.646	0.852	0.486	2251098587	1.15165e-21	1.09895e-20
ENSG00000259367	1.224	1.372	-0.147	25.644	27.404	0.936	0.486	2251325067	4.1691e-15	3.16053e-14
IDI1	0.424	0.578	-0.154	9.693	12.215	0.794	0.486	2251388107	1.47955e-27	1.70804e-26
EZR	0.575	0.728	-0.152	12.822	15.259	0.84	0.486	2.25139e+09	5.38376e-23	5.36025e-22
H2BC7	0.104	0.242	-0.138	2.329	5.109	0.456	0.486	2251497189	0	0
ARHGAP21	4.231	4.255	-0.024	75.332	74.282	1.014	0.486	2.25172e+09	6.62281e-10	3.83104e-09
ACP3	0.543	0.685	-0.142	11.875	14.476	0.82	0.486	2251775770	9.97917e-24	1.02035e-22
ENSG00000286159	0.35	0.49	-0.141	7.746	10.416	0.744	0.486	2251934593	4.73427e-31	6.00379e-30
SCN1A-AS1	0.261	0.413	-0.152	5.688	8.369	0.68	0.486	2.25206e+09	1.81859e-37	2.65907e-36
AIG1	2.366	2.473	-0.107	46.418	47.059	0.986	0.486	2.25214e+09	4.31357e-11	2.66774e-10
CSMD3	1.001	1.142	-0.141	21.597	23.648	0.913	0.486	2.25221e+09	3.03125e-16	2.41496e-15
OR52K3P	0.888	1.043	-0.155	17.557	19.944	0.88	0.486	2.25225e+09	2.63289e-18	2.26576e-17
PABPC1	2.7	2.755	-0.054	54.582	53.658	1.017	0.486	2.25232e+09	1.64532e-10	9.85072e-10
ENTPD1	3.276	3.368	-0.092	59.734	60.171	0.993	0.486	2252332054	3.7017e-10	2.17226e-09
LINC00958	0.034	0.17	-0.136	0.806	3.557	0.227	0.486	2.25244e+09	0	0
JAK2	3.825	3.842	-0.017	70.927	69.45	1.021	0.486	2252572821	8.84282e-10	5.07131e-09
ENSG00000229846	0.341	0.488	-0.147	7.04	9.708	0.725	0.486	2.25259e+09	2.27798e-32	2.97647e-31
ENSG00000283982	0.41	0.55	-0.139	8.587	11.256	0.763	0.486	2252705701	2.04854e-28	2.42345e-27
ENSG00000285367	1.822	1.966	-0.144	34.549	36.195	0.955	0.486	2252830763	2.56924e-12	1.69503e-11
CDH12	1.147	1.284	-0.137	24.785	26.623	0.931	0.486	2.25286e+09	9.61682e-15	7.17191e-14
ENSG00000227155	0.592	0.737	-0.145	12.993	15.414	0.843	0.486	2.25286e+09	7.31729e-22	7.01314e-21
NEK3	0.689	0.829	-0.14	15.304	17.65	0.867	0.486	2253079741	1.44177e-19	1.29005e-18
FLOT1	1.434	1.557	-0.122	31.108	32.322	0.962	0.486	2.25319e+09	5.6936e-13	3.89018e-12
NSD1	3.035	3.061	-0.025	60.24	58.612	1.028	0.486	2.25324e+09	5.60565e-10	3.26212e-09
TRANK1	1.479	1.604	-0.125	31.255	32.499	0.962	0.486	2253268723	6.63988e-13	4.51639e-12
TCF12	6.566	6.575	-0.008	95.971	95.209	1.008	0.486	2.25328e+09	2.29412e-09	1.28467e-08
HGSNAT	1.404	1.534	-0.13	29.744	31.337	0.949	0.486	2253321152	3.6515e-13	2.51908e-12
SCN9A	0.085	0.246	-0.161	1.888	4.571	0.413	0.486	2253391579	0	0
RAB3IL1	0.275	0.408	-0.133	6.346	8.965	0.708	0.486	2.25348e+09	8.9866e-34	1.21943e-32
RBM25	3.114	3.144	-0.03	61.734	60.423	1.022	0.486	2253539963	8.11948e-10	4.67279e-09
RALYL	1.365	1.495	-0.129	28.773	30.419	0.946	0.486	2.25359e+09	2.68251e-13	1.86275e-12
ENSG00000232807	0.326	0.456	-0.13	7.334	9.966	0.736	0.486	2.25367e+09	1.25407e-30	1.57321e-29
ENSG00000258752	0.375	0.515	-0.14	8.275	10.836	0.764	0.486	2253694226	1.76126e-28	2.08641e-27
H3-2	0.219	0.356	-0.136	5.217	7.813	0.668	0.486	2.25376e+09	7.86044e-38	1.16149e-36
SLC7A6	1.547	1.662	-0.114	33.555	34.23	0.98	0.486	2253856997	2.53151e-12	1.67045e-11
BATF3	0.33	0.465	-0.136	7.599	10.152	0.749	0.487	2.25398e+09	7.48895e-30	9.19307e-29
DNAJC13	2.808	2.867	-0.059	55.488	54.977	1.009	0.487	2254141780	6.34625e-10	3.67349e-09
SLC25A37	3.128	3.167	-0.039	60.463	59.005	1.025	0.487	2.25415e+09	1.02571e-09	5.85568e-09
DIPK2A	0.708	0.849	-0.141	15.428	17.726	0.87	0.487	2254181132	6.96688e-19	6.1038e-18
STK17A	1.529	1.655	-0.126	31.855	33.154	0.961	0.487	2254192416	1.96812e-12	1.30685e-11
RNF213-AS1	1.04	1.178	-0.138	22.291	24.278	0.918	0.487	2254261743	4.74314e-15	3.5879e-14
CERNA2	0.317	0.475	-0.159	6.335	8.934	0.709	0.487	2254296558	4.77994e-33	6.34543e-32
ENSG00000223725	0.293	0.437	-0.144	6.046	8.659	0.698	0.487	2254310379	5.86336e-34	7.99981e-33
MEST	0.405	0.542	-0.136	9.228	11.686	0.79	0.487	2.25471e+09	6.5954e-26	7.27684e-25
PKN2	4.457	4.428	0.028	79.696	77.378	1.03	0.487	2254783437	4.46179e-09	2.45093e-08
RBMS2	0.806	0.941	-0.134	17.821	19.993	0.891	0.487	2.25492e+09	6.63333e-17	5.4285e-16
PRR5	0.485	0.62	-0.136	10.846	13.275	0.817	0.487	2.25495e+09	3.71845e-23	3.7192e-22
ZFPM2	0.559	0.702	-0.142	12.346	14.663	0.842	0.487	2.25498e+09	2.37377e-21	2.24793e-20
ANKRD18DP	0.499	0.641	-0.142	10.881	13.278	0.819	0.487	2255124408	5.04279e-23	5.02651e-22
CGNL1	0.395	0.529	-0.133	7.858	10.477	0.75	0.487	2.25517e+09	4.99459e-28	5.83511e-27
DMD	1.405	1.53	-0.125	30.091	31.502	0.955	0.487	2.25526e+09	2.04305e-12	1.35531e-11
ZNF711	0.21	0.342	-0.132	4.788	7.338	0.652	0.487	2.25565e+09	9.40922e-38	1.38682e-36
BRCA1	0.68	0.823	-0.143	15.081	17.192	0.877	0.487	2.25573e+09	1.92512e-18	1.66365e-17
BTBD7	2.527	2.601	-0.074	50.312	50.14	1.003	0.487	2.2558e+09	8.84395e-10	5.07131e-09
DPY19L2P3	0.743	0.884	-0.14	16.016	18.178	0.881	0.487	2.2558e+09	1.18039e-17	9.90628e-17
RPS6KA1	1.52	1.632	-0.112	32.89	33.861	0.971	0.487	2255811617	9.9652e-12	6.37901e-11
SUCNR1	0.043	0.17	-0.127	1.012	3.617	0.28	0.487	2255816936	0	0
WNT5A	1.01	1.146	-0.136	21.421	23.406	0.915	0.487	2.25593e+09	1.09206e-14	8.10957e-14
STXBP5L	1.165	1.294	-0.129	25.138	26.77	0.939	0.487	2255990530	2.02065e-13	1.41017e-12
RBM19	1.119	1.247	-0.129	24.738	26.187	0.945	0.487	2256124409	1.48963e-13	1.04544e-12
CEMIP	0.563	0.702	-0.139	12.134	14.484	0.838	0.487	2.25614e+09	8.12499e-21	7.55682e-20
FES	0.314	0.442	-0.128	7.24	9.731	0.744	0.487	2256138453	5.78742e-29	6.9455e-28
ENSG00000235419	0.443	0.576	-0.133	9.934	12.334	0.805	0.487	2.25621e+09	1.16888e-23	1.18923e-22
PPFIA2	1.033	1.166	-0.133	22.227	24.083	0.923	0.487	2.25624e+09	2.81564e-14	2.04772e-13
PELI1	4.056	4.099	-0.043	71.562	70.539	1.015	0.487	2256271812	8.13644e-09	4.38998e-08
TET3	2.485	2.554	-0.07	49.835	49.379	1.009	0.487	2256345992	1.10747e-09	6.30898e-09
GABPB1-AS1	0.927	1.058	-0.131	20.151	22.171	0.909	0.487	2256424615	5.07129e-15	3.83197e-14
RGS7	0.97	1.103	-0.133	21.145	22.965	0.921	0.487	2256528399	1.29909e-14	9.60809e-14
ENSG00000288271	0.584	0.729	-0.144	12.54	14.791	0.848	0.487	2256553193	3.29223e-20	3.00907e-19
TAF1D	2.367	2.427	-0.06	49.071	48.123	1.02	0.487	2.25655e+09	1.02151e-09	5.83263e-09
GRAMD1A	1.221	1.351	-0.13	26.667	27.895	0.956	0.487	2.25659e+09	7.66642e-13	5.19903e-12
TCERG1	1.962	2.046	-0.084	41.572	41.504	1.002	0.487	2.25663e+09	2.51149e-10	1.48733e-09
SLC15A2	1.932	2.036	-0.104	39.607	40.51	0.978	0.487	2256724547	2.01626e-10	1.20118e-09
PROCR	0.913	1.053	-0.14	19.233	21.256	0.905	0.487	2.25677e+09	2.61013e-15	2.00175e-14
ARHGAP26-AS1	0.45	0.59	-0.14	9.711	12.094	0.803	0.487	2256794944	1.32107e-23	1.34172e-22
ENSG00000258380	0.477	0.613	-0.135	10.605	12.946	0.819	0.487	2.2568e+09	2.58063e-22	2.51201e-21
ZDHHC19	0.041	0.161	-0.12	0.935	3.498	0.267	0.487	2256955714	0	0
ENSG00000262728	0.695	0.829	-0.134	15.416	17.55	0.878	0.487	2256960262	1.70473e-17	1.42484e-16
DDX21	0.911	1.047	-0.136	19.88	21.658	0.918	0.487	2.25712e+09	6.04669e-15	4.54929e-14
DAP	1.264	1.387	-0.122	27.179	28.77	0.945	0.487	2257144954	2.10807e-12	1.39738e-11
MPHOSPH9	0.987	1.116	-0.129	21.697	23.472	0.924	0.487	2257174343	4.03323e-14	2.91319e-13
ACSL3	1.724	1.838	-0.114	35.89	36.81	0.975	0.487	2257435912	1.06062e-10	6.42168e-10
ANTXR2	0.062	0.194	-0.132	1.3	3.832	0.339	0.487	2.25756e+09	0	0
MYO7A	0.558	0.685	-0.127	12.634	14.923	0.847	0.487	2.25773e+09	2.38655e-19	2.11911e-18
RBM4	0.529	0.656	-0.127	11.957	14.249	0.839	0.487	2.25788e+09	5.67866e-20	5.15244e-19
MAST4	0.471	0.604	-0.133	10.446	12.732	0.82	0.487	2.2579e+09	7.52488e-22	7.20814e-21
ARSG	0.361	0.488	-0.126	8.058	10.473	0.769	0.487	2.2579e+09	1.02661e-25	1.12769e-24
DNM3	2.114	2.213	-0.099	42.366	42.843	0.989	0.487	2257922848	8.28181e-10	4.76228e-09
ENSG00000280441	6.443	6.438	0.005	95.812	94.689	1.012	0.487	2258127997	3.45442e-08	1.78699e-07
NCOA5	0.97	1.098	-0.128	21.309	23.053	0.924	0.487	2.25815e+09	7.09391e-14	5.05794e-13
ENSG00000286803	0.775	0.909	-0.134	16.922	18.93	0.894	0.487	2.25815e+09	6.08616e-16	4.78755e-15
KANK2	0.115	0.237	-0.122	2.664	5.148	0.518	0.487	2.25819e+09	0	0
PNN	1.862	1.953	-0.092	39.689	40.001	0.992	0.488	2.2586e+09	6.38215e-10	3.69366e-09
AKNA	1.678	1.778	-0.101	35.908	36.652	0.98	0.488	2.25862e+09	2.36308e-10	1.40229e-09
STK32B	1.573	1.7	-0.127	31.12	32.623	0.954	0.488	2258665145	5.17792e-11	3.1893e-10
FAM157A	0.298	0.422	-0.124	6.923	9.295	0.745	0.488	2.25877e+09	1.09878e-27	1.27352e-26
ENSG00000287335	0.208	0.341	-0.133	4.282	6.732	0.636	0.488	2.25882e+09	8.0486e-37	1.16222e-35
KALRN	0.909	1.039	-0.129	19.839	21.662	0.916	0.488	2.2589e+09	3.78852e-14	2.73984e-13
ENSG00000251152	0.073	0.189	-0.117	1.67	4.136	0.404	0.488	2259005623	0	0
XACT	1.205	1.358	-0.154	19.392	21.799	0.89	0.488	2259137914	5.34277e-14	3.83841e-13
MCC	0.413	0.555	-0.141	9.093	11.329	0.803	0.488	2.25926e+09	5.0798e-23	5.06195e-22
SEMA6A	0.643	0.779	-0.135	13.834	15.951	0.867	0.488	2.2594e+09	1.99266e-17	1.66191e-16
MAP1B	1.54	1.651	-0.111	32.549	33.43	0.974	0.488	2259424371	1.30179e-10	7.83972e-10
SRSF5	2.535	2.586	-0.05	52.347	51.59	1.015	0.488	2.25956e+09	1.1068e-08	5.9213e-08
STAMBPL1	1.828	1.938	-0.11	37.131	38.238	0.971	0.488	2259587182	7.53107e-10	4.34347e-09
ENSG00000231024	0.166	0.293	-0.127	3.67	6.079	0.604	0.488	2259587308	2.18946e-39	3.32972e-38
CNTN1	0.998	1.122	-0.124	21.627	23.349	0.926	0.488	2.25968e+09	4.05541e-13	2.79111e-12
TCF4-AS1	0.18	0.3	-0.121	3.97	6.383	0.622	0.488	2.25975e+09	1.86643e-37	2.72673e-36
ENSG00000285755	0.624	0.755	-0.132	12.669	14.93	0.849	0.488	2259913683	4.80998e-18	4.10584e-17
CUL1	2.533	2.58	-0.047	51.106	50.005	1.022	0.488	2259954997	1.12496e-08	6.01478e-08
DPP6	1.092	1.216	-0.124	23.591	25.208	0.936	0.488	2.25998e+09	2.32732e-12	1.53746e-11
SGSM1	0.265	0.393	-0.127	5.964	8.296	0.719	0.488	2.26002e+09	2.49356e-29	3.02583e-28
OR3A2	0.384	0.515	-0.13	8.146	10.464	0.778	0.488	2260034075	5.34797e-24	5.51669e-23
HS6ST3	0.82	0.946	-0.126	17.751	19.718	0.9	0.488	2.26006e+09	1.40962e-14	1.04079e-13
TTC14	2.31	2.372	-0.063	48.094	47.61	1.01	0.488	2.26008e+09	8.35401e-09	4.50528e-08
SMAP2	5.027	5.024	0.003	83.778	82.029	1.021	0.488	2.26011e+09	9.07082e-08	4.53242e-07
ENSG00000258449	0.324	0.454	-0.13	7.064	9.368	0.754	0.488	2.26029e+09	3.79298e-26	4.2142e-25
H2BC18	0.529	0.661	-0.132	11.822	13.925	0.849	0.488	2.2603e+09	8.16224e-19	7.13138e-18
PLAGL1	1.889	1.999	-0.11	37.625	38.797	0.97	0.488	2260402841	1.52891e-09	8.65593e-09
AGBL4	1.039	1.165	-0.126	22.397	24.018	0.933	0.488	2.26041e+09	1.39613e-12	9.34871e-12
IKZF1	4.145	4.139	0.006	73.797	71.789	1.028	0.488	2.26045e+09	8.51024e-08	4.26392e-07
ENSG00000238221	0.473	0.598	-0.126	10.452	12.654	0.826	0.488	2260566159	3.84503e-20	3.5088e-19
SPG7	1.557	1.659	-0.102	33.673	34.468	0.977	0.488	2.2606e+09	4.55116e-10	2.65823e-09
RFC3	0.466	0.599	-0.132	9.564	11.842	0.808	0.488	2260605326	3.07038e-21	2.8966e-20
KLF12	1.804	1.922	-0.118	34.49	36.261	0.951	0.488	2.26064e+09	8.4024e-10	4.82923e-09
NR4A2	0.257	0.402	-0.145	5.823	8.087	0.72	0.488	2.26066e+09	2.44112e-29	2.96323e-28
ENSG00000260370	0.113	0.23	-0.117	2.641	5.015	0.527	0.488	2.26068e+09	2.8026e-45	4.76441e-44
SLC25A12	1.306	1.422	-0.116	28.02	29.278	0.957	0.488	2.2607e+09	5.20524e-11	3.20556e-10
VIPR1	0.146	0.261	-0.116	3.305	5.678	0.582	0.488	2.26081e+09	3.15308e-40	4.86516e-39
JAG1	0.095	0.215	-0.12	2.164	4.54	0.477	0.488	2.26083e+09	0	0
IRF8	1.906	2.001	-0.096	39.348	38.978	1.01	0.488	2260908297	2.30071e-09	1.28795e-08
ITM2C	0.421	0.543	-0.122	9.411	11.63	0.809	0.488	2261036347	3.02313e-21	2.85357e-20
FADS2	0.333	0.454	-0.12	7.605	9.866	0.771	0.488	2261129845	2.5901e-24	2.70056e-23
ENSG00000287195	1.595	1.7	-0.105	33.949	34.501	0.984	0.488	2.26137e+09	7.9405e-10	4.57355e-09
NAA25	1.636	1.734	-0.097	35.019	35.626	0.983	0.488	2261374572	1.16299e-09	6.61665e-09
TRAK1	3.198	3.215	-0.018	62.369	60.893	1.024	0.488	2.26151e+09	8.39944e-08	4.21203e-07
DELEC1	0.4	0.529	-0.129	8.428	10.663	0.79	0.488	2261549538	1.90779e-22	1.86382e-21
IRS2	2.195	2.292	-0.097	42.901	43.138	0.995	0.488	2261579467	9.18234e-09	4.93597e-08
CACNA2D3	0.692	0.817	-0.125	15.275	17.23	0.887	0.488	2261613276	2.69981e-15	2.06826e-14
H3-3B	1.185	1.326	-0.141	26.009	26.869	0.968	0.488	2.26161e+09	2.90678e-11	1.81249e-10
PTTG1IP	1.323	1.432	-0.109	29.038	30.081	0.965	0.488	2.26162e+09	1.59251e-10	9.54111e-10
RECK	1.689	1.792	-0.103	35.137	36.019	0.976	0.488	2.26163e+09	1.56054e-09	8.82803e-09
RNU2-63P	0.039	0.157	-0.118	0.894	3.248	0.275	0.488	2.2617e+09	0	0
SF3B1	2.86	2.878	-0.017	58.093	56.364	1.031	0.488	2.26174e+09	6.56843e-08	3.32587e-07
GRM5	0.825	0.949	-0.123	17.986	19.808	0.908	0.488	2.2618e+09	9.78411e-14	6.92791e-13
GIMAP7	0.15	0.265	-0.115	3.453	5.77	0.598	0.488	2.26183e+09	3.1088e-38	4.62502e-37
ENSG00000260708	0.202	0.333	-0.131	4.547	6.819	0.667	0.488	2261861400	8.77426e-33	1.15731e-31
N4BP2	0.88	1.004	-0.124	19.162	20.891	0.917	0.488	2261942180	3.61739e-13	2.49653e-12
GPD1L	0.402	0.523	-0.121	9.134	11.317	0.807	0.488	2261954937	4.59767e-21	4.31528e-20
H1-2	0.178	0.301	-0.123	4.076	6.356	0.641	0.488	2262151653	1.36727e-34	1.88611e-33
FAM241A	0.172	0.291	-0.119	3.77	6.074	0.621	0.488	2262192110	5.22367e-36	7.41107e-35
AMPD2	0.318	0.434	-0.116	7.205	9.453	0.762	0.488	2.26221e+09	2.65169e-24	2.76395e-23
IGSF21-AS1	0.084	0.193	-0.109	1.906	4.234	0.45	0.488	2262251752	0	0
LUZP1	1.681	1.78	-0.099	35.272	35.859	0.984	0.488	2.26229e+09	2.34227e-09	1.31058e-08
CREB5	0.473	0.601	-0.129	10.405	12.482	0.834	0.488	2.26242e+09	3.93491e-19	3.47273e-18
ENSG00000286023	0.103	0.219	-0.116	2.329	4.637	0.502	0.488	2.26244e+09	0	0
RFPL1S	0.408	0.529	-0.121	9.081	11.238	0.808	0.488	2262573590	9.63843e-21	8.95488e-20
HELB	0.545	0.668	-0.123	12.028	14.079	0.854	0.488	2262598044	2.82233e-17	2.33767e-16
GTF2I	2.325	2.385	-0.06	48.012	47.538	1.01	0.488	2262766285	4.05228e-08	2.08359e-07
ZEB1-AS1	0.182	0.304	-0.122	3.841	6.116	0.628	0.488	2.26285e+09	5.87842e-35	8.17706e-34
RUBCNL	2.731	2.817	-0.086	52.664	53.532	0.984	0.488	2.26291e+09	9.28434e-08	4.63579e-07
MGAT5	4.548	4.529	0.019	78.802	76.618	1.029	0.488	2262914992	3.47581e-07	1.65815e-06
ENSG00000288073	0.059	0.172	-0.114	1.335	3.632	0.368	0.488	2.26295e+09	0	0
RASGRP2	0.197	0.308	-0.111	4.488	6.744	0.665	0.488	2263125633	1.14268e-31	1.47048e-30
CD69	0.248	0.389	-0.141	5.211	7.416	0.703	0.488	2263153635	4.74901e-29	5.71109e-28
LYN	4.75	4.733	0.017	81.973	80.115	1.023	0.489	2.2632e+09	4.2871e-07	2.03047e-06
AMOTL1	0.307	0.422	-0.115	6.876	9.072	0.758	0.489	2263467824	4.33312e-24	4.48574e-23
CD55	0.714	0.843	-0.129	15.645	17.419	0.898	0.489	2263568354	3.29537e-14	2.38964e-13
APAF1	2.152	2.227	-0.075	44.248	44.119	1.003	0.489	2263593226	3.75112e-08	1.93416e-07
CR1	0.079	0.205	-0.126	1.647	3.912	0.421	0.489	2263609406	0	0
SUCLG2	3.267	3.3	-0.034	61.952	61.054	1.015	0.489	2.26361e+09	2.58764e-07	1.24449e-06
ENSG00000253926	0.133	0.248	-0.115	2.964	5.216	0.568	0.489	2263649358	2.51674e-39	3.82411e-38
ENSG00000235880	0.342	0.46	-0.119	7.687	9.828	0.782	0.489	2.26368e+09	2.52564e-22	2.45917e-21
ELMO1	7.332	7.332	0	98.283	97.736	1.006	0.489	2.26377e+09	6.2798e-07	2.93481e-06
USP9Y	1.395	1.515	-0.12	27.114	28.942	0.937	0.489	2.26378e+09	4.69406e-10	2.73848e-09
ENSG00000265316	0.277	0.394	-0.117	6.282	8.462	0.742	0.489	2263818757	2.89271e-25	3.12536e-24
INSIG1	0.246	0.388	-0.142	5.493	7.643	0.719	0.489	2263837513	1.35222e-27	1.5626e-26
GRIA4	0.814	0.934	-0.12	17.733	19.507	0.909	0.489	2.26387e+09	5.81852e-13	3.97475e-12
LINC01847	0.047	0.161	-0.114	1.035	3.293	0.314	0.489	2.26398e+09	0	0
H2AC20	0.09	0.198	-0.108	2.088	4.33	0.482	0.489	2.26405e+09	0	0
MYEF2	0.597	0.716	-0.119	13.163	15.113	0.871	0.489	2264175122	1.72429e-15	1.33146e-14
FGL1	0.396	0.532	-0.137	8.293	10.347	0.802	0.489	2264192158	5.45427e-21	5.1069e-20
FGL2	0.865	0.985	-0.121	19.045	20.711	0.92	0.489	2.26425e+09	2.84909e-12	1.87611e-11
AGFG1	2.481	2.54	-0.058	50.512	48.198	1.048	0.489	2264259028	1.05731e-07	5.25596e-07
MPPED2	0.127	0.259	-0.132	2.806	5.007	0.56	0.489	2.26432e+09	7.55478e-40	1.15801e-38
ERCC1	0.768	0.891	-0.124	17.392	18.962	0.917	0.489	2264342702	5.20781e-13	3.56664e-12
GPAT3	0.207	0.327	-0.12	4.482	6.676	0.671	0.489	2.26439e+09	1.58239e-30	1.97796e-29
LINC01357	0.71	0.829	-0.119	15.539	17.368	0.895	0.489	2264449482	8.06151e-14	5.72911e-13
RIPOR2	0.191	0.305	-0.114	4.247	6.436	0.66	0.489	2.26461e+09	2.66832e-31	3.40489e-30
NECTIN3	0.841	0.959	-0.118	17.604	19.491	0.903	0.489	2264641534	1.22641e-12	8.23275e-12
AGBL3	0.562	0.688	-0.127	11.975	13.944	0.859	0.489	2264674574	3.34392e-16	2.6592e-15
LINC01572	0.498	0.622	-0.124	10.34	12.413	0.833	0.489	2264689022	9.1679e-18	7.72375e-17
CDH18	0.741	0.861	-0.12	16.322	18.056	0.904	0.489	2264689043	2.53989e-13	1.76513e-12
CLSTN1	1.436	1.534	-0.099	31.179	31.791	0.981	0.489	2.26473e+09	3.15819e-09	1.7525e-08
MACF1	4.98	4.95	0.029	85.331	83.531	1.022	0.489	2.26474e+09	9.5148e-07	4.374e-06
TRIM9	0.707	0.824	-0.117	15.445	17.318	0.892	0.489	2264788989	1.08768e-13	7.69072e-13
GRIP1	0.713	0.833	-0.12	15.486	17.311	0.895	0.489	2264906863	1.22832e-13	8.66054e-13
NUBPL	1.549	1.658	-0.109	31.143	32.383	0.962	0.489	2265130406	5.09448e-09	2.7875e-08
ENSG00000283458	0.036	0.142	-0.106	0.823	3.028	0.272	0.489	2.26524e+09	0	0
ARPP21	0.631	0.751	-0.12	13.887	15.715	0.884	0.489	2.2653e+09	1.86745e-14	1.37071e-13
RDM1P5	0.112	0.218	-0.106	2.529	4.714	0.537	0.489	2265406285	1.74292e-40	2.70126e-39
CCND1	0.591	0.708	-0.117	13.328	15.17	0.879	0.489	2.26553e+09	9.91932e-15	7.38803e-14
ANKRD30BL	1.413	1.522	-0.109	29.732	30.585	0.972	0.489	2.26559e+09	3.64946e-09	2.01549e-08
LINC01277	0.541	0.655	-0.114	11.934	13.9	0.859	0.489	2.2656e+09	1.008e-15	7.86361e-15
PIM1	0.544	0.66	-0.117	11.887	13.856	0.858	0.489	2.26568e+09	1.02251e-15	7.97326e-15
NKTR	3.453	3.471	-0.018	66.439	65.323	1.017	0.489	2265746417	9.66749e-07	4.44185e-06
PLVAP	0.305	0.418	-0.114	6.94	8.993	0.772	0.489	2.26595e+09	3.51691e-22	3.40534e-21
SUMF1	3.415	3.458	-0.043	61.969	61.167	1.013	0.489	2.26597e+09	8.65186e-07	3.99414e-06
SIN3A	0.853	0.962	-0.109	18.757	20.524	0.914	0.489	2.26609e+09	1.35532e-11	8.6173e-11
DOK6	0.451	0.571	-0.12	9.846	11.826	0.833	0.489	2266117824	1.51692e-17	1.26939e-16
ENSG00000236449	1.825	1.918	-0.093	37.501	37.796	0.992	0.489	2.26614e+09	4.70869e-08	2.40868e-07
SLC4A8	0.92	1.032	-0.113	19.521	21.223	0.92	0.489	2266161621	2.64559e-11	1.65377e-10
IER2	0.467	0.596	-0.128	10.581	12.424	0.852	0.489	2.26636e+09	1.03799e-16	8.43127e-16
GCA	1.369	1.471	-0.102	29.449	30.332	0.971	0.489	2266362035	5.65958e-09	3.08992e-08
LINC02444	0.063	0.171	-0.108	1.394	3.543	0.393	0.489	2.26642e+09	0	0
NOC3L	0.533	0.647	-0.114	12.063	13.938	0.865	0.489	2.26648e+09	3.38963e-15	2.58309e-14
CMSS1	2.19	2.291	-0.1	41.636	42.517	0.979	0.489	2266571608	1.57763e-07	7.72581e-07
SLC7A6OS	1.077	1.187	-0.11	23.921	24.941	0.959	0.489	2266782631	6.05158e-10	3.50758e-09
NCOR2	3.096	3.11	-0.014	60.905	59.402	1.025	0.489	2.26681e+09	1.17791e-06	5.37456e-06
MSMO1	0.203	0.313	-0.11	4.564	6.649	0.686	0.489	2266821107	5.67876e-28	6.62592e-27
EPN2	1.607	1.699	-0.092	34.155	34.714	0.984	0.489	2.26682e+09	3.26657e-08	1.69307e-07
FMNL3	4.003	3.949	0.054	73.35	70.203	1.045	0.489	2.26694e+09	2.08735e-06	9.32413e-06
ENSG00000249209	1.112	1.251	-0.139	22.903	24.026	0.953	0.489	2.26707e+09	4.39046e-10	2.56695e-09
TMEM39B	0.261	0.367	-0.106	6.023	8.074	0.746	0.489	2267111540	2.62234e-23	2.63647e-22
ENSG00000281016	0.22	0.326	-0.106	4.911	6.991	0.702	0.489	2.26715e+09	2.06287e-26	2.31035e-25
SH3PXD2B	0.8	0.921	-0.121	16.892	18.587	0.909	0.489	2.26715e+09	5.71344e-12	3.7063e-11
RAB31	4.259	4.244	0.014	75.615	73.13	1.034	0.489	2267547769	3.01115e-06	1.32719e-05
ENSG00000254538	1.381	1.49	-0.11	29.167	29.806	0.979	0.489	2.26755e+09	1.05777e-08	5.6677e-08
STK24	1.777	1.854	-0.077	37.701	37.766	0.998	0.489	2.26758e+09	1.12253e-07	5.56749e-07
DENND6A-AS1	0.761	0.88	-0.119	16.457	18.07	0.911	0.489	2267584957	5.05185e-12	3.28568e-11
SKP2	0.744	0.856	-0.112	16.669	18.248	0.913	0.489	2.26769e+09	6.84365e-12	4.41647e-11
RFX3-AS1	0.924	1.039	-0.115	19.609	21.112	0.929	0.489	2.26772e+09	9.77518e-11	5.92987e-10
NUCKS1	1.878	1.95	-0.072	39.589	39.446	1.004	0.489	2267745535	1.76578e-07	8.60732e-07
ARRDC5	0.361	0.465	-0.104	8.076	10.088	0.801	0.489	2267746932	7.94037e-19	6.94449e-18
CNKSR2	0.78	0.892	-0.111	17.222	18.816	0.915	0.489	2.26775e+09	1.30041e-11	8.27873e-11
MACO1	1.133	1.238	-0.105	24.556	25.755	0.953	0.49	2267864259	2.16622e-09	1.21539e-08
ENSG00000270071	0.165	0.27	-0.104	3.747	5.804	0.646	0.49	2.26792e+09	2.63208e-30	3.27247e-29
DEF6	1.143	1.243	-0.1	25.126	26.331	0.954	0.49	2.26795e+09	3.07836e-09	1.70902e-08
TMIGD2	0.064	0.164	-0.1	1.541	3.617	0.426	0.49	2.26797e+09	0	0
ENSG00000270099	1.596	1.689	-0.093	33.284	33.915	0.981	0.49	2268023009	5.56057e-08	2.83117e-07
ALOX12-AS1	0.851	0.965	-0.114	17.663	19.322	0.914	0.49	2268048978	2.80297e-11	1.74963e-10
SGCZ	0.777	0.887	-0.11	17.098	18.708	0.914	0.49	2.26806e+09	1.57294e-11	9.97006e-11
ASH1L	4.492	4.435	0.057	80.685	78.004	1.034	0.49	2.26818e+09	4.44934e-06	1.93402e-05
CDH13	0.793	0.92	-0.127	17.31	18.754	0.923	0.49	2.26821e+09	1.91321e-11	1.20546e-10
RBM4B	0.528	0.638	-0.109	11.757	13.578	0.866	0.49	2268323668	1.7094e-14	1.25708e-13
PAQR7	0.252	0.353	-0.101	5.729	7.748	0.739	0.49	2.26845e+09	6.03928e-23	5.9975e-22
GPR132	0.349	0.454	-0.105	7.923	9.869	0.803	0.49	2.2685e+09	1.26238e-18	1.09772e-17
ENSG00000285801	0.161	0.259	-0.099	3.511	5.566	0.631	0.49	2.26852e+09	9.54977e-31	1.20232e-29
ENSG00000287958	0.017	0.114	-0.097	0.382	2.449	0.156	0.49	2268544165	0	0
NAA40	0.514	0.621	-0.108	11.752	13.545	0.868	0.49	2.26856e+09	2.16098e-14	1.57984e-13
ENSG00000267787	1.248	1.354	-0.106	25.938	27.127	0.956	0.49	2.26856e+09	7.02683e-09	3.80897e-08
TRIM36	0.867	0.977	-0.111	18.833	20.331	0.926	0.49	2.26859e+09	1.11889e-10	6.7616e-10
PLTP	0.389	0.5	-0.111	8.017	10.01	0.801	0.49	2.2686e+09	2.41236e-18	2.07905e-17
SSH2	6.718	6.66	0.058	95.871	93.867	1.021	0.49	2.26868e+09	6.22831e-06	2.66774e-05
GPM6B	1.361	1.458	-0.097	29.185	29.967	0.974	0.49	2268682814	2.42224e-08	1.26732e-07
ENSG00000267694	0.411	0.515	-0.104	9.222	11.15	0.827	0.49	2268765528	1.1218e-16	9.1036e-16
LINC00539	0.181	0.283	-0.102	4.105	6.114	0.672	0.49	2268920454	8.70367e-28	1.01148e-26
RORA-AS1	0.33	0.439	-0.108	7.046	9.013	0.782	0.49	2268970891	9.61053e-20	8.65022e-19
COA1	2.164	2.23	-0.067	44.007	43.807	1.005	0.49	2268981697	7.42474e-07	3.44863e-06
R3HDM2	2.901	2.924	-0.023	56.94	55.581	1.024	0.49	2.26907e+09	2.72507e-06	1.2054e-05
SNHG15	0.216	0.319	-0.103	5.029	7.001	0.718	0.49	2.26908e+09	1.82808e-24	1.9152e-23
ENSG00000236453	1.199	1.297	-0.098	26.426	27.36	0.966	0.49	2269156512	1.19815e-08	6.39633e-08
RABEP2	0.494	0.603	-0.109	11.346	13.099	0.866	0.49	2269200659	2.03637e-14	1.49124e-13
TMED11P	0.365	0.479	-0.114	7.817	9.715	0.805	0.49	2.26929e+09	2.62829e-18	2.26235e-17
SRRM1	1.863	1.933	-0.07	39.684	39.721	0.999	0.49	2269329775	4.5787e-07	2.16417e-06
TDRD10	0.125	0.227	-0.102	2.894	4.893	0.591	0.49	2269399274	2.08824e-33	2.80309e-32
LINC02196	0.18	0.282	-0.101	3.947	5.95	0.663	0.49	2.26941e+09	6.34478e-28	7.3956e-27
RND3	0.086	0.201	-0.114	1.97	3.97	0.496	0.49	2.26946e+09	1.59787e-40	2.47976e-39
SALL1	0.64	0.751	-0.111	14.245	15.847	0.899	0.49	2269498032	2.49403e-12	1.64665e-11
MDGA2	1.037	1.14	-0.103	22.421	23.665	0.947	0.49	2269506650	2.43564e-09	1.36195e-08
SOCS3	0.089	0.195	-0.106	2.129	4.124	0.516	0.49	2.26953e+09	5.42757e-39	8.19349e-38
TXLNGY	0.564	0.674	-0.11	12.322	14.07	0.876	0.49	2269743559	2.30207e-13	1.60304e-12
BCL2L14	0.449	0.564	-0.115	9.858	11.639	0.847	0.49	2.26983e+09	1.87016e-15	1.44091e-14
LY86-AS1	1.15	1.252	-0.102	24.732	25.82	0.958	0.49	2269877244	9.98011e-09	5.35573e-08
VRK2	2.278	2.348	-0.07	45.065	44.957	1.002	0.49	2269929253	1.435e-06	6.50928e-06
ENC1	0.439	0.547	-0.108	9.74	11.555	0.843	0.49	2.26993e+09	1.74631e-15	1.34697e-14
ACACA	1.869	1.944	-0.076	38.595	38.599	1	0.49	2.26994e+09	5.23424e-07	2.46433e-06
IL18	3.154	3.163	-0.009	60.963	59.385	1.027	0.49	2.26996e+09	5.32768e-06	2.29692e-05
PTPRT	0.551	0.655	-0.104	12.14	13.941	0.871	0.49	2269965120	2.39316e-13	1.66581e-12
CD74	3.544	3.55	-0.005	65.445	63.603	1.029	0.49	2269975167	6.6491e-06	2.84134e-05
TRABD	0.707	0.813	-0.105	16.022	17.572	0.912	0.49	2.27003e+09	3.29525e-11	2.05032e-10
ADGRL2	0.557	0.671	-0.114	12.293	13.987	0.879	0.49	2270076755	2.97711e-13	2.06199e-12
ENSG00000267168	0.385	0.491	-0.106	8.511	10.369	0.821	0.49	2.27013e+09	8.75931e-17	7.14487e-16
MARCO	0.011	0.123	-0.112	0.241	2.236	0.108	0.49	2270187053	0	0
SETD2	3.533	3.502	0.03	67.798	65.321	1.038	0.49	2.27032e+09	8.36722e-06	3.5417e-05
ADGRG6	0.612	0.724	-0.112	12.898	14.648	0.881	0.49	2.27042e+09	1.24555e-12	8.35804e-12
NKD1	0.247	0.349	-0.102	5.47	7.395	0.74	0.49	2.27052e+09	5.2574e-22	5.07091e-21
GNAI1	0.468	0.574	-0.105	10.346	12.133	0.853	0.49	2270524709	1.48948e-14	1.09836e-13
AKAP6	1.063	1.166	-0.104	22.838	24.053	0.95	0.49	2.27056e+09	6.75948e-09	3.66918e-08
PCDH7	0.813	0.92	-0.106	17.81	19.281	0.924	0.49	2270559588	2.69916e-10	1.59657e-09
CROCC	0.599	0.709	-0.11	13.557	15.138	0.896	0.49	2270619794	3.18554e-12	2.09331e-11
FARP2	1.299	1.395	-0.096	27.826	28.813	0.966	0.49	2.27066e+09	5.95582e-08	3.02579e-07
ATP9B	3.218	3.22	-0.002	62.775	61.119	1.027	0.49	2270835894	8.75314e-06	3.69877e-05
LINGO2	0.669	0.775	-0.106	14.775	16.336	0.904	0.49	2.27088e+09	1.93795e-11	1.22038e-10
ENSG00000287351	0.534	0.639	-0.106	11.863	13.581	0.873	0.49	2.27093e+09	4.09114e-13	2.81459e-12
DDX3P1	0.553	0.663	-0.11	11.499	13.281	0.866	0.49	2.27096e+09	2.47994e-13	1.72449e-12
LMO4	1.009	1.111	-0.103	22.044	23.247	0.948	0.49	2270962338	5.91036e-09	3.21978e-08
CPNE4	0.363	0.472	-0.109	7.799	9.637	0.809	0.49	2.27098e+09	3.10267e-17	2.56682e-16
GNAI3	1.538	1.622	-0.084	32.943	33.3	0.989	0.49	2271129513	3.17982e-07	1.51986e-06
TBC1D8	1.973	2.055	-0.082	39.301	38.806	1.013	0.49	2.27125e+09	1.12505e-06	5.14211e-06
KDM3B	1.803	1.874	-0.07	38.09	38.169	0.998	0.49	2271348054	1.05126e-06	4.81681e-06
ENSG00000230021	1.395	1.486	-0.092	29.802	30.56	0.975	0.49	2.27144e+09	1.76573e-07	8.60732e-07
ANKRD36BP1	0.73	0.837	-0.107	15.839	17.381	0.911	0.49	2.27148e+09	1.0808e-10	6.53595e-10
ENSG00000254040	0.038	0.13	-0.091	0.888	2.823	0.315	0.49	2271481660	0	0
MYO16	0.302	0.405	-0.103	6.676	8.521	0.783	0.49	2.27151e+09	1.0427e-18	9.08504e-18
GRIN2A	0.718	0.824	-0.106	15.792	17.295	0.913	0.49	2271550869	1.06409e-10	6.44159e-10
ENSG00000251600	0.431	0.534	-0.104	9.505	11.263	0.844	0.49	2.27159e+09	8.31729e-15	6.22539e-14
DOCK4-AS1	0.867	0.978	-0.111	18.668	20.002	0.933	0.49	2.27161e+09	1.2009e-09	6.82454e-09
DCLK1	0.719	0.824	-0.106	15.845	17.308	0.915	0.49	2.27162e+09	1.15813e-10	6.99269e-10
NRGN	0.574	0.677	-0.103	12.563	14.249	0.882	0.49	2271684371	2.81781e-12	1.85727e-11
HMGN1	1.277	1.366	-0.089	28.208	28.787	0.98	0.49	2271738410	1.20359e-07	5.95514e-07
ZNF117	0.798	0.903	-0.106	17.621	19	0.927	0.49	2.27178e+09	6.32436e-10	3.66265e-09
RAP2C-AS1	0.62	0.725	-0.105	12.416	14.215	0.873	0.49	2271855292	3.20554e-12	2.10606e-11
ITGB5-AS1	0.284	0.389	-0.106	6.376	8.19	0.778	0.49	2271896694	4.88302e-19	4.29644e-18
EYS	0.862	0.969	-0.107	18.757	20.038	0.936	0.49	2271980971	1.68947e-09	9.54037e-09
HS3ST1	0.525	0.634	-0.109	11.534	13.171	0.876	0.49	2.27198e+09	7.00689e-13	4.7586e-12
CREM	1.411	1.529	-0.118	28.779	29.18	0.986	0.49	2272033591	1.66743e-07	8.15183e-07
WDR43	1.232	1.327	-0.095	26.603	27.486	0.968	0.49	2.27206e+09	9.25477e-08	4.62235e-07
OSGEP	0.636	0.737	-0.101	14.404	15.955	0.903	0.49	2272070394	4.09917e-11	2.5383e-10
KCND2	0.73	0.831	-0.101	15.939	17.45	0.913	0.49	2272071512	2.0274e-10	1.20761e-09
TNFRSF1B	2.649	2.681	-0.033	52.535	50.954	1.031	0.49	2272102269	8.02566e-06	3.40249e-05
ZEB2-AS1	0.237	0.332	-0.095	5.376	7.229	0.744	0.49	2.2722e+09	6.1589e-21	5.75584e-20
RAB11FIP2	1.209	1.303	-0.094	25.909	26.951	0.961	0.49	2272217964	8.32724e-08	4.17823e-07
CENATAC	1.024	1.119	-0.095	22.786	23.936	0.952	0.49	2.27222e+09	2.19109e-08	1.15069e-07
PACSIN2	3.057	3.06	-0.003	59.799	58.025	1.031	0.49	2.27231e+09	1.4428e-05	5.96799e-05
STYXL2	0.095	0.189	-0.093	2.147	4.031	0.533	0.49	2.27243e+09	3.25689e-35	4.54674e-34
XRCC5	2.944	2.936	0.008	58.952	56.752	1.039	0.491	2272468583	1.44242e-05	5.96725e-05
ENSG00000266846	1.297	1.409	-0.112	25.568	26.598	0.961	0.491	2272469074	8.58094e-08	4.29749e-07
ENSG00000223646	1.567	1.662	-0.095	32.108	32.588	0.985	0.491	2272484561	5.90854e-07	2.76946e-06
NTRK2	0.982	1.082	-0.101	21.397	22.514	0.95	0.491	2272666310	1.4352e-08	7.62794e-08
SERPINB9P1	0.447	0.549	-0.101	10.134	11.804	0.859	0.491	2272774437	1.36769e-13	9.6121e-13
ESRRG	0.816	0.927	-0.111	16.486	18.015	0.915	0.491	2272853368	6.97756e-10	4.03223e-09
AGPAT3	1.409	1.494	-0.084	30.561	31.076	0.983	0.491	2.27291e+09	5.07555e-07	2.3922e-06
ENSG00000285165	0.335	0.435	-0.099	7.481	9.242	0.809	0.491	2272965471	1.90732e-16	1.53249e-15
ENSG00000287643	0.141	0.235	-0.095	3.158	5.009	0.631	0.491	2272968062	4.06813e-28	4.76418e-27
SRGAP2D	0.46	0.557	-0.096	10.605	12.276	0.864	0.491	2273048221	4.94868e-13	3.39451e-12
TBL1X	0.984	1.087	-0.103	20.021	21.484	0.932	0.491	2.27312e+09	1.10166e-08	5.8947e-08
CCDC168	0.059	0.158	-0.099	1.306	3.162	0.413	0.491	2273138760	5.45105e-43	8.87863e-42
TMEM72-AS1	0.601	0.701	-0.099	13.075	14.698	0.89	0.491	2.2732e+09	2.72603e-11	1.70222e-10
PPP2R2B	1.609	1.689	-0.081	34.12	34.438	0.991	0.491	2.27322e+09	1.39772e-06	6.3451e-06
ENSG00000273734	0.438	0.536	-0.098	10.022	11.685	0.858	0.491	2273291015	2.0641e-13	1.44021e-12
TLE3	1.067	1.162	-0.095	22.915	24.109	0.95	0.491	2.27329e+09	5.14937e-08	2.62794e-07
TPM3	1.519	1.597	-0.078	32.931	33.236	0.991	0.491	2.27337e+09	1.15783e-06	5.28636e-06
GNB1	3.629	3.601	0.028	69.298	67.005	1.034	0.491	2.27337e+09	3.34834e-05	0.000133045
ZNF56	1.438	1.527	-0.089	30.314	30.85	0.983	0.491	2273393069	6.3814e-07	2.98109e-06
LRFN5	0.627	0.727	-0.1	13.763	15.292	0.9	0.491	2.27348e+09	7.72831e-11	4.71772e-10
ENSG00000253858	0.131	0.223	-0.092	2.882	4.715	0.611	0.491	2273557823	5.84583e-29	7.01319e-28
ENSG00000233178	0.245	0.339	-0.094	5.464	7.257	0.753	0.491	2.27363e+09	1.24141e-19	1.11363e-18
ZDHHC21	2.56	2.596	-0.036	51.076	50.154	1.018	0.491	2273632795	1.52214e-05	6.27693e-05
ENSG00000248374	0.184	0.278	-0.093	4.2	5.999	0.7	0.491	2.27367e+09	3.67525e-23	3.67704e-22
PXN	0.718	0.816	-0.098	16.08	17.511	0.918	0.491	2.27368e+09	9.3626e-10	5.35728e-09
SIGLEC10	0.925	1.023	-0.098	20.333	21.539	0.944	0.491	2273701663	1.79887e-08	9.48854e-08
CASC15	0.533	0.633	-0.1	11.71	13.317	0.879	0.491	2273702344	6.5017e-12	4.19969e-11
KLHDC1	1.081	1.175	-0.093	23.409	24.506	0.955	0.491	2.27374e+09	8.47711e-08	4.24915e-07
RBMX	1.916	1.971	-0.055	40.866	40.318	1.014	0.491	2273811304	5.52693e-06	2.37783e-05
PIEZO1	0.93	1.027	-0.097	20.933	21.902	0.956	0.491	2.27392e+09	2.62732e-08	1.36928e-07
KDM1B	1.237	1.33	-0.092	26.709	27.509	0.971	0.491	2273923636	3.13545e-07	1.49926e-06
ANKRD13A	0.876	0.971	-0.095	19.421	20.724	0.937	0.491	2.27398e+09	1.35157e-08	7.1933e-08
ENSG00000226252	0.115	0.204	-0.089	2.553	4.368	0.584	0.491	2274049008	2.11546e-30	2.63861e-29
ERCC3	0.776	0.873	-0.097	17.386	18.711	0.929	0.491	2.27406e+09	3.56796e-09	1.97204e-08
ENSG00000227388	0.329	0.423	-0.094	7.511	9.223	0.814	0.491	2.27409e+09	1.04798e-15	8.1627e-15
H3-3A	0.78	0.881	-0.102	17.48	18.738	0.933	0.491	2.27409e+09	3.76002e-09	2.07356e-08
ARSJ	0.078	0.171	-0.093	1.694	3.512	0.482	0.491	2274104723	3.21268e-37	4.67003e-36
ENSG00000255476	0.76	0.866	-0.107	16.016	17.457	0.917	0.491	2274108048	1.312e-09	7.44864e-09
SINHCAF	0.703	0.801	-0.098	15.404	16.883	0.912	0.491	2.27417e+09	8.18162e-10	4.70777e-09
ENSG00000229425	0.214	0.32	-0.106	4.576	6.332	0.723	0.491	2.27421e+09	1.4508e-21	1.38139e-20
NRCAM	1.039	1.135	-0.096	22.456	23.538	0.954	0.491	2.27424e+09	7.69594e-08	3.87709e-07
GRM7	0.734	0.832	-0.097	16.051	17.485	0.918	0.491	2.27425e+09	1.5239e-09	8.62916e-09
JAG2	0.131	0.22	-0.089	2.994	4.79	0.625	0.491	2274254898	1.15162e-27	1.33344e-26
C17orf64	0.123	0.218	-0.094	2.806	4.591	0.611	0.491	2274324765	1.13259e-28	1.34856e-27
THBD	0.047	0.135	-0.088	1.106	2.912	0.38	0.491	2274393641	6.02558e-44	1.00333e-42
LAPTM5	2.652	2.672	-0.02	53.27	51.96	1.025	0.491	2.2744e+09	2.47654e-05	9.99178e-05
SLC49A4	1.409	1.502	-0.092	29.267	30.026	0.975	0.491	2274500174	9.78081e-07	4.49273e-06
CARD9	0.31	0.402	-0.091	7.17	8.876	0.808	0.491	2274542283	6.64991e-16	5.2169e-15
TENM2	1.197	1.289	-0.092	25.979	26.687	0.973	0.491	2274575287	3.56873e-07	1.70062e-06
SCN2A	0.581	0.679	-0.097	12.751	14.276	0.893	0.491	2274728173	7.80685e-11	4.76399e-10
DGKB	0.641	0.738	-0.096	14.022	15.509	0.904	0.491	2.27475e+09	3.49289e-10	2.05215e-09
TRIP12	3.578	3.55	0.029	68.474	66.208	1.034	0.491	2.27477e+09	5.82249e-05	0.000225774
ENSG00000287826	0.072	0.158	-0.086	1.67	3.448	0.484	0.491	2.27497e+09	2.17375e-36	3.1042e-35
ENSG00000259589	0.618	0.72	-0.102	13.41	14.896	0.9	0.491	2.27497e+09	2.15483e-10	1.28155e-09
ENSG00000258561	0.274	0.372	-0.098	5.405	7.16	0.755	0.491	2275094519	1.24958e-18	1.08714e-17
AP4S1	0.904	0.999	-0.095	19.751	21.022	0.94	0.491	2275196126	4.12684e-08	2.12131e-07
ENSG00000257342	0.403	0.499	-0.096	8.952	10.589	0.845	0.491	2275196642	2.20856e-13	1.53915e-12
ENSG00000262151	0.445	0.539	-0.094	9.699	11.349	0.855	0.491	2.27534e+09	1.37495e-12	9.21041e-12
ADAMTSL4	0.239	0.328	-0.089	5.488	7.188	0.763	0.491	2275525763	3.32055e-18	2.8505e-17
ENSG00000234997	0.73	0.824	-0.093	16.263	17.625	0.923	0.491	2.27556e+09	5.39441e-09	2.94791e-08
LINC01189	1.151	1.243	-0.092	23.938	25.042	0.956	0.491	2.27557e+09	3.63603e-07	1.73056e-06
ENOSF1	0.669	0.763	-0.094	14.628	16.099	0.909	0.491	2.27557e+09	1.39525e-09	7.91609e-09
ENSG00000286746	0.483	0.587	-0.104	9.522	11.163	0.853	0.491	2.27585e+09	1.78324e-12	1.1877e-11
GRIN2B	0.53	0.625	-0.095	11.646	13.17	0.884	0.491	2.27592e+09	6.08378e-11	3.73539e-10
SIRPB2	1.162	1.245	-0.084	25.126	26.142	0.961	0.491	2275955683	7.0312e-07	3.27194e-06
REPS1	1.526	1.603	-0.077	32.096	32.519	0.987	0.491	2276006245	4.28422e-06	1.86526e-05
CADPS	0.65	0.745	-0.095	14.281	15.681	0.911	0.491	2.27602e+09	1.40185e-09	7.95223e-09
ENSG00000285692	0.918	1.017	-0.099	19.698	20.827	0.946	0.491	2276078158	7.17483e-08	3.6245e-07
ZKSCAN7-AS1	0.756	0.852	-0.096	16.51	17.788	0.928	0.491	2.27616e+09	1.02948e-08	5.52033e-08
H2AC8	0.062	0.147	-0.085	1.429	3.153	0.453	0.491	2276270560	2.98976e-37	4.35143e-36
ENSG00000275119	0.239	0.327	-0.088	5.035	6.742	0.747	0.491	2276284922	1.35806e-18	1.17886e-17
TPM4	0.756	0.854	-0.098	17.074	18.246	0.936	0.491	2.2763e+09	1.62932e-08	8.62943e-08
VEGFA	0.38	0.493	-0.113	8.681	10.143	0.856	0.491	2276374989	3.80633e-13	2.62382e-12
NELL2	0.733	0.827	-0.094	16.039	17.379	0.923	0.491	2.27655e+09	1.0293e-08	5.52025e-08
ENSG00000239941	0.078	0.162	-0.084	1.723	3.433	0.502	0.491	2.27664e+09	9.43217e-34	1.27939e-32
ENSG00000226471	0.628	0.724	-0.095	13.74	15.143	0.907	0.491	2276695560	1.51548e-09	8.58287e-09
ENSG00000287822	0.199	0.286	-0.086	4.688	6.335	0.74	0.491	2276872883	4.25774e-19	3.7529e-18
SLC24A2	1.075	1.163	-0.088	23.344	24.193	0.965	0.491	2.27702e+09	6.77284e-07	3.15803e-06
CNTNAP5	0.699	0.792	-0.092	15.433	16.728	0.923	0.491	2.27705e+09	9.28515e-09	4.98893e-08
LINC02884	0.193	0.279	-0.086	4.441	6.091	0.729	0.492	2.27707e+09	1.39311e-19	1.24747e-18
MAST3-AS1	0.484	0.579	-0.095	10.846	12.294	0.882	0.492	2.27708e+09	5.8427e-11	3.59116e-10
ENSG00000263990	0.779	0.875	-0.095	17.004	18.224	0.933	0.492	2.2771e+09	3.05616e-08	1.5859e-07
COPG2	0.796	0.889	-0.094	17.133	18.375	0.932	0.492	2.27713e+09	3.47473e-08	1.79696e-07
SPON1	0.366	0.471	-0.105	7.44	9.027	0.824	0.492	2.27713e+09	5.61425e-14	4.02848e-13
RUBCN	1.429	1.502	-0.073	31.214	31.299	0.997	0.492	2.27719e+09	6.25228e-06	2.67702e-05
PHTF2	1.723	1.794	-0.071	35.737	36.07	0.991	0.492	2277187526	1.55139e-05	6.3915e-05
MYT1L	0.679	0.771	-0.092	14.904	16.244	0.918	0.492	2.2772e+09	6.94283e-09	3.76694e-08
TM9SF3	2.042	2.085	-0.044	42.795	41.993	1.019	0.492	2277241311	3.58941e-05	0.000142138
ENSG00000259035	0.166	0.272	-0.106	3.241	4.897	0.662	0.492	2.27727e+09	1.47123e-23	1.49119e-22
LRRC74A	0.236	0.326	-0.09	5.252	6.881	0.763	0.492	2.27731e+09	2.03037e-17	1.69175e-16
CHL1	0.584	0.676	-0.093	12.922	14.305	0.903	0.492	2.27733e+09	1.11267e-09	6.33759e-09
ENSG00000237074	0.112	0.2	-0.087	2.429	4.095	0.593	0.492	2.27746e+09	1.66923e-27	1.9232e-26
GSTM3	0.184	0.268	-0.084	4.176	5.824	0.717	0.492	2277465848	5.38172e-20	4.8881e-19
ENSG00000272211	0.103	0.185	-0.082	2.37	4.027	0.589	0.492	2.27766e+09	1.15388e-27	1.33561e-26
MSH3	1.84	1.905	-0.065	37.672	37.778	0.997	0.492	2277668816	2.55261e-05	0.000102845
ENSG00000255980	0.114	0.197	-0.083	2.688	4.334	0.62	0.492	2277673664	7.93149e-26	8.72613e-25
ENSG00000232895	0.142	0.228	-0.086	3.041	4.694	0.648	0.492	2277704786	5.55999e-24	5.72694e-23
LINC02306	0.23	0.323	-0.093	5.182	6.776	0.765	0.492	2.27772e+09	2.60877e-17	2.16335e-16
FRMPD4	0.818	0.91	-0.092	17.886	19.026	0.94	0.492	2.27775e+09	8.68383e-08	4.34533e-07
CSNK1G2	0.776	0.866	-0.09	17.586	18.698	0.941	0.492	2277782743	7.26187e-08	3.66635e-07
CCDC18-AS1	3.074	3.091	-0.017	58.54	57.306	1.022	0.492	2.27779e+09	0.000140758	0.000523578
TP53BP2	0.739	0.834	-0.095	16.475	17.593	0.936	0.492	2.27785e+09	3.59223e-08	1.85607e-07
ENSG00000267503	0.247	0.33	-0.083	5.57	7.185	0.775	0.492	2.27789e+09	2.46843e-16	1.97469e-15
EPHA6	0.623	0.711	-0.088	13.71	15.126	0.906	0.492	2.2779e+09	4.54997e-09	2.4974e-08
NT5C	0.418	0.511	-0.094	9.611	11.042	0.87	0.492	2.27792e+09	1.80415e-11	1.13921e-10
ENSG00000285080	0.547	0.64	-0.093	12.034	13.439	0.895	0.492	2.27793e+09	7.15035e-10	4.12799e-09
GAL3ST4	0.572	0.667	-0.095	13.081	14.311	0.914	0.492	2278036270	2.24376e-09	1.25728e-08
PIK3C2B	0.686	0.778	-0.091	15.275	16.516	0.925	0.492	2.27812e+09	1.94917e-08	1.02627e-07
PTPN18	1.494	1.564	-0.07	32.402	32.624	0.993	0.492	2.27814e+09	1.36171e-05	5.64739e-05
OMG	0.797	0.89	-0.092	17.333	18.523	0.936	0.492	2.27814e+09	8.53607e-08	4.27563e-07
ENSG00000257337	0.595	0.687	-0.092	13.222	14.567	0.908	0.492	2.27819e+09	3.38985e-09	1.87627e-08
KCNC2	0.558	0.648	-0.09	12.275	13.658	0.899	0.492	2278241580	1.28452e-09	7.2938e-09
HEATR3	0.925	1.015	-0.09	20.398	21.362	0.955	0.492	2.27829e+09	4.62407e-07	2.18502e-06
ENSG00000236886	0.121	0.202	-0.081	2.711	4.339	0.625	0.492	2278313689	5.30077e-25	5.67961e-24
GGNBP2	1.756	1.814	-0.058	37.39	37.144	1.007	0.492	2278332820	3.21393e-05	0.000128025
TCERG1L	0.123	0.21	-0.086	2.729	4.344	0.628	0.492	2278393590	7.06889e-25	7.54166e-24
ANKFY1	1.755	1.811	-0.056	37.313	36.857	1.012	0.492	2.2784e+09	3.19586e-05	0.000127335
DNM1	1.052	1.137	-0.085	23.097	23.865	0.968	0.492	2.27842e+09	1.46787e-06	6.65231e-06
TMEM132B	0.491	0.579	-0.089	10.869	12.309	0.883	0.492	2278420946	2.59092e-10	1.53359e-09
SFPQ	3.071	3.043	0.029	61.31	58.842	1.042	0.492	2.27847e+09	0.000196848	0.000720537
S100A8	0.046	0.127	-0.081	1.041	2.672	0.39	0.492	2.27853e+09	5.11754e-39	7.73217e-38
ZSWIM5	0.312	0.403	-0.09	6.852	8.393	0.816	0.492	2278534561	6.66717e-14	4.76342e-13
ZNF217	1.078	1.161	-0.082	23.838	24.636	0.968	0.492	2278593760	2.16279e-06	9.64628e-06
TRPS1	3.252	3.274	-0.022	58.458	56.768	1.03	0.492	2.27862e+09	0.000190718	0.000698979
FARSB	0.781	0.87	-0.088	17.163	18.351	0.935	0.492	2278674365	1.15239e-07	5.70989e-07
LINC00960	0.54	0.638	-0.097	11.699	13.051	0.896	0.492	2278735231	9.97601e-10	5.70079e-09
ATRX	4.334	4.282	0.052	78.597	76.102	1.033	0.492	2.2788e+09	0.000336904	0.00119617
ENSG00000285728	0.299	0.386	-0.087	6.617	8.153	0.812	0.492	2278895905	5.35495e-14	3.84637e-13
TRIM38	1.734	1.794	-0.059	36.978	36.85	1.003	0.492	2278945051	4.11843e-05	0.000162387
TTTY14	1.104	1.188	-0.084	20.251	21.895	0.925	0.492	2.27897e+09	9.22916e-07	4.24885e-06
WDFY3-AS2	0.136	0.216	-0.08	3.076	4.668	0.659	0.492	2.27901e+09	1.35074e-22	1.32779e-21
ENSG00000270871	0.392	0.48	-0.088	8.899	10.347	0.86	0.492	2279012492	1.77492e-11	1.12177e-10
PDE9A	1.067	1.153	-0.085	22.65	23.591	0.96	0.492	2279013482	1.92022e-06	8.6217e-06
POLR1G	0.309	0.394	-0.085	6.917	8.44	0.82	0.492	2279063599	1.70517e-13	1.19478e-12
MYO16-AS1	0.114	0.194	-0.08	2.464	4.058	0.607	0.492	2.2793e+09	2.60343e-25	2.82068e-24
ACAP2	4.376	4.298	0.078	78.85	75.724	1.041	0.492	2.27935e+09	0.000409232	0.00143949
TXNDC16	0.818	0.907	-0.089	17.451	18.635	0.936	0.492	2279364735	2.31854e-07	1.12063e-06
TSBP1-AS1	0.185	0.271	-0.086	3.941	5.508	0.715	0.492	2.27937e+09	3.82179e-19	3.37375e-18
LINC00884	0.249	0.332	-0.083	5.611	7.147	0.785	0.492	2279368845	2.80028e-15	2.14287e-14
MALRD1	0.294	0.382	-0.088	6.493	8.004	0.811	0.492	2279377424	6.90355e-14	4.92725e-13
SLC25A19	0.362	0.447	-0.085	8.258	9.735	0.848	0.492	2279402381	7.90944e-12	5.09108e-11
ENSG00000287277	0.284	0.366	-0.083	5.929	7.499	0.791	0.492	2.2794e+09	1.18864e-14	8.8099e-14
KIF9-AS1	0.874	0.962	-0.088	18.904	19.985	0.946	0.492	2.27943e+09	5.17703e-07	2.43805e-06
C1orf162	0.702	0.787	-0.085	15.722	16.957	0.927	0.492	2.27947e+09	8.33533e-08	4.18169e-07
FGF7P6	0.39	0.481	-0.091	8.811	10.214	0.863	0.492	2.27948e+09	2.41697e-11	1.51493e-10
GABRB3	0.483	0.57	-0.087	10.658	12.063	0.883	0.492	2279495872	5.74827e-10	3.34011e-09
NOVA1	0.597	0.684	-0.086	13.134	14.464	0.908	0.492	2.27951e+09	1.03994e-08	5.57471e-08
DNER	0.502	0.592	-0.09	11.069	12.422	0.891	0.492	2279584570	1.04408e-09	5.95886e-09
EIF4A3	0.208	0.304	-0.096	4.846	6.351	0.763	0.492	2.27959e+09	1.02485e-16	8.32841e-16
ENSG00000223727	0.61	0.699	-0.089	11.922	13.431	0.888	0.492	2.27959e+09	3.65128e-09	2.01618e-08
TAF15	2.657	2.659	-0.002	54.117	52.389	1.033	0.492	2.27961e+09	0.000226132	0.000822379
PUM3	1.816	1.878	-0.062	37.26	37.249	1	0.492	2.27964e+09	6.0127e-05	0.000232839
CSNK1A1	2.529	2.534	-0.006	51.835	50.123	1.034	0.492	2279713281	0.000206525	0.000754298
HERC2	2.073	2.113	-0.04	43.313	42.509	1.019	0.492	2279746941	0.000115252	0.000432811
ATAD2B	2.841	2.84	0.001	56.482	54.764	1.031	0.492	2279834195	0.000278825	0.00100096
CLU	1.663	1.728	-0.065	35.214	35.199	1	0.492	2.27988e+09	5.03558e-05	0.000196594
ENSG00000274322	0.568	0.654	-0.087	12.281	13.656	0.899	0.492	2.27994e+09	6.61928e-09	3.59531e-08
ABCB4	0.274	0.356	-0.083	6.029	7.547	0.799	0.492	2279958273	3.52157e-14	2.55025e-13
SAMHD1	2.682	2.686	-0.004	54.088	52.42	1.032	0.492	2.27997e+09	0.000261436	0.000942903
ENSG00000287150	0.719	0.81	-0.091	14.669	15.977	0.918	0.492	2280096988	6.6094e-08	3.34613e-07
ZNF467	0.222	0.298	-0.077	5.07	6.597	0.769	0.492	2280135577	9.46401e-16	7.38472e-15
NAA15	2.202	2.232	-0.031	45.565	44.454	1.025	0.492	2.28022e+09	0.000167894	0.00061858
GNL3	0.741	0.829	-0.088	16.727	17.758	0.942	0.492	2280220424	2.58911e-07	1.24502e-06
PA2G4P6	0.121	0.201	-0.08	2.817	4.344	0.649	0.492	2280334601	1.54111e-22	1.51237e-21
PIK3AP1	3.436	3.403	0.032	64.781	62.113	1.043	0.492	2280339323	0.000446563	0.00156167
SELENOP	0.654	0.807	-0.153	14.175	15.074	0.94	0.492	2280364119	3.99727e-08	2.05622e-07
HIPK2	2.01	2.059	-0.049	41.272	40.72	1.014	0.492	2.2804e+09	0.0001275	0.000476649
SPIN1	2.635	2.655	-0.02	52.588	51.495	1.021	0.492	2.28051e+09	0.000305375	0.00108977
UBA7	0.454	0.538	-0.083	10.299	11.651	0.884	0.492	2.28052e+09	9.46544e-10	5.41257e-09
COL14A1	0.14	0.219	-0.08	3.129	4.652	0.673	0.492	2.28053e+09	5.72043e-21	5.35467e-20
PER2	0.214	0.293	-0.079	4.911	6.403	0.767	0.492	2.28059e+09	8.63072e-16	6.74659e-15
HECTD1	2.674	2.675	-0.001	54.429	52.685	1.033	0.492	2.2806e+09	0.000337851	0.00119929
BEGAIN	0.325	0.406	-0.081	7.323	8.774	0.835	0.492	2280611526	3.97022e-12	2.59234e-11
ID2	0.861	0.969	-0.108	18.192	19.076	0.954	0.492	2280690224	7.87471e-07	3.6484e-06
LINC00671	0.022	0.095	-0.073	0.518	2.053	0.252	0.492	2.28082e+09	1.12104e-44	1.89175e-43
MUSK	0.209	0.297	-0.088	4.37	5.859	0.746	0.492	2.28085e+09	7.95402e-17	6.49864e-16
COMMD10	3.852	3.853	-0.001	68.063	66.74	1.02	0.492	2280907639	0.000615445	0.00211184
IKBKB	2.19	2.211	-0.022	46	44.649	1.03	0.492	2.28092e+09	0.000227617	0.000827176
NRG1	0.544	0.631	-0.087	12.152	13.386	0.908	0.492	2280961956	1.30883e-08	6.97544e-08
NIPSNAP3B	0.479	0.562	-0.083	10.852	12.17	0.892	0.492	2.28097e+09	3.11227e-09	1.72757e-08
RGS6	0.47	0.557	-0.086	10.434	11.766	0.887	0.492	2280972036	1.804e-09	1.01674e-08
ENSG00000287625	0.364	0.448	-0.084	8.076	9.48	0.852	0.492	2281053279	3.75573e-11	2.33184e-10
CHN1	0.984	1.064	-0.081	21.109	22.072	0.956	0.492	2.28108e+09	3.94566e-06	1.72324e-05
ADAP2	2.458	2.481	-0.023	49.788	48.582	1.025	0.492	2281104208	0.000324175	0.00115368
CACNB2	0.759	0.846	-0.088	16.551	17.603	0.94	0.492	2281118125	4.61583e-07	2.18142e-06
BCO2	0.798	0.883	-0.084	17.486	18.528	0.944	0.492	2281124726	7.93894e-07	3.67524e-06
ZNRF1	0.454	0.541	-0.087	9.981	11.32	0.882	0.492	2281156940	1.15212e-09	6.55798e-09
ENSG00000229327	0.253	0.333	-0.079	5.711	7.168	0.797	0.492	2281209989	6.64745e-14	4.7503e-13
CYCS	0.313	0.41	-0.098	7.158	8.51	0.841	0.492	2281246944	4.86209e-12	3.16521e-11
FAM72A	0.14	0.213	-0.073	3.223	4.719	0.683	0.492	2.28127e+09	6.3822e-20	5.77726e-19
ENSG00000241073	0.218	0.295	-0.077	4.876	6.344	0.769	0.492	2281364535	2.69234e-15	2.06344e-14
PRR5-ARHGAP8	0.103	0.174	-0.072	2.37	3.872	0.612	0.492	2281365255	1.03595e-23	1.05769e-22
PALM2AKAP2	0.764	0.849	-0.084	16.633	17.733	0.938	0.492	2.2814e+09	6.14342e-07	2.87415e-06
ODF2L	0.887	0.969	-0.082	19.274	20.277	0.951	0.492	2.2815e+09	2.45231e-06	1.08861e-05
H2BC11	0.112	0.2	-0.088	2.482	3.961	0.627	0.492	2.2815e+09	4.74253e-23	4.73127e-22
ENSG00000258216	0.185	0.267	-0.082	3.923	5.4	0.726	0.492	2.28151e+09	1.86668e-17	1.55834e-16
TTYH2	0.699	0.781	-0.082	15.728	16.844	0.934	0.492	2.28154e+09	3.90672e-07	1.85484e-06
ENSG00000287855	0.306	0.385	-0.079	6.811	8.244	0.826	0.492	2281538756	3.51996e-12	2.30699e-11
NCKAP5-AS1	0.132	0.209	-0.077	2.941	4.424	0.665	0.492	2.28154e+09	8.41299e-21	7.82052e-20
SEH1L	0.464	0.544	-0.08	10.428	11.771	0.886	0.492	2.2816e+09	3.48283e-09	1.9256e-08
TENM3	0.43	0.519	-0.089	9.505	10.812	0.879	0.492	2281610810	8.65777e-10	4.96864e-09
MIR924HG	0.041	0.113	-0.072	0.953	2.45	0.389	0.492	2281649310	6.3492e-36	8.99328e-35
MPEG1	0.22	0.295	-0.075	4.941	6.401	0.772	0.492	2.28166e+09	6.01027e-15	4.52287e-14
DOCK6	0.35	0.435	-0.085	7.987	9.328	0.856	0.492	2.28167e+09	5.91754e-11	3.6346e-10
SEMA6D	0.743	0.825	-0.081	15.822	17.03	0.929	0.492	2281675484	4.87861e-07	2.30218e-06
UNC80	0.453	0.534	-0.081	9.999	11.332	0.882	0.492	2.28169e+09	2.08375e-09	1.17063e-08
ENSG00000253474	0.31	0.393	-0.083	6.399	7.847	0.816	0.493	2281732532	1.46915e-12	9.82636e-12
ANKDD1A	0.571	0.655	-0.083	12.746	13.959	0.913	0.493	2281828912	5.13932e-08	2.6232e-07
LILRB4	0.939	1.021	-0.082	20.827	21.515	0.968	0.493	2281866082	5.25336e-06	2.26684e-05
KCNG2	0.112	0.187	-0.074	2.623	4.093	0.641	0.493	2281871775	6.26675e-22	6.02946e-21
BICC1	0.169	0.25	-0.081	3.729	5.174	0.721	0.493	2282032313	1.25604e-17	1.0531e-16
CCDC97	0.522	0.61	-0.088	11.628	12.842	0.906	0.493	2.28209e+09	2.09911e-08	1.10405e-07
AANAT	0.081	0.153	-0.072	1.864	3.335	0.559	0.493	2282101812	3.80247e-26	4.22339e-25
ACSS2	0.704	0.788	-0.084	15.792	16.833	0.938	0.493	2.2821e+09	5.97773e-07	2.80077e-06
ADGRA3	0.173	0.25	-0.077	3.835	5.286	0.725	0.493	2.28213e+09	3.29989e-17	2.72739e-16
ENSG00000286316	0.202	0.279	-0.077	4.564	5.998	0.761	0.493	2.28214e+09	2.07146e-15	1.59424e-14
MOV10L1	0.086	0.162	-0.076	2	3.461	0.578	0.493	2.28216e+09	3.56846e-25	3.84475e-24
CENPC	1.37	1.439	-0.069	29.208	29.743	0.982	0.493	2.28218e+09	6.03195e-05	0.000233559
ENSG00000244513	0.519	0.603	-0.084	11.528	12.77	0.903	0.493	2.28221e+09	2.15719e-08	1.13306e-07
MYO18A	1.289	1.358	-0.069	28.132	28.497	0.987	0.493	2282218481	4.78776e-05	0.000187317
HHIPL1	0.138	0.213	-0.075	3.2	4.645	0.689	0.493	2.28224e+09	3.53999e-19	3.12816e-18
CD200R1	0.021	0.094	-0.074	0.423	1.899	0.223	0.493	2282244277	1.54143e-44	2.5924e-43
C20orf197	0.35	0.426	-0.076	7.976	9.351	0.853	0.493	2282325967	1.40964e-10	8.47021e-10
IFNGR1	3.984	3.944	0.04	72.674	70.042	1.038	0.493	2282336925	0.00107569	0.00356386
ZRANB2	2.91	2.892	0.017	58.728	56.615	1.037	0.493	2.28235e+09	0.00076649	0.00259164
GLMN	0.762	0.843	-0.082	16.645	17.7	0.94	0.493	2.28249e+09	1.33085e-06	6.05179e-06
AADACL2-AS1	0.034	0.109	-0.075	0.712	2.174	0.327	0.493	2.28249e+09	1.909e-38	2.85099e-37
ENSG00000287387	0.15	0.222	-0.072	3.417	4.855	0.704	0.493	2282530526	3.74736e-18	3.21214e-17
ENSG00000223732	0.486	0.573	-0.087	10.522	11.781	0.893	0.493	2.28253e+09	9.14086e-09	4.91594e-08
MCM5	0.319	0.395	-0.076	7.376	8.732	0.845	0.493	2.28254e+09	4.7775e-11	2.94683e-10
CDHR3	0.321	0.4	-0.08	6.999	8.379	0.835	0.493	2.28261e+09	2.22223e-11	1.39537e-10
NCKAP5L	0.817	0.895	-0.078	18.345	19.31	0.95	0.493	2.28261e+09	3.30462e-06	1.45199e-05
CHRM3	0.67	0.75	-0.08	14.651	15.795	0.928	0.493	2282726513	4.8149e-07	2.27273e-06
SLC9A9-AS1	0.156	0.228	-0.072	3.57	4.996	0.715	0.493	2.28282e+09	2.01794e-17	1.6822e-16
SHE	0.072	0.143	-0.071	1.717	3.152	0.545	0.493	2282881254	2.19453e-26	2.45308e-25
ZNF385D	0.645	0.727	-0.083	13.745	14.9	0.923	0.493	2282891481	2.83969e-07	1.36083e-06
MILR1	1.095	1.168	-0.073	24.385	24.893	0.98	0.493	2282969278	3.00653e-05	0.000120148
LDB2	0.604	0.687	-0.083	13.328	14.447	0.923	0.493	2.28299e+09	2.14761e-07	1.04089e-06
C5AR2	0.371	0.449	-0.078	8.299	9.646	0.86	0.493	2.283e+09	5.66694e-10	3.29614e-09
MMP28	0.056	0.126	-0.07	1.288	2.724	0.473	0.493	2.283e+09	4.60753e-30	5.68599e-29
ADAMTS19	0.394	0.481	-0.087	8.023	9.374	0.856	0.493	2283027098	3.48451e-10	2.04757e-09
GDPD4	0.111	0.184	-0.073	2.582	3.999	0.646	0.493	2.28307e+09	5.81952e-21	5.4445e-20
NAPSB	0.402	0.481	-0.078	9.005	10.307	0.874	0.493	2.2831e+09	1.99517e-09	1.12194e-08
RIPK1	1.054	1.131	-0.077	23.138	23.755	0.974	0.493	2.28313e+09	2.37556e-05	9.60328e-05
DNM1L	1.658	1.714	-0.055	35.302	35.108	1.006	0.493	2.28315e+09	0.000221066	0.000804792
TAFA1	0.483	0.563	-0.081	10.463	11.734	0.892	0.493	2.28318e+09	1.63671e-08	8.66724e-08
ENSG00000265798	0.318	0.392	-0.074	7.24	8.586	0.843	0.493	2.28326e+09	8.7456e-11	5.32288e-10
ENSG00000251309	0.376	0.453	-0.077	8.317	9.644	0.862	0.493	2283290646	7.96379e-10	4.58621e-09
DPY19L3	0.889	0.968	-0.079	19.474	20.314	0.959	0.493	2283335001	8.18555e-06	3.46775e-05
CPNE5	0.164	0.237	-0.073	3.682	5.08	0.725	0.493	2283406859	1.2666e-16	1.02548e-15
XXYLT1	0.723	0.802	-0.079	15.769	16.863	0.935	0.493	2283406930	1.59341e-06	7.2007e-06
PTS	0.579	0.659	-0.08	12.81	13.966	0.917	0.493	2283422851	2.05778e-07	9.98604e-07
PPP1R10	1.055	1.132	-0.077	23.503	23.941	0.982	0.493	2.28353e+09	3.15053e-05	0.000125614
AGK	0.947	1.025	-0.078	20.598	21.39	0.963	0.493	2283531128	1.3906e-05	5.76175e-05
DOP1A	2.303	2.329	-0.026	46.942	45.988	1.021	0.493	2283574921	0.000707615	0.00240633
RPS6KA3	3.727	3.665	0.062	69.28	66.01	1.05	0.493	2283641229	0.00155249	0.00501311
RPL36AP41	0.076	0.144	-0.068	1.729	3.136	0.551	0.493	2283666008	2.37883e-25	2.57974e-24
GRAPL	0.236	0.306	-0.071	5.329	6.703	0.795	0.493	2283666460	6.32088e-13	4.30697e-12
SELL	0.081	0.147	-0.066	1.823	3.232	0.564	0.493	2.28367e+09	1.22708e-24	1.29489e-23
SCYL3	0.548	0.627	-0.079	12.328	13.479	0.915	0.493	2283689359	1.68232e-07	8.22002e-07
RNF180	0.341	0.418	-0.077	7.358	8.688	0.847	0.493	2283722973	1.98967e-10	1.18615e-09
MGAT4C	0.54	0.618	-0.078	11.922	13.105	0.91	0.493	2283727125	1.22468e-07	6.05261e-07
RBMS3	0.214	0.292	-0.079	4.752	6.104	0.779	0.493	2.28373e+09	6.17554e-14	4.42213e-13
CD99	1.206	1.279	-0.073	26.297	26.637	0.987	0.493	2.28376e+09	7.04089e-05	0.000270762
FIRRE	0.712	0.791	-0.08	15.263	16.374	0.932	0.493	2.28379e+09	1.57427e-06	7.11787e-06
ENSG00000223720	0.035	0.103	-0.067	0.794	2.201	0.361	0.493	2.28379e+09	3.26284e-35	4.55323e-34
RHOU	0.278	0.353	-0.074	6.299	7.635	0.825	0.493	2.28383e+09	1.67373e-11	1.05954e-10
RPS24	1.771	1.833	-0.062	36.449	36.226	1.006	0.493	2283847497	0.000340213	0.0012073
TPT1-AS1	1.11	1.184	-0.074	24.338	24.875	0.978	0.493	2283853381	4.82508e-05	0.000188692
ENSG00000268112	0.593	0.675	-0.083	13.04	14.143	0.922	0.493	2283853358	3.42995e-07	1.63649e-06
UST	2.083	2.149	-0.066	39.878	40.022	0.996	0.493	2.28391e+09	0.000510029	0.00177137
GDI2	1.944	1.977	-0.033	41.26	40.281	1.024	0.493	2.28396e+09	0.000535737	0.00185456
ILF3	1.109	1.18	-0.071	24.721	25.141	0.983	0.493	2283970523	5.50171e-05	0.00021374
ENSG00000270792	0.055	0.128	-0.073	1.223	2.617	0.467	0.493	2283976151	1.65528e-29	2.01774e-28
SPOCK3	0.958	1.034	-0.076	20.892	21.637	0.966	0.493	2.28401e+09	2.01377e-05	8.19773e-05
EED	1.113	1.189	-0.076	24.479	24.792	0.987	0.493	2.28401e+09	5.1459e-05	0.000200721
SEMA6B	0.324	0.4	-0.076	7.417	8.706	0.852	0.493	2284055288	3.15712e-10	1.85926e-09
GAS6-AS1	0.973	1.047	-0.074	21.368	22.199	0.963	0.493	2284076852	2.52083e-05	0.000101634
ENSG00000286550	0.224	0.295	-0.071	5.141	6.487	0.792	0.493	2284117341	5.84158e-13	3.98816e-12
ENSG00000231104	0.306	0.381	-0.075	6.87	8.176	0.84	0.493	2284140947	1.05421e-10	6.38402e-10
ENSG00000253736	0.254	0.344	-0.089	5.688	6.978	0.815	0.493	2284182291	3.79049e-12	2.47778e-11
KAT6A	3.484	3.445	0.04	66.804	64.365	1.038	0.493	2.28419e+09	0.0018	0.00574691
CUTALP	0.778	0.854	-0.076	17.186	18.14	0.947	0.493	2.28419e+09	5.46869e-06	2.35393e-05
GSTM4	0.226	0.298	-0.071	5.258	6.594	0.797	0.493	2284211013	1.02324e-12	6.90079e-12
NET1	0.133	0.204	-0.071	3.006	4.37	0.688	0.493	2284244952	4.10495e-18	3.51434e-17
ENSG00000265907	0.644	0.73	-0.086	14.051	15.028	0.935	0.493	2284258647	9.32882e-07	4.2936e-06
CABLES1	1.335	1.407	-0.072	28.038	28.474	0.985	0.493	2284276988	0.0001321	0.000492632
SDCBP2-AS1	0.637	0.715	-0.078	14.145	15.221	0.929	0.493	2.28428e+09	1.07998e-06	4.9458e-06
SLC22A23	1.607	1.677	-0.07	32.502	32.606	0.997	0.493	2.28429e+09	0.00026108	0.000941718
TARBP1	1.02	1.093	-0.073	22.18	22.872	0.97	0.493	2284318070	3.56869e-05	0.000141366
SUB1	0.771	0.849	-0.078	17.263	18.156	0.951	0.493	2.28433e+09	6.05474e-06	2.59722e-05
CITED2	0.099	0.173	-0.074	2.294	3.655	0.628	0.493	2.28438e+09	4.16164e-21	3.9113e-20
DYNC2I1	1.058	1.133	-0.075	22.715	23.359	0.972	0.493	2.28443e+09	4.37141e-05	0.000171818
ENSG00000241577	0.68	0.762	-0.081	15.039	16.022	0.939	0.493	2284435474	2.04626e-06	9.15113e-06
UCHL1	0.741	0.817	-0.076	16.351	17.331	0.943	0.493	2.28455e+09	4.63746e-06	2.01228e-05
HCN1	0.511	0.588	-0.077	11.328	12.486	0.907	0.493	2.28457e+09	1.4099e-07	6.93267e-07
IL17RA	2.654	2.652	0.002	53.023	50.959	1.04	0.493	2284588053	0.00134127	0.00437603
ENSG00000286134	0.109	0.19	-0.081	2.153	3.514	0.613	0.493	2.28459e+09	1.26567e-21	1.20709e-20
ENSG00000287256	0.357	0.437	-0.079	7.452	8.731	0.853	0.493	2.28465e+09	6.92757e-10	4.00401e-09
VAV1	2.517	2.522	-0.005	51.129	49.574	1.031	0.493	2.28466e+09	0.00128655	0.00421169
ARID4B	3.605	3.557	0.048	68.751	66.156	1.039	0.493	2284719576	0.00221276	0.0069672
SYCP2L	0.114	0.183	-0.069	2.517	3.871	0.65	0.493	2284720152	1.19222e-19	1.07006e-18
AFAP1	0.404	0.479	-0.075	8.887	10.144	0.876	0.493	2284737670	9.27489e-09	4.98418e-08
NREP	0.252	0.324	-0.072	5.646	6.949	0.813	0.493	2284757837	8.2245e-12	5.28997e-11
CNTN4	0.621	0.699	-0.077	13.734	14.786	0.929	0.493	2284871870	1.26167e-06	5.74543e-06
ENSG00000249240	0.407	0.484	-0.078	9.14	10.331	0.885	0.493	2.2849e+09	1.45599e-08	7.73653e-08
ENSG00000286512	0.293	0.366	-0.073	6.44	7.734	0.833	0.493	2284935818	1.01766e-10	6.16803e-10
BDH1	0.342	0.415	-0.073	7.77	9.02	0.861	0.493	2.28495e+09	1.76968e-09	9.98205e-09
SLC25A36	1.357	1.42	-0.063	29.285	29.562	0.991	0.493	2.28497e+09	0.00022201	0.00080806
TTLL7	1.004	1.076	-0.072	21.721	22.466	0.967	0.493	2285025005	4.68998e-05	0.000183677
ARHGAP26	6.866	6.808	0.058	96.836	95.322	1.016	0.493	2.28504e+09	0.00296718	0.00913324
ENSG00000251680	0.677	0.756	-0.08	12.957	14.197	0.913	0.493	2.2851e+09	9.79083e-07	4.49674e-06
LMO7-AS1	0.232	0.306	-0.074	5.188	6.479	0.801	0.493	2285107958	2.83503e-12	1.86791e-11
GADD45B	0.16	0.243	-0.083	3.664	4.955	0.74	0.493	2285153772	2.20182e-15	1.69233e-14
ENSG00000254777	0.171	0.241	-0.07	3.823	5.141	0.744	0.493	2.28516e+09	6.70495e-15	5.03803e-14
PRUNE2	2.145	2.167	-0.022	45.13	43.964	1.027	0.493	2285158960	0.00111866	0.00369642
KCTD5	0.2	0.268	-0.069	4.647	5.948	0.781	0.493	2285196047	4.01519e-13	2.76506e-12
SQLE	0.214	0.286	-0.072	4.799	6.1	0.787	0.493	2285202862	7.67051e-13	5.20018e-12
A2MP1	0.103	0.172	-0.069	2.37	3.698	0.641	0.493	2285223045	7.04686e-20	6.36901e-19
RHOBTB3	1.133	1.208	-0.074	24.221	24.743	0.979	0.493	2.28522e+09	9.5949e-05	0.000363016
CLEC17A	0.224	0.294	-0.07	5.011	6.311	0.794	0.493	2.28526e+09	1.92661e-12	1.28074e-11
PDE1A	0.693	0.768	-0.075	15.145	16.169	0.937	0.493	2285295443	4.14442e-06	1.80801e-05
CACNA1C	0.672	0.747	-0.075	14.834	15.844	0.936	0.493	2285311893	3.47327e-06	1.52322e-05
ADCY2	0.563	0.638	-0.075	12.451	13.552	0.919	0.493	2285334431	7.17293e-07	3.33567e-06
ENSG00000260246	0.08	0.145	-0.065	1.835	3.165	0.58	0.493	2285398461	1.1026e-22	1.08785e-21
DYNC2H1	1.677	1.732	-0.056	35.084	35.056	1.001	0.493	2285422433	0.000573634	0.00197653
OVOL2	0.497	0.574	-0.077	10.852	11.996	0.905	0.493	2285452037	1.9078e-07	9.27888e-07
RCAN2	0.619	0.692	-0.074	13.651	14.724	0.927	0.493	2.28552e+09	1.99345e-06	8.92982e-06
PIK3CD-AS2	0.263	0.334	-0.07	5.946	7.21	0.825	0.493	2.28568e+09	6.98783e-11	4.27392e-10
FSIP2	0.182	0.25	-0.068	3.829	5.143	0.745	0.493	2285684718	1.89941e-14	1.39328e-13
CYP8B1	0.035	0.098	-0.063	0.8	2.125	0.376	0.493	2285688569	1.88021e-32	2.46319e-31
LYPLA1	1.358	1.419	-0.061	29.226	29.455	0.992	0.493	2.28569e+09	0.000304495	0.00108674
UBE2K	3.588	3.536	0.052	68.798	66.149	1.04	0.493	2285788788	0.0031067	0.00952906
CSRNP1	0.113	0.18	-0.066	2.653	3.954	0.671	0.493	2285804819	4.51322e-18	3.8563e-17
ENSG00000227006	0.226	0.297	-0.071	5.164	6.421	0.804	0.493	2285810361	7.03232e-12	4.53404e-11
ETV5	2.041	2.089	-0.049	41.16	41.233	0.998	0.493	2.28593e+09	0.00122584	0.0040235
BOD1L1	2.655	2.651	0.004	53.841	51.947	1.036	0.493	2.28598e+09	0.00225423	0.00708816
ENSG00000230910	0.212	0.279	-0.067	4.77	6.042	0.789	0.493	2285998552	2.29845e-12	1.51925e-11
ENSG00000287720	0.647	0.724	-0.077	13.493	14.589	0.925	0.493	2286005113	2.61739e-06	1.15909e-05
GPR158	0.478	0.55	-0.072	10.658	11.791	0.904	0.493	2286012165	2.56566e-07	1.23494e-06
PTPRJ	5.703	5.663	0.04	88.901	87.337	1.018	0.493	2.28601e+09	0.00395869	0.0119201
LMNB1	0.303	0.375	-0.072	6.729	7.954	0.846	0.493	2286111523	8.19258e-10	4.7133e-09
ENSG00000224063	0.267	0.348	-0.081	5.276	6.533	0.808	0.493	2.28616e+09	1.77619e-11	1.12237e-10
OXCT1	0.658	0.732	-0.074	14.257	15.284	0.933	0.493	2286186684	4.67124e-06	2.02643e-05
KCNMB4	0.709	0.782	-0.072	14.822	15.914	0.931	0.493	2286239251	6.9662e-06	2.96993e-05
ENSG00000260167	0.139	0.204	-0.065	3.188	4.468	0.713	0.493	2.28624e+09	8.61079e-16	6.73251e-15
HNRNPA2B1	4.555	4.513	0.042	81.42	79.521	1.024	0.493	2286329330	0.00422516	0.0126536
POLR1B	0.229	0.297	-0.067	5.246	6.492	0.808	0.494	2286412480	2.27077e-11	1.42508e-10
EBI3	0.656	0.727	-0.072	14.669	15.649	0.937	0.494	2.28642e+09	6.82738e-06	2.91432e-05
ANTXR1	0.425	0.499	-0.074	9.152	10.321	0.887	0.494	2.28644e+09	6.9517e-08	3.51382e-07
ZNF451-AS1	0.717	0.792	-0.076	15.528	16.47	0.943	0.494	2286440085	1.08043e-05	4.52495e-05
ATP2A3	0.093	0.157	-0.064	2.147	3.427	0.626	0.494	2.28644e+09	8.86691e-20	7.98502e-19
ENSG00000235637	0.029	0.091	-0.062	0.682	1.972	0.346	0.494	2.28647e+09	3.58719e-33	4.77839e-32
ENSG00000250604	0.116	0.18	-0.064	2.729	3.998	0.683	0.494	2286542623	4.133e-17	3.39825e-16
AASS	0.712	0.784	-0.072	15.622	16.581	0.942	0.494	2286602562	1.27409e-05	5.29852e-05
ENSG00000287286	0.242	0.311	-0.069	5.476	6.702	0.817	0.494	2286625462	6.14303e-11	3.76845e-10
ENSG00000270087	0.086	0.154	-0.068	1.97	3.239	0.608	0.494	2.28666e+09	1.52525e-20	1.40808e-19
NIPAL2	0.695	0.767	-0.071	14.875	15.893	0.936	0.494	2286759575	9.90936e-06	4.16623e-05
GIMAP6	0.094	0.156	-0.062	2.217	3.485	0.636	0.494	2286766426	4.29693e-19	3.78458e-18
PDXDC1	2.335	2.347	-0.011	48.371	46.889	1.032	0.494	2.28677e+09	0.00234485	0.00735589
ATP8A2	0.549	0.624	-0.075	12.275	13.276	0.925	0.494	2286793182	1.88415e-06	8.46628e-06
ZNF644	3.377	3.332	0.045	64.934	62.252	1.043	0.494	2.28679e+09	0.00394752	0.0118927
MUC22	0.028	0.094	-0.066	0.612	1.889	0.324	0.494	2.2868e+09	7.21488e-34	9.81308e-33
SH3BP5	0.51	0.607	-0.097	11.193	12.117	0.924	0.494	2.28681e+09	7.23813e-07	3.36465e-06
DDX50	0.856	0.928	-0.072	18.892	19.628	0.962	0.494	2286817912	5.22941e-05	0.000203819
ENSG00000278996	0.705	0.779	-0.074	15.851	16.703	0.949	0.494	2286842972	1.59243e-05	6.55207e-05
ENSG00000267476	0.805	0.892	-0.087	17.063	17.842	0.956	0.494	2.28688e+09	2.73901e-05	0.000109948
MEI4	0.222	0.289	-0.068	4.705	5.948	0.791	0.494	2286911930	7.1512e-12	4.60898e-11
STPG4	0.268	0.337	-0.069	6.035	7.241	0.833	0.494	2.28698e+09	4.60309e-10	2.68677e-09
ENSG00000259635	0.464	0.537	-0.072	10.293	11.378	0.905	0.494	2.28703e+09	4.19571e-07	1.98826e-06
ENSG00000253270	0.47	0.542	-0.072	10.322	11.422	0.904	0.494	2287053319	4.4941e-07	2.12533e-06
WDR45B	0.885	0.956	-0.071	19.733	20.382	0.968	0.494	2.28707e+09	7.75743e-05	0.000296682
MAPK9	1.04	1.108	-0.068	22.903	23.357	0.981	0.494	2287083675	0.000178738	0.00065735
ENSG00000285859	0.153	0.221	-0.067	3.488	4.721	0.739	0.494	2.28709e+09	2.68019e-14	1.95166e-13
MRO	0.112	0.173	-0.061	2.535	3.79	0.669	0.494	2287103253	2.47262e-17	2.05338e-16
ENSG00000229312	0.318	0.388	-0.07	6.993	8.178	0.855	0.494	2287129422	4.67117e-09	2.56151e-08
SLIT2	0.633	0.708	-0.076	13.216	14.236	0.928	0.494	2287186739	5.03755e-06	2.17857e-05
PGM5P2	2.271	2.296	-0.025	45.736	44.745	1.022	0.494	2.28721e+09	0.00242704	0.0075871
TERF2IP	1.075	1.145	-0.07	23.227	23.665	0.981	0.494	2.28721e+09	0.000204792	0.000748203
ENSG00000240553	0.711	0.784	-0.073	15.522	16.43	0.945	0.494	2.28725e+09	1.81588e-05	7.42417e-05
LINC01356	0.239	0.308	-0.068	5.476	6.666	0.822	0.494	2287280368	1.43455e-10	8.61545e-10
RPS6KA4	0.583	0.651	-0.068	13.087	14.1	0.928	0.494	2.28731e+09	5.0434e-06	2.18083e-05
SLC40A1	0.428	0.496	-0.069	9.475	10.603	0.894	0.494	2.28735e+09	2.41205e-07	1.16437e-06
SRSF7	1.439	1.499	-0.06	31.426	31.15	1.009	0.494	2287397125	0.000816149	0.00274756
EPHB3	0.118	0.179	-0.061	2.711	3.947	0.687	0.494	2.28745e+09	2.33109e-16	1.86653e-15
ETV1	0.168	0.236	-0.067	3.776	4.992	0.756	0.494	2287475958	2.64123e-13	1.83519e-12
ADARB2	0.728	0.801	-0.073	16.063	16.894	0.951	0.494	2.28748e+09	2.63071e-05	0.000105844
FSTL5	0.506	0.579	-0.073	11.105	12.148	0.914	0.494	2287482035	1.30406e-06	5.93231e-06
CYTL1	0.366	0.436	-0.07	8.128	9.265	0.877	0.494	2.28752e+09	4.83207e-08	2.47038e-07
KMT5A	0.554	0.624	-0.07	12.704	13.664	0.93	0.494	2287578774	4.61376e-06	2.00249e-05
MRPL3	1.016	1.083	-0.067	22.092	22.636	0.976	0.494	2.28759e+09	0.000194216	0.0007112
CAPZA1	2.381	2.383	-0.002	49.23	47.565	1.035	0.494	2.28762e+09	0.00322177	0.00985217
EFNB2	0.096	0.159	-0.063	2.129	3.36	0.634	0.494	2287628722	1.10963e-18	9.66342e-18
CSNK1D	1.46	1.511	-0.051	32.008	31.691	1.01	0.494	2287745456	0.00100727	0.00334991
IMPA2	0.43	0.497	-0.067	9.669	10.768	0.898	0.494	2287794762	4.40878e-07	2.08668e-06
TMEM108	0.418	0.489	-0.071	9.24	10.327	0.895	0.494	2287797195	2.6709e-07	1.28258e-06
ENSG00000286561	0.29	0.358	-0.069	6.311	7.485	0.843	0.494	2287811953	2.49564e-09	1.39505e-08
LINC02762	0.293	0.36	-0.067	6.352	7.524	0.844	0.494	2287819824	2.7533e-09	1.53393e-08
ENSG00000231187	0.295	0.36	-0.065	6.682	7.849	0.851	0.494	2287859426	5.81801e-09	3.17145e-08
BCAT1	1.907	1.96	-0.053	38.16	37.987	1.005	0.494	2287928661	0.00199579	0.00632514
C5orf15	0.728	0.802	-0.074	16.533	17.229	0.96	0.494	2.28794e+09	4.10425e-05	0.000161901
ENSG00000286288	0.348	0.415	-0.067	7.764	8.896	0.873	0.494	2288009966	4.61084e-08	2.3607e-07
ENSG00000268903	0.218	0.281	-0.063	5.041	6.22	0.81	0.494	2288030518	1.08642e-10	6.56882e-10
CYP27C1	0.057	0.118	-0.061	1.288	2.507	0.514	0.494	2.28805e+09	8.34468e-24	8.55483e-23
HPN	0.184	0.247	-0.063	4.088	5.287	0.773	0.494	2.28809e+09	3.36307e-12	2.20706e-11
SNHG8	0.481	0.554	-0.073	10.775	11.776	0.915	0.494	2.28811e+09	1.5972e-06	7.21591e-06
ENSG00000280177	0.023	0.079	-0.056	0.523	1.745	0.3	0.494	2288134224	1.8324e-33	2.46632e-32
ENSG00000230010	0.326	0.397	-0.071	7.252	8.363	0.867	0.494	2.28816e+09	2.22812e-08	1.16846e-07
SYNPR	0.351	0.418	-0.068	7.858	8.963	0.877	0.494	2.28816e+09	6.03999e-08	3.06631e-07
RBMS3-AS3	0.142	0.208	-0.066	3.2	4.388	0.729	0.494	2288224325	3.46085e-14	2.50755e-13
FOXN3-AS2	0.126	0.186	-0.06	2.829	4.031	0.702	0.494	2.28824e+09	2.84299e-15	2.17412e-14
GZF1	0.136	0.197	-0.061	3.164	4.358	0.726	0.494	2288251265	3.00303e-14	2.18173e-13
MTFMT	0.633	0.702	-0.07	14.069	14.974	0.94	0.494	2288316636	1.76369e-05	7.22182e-05
CCDC170	0.18	0.244	-0.064	3.817	5.013	0.761	0.494	2288344142	1.4721e-12	9.8423e-12
GUCY1A2	0.323	0.389	-0.066	7.193	8.32	0.865	0.494	2288392984	2.69299e-08	1.40224e-07
C1RL-AS1	0.047	0.103	-0.056	1.112	2.319	0.479	0.494	2.28839e+09	4.92522e-25	5.2837e-24
VSNL1	0.555	0.627	-0.071	12.299	13.239	0.929	0.494	2288394581	6.39032e-06	2.73478e-05
ACTR3B	0.482	0.548	-0.066	10.669	11.721	0.91	0.494	2288456256	2.02748e-06	9.07063e-06
R3HDM1	2.78	2.784	-0.003	54.482	53.082	1.026	0.494	2.28847e+09	0.00520788	0.0153103
ENSG00000254177	0.566	0.639	-0.073	12.316	13.261	0.929	0.494	2.2885e+09	7.02391e-06	2.99308e-05
SLC66A2	0.929	0.996	-0.066	20.692	21.255	0.973	0.494	2.28851e+09	0.000218632	0.000796348
KCTD16	0.614	0.684	-0.07	13.463	14.391	0.936	0.494	2288513647	1.45375e-05	6.00983e-05
OLFML2B	0.763	0.83	-0.067	16.863	17.675	0.954	0.494	2.28859e+09	7.26006e-05	0.000278552
CACNA1B	0.46	0.527	-0.067	10.193	11.241	0.907	0.494	2288602103	1.477e-06	6.69282e-06
CCDC47	0.45	0.519	-0.069	10.381	11.376	0.913	0.494	2288629681	1.72297e-06	7.75803e-06
STMN1	0.552	0.621	-0.069	12.222	13.171	0.928	0.494	2288652165	7.40508e-06	3.14896e-05
OLFM1	0.421	0.49	-0.069	9.287	10.329	0.899	0.494	2.28866e+09	6.03635e-07	2.82634e-06
VWC2	0.185	0.254	-0.069	4	5.153	0.776	0.494	2.28873e+09	5.76083e-12	3.73565e-11
HNRNPA1P48	0.203	0.268	-0.064	4.447	5.601	0.794	0.494	2.2888e+09	4.11082e-11	2.54461e-10
KIF21A	0.419	0.488	-0.068	9.311	10.354	0.899	0.494	2288837409	7.3396e-07	3.41e-06
KIAA1217	0.609	0.678	-0.069	13.522	14.43	0.937	0.494	2288880031	1.9238e-05	7.84521e-05
NAGA	0.349	0.411	-0.062	8.034	9.133	0.88	0.494	2288955396	1.78642e-07	8.70429e-07
NEBL	0.644	0.711	-0.067	14.198	15.077	0.942	0.494	2.28896e+09	2.88948e-05	0.000115748
AKAP17A	0.602	0.668	-0.066	13.657	14.567	0.938	0.494	2.28896e+09	2.20135e-05	8.92279e-05
RPRD2	2.002	2.036	-0.034	41.107	40.543	1.014	0.494	2288971068	0.00345964	0.010532
ENSG00000261573	0.43	0.495	-0.065	9.646	10.694	0.902	0.494	2288998698	1.21921e-06	5.55792e-06
ENSG00000257647	0.249	0.317	-0.068	5.341	6.467	0.826	0.494	2.289e+09	9.41477e-10	5.38536e-09
CCDC39	0.298	0.361	-0.063	6.717	7.83	0.858	0.494	2.28901e+09	2.227e-08	1.16814e-07
SKINT1L	0.081	0.139	-0.058	1.8	2.976	0.605	0.494	2.28904e+09	5.1696e-19	4.54745e-18
FAM185BP	0.62	0.69	-0.07	13.857	14.706	0.942	0.494	2289054283	2.53092e-05	0.000102017
MTMR1	0.929	0.991	-0.063	20.086	20.844	0.964	0.494	2.28916e+09	0.000274142	0.000985268
YBX3	0.936	1.005	-0.069	20.339	20.926	0.972	0.494	2289161463	0.000281237	0.00100931
AGMAT	0.056	0.114	-0.058	1.341	2.509	0.534	0.494	2289162416	4.69475e-22	4.53574e-21
AK2	0.718	0.787	-0.069	16.386	17.063	0.96	0.494	2.28917e+09	8.13951e-05	0.000310444
FBXO4	0.291	0.353	-0.062	6.605	7.714	0.856	0.494	2289196377	2.22826e-08	1.16846e-07
ENSG00000234129	0.303	0.37	-0.067	6.082	7.212	0.843	0.494	2289336723	9.34856e-09	5.02222e-08
ATAD2	0.363	0.429	-0.066	8.005	9.072	0.882	0.494	2.28941e+09	2.62683e-07	1.26264e-06
SNHG1	0.321	0.385	-0.063	7.405	8.465	0.875	0.494	2.28944e+09	1.10219e-07	5.47203e-07
ENSG00000283782	0.223	0.282	-0.06	4.858	5.996	0.81	0.494	2.28945e+09	4.44101e-10	2.59564e-09
PTGER4P2-CDK2AP2P2	0.15	0.208	-0.058	3.494	4.628	0.755	0.494	2.2895e+09	1.79898e-12	1.19796e-11
BIRC6	4.659	4.604	0.055	82.232	80.122	1.026	0.494	2.28952e+09	0.0105528	0.0291932
ENSG00000226647	0.489	0.56	-0.071	10.793	11.746	0.919	0.494	2289525074	5.01804e-06	2.1704e-05
CARD14	0.138	0.201	-0.063	3.17	4.297	0.738	0.494	2.28955e+09	2.99299e-13	2.07258e-12
LGALS8	0.912	0.974	-0.062	20.321	20.928	0.971	0.494	2289568956	0.000346652	0.00122828
ZNF789	0.829	0.897	-0.068	18.545	19.093	0.971	0.494	2.28957e+09	0.00020815	0.000759914
DDX24	1.261	1.318	-0.058	27.456	27.399	1.002	0.494	2.28958e+09	0.00121742	0.00399888
ZNF714	0.463	0.527	-0.064	10.411	11.412	0.912	0.494	2.28958e+09	3.94538e-06	1.72324e-05
BACH1-AS1	0.109	0.166	-0.057	2.523	3.668	0.688	0.494	2289594098	3.56077e-15	2.70937e-14
RAB35	0.472	0.539	-0.067	10.84	11.772	0.921	0.494	2.2896e+09	5.44632e-06	2.34546e-05
ST6GALNAC5	0.388	0.453	-0.065	8.634	9.672	0.893	0.494	2289604146	6.87095e-07	3.20121e-06
VARS1	0.274	0.338	-0.064	6.364	7.433	0.856	0.494	2.28965e+09	2.21077e-08	1.16015e-07
PARM1	0.099	0.16	-0.062	2.253	3.388	0.665	0.494	2.28968e+09	3.46775e-16	2.75329e-15
HMGCS1	0.424	0.496	-0.071	9.575	10.545	0.908	0.494	2289688355	1.94182e-06	8.7086e-06
FOLR2	0.301	0.363	-0.062	6.864	7.935	0.865	0.494	2289713622	6.12622e-08	3.10919e-07
RFX3	3.42	3.41	0.01	63.498	61.989	1.024	0.494	2.28973e+09	0.00936441	0.0261902
RCSD1	3.674	3.663	0.011	67.504	66.137	1.021	0.494	2289773785	0.0100818	0.0279834
HECW1	0.402	0.466	-0.064	8.899	9.932	0.896	0.494	2.28979e+09	1.11051e-06	5.07963e-06
UNC5D	0.818	0.884	-0.066	17.939	18.599	0.965	0.494	2289812624	0.000203183	0.000742792
ANK2-AS1	0.49	0.561	-0.071	10.399	11.374	0.914	0.494	2.28983e+09	4.7095e-06	2.04227e-05
SRRM3	0.322	0.383	-0.061	7.276	8.339	0.872	0.494	2289842161	1.3911e-07	6.84309e-07
POGLUT3	0.167	0.225	-0.058	3.835	4.954	0.774	0.494	2289869579	1.71894e-11	1.08698e-10
LCLAT1	0.666	0.731	-0.065	14.116	15.051	0.938	0.494	2.28993e+09	5.39532e-05	0.00020991
ZNF689	0.101	0.159	-0.058	2.359	3.482	0.677	0.494	2.28997e+09	1.75228e-15	1.35127e-14
DLC1	0.535	0.602	-0.067	11.887	12.796	0.929	0.494	2289994428	1.56886e-05	6.46121e-05
FBXL2	0.424	0.489	-0.065	9.469	10.456	0.906	0.494	2290011638	2.35738e-06	1.0479e-05
ENSG00000268583	0.352	0.417	-0.065	7.981	8.997	0.887	0.494	2290030442	4.43116e-07	2.0967e-06
FBXL13	0.491	0.56	-0.069	10.546	11.513	0.916	0.494	2290043377	6.29795e-06	2.69624e-05
LINC01258	0.118	0.179	-0.061	2.629	3.747	0.702	0.494	2.29008e+09	2.08238e-14	1.5243e-13
H4C3	0.231	0.297	-0.066	5.364	6.42	0.835	0.494	2290097655	3.7982e-09	2.093e-08
NME3	0.535	0.601	-0.066	12.099	12.951	0.934	0.494	2.29013e+09	1.91733e-05	7.81972e-05
CCDC141	0.036	0.095	-0.059	0.788	1.92	0.41	0.494	2.29013e+09	1.6555e-26	1.86068e-25
DYSF	0.22	0.279	-0.059	4.77	5.871	0.812	0.494	2290133555	8.2206e-10	4.72864e-09
ARHGEF1	1.198	1.253	-0.055	26.597	26.68	0.997	0.494	2.29014e+09	0.00138582	0.00451294
MBNL3	0.687	0.752	-0.065	14.357	15.285	0.939	0.494	2.29014e+09	6.89172e-05	0.000265231
ZGRF1	0.33	0.392	-0.063	7.293	8.344	0.874	0.494	2290155041	1.96104e-07	9.52586e-07
PLCG1-AS1	0.318	0.381	-0.062	7.117	8.158	0.872	0.494	2.29017e+09	1.49184e-07	7.31802e-07
TVP23A	0.316	0.376	-0.06	6.929	8.004	0.866	0.494	2.29018e+09	1.16452e-07	5.7659e-07
ENSG00000262823	0.058	0.114	-0.055	1.341	2.467	0.544	0.494	2.29021e+09	7.96856e-21	7.41331e-20
RNU4-2	0.136	0.195	-0.059	3.176	4.276	0.743	0.494	2290235706	1.04767e-12	7.06144e-12
ENSG00000285803	0.587	0.652	-0.065	13.104	13.984	0.937	0.494	2290260478	3.88564e-05	0.000153555
KCNT2	0.365	0.429	-0.063	8.128	9.145	0.889	0.494	2290280811	6.89421e-07	3.21119e-06
TSPAN33	0.289	0.348	-0.059	6.611	7.671	0.862	0.494	2.29033e+09	7.74197e-08	3.89802e-07
HERC1	3.88	3.828	0.052	72.697	70.22	1.035	0.494	2.29036e+09	0.0124269	0.0338303
DCC	0.593	0.66	-0.067	13.187	14.025	0.94	0.494	2290378965	4.3109e-05	0.000169611
ENSG00000183308	0.535	0.601	-0.066	11.793	12.695	0.929	0.494	2.2904e+09	1.97598e-05	8.04952e-05
ENSG00000259118	0.365	0.428	-0.063	8.193	9.206	0.89	0.494	2290398661	8.35158e-07	3.86216e-06
LINC02513	0.02	0.07	-0.051	0.465	1.587	0.293	0.494	2.29042e+09	3.57047e-31	4.53616e-30
ENSG00000253116	0.312	0.378	-0.066	6.735	7.778	0.866	0.494	2.29042e+09	1.04113e-07	5.17775e-07
CRYBG1	0.154	0.211	-0.057	3.5	4.602	0.761	0.494	2290430705	8.8342e-12	5.67063e-11
ZNF280D	1.482	1.529	-0.047	31.685	31.524	1.005	0.494	2290435865	0.00282985	0.00874677
RASSF10-DT	0.021	0.073	-0.053	0.488	1.607	0.304	0.494	2290486643	1.18922e-30	1.49346e-29
MIA2	2.3	2.317	-0.017	46.63	45.508	1.025	0.494	2.2905e+09	0.00737153	0.0210433
MPC2	0.422	0.485	-0.063	9.611	10.582	0.908	0.494	2290527703	4.16438e-06	1.81548e-05
TCHP	1.853	1.885	-0.032	38.954	38.124	1.022	0.494	2290561866	0.00508265	0.0149775
MYRIP	0.943	1.007	-0.064	20.474	21.007	0.975	0.494	2.29059e+09	0.000589282	0.00202684
MYH10	0.411	0.474	-0.062	9.122	10.114	0.902	0.494	2.29059e+09	2.78359e-06	1.23003e-05
KIAA1958	0.277	0.337	-0.06	6.093	7.157	0.851	0.494	2290596165	3.93757e-08	2.0264e-07
MAST3	1.229	1.282	-0.054	26.85	26.972	0.995	0.494	2290596913	0.001751	0.00559817
ENSG00000282278	1.391	1.449	-0.058	29.314	29.201	1.004	0.494	2290623187	0.00235924	0.00739306
FOSL2	0.254	0.329	-0.075	5.641	6.657	0.847	0.494	2290667559	1.45607e-08	7.73653e-08
LMO3	0.332	0.394	-0.062	7.37	8.39	0.878	0.494	2.29067e+09	3.63092e-07	1.72837e-06
PART1	0.142	0.203	-0.06	3.206	4.289	0.747	0.494	2290672548	2.65903e-12	1.7536e-11
PAM	0.766	0.831	-0.065	16.057	16.902	0.95	0.494	2290695160	0.00018725	0.000686847
BRIP1	0.083	0.142	-0.059	1.77	2.873	0.616	0.494	2290714464	1.83135e-17	1.52921e-16
STIM2	1.73	1.772	-0.042	36.049	35.664	1.011	0.494	2.29076e+09	0.00456168	0.0135718
ENSG00000253720	0.639	0.705	-0.066	14.357	15.116	0.95	0.494	2290768112	9.53331e-05	0.000360843
IGF2BP3	0.189	0.249	-0.06	4.217	5.292	0.797	0.494	2.29079e+09	3.15088e-10	1.8559e-09
CPE	0.906	0.969	-0.063	19.698	20.267	0.972	0.494	2290792930	0.000544767	0.00188358
GNLY	0.204	0.263	-0.059	4.499	5.573	0.807	0.494	2.2908e+09	8.5862e-10	4.92919e-09
SMC1B	0.07	0.125	-0.055	1.588	2.686	0.591	0.494	2.29083e+09	2.01486e-18	1.73948e-17
GABRA1	0.353	0.417	-0.064	7.828	8.82	0.888	0.494	2.29085e+09	7.93444e-07	3.67364e-06
STARD4-AS1	0.147	0.206	-0.059	3.235	4.315	0.75	0.494	2290851356	4.34204e-12	2.83142e-11
LINC00676	0.084	0.137	-0.053	1.923	3.021	0.637	0.494	2290855968	1.59403e-16	1.28521e-15
TSBP1	0.161	0.221	-0.06	3.441	4.524	0.761	0.494	2290869323	1.34176e-11	8.53418e-11
TMEM106A	1.15	1.206	-0.056	25.485	25.58	0.996	0.494	2.2909e+09	0.00161952	0.00520932
UBE2E3	1.714	1.759	-0.045	34.702	34.546	1.005	0.494	2.29091e+09	0.00440771	0.0131519
TSPAN7	0.411	0.475	-0.065	9.111	10.056	0.906	0.494	2.29093e+09	3.556e-06	1.55872e-05
NUMB	3.236	3.194	0.042	62.91	60.428	1.041	0.494	2.29093e+09	0.0127489	0.0346179
MSH6	0.604	0.667	-0.063	13.634	14.449	0.944	0.494	2290934447	7.74238e-05	0.000296139
NOD2	0.195	0.248	-0.053	4.423	5.503	0.804	0.494	2290948546	8.43674e-10	4.84737e-09
POLE	0.257	0.317	-0.06	5.882	6.914	0.851	0.495	2290988205	3.84405e-08	1.98003e-07
NCF4-AS1	0.158	0.215	-0.057	3.594	4.664	0.771	0.495	2.291e+09	3.36662e-11	2.09435e-10
BLM	0.104	0.159	-0.055	2.382	3.467	0.687	0.495	2.29101e+09	1.87523e-14	1.37584e-13
USP34	4.833	4.744	0.089	84.837	81.978	1.035	0.495	2291033479	0.0159247	0.0422483
ENSG00000250602	0.234	0.294	-0.059	5.117	6.17	0.829	0.495	2291100687	7.6601e-09	4.1413e-08
ENSG00000286778	0.086	0.141	-0.055	1.894	2.979	0.636	0.495	2291111268	1.99123e-16	1.5988e-15
FFAR4	0.219	0.278	-0.059	4.982	6.021	0.827	0.495	2.29113e+09	5.32751e-09	2.91364e-08
NR4A1	0.172	0.249	-0.077	3.858	4.885	0.79	0.495	2.29117e+09	1.20899e-10	7.28875e-10
ZNF704	0.362	0.43	-0.067	8.046	8.998	0.894	0.495	2.29118e+09	1.37848e-06	6.26023e-06
ZNF362	0.915	0.976	-0.061	20.233	20.709	0.977	0.495	2291208654	0.000744137	0.00252046
ENSG00000230615	0.098	0.153	-0.055	2.188	3.266	0.67	0.495	2291215530	5.11358e-15	3.86225e-14
SC5D	0.385	0.446	-0.062	8.681	9.645	0.9	0.495	2291223573	3.00581e-06	1.32504e-05
CIT	0.358	0.421	-0.063	8.028	8.99	0.893	0.495	2.29124e+09	1.44085e-06	6.53412e-06
TMPRSS4	0.052	0.105	-0.053	1.194	2.276	0.525	0.495	2291247369	8.36226e-21	7.77543e-20
PEX5L	0.899	0.962	-0.063	19.639	20.153	0.974	0.495	2.29125e+09	0.000666037	0.00227359
RNVU1-27	0.023	0.075	-0.052	0.553	1.636	0.338	0.495	2291284103	2.34676e-28	2.7706e-27
VSTM4	0.057	0.11	-0.053	1.294	2.375	0.545	0.495	2.2913e+09	6.26291e-20	5.6737e-19
CLSTN3	0.269	0.326	-0.057	6.017	7.045	0.854	0.495	2291379309	8.04355e-08	4.04462e-07
JUNB	0.559	0.636	-0.077	12.534	13.23	0.947	0.495	2291393090	5.57783e-05	0.000216648
EPC1	2.899	2.871	0.028	57.505	55.217	1.041	0.495	2291402667	0.0130695	0.0354058
SNX22	0.075	0.128	-0.054	1.729	2.798	0.618	0.495	2291432082	5.58439e-17	4.5776e-16
IL12RB1	0.171	0.224	-0.053	3.935	4.988	0.789	0.495	2291499085	3.11782e-10	1.83704e-09
ENSG00000255503	0.248	0.305	-0.057	5.611	6.633	0.846	0.495	2.29157e+09	4.28142e-08	2.19753e-07
GRAMD2B	0.378	0.438	-0.06	8.258	9.247	0.893	0.495	2.29157e+09	2.65643e-06	1.17578e-05
SLC16A7	0.21	0.269	-0.06	4.723	5.746	0.822	0.495	2291576635	4.57962e-09	2.51288e-08
CMTM6	1.502	1.544	-0.042	32.567	31.994	1.018	0.495	2.29158e+09	0.00450924	0.0134307
CCL2	0.03	0.093	-0.063	0.77	1.834	0.42	0.495	2.29161e+09	8.50544e-25	9.03836e-24
ENSG00000268055	0.178	0.235	-0.057	4.041	5.078	0.796	0.495	2291613875	5.31411e-10	3.09453e-09
MIDN	0.474	0.538	-0.065	10.799	11.647	0.927	0.495	2.29162e+09	2.40054e-05	9.69863e-05
ENSG00000271949	0.18	0.235	-0.055	4.058	5.1	0.796	0.495	2291639084	5.99708e-10	3.47715e-09
STMN2	0.329	0.391	-0.062	7.252	8.221	0.882	0.495	2291653030	7.85582e-07	3.64062e-06
LTBP3	0.554	0.615	-0.061	12.499	13.331	0.938	0.495	2.29167e+09	7.10951e-05	0.000273281
ENSG00000233848	0.333	0.395	-0.061	7.305	8.289	0.881	0.495	2291681695	8.89709e-07	4.10247e-06
IHO1	0.982	1.041	-0.06	21.621	22.06	0.98	0.495	2.2917e+09	0.00124783	0.00408914
ENSG00000249068	0.168	0.223	-0.055	3.764	4.81	0.783	0.495	2291708874	2.15669e-10	1.28244e-09
ENSG00000251307	0.318	0.38	-0.063	7.105	8.071	0.88	0.495	2.29174e+09	6.94568e-07	3.23344e-06
APEX1	0.283	0.341	-0.058	6.587	7.568	0.87	0.495	2291851411	3.56334e-07	1.69828e-06
EGFL7	0.075	0.126	-0.051	1.706	2.759	0.618	0.495	2.29187e+09	1.20273e-16	9.74221e-16
KLF2	0.103	0.165	-0.062	2.394	3.429	0.698	0.495	2291876116	1.04105e-13	7.36546e-13
HHEX	0.274	0.333	-0.059	6.364	7.336	0.868	0.495	2291884589	2.4914e-07	1.20052e-06
PLXNA4	0.317	0.375	-0.058	6.94	7.937	0.874	0.495	2.29192e+09	6.85108e-07	3.19281e-06
ABCA9	0.084	0.141	-0.057	1.888	2.932	0.644	0.495	2291950620	1.14412e-15	8.89569e-15
IL15RA	0.391	0.45	-0.059	8.746	9.687	0.903	0.495	2.29199e+09	6.18716e-06	2.65108e-05
IRAK2	0.831	0.907	-0.076	18.045	18.485	0.976	0.495	2.292e+09	0.000632921	0.00216733
ATP10A	0.053	0.108	-0.055	1.194	2.24	0.533	0.495	2.29206e+09	7.42596e-20	6.70643e-19
CSRNP3	0.404	0.464	-0.06	8.958	9.881	0.907	0.495	2.29208e+09	8.09569e-06	3.43093e-05
USP10	1.757	1.789	-0.032	37.284	36.625	1.018	0.495	2292102361	0.00767295	0.0218306
RNF150	2.607	2.628	-0.02	48.2	47.05	1.024	0.495	2292119127	0.012675	0.0344306
PSMG4	0.631	0.694	-0.063	14.081	14.832	0.949	0.495	2.29212e+09	0.000194658	0.000712743
CTPS1	0.315	0.374	-0.059	7.246	8.199	0.884	0.495	2.29213e+09	1.23635e-06	5.63236e-06
SEZ6L	0.338	0.398	-0.06	7.423	8.381	0.886	0.495	2292153169	1.61676e-06	7.29959e-06
EPHA5	0.264	0.32	-0.056	5.917	6.906	0.857	0.495	2292183024	1.59015e-07	7.78496e-07
GRIN1	0.764	0.824	-0.059	16.845	17.508	0.962	0.495	2292223913	0.000535103	0.00185255
CCNL2	1.179	1.232	-0.053	26.262	26.244	1.001	0.495	2.29226e+09	0.00310632	0.00952872
PRR16	0.184	0.245	-0.061	4.005	5.008	0.8	0.495	2292264975	1.15733e-09	6.5855e-09
LINC01184	1.097	1.153	-0.056	22.721	23.21	0.979	0.495	2.29229e+09	0.00199743	0.00632918
ENSG00000256995	0.238	0.297	-0.058	4.841	5.858	0.826	0.495	2292296340	1.70384e-08	9.00907e-08
SH3BP2	1.15	1.202	-0.052	25.544	25.585	0.998	0.495	2292339650	0.00294023	0.00905745
TNF	0.033	0.089	-0.056	0.7	1.737	0.403	0.495	2292349328	1.18882e-24	1.25565e-23
CLEC4E	0.044	0.098	-0.053	0.994	2.029	0.49	0.495	2292360374	2.83501e-21	2.67818e-20
ASH2L	0.576	0.634	-0.058	12.722	13.569	0.938	0.495	2.29238e+09	0.000128042	0.00047842
MACORIS	0.622	0.683	-0.061	13.945	14.669	0.951	0.495	2292386835	0.000213238	0.000777595
HSPA12A	0.334	0.391	-0.057	7.446	8.397	0.887	0.495	2292394339	2.09134e-06	9.34076e-06
SEMA4C	0.387	0.445	-0.058	8.775	9.687	0.906	0.495	2.29241e+09	8.90439e-06	3.75814e-05
CCK	0.526	0.591	-0.066	11.534	12.315	0.937	0.495	2.29243e+09	6.69302e-05	0.000257868
IL1A	0.137	0.197	-0.06	3.158	4.159	0.759	0.495	2292459356	4.00745e-11	2.48282e-10
HTR2B	0.241	0.298	-0.057	5.358	6.338	0.845	0.495	2292509983	7.27429e-08	3.67209e-07
MOGAT1	0.041	0.092	-0.052	0.935	1.963	0.476	0.495	2.29252e+09	1.15064e-21	1.09829e-20
STX18-AS1	0.525	0.585	-0.06	11.163	12.046	0.927	0.495	2.29253e+09	6.08538e-05	0.000235471
ENSG00000288084	0.11	0.161	-0.05	2.535	3.554	0.713	0.495	2.29255e+09	1.20081e-12	8.06868e-12
ENSG00000227775	0.412	0.472	-0.06	9.181	10.083	0.911	0.495	2.29255e+09	1.45431e-05	6.01071e-05
EPB41L1	0.275	0.336	-0.061	6.199	7.147	0.867	0.495	2.29255e+09	3.80394e-07	1.80801e-06
VIPR1-AS1	0.047	0.096	-0.05	1.065	2.091	0.509	0.495	2292563741	2.34852e-20	2.1567e-19
INTS6	2.12	2.151	-0.031	42.107	41.48	1.015	0.495	2292596566	0.0116609	0.0319422
LINC00624	0.809	0.874	-0.065	17.574	18.14	0.969	0.495	2292615833	0.000787064	0.00265477
GPR85	0.1	0.151	-0.051	2.259	3.276	0.689	0.495	2292623189	1.67359e-13	1.17289e-12
ENSG00000234185	0.424	0.484	-0.06	9.446	10.333	0.914	0.495	2292623534	1.90896e-05	7.7883e-05
TMEM41B	0.658	0.721	-0.063	14.687	15.358	0.956	0.495	2292644943	0.000327683	0.00116557
PTBP2	2.726	2.711	0.014	54.388	52.527	1.035	0.495	2.29266e+09	0.0173186	0.045524
SNAP91	0.419	0.477	-0.058	9.269	10.163	0.912	0.495	2292660907	1.70347e-05	6.98752e-05
TFCP2	2.257	2.262	-0.005	45.924	44.396	1.034	0.495	2.29269e+09	0.0135677	0.0366105
SORBS2	0.419	0.477	-0.058	9.269	10.172	0.911	0.495	2.2927e+09	1.76556e-05	7.2286e-05
ENSG00000257894	0.236	0.294	-0.058	5.076	6.053	0.839	0.495	2.29272e+09	4.89976e-08	2.50312e-07
HECW2	0.478	0.538	-0.059	10.64	11.486	0.926	0.495	2292737306	4.94186e-05	0.000193086
LINC00882	0.628	0.689	-0.061	13.822	14.557	0.95	0.495	2292747968	0.000253028	0.000914376
TNRC6C	1.003	1.06	-0.056	21.55	22.023	0.979	0.495	2292748023	0.001984	0.00629121
EBPL	0.24	0.293	-0.054	5.435	6.41	0.848	0.495	2.29276e+09	1.1566e-07	5.72914e-07
ZNF710-AS1	0.278	0.334	-0.056	6.293	7.25	0.868	0.495	2.29281e+09	5.99396e-07	2.80799e-06
ENSG00000265204	0.085	0.136	-0.052	1.9	2.909	0.653	0.495	2.29285e+09	9.69065e-15	7.22388e-14
ENSG00000237705	0.322	0.379	-0.057	7.264	8.195	0.886	0.495	2292852067	2.52179e-06	1.11817e-05
LPAR5	1.251	1.302	-0.05	27.444	27.259	1.007	0.495	2.29293e+09	0.00457949	0.0136155
SLC35F1	0.522	0.578	-0.056	11.457	12.312	0.931	0.495	2292957136	9.62689e-05	0.000364147
ENSG00000270174	0.235	0.291	-0.057	5.246	6.207	0.845	0.495	2.29296e+09	9.53448e-08	4.75797e-07
ENSG00000286271	0.052	0.104	-0.053	1.188	2.195	0.541	0.495	2292971886	7.508e-19	6.57458e-18
SLC29A3	0.89	0.95	-0.06	19.709	20.063	0.982	0.495	2.293e+09	0.001514	0.00490109
LIPE-AS1	0.884	0.943	-0.058	18.78	19.458	0.965	0.495	2.293e+09	0.00132108	0.00431662
MORN1	0.176	0.231	-0.055	4.111	5.078	0.81	0.495	2293007031	4.66037e-09	2.55598e-08
ENSG00000286040	0.207	0.261	-0.053	4.652	5.631	0.826	0.495	2293012735	2.46905e-08	1.29103e-07
KDM5D	0.436	0.499	-0.063	9.816	10.633	0.923	0.495	2.29304e+09	3.38201e-05	0.000134282
SOCS2-AS1	0.017	0.065	-0.048	0.382	1.391	0.275	0.495	2.29306e+09	7.70155e-29	9.21729e-28
PFKFB2	0.574	0.631	-0.057	12.981	13.752	0.944	0.495	2.29307e+09	0.000216782	0.00079002
ENSG00000286808	0.221	0.276	-0.055	4.97	5.937	0.837	0.495	2293072614	5.88166e-08	2.98942e-07
MAPK10	1.93	1.961	-0.03	39.419	38.945	1.012	0.495	2.29308e+09	0.0119243	0.0325894
DUXAP10	0.179	0.234	-0.056	4.147	5.111	0.811	0.495	2293081874	5.80992e-09	3.16754e-08
ENSG00000287124	0.09	0.154	-0.064	2.053	3.04	0.675	0.495	2293086029	6.45236e-14	4.61467e-13
ENSG00000257735	0.304	0.36	-0.056	6.493	7.445	0.872	0.495	2.29309e+09	1.10964e-06	5.07631e-06
FAM217A	0.328	0.385	-0.057	7.334	8.257	0.888	0.495	2.2931e+09	3.4858e-06	1.52852e-05
FLVCR1	0.535	0.593	-0.058	11.975	12.779	0.937	0.495	2293115614	0.000138642	0.000516035
CDC37	0.821	0.88	-0.059	18.492	19.002	0.973	0.495	2293174401	0.00129221	0.0042298
RNU5F-1	0.022	0.069	-0.047	0.518	1.52	0.341	0.495	2.29318e+09	3.42903e-26	3.81348e-25
DACT3	0.155	0.207	-0.052	3.529	4.507	0.783	0.495	2293239691	8.03495e-10	4.62567e-09
RORB	0.255	0.31	-0.055	5.676	6.624	0.857	0.495	2.29324e+09	3.19026e-07	1.52464e-06
ENSG00000280299	0.12	0.171	-0.051	2.629	3.62	0.726	0.495	2293241726	8.16288e-12	5.25324e-11
PCED1B-AS1	0.638	0.696	-0.058	14.475	15.151	0.955	0.495	2293241961	0.000427775	0.00150078
ENSG00000225112	0.102	0.151	-0.049	2.294	3.285	0.698	0.495	2.29326e+09	7.92494e-13	5.36953e-12
MTCP1	0.562	0.624	-0.062	11.899	12.702	0.937	0.495	2293285271	0.000148906	0.000552079
LINC01625	0.032	0.083	-0.051	0.735	1.728	0.425	0.495	2293336835	7.02731e-23	6.96087e-22
RASAL3	0.848	0.905	-0.057	19.045	19.446	0.979	0.495	2293350430	0.00155786	0.00502906
UHRF1BP1L	1.787	1.814	-0.028	37.866	36.962	1.024	0.495	2.29336e+09	0.0116827	0.0319966
HDAC2-AS2	0.75	0.814	-0.064	15.969	16.576	0.963	0.495	2293381004	0.000746668	0.00252805
ENSG00000251293	0.11	0.162	-0.052	2.482	3.459	0.718	0.495	2.29344e+09	4.23175e-12	2.76105e-11
POLR1C	0.544	0.606	-0.062	12.122	12.855	0.943	0.495	2.29344e+09	0.000179214	0.000658894
PIEZO2	0.292	0.352	-0.059	6.646	7.535	0.882	0.495	2293449673	1.85885e-06	8.35475e-06
LINC02360	0.017	0.065	-0.048	0.359	1.351	0.266	0.495	2.29345e+09	1.03097e-28	1.22965e-27
SELENBP1	0.052	0.101	-0.049	1.229	2.214	0.555	0.495	2293464445	5.58256e-18	4.74905e-17
CDH10	0.41	0.469	-0.059	9.14	9.977	0.916	0.495	2.29349e+09	2.85906e-05	0.000114556
KCNJ3	0.382	0.439	-0.057	8.475	9.346	0.907	0.495	2293493654	1.63251e-05	6.70791e-05
BRD3	0.413	0.471	-0.058	9.405	10.236	0.919	0.495	2293521888	3.61316e-05	0.000143046
CCDC73	0.302	0.363	-0.061	6.77	7.648	0.885	0.495	2293539896	2.39617e-06	1.06437e-05
HIVEP2	1.24	1.299	-0.06	24.685	25.141	0.982	0.495	2.29359e+09	0.00452593	0.0134735
ENSG00000287979	0.016	0.062	-0.047	0.371	1.355	0.273	0.495	2293604044	2.96266e-28	3.48595e-27
ANP32AP1	0.106	0.156	-0.049	2.347	3.323	0.706	0.495	2293609415	2.29778e-12	1.51909e-11
ZNRF2P2	1.093	1.148	-0.055	23.35	23.6	0.989	0.495	2293610191	0.003701	0.0112071
NUP62CL	0.047	0.095	-0.048	1.082	2.063	0.525	0.495	2.29362e+09	5.99813e-19	5.2683e-18
ARHGEF4	0.523	0.585	-0.062	11.693	12.412	0.942	0.495	2293664267	0.000164589	0.000606978
PHC2-AS1	0.192	0.244	-0.052	4.358	5.307	0.821	0.495	2.29367e+09	2.49656e-08	1.30463e-07
ICA1L	0.383	0.437	-0.055	8.446	9.34	0.904	0.495	2293674509	1.88836e-05	7.70879e-05
ENSG00000286924	0.377	0.434	-0.058	8.305	9.169	0.906	0.495	2293772795	1.74937e-05	7.16739e-05
ENSG00000265845	0.186	0.238	-0.053	4.258	5.2	0.819	0.495	2293782852	2.14177e-08	1.1253e-07
ANKRD13C	1.439	1.483	-0.044	30.485	30.513	0.999	0.495	2.29379e+09	0.00855245	0.0241126
GMFG	0.44	0.495	-0.055	10.069	10.893	0.924	0.495	2293866359	7.58859e-05	0.000290703
RPL22L1	0.219	0.271	-0.052	4.994	5.924	0.843	0.495	2293887315	1.62207e-07	7.93787e-07
PTPRZ1	0.625	0.682	-0.058	13.763	14.461	0.952	0.495	2293887516	0.000477995	0.00166608
AKAP7	1.336	1.387	-0.051	27.209	27.587	0.986	0.495	2293891937	0.00673811	0.019405
KBTBD11	0.098	0.146	-0.048	2.223	3.187	0.698	0.495	2.2939e+09	1.55778e-12	1.04032e-11
RGS2	0.32	0.406	-0.086	6.976	7.762	0.899	0.495	2.29393e+09	4.15471e-06	1.81204e-05
SGCE	0.882	0.942	-0.06	18.915	19.358	0.977	0.495	2293955427	0.0020251	0.00640928
ENSG00000286122	0.354	0.413	-0.059	7.087	7.999	0.886	0.495	2293961663	5.75896e-06	2.47369e-05
PAPPA2	0.362	0.417	-0.055	8.27	9.129	0.906	0.495	2.29399e+09	2.03362e-05	8.27561e-05
CDH9	0.31	0.364	-0.055	6.87	7.757	0.886	0.495	2.29403e+09	4.5114e-06	1.95977e-05
FBH1	1.236	1.284	-0.048	27.232	27.05	1.007	0.495	2.29404e+09	0.0067436	0.019416
ENSG00000250243	0.178	0.23	-0.052	3.776	4.718	0.8	0.495	2.29409e+09	7.113e-09	3.85268e-08
ECM2	0.289	0.344	-0.054	6.24	7.156	0.872	0.495	2294122566	2.11673e-06	9.44691e-06
ENSG00000256399	0.052	0.098	-0.046	1.188	2.147	0.553	0.495	2.29415e+09	1.75529e-17	1.4664e-16
LINC01409	0.642	0.7	-0.058	14.287	14.935	0.957	0.495	2.29416e+09	0.000664426	0.00226875
CASP10	0.936	0.991	-0.055	20.715	21.059	0.984	0.495	2.29418e+09	0.00311245	0.00954417
PHYHIPL	0.413	0.47	-0.057	9.211	10.021	0.919	0.495	2294183491	5.1232e-05	0.000199858
RABEPK	0.269	0.321	-0.052	6.058	6.961	0.87	0.495	2.29419e+09	1.67237e-06	7.53701e-06
ENSG00000229618	0.5	0.558	-0.058	10.828	11.621	0.932	0.495	2.29419e+09	0.00015124	0.000560059
STOM	1.194	1.246	-0.051	26.009	26.015	1	0.495	2.29422e+09	0.0064143	0.0185567
LIMCH1	0.845	0.9	-0.055	18.245	18.779	0.972	0.495	2294297540	0.00209078	0.00660577
ZNF490	0.915	0.972	-0.057	20.239	20.55	0.985	0.495	2.2943e+09	0.00299768	0.00922059
GRIA3	0.504	0.562	-0.058	11.14	11.885	0.937	0.495	2294314939	0.000190822	0.000699286
ENSG00000259088	0.164	0.213	-0.049	3.723	4.654	0.8	0.495	2.29432e+09	8.09796e-09	4.37057e-08
ENSG00000254865	0.409	0.466	-0.057	9.052	9.872	0.917	0.495	2.29438e+09	5.3045e-05	0.000206584
C1QA	1.194	1.244	-0.05	25.815	26.017	0.992	0.495	2.29438e+09	0.00681131	0.0195932
SMARCA1	1.3	1.345	-0.046	27.379	27.711	0.988	0.495	2.29442e+09	0.00823416	0.023283
ENSG00000235085	0.177	0.228	-0.051	3.976	4.895	0.812	0.495	2.29444e+09	2.19508e-08	1.15262e-07
ENSG00000254787	0.149	0.201	-0.052	3.188	4.119	0.774	0.495	2294445839	1.17958e-09	6.70773e-09
PMS2P1	0.21	0.26	-0.05	4.882	5.787	0.844	0.495	2294454510	2.43266e-07	1.17367e-06
ZBTB20-AS5	0.573	0.632	-0.06	12.193	12.926	0.943	0.495	2.29456e+09	0.000375281	0.00132381
UNC13C	0.239	0.291	-0.052	5.335	6.228	0.857	0.495	2294560845	6.97879e-07	3.24842e-06
FMO5	0.534	0.591	-0.057	11.575	12.337	0.938	0.495	2294582044	0.000287723	0.00103089
H2BP2	0.85	0.912	-0.061	18.321	18.747	0.977	0.495	2.29459e+09	0.0023801	0.00745113
HOOK2	0.69	0.75	-0.06	15.622	16.131	0.968	0.495	2.29461e+09	0.00124449	0.00407935
CBFA2T3	0.361	0.414	-0.052	8.187	9.03	0.907	0.495	2294651026	3.2243e-05	0.000128394
LINC02664	0.042	0.09	-0.048	0.929	1.866	0.498	0.495	2.29466e+09	4.66689e-19	4.10731e-18
KAT6B	1.533	1.578	-0.045	31.496	31.374	1.004	0.495	2294665616	0.012277	0.0334642
CACNA2D1	0.87	0.924	-0.054	18.974	19.437	0.976	0.495	2294667377	0.00284447	0.00878886
FSIP2-AS1	0.203	0.252	-0.05	4.435	5.347	0.829	0.495	2.29468e+09	1.12245e-07	5.56749e-07
ENSG00000232628	0.1	0.147	-0.047	2.323	3.247	0.715	0.495	2.29471e+09	1.4657e-11	9.30214e-11
RBMS3-AS2	0.031	0.077	-0.046	0.694	1.63	0.426	0.495	2294716298	1.56924e-21	1.49253e-20
GPR34	1.816	1.845	-0.029	37.613	36.716	1.024	0.495	2294724081	0.0174546	0.0458434
RANBP17	0.274	0.328	-0.054	5.97	6.848	0.872	0.495	2.29474e+09	2.51952e-06	1.11731e-05
ABCC13	0.12	0.17	-0.051	2.653	3.569	0.743	0.495	2.29478e+09	1.33256e-10	8.01949e-10
ENSG00000286458	0.295	0.348	-0.053	6.011	6.911	0.87	0.495	2294799502	2.96314e-06	1.3064e-05
GPATCH11	0.643	0.698	-0.055	14.339	14.971	0.958	0.495	2.2948e+09	0.000961669	0.00320835
BCL9L	0.261	0.312	-0.052	6.046	6.907	0.875	0.495	2294832357	3.06072e-06	1.34823e-05
SRC	0.331	0.391	-0.06	7.67	8.449	0.908	0.495	2294839310	2.15938e-05	8.76184e-05
RTN1	1.325	1.376	-0.051	27.032	27.305	0.99	0.495	2.29486e+09	0.0092581	0.0259178
SNHG6	0.764	0.821	-0.058	17.069	17.521	0.974	0.495	2.29487e+09	0.00205718	0.00650433
MEG8	0.232	0.283	-0.051	5.176	6.053	0.855	0.495	2.29495e+09	7.88517e-07	3.65277e-06
ABI3	0.765	0.818	-0.053	17.18	17.696	0.971	0.495	2294955370	0.00222732	0.00700861
SEC24B-AS1	0.269	0.321	-0.052	5.988	6.855	0.873	0.495	2294978536	3.2897e-06	1.44599e-05
MIOS	1.681	1.712	-0.031	35.749	35.112	1.018	0.495	2295026715	0.0175123	0.0459776
NEB	0.731	0.786	-0.055	15.522	16.17	0.96	0.495	2.29505e+09	0.00157409	0.00507536
KIF5C	0.488	0.544	-0.055	10.852	11.593	0.936	0.495	2.29505e+09	0.000265798	0.000957648
ADAMTSL4-AS2	0.358	0.41	-0.053	8.264	9.068	0.911	0.495	2295053774	4.66319e-05	0.00018271
BIRC6-AS2	0.671	0.731	-0.06	14.687	15.256	0.963	0.495	2295060584	0.00121089	0.00397893
ENSG00000285582	0.176	0.228	-0.051	3.823	4.717	0.81	0.495	2295066095	3.11956e-08	1.61856e-07
LILRB5	0.105	0.159	-0.054	2.306	3.208	0.719	0.495	2.29507e+09	2.42957e-11	1.52228e-10
ENSG00000230826	0.435	0.497	-0.062	9.569	10.309	0.928	0.495	2.29508e+09	0.000124851	0.000467195
NAIPP2	0.193	0.238	-0.045	4.541	5.43	0.836	0.495	2.29512e+09	2.47563e-07	1.19341e-06
ENSG00000285982	0.118	0.165	-0.047	2.629	3.535	0.744	0.495	2.29517e+09	2.32126e-10	1.37818e-09
ENSG00000285444	0.133	0.179	-0.046	3.023	3.925	0.77	0.495	2.29517e+09	1.72905e-09	9.75916e-09
GPC6	0.4	0.454	-0.054	8.928	9.716	0.919	0.495	2295175137	8.7213e-05	0.000331691
GLIPR1	1.054	1.103	-0.05	22.968	23.213	0.989	0.495	2.29518e+09	0.00653562	0.0188627
PTPRN2	0.725	0.779	-0.054	15.857	16.46	0.963	0.495	2.29521e+09	0.00184772	0.00588689
METTL27	0.096	0.14	-0.044	2.2	3.108	0.708	0.495	2.29523e+09	1.6814e-11	1.0642e-10
THSD7A	0.285	0.336	-0.051	6.335	7.189	0.881	0.495	2295251862	7.08089e-06	3.016e-05
SLC44A5	0.343	0.393	-0.051	7.564	8.406	0.9	0.495	2295253593	2.95506e-05	0.00011824
ENSG00000245904	0.575	0.634	-0.059	12.61	13.264	0.951	0.495	2.29526e+09	0.000663519	0.00226588
BCL3	0.109	0.155	-0.045	2.576	3.476	0.741	0.495	2295260850	1.99929e-10	1.19148e-09
LRRTM3	0.723	0.782	-0.059	15.739	16.279	0.967	0.495	2295270364	0.00181727	0.00579558
SLC38A4	0.051	0.098	-0.047	1.106	2.013	0.549	0.495	2295316757	8.53178e-17	6.9609e-16
ENSG00000267523	0.978	1.033	-0.055	21.321	21.545	0.99	0.495	2295319880	0.00544294	0.0159462
JAML	0.042	0.086	-0.044	0.906	1.817	0.499	0.495	2.29533e+09	1.93512e-18	1.67188e-17
GLT1D1	0.202	0.254	-0.052	4.435	5.306	0.836	0.495	2295388198	2.58641e-07	1.24407e-06
TMEM132D	0.568	0.624	-0.056	12.704	13.338	0.953	0.495	2.29539e+09	0.000738305	0.00250143
CALY	0.424	0.481	-0.056	9.464	10.198	0.928	0.495	2.29544e+09	0.00015078	0.000558475
CCDC196	0.084	0.132	-0.049	1.835	2.731	0.672	0.495	2.29546e+09	1.27347e-12	8.5421e-12
ENSG00000197670	0.183	0.23	-0.047	4.158	5.036	0.826	0.495	2295504886	1.49738e-07	7.34313e-07
NR6A1	1.301	1.354	-0.053	25.762	26.061	0.989	0.495	2.29551e+09	0.0102699	0.0284581
LINC02240	0.108	0.158	-0.05	2.459	3.343	0.735	0.495	2295514555	1.49062e-10	8.94451e-10
ENSG00000253389	0.08	0.127	-0.047	1.882	2.77	0.679	0.495	2.29556e+09	2.32721e-12	1.53746e-11
ZNF276	0.659	0.713	-0.054	14.975	15.529	0.964	0.495	2.29558e+09	0.00172738	0.00552871
NCL	0.907	0.959	-0.052	20.168	20.521	0.983	0.495	2295586685	0.00515461	0.0151677
CD28	0.034	0.081	-0.047	0.741	1.639	0.452	0.495	2.29559e+09	7.78086e-20	7.01605e-19
TCF4-AS2	0.048	0.091	-0.043	1.106	2.001	0.553	0.496	2295623453	1.91959e-16	1.542e-15
BEND6	0.115	0.161	-0.046	2.553	3.438	0.743	0.496	2.29563e+09	3.30301e-10	1.94222e-09
SCN1A	0.487	0.541	-0.054	10.74	11.463	0.937	0.496	2295641654	0.0003661	0.00129338
QPRT	0.352	0.402	-0.05	8.04	8.844	0.909	0.496	2.29565e+09	6.2322e-05	0.000240885
KCTD8	0.319	0.37	-0.051	7.117	7.933	0.897	0.496	2.29567e+09	2.60714e-05	0.000104969
DSC2	0.552	0.603	-0.051	12.293	13.005	0.945	0.496	2.29572e+09	0.000782074	0.00263973
GPC5	0.826	0.879	-0.053	18.145	18.604	0.975	0.496	2.29577e+09	0.00393209	0.0118554
SV2B	0.301	0.354	-0.053	6.752	7.554	0.894	0.496	2295773858	1.8682e-05	7.63184e-05
CHPT1	1.542	1.581	-0.039	32.379	32.039	1.011	0.496	2.29578e+09	0.018275	0.0477717
MMS22L	0.837	0.893	-0.057	17.392	17.912	0.971	0.496	2295800705	0.00346258	0.01054
NLRC5	1.136	1.183	-0.047	24.826	24.812	1.001	0.496	2.2958e+09	0.0100205	0.0278356
FAM162A	0.44	0.493	-0.053	9.599	10.364	0.926	0.496	2295804638	0.000217059	0.00079095
ENSG00000187229	0.215	0.266	-0.052	4.747	5.59	0.849	0.496	2.29583e+09	8.71067e-07	4.02023e-06
ENSG00000254054	0.252	0.305	-0.053	5.752	6.565	0.876	0.496	2.29583e+09	5.17273e-06	2.23453e-05
LINC00632	0.871	0.924	-0.054	19.11	19.419	0.984	0.496	2295833773	0.00473152	0.0140269
THY1	0.321	0.375	-0.054	7.152	7.933	0.902	0.496	2.29585e+09	3.07979e-05	0.000122878
KDM1A	0.974	1.024	-0.05	21.333	21.592	0.988	0.496	2295882517	0.00686371	0.0197302
ENOX1	0.631	0.685	-0.054	13.981	14.567	0.96	0.496	2.29591e+09	0.00153006	0.00494729
ENSG00000267009	0.359	0.411	-0.052	8.134	8.906	0.913	0.496	2.29592e+09	8.16359e-05	0.000311294
ATP2B2	0.396	0.449	-0.053	8.828	9.578	0.922	0.496	2295933191	0.000140022	0.00052095
INTS12	0.64	0.695	-0.055	13.957	14.567	0.958	0.496	2295953027	0.00156317	0.00504342
CAMK2A	0.292	0.341	-0.05	6.464	7.286	0.887	0.496	2296005466	1.67697e-05	6.88368e-05
ADGRL1	0.288	0.337	-0.049	6.511	7.325	0.889	0.496	2.29606e+09	1.85603e-05	7.58388e-05
MOCOS	0.171	0.219	-0.047	3.87	4.721	0.82	0.496	2296067520	1.3494e-07	6.6464e-07
ADGRE1	0.151	0.195	-0.044	3.464	4.326	0.801	0.496	2.29607e+09	3.82503e-08	1.97052e-07
ARHGEF37	0.36	0.413	-0.053	8.27	9.007	0.918	0.496	2296074318	0.000100738	0.000380227
TTTY10	0.167	0.216	-0.048	3.653	4.507	0.81	0.496	2.29612e+09	7.54423e-08	3.8034e-07
ENSG00000230730	0.095	0.141	-0.045	2.247	3.109	0.723	0.496	2.29613e+09	1.17266e-10	7.07886e-10
POU6F2-AS2	0.101	0.144	-0.043	2.276	3.143	0.724	0.496	2296172004	1.6032e-10	9.60353e-10
ENSG00000285938	0.094	0.137	-0.043	2.182	3.048	0.716	0.496	2.29618e+09	8.64669e-11	5.2636e-10
RNASE1	0.305	0.358	-0.053	6.799	7.589	0.896	0.496	2.29621e+09	2.89744e-05	0.000116027
LINC01252	0.073	0.117	-0.044	1.653	2.519	0.656	0.496	2.29621e+09	1.06618e-12	7.18485e-12
PCYOX1L	0.183	0.227	-0.044	4.205	5.057	0.832	0.496	2.29622e+09	4.12388e-07	1.95555e-06
RNF14	0.568	0.621	-0.053	12.822	13.446	0.954	0.496	2.29623e+09	0.00124142	0.00407081
SH2B2	0.268	0.317	-0.049	6.164	6.966	0.885	0.496	2.29623e+09	1.38701e-05	5.74754e-05
ENSG00000258378	0.299	0.351	-0.051	6.64	7.433	0.893	0.496	2.2963e+09	2.64143e-05	0.000106251
CD40	0.279	0.327	-0.048	6.44	7.238	0.89	0.496	2296310030	2.11266e-05	8.58027e-05
COL21A1	0.208	0.253	-0.045	4.682	5.52	0.848	0.496	2296329490	1.37708e-06	6.25467e-06
FGF2	0.148	0.196	-0.048	3.311	4.152	0.798	0.496	2.29638e+09	3.3071e-08	1.71306e-07
ENSG00000258302	0.164	0.21	-0.047	3.711	4.547	0.816	0.496	2.29642e+09	1.32307e-07	6.52224e-07
TBL1XR1-AS1	0.098	0.14	-0.042	2.217	3.072	0.722	0.496	2296485186	1.9256e-10	1.14855e-09
DCAF1	0.908	0.959	-0.051	20.104	20.355	0.988	0.496	2.29651e+09	0.0073404	0.0209584
ENSG00000262039	0.243	0.291	-0.049	5.499	6.307	0.872	0.496	2296517546	7.13543e-06	3.03837e-05
CXCL14	0.295	0.346	-0.051	6.493	7.277	0.892	0.496	2.29653e+09	2.71946e-05	0.000109201
GABBR2	0.48	0.534	-0.053	10.687	11.351	0.941	0.496	2.29654e+09	0.00061566	0.00211216
ATAD5	0.461	0.515	-0.054	10.287	10.974	0.937	0.496	2296561914	0.000516659	0.00179279
SLC12A5	0.213	0.258	-0.046	4.77	5.593	0.853	0.496	2296582425	2.16391e-06	9.65003e-06
CHST10	0.235	0.285	-0.05	5.276	6.075	0.868	0.496	2.29658e+09	5.24866e-06	2.26509e-05
PPP1R9A	0.524	0.574	-0.05	11.51	12.189	0.944	0.496	2296632544	0.000957032	0.0031938
PDE1C	0.591	0.643	-0.052	13.14	13.717	0.958	0.496	2.29664e+09	0.00171274	0.00548337
SOBP	0.321	0.372	-0.051	7.152	7.919	0.903	0.496	2.29665e+09	6.09563e-05	0.000235841
SOX6	0.474	0.526	-0.052	10.522	11.198	0.94	0.496	2.29667e+09	0.00062183	0.00213186
SPAG16	0.842	0.894	-0.052	18.098	18.531	0.977	0.496	2296674011	0.00575911	0.0167964
ENSG00000251652	0.413	0.462	-0.049	8.922	9.683	0.921	0.496	2296674264	0.00025972	0.000937102
GRIA1	0.432	0.482	-0.051	9.569	10.286	0.93	0.496	2.29668e+09	0.000382109	0.00134707
SYNPO2L-AS1	1.037	1.085	-0.048	23.003	23.102	0.996	0.496	2296686908	0.0113637	0.0312212
MARK1	0.222	0.267	-0.046	4.888	5.708	0.856	0.496	2.29669e+09	3.08289e-06	1.35782e-05
ENSG00000227220	0.063	0.109	-0.046	1.388	2.233	0.622	0.496	2296705453	1.62275e-13	1.13772e-12
ADAMTS4	0.061	0.104	-0.043	1.388	2.232	0.622	0.496	2296751420	1.82237e-13	1.27485e-12
ENSG00000259595	0.229	0.276	-0.047	5.141	5.94	0.865	0.496	2.29678e+09	5.17938e-06	2.23713e-05
WAKMAR2	0.152	0.198	-0.046	3.405	4.233	0.804	0.496	2296787246	8.32199e-08	4.1762e-07
MYLIP	0.414	0.468	-0.055	9.317	9.998	0.932	0.496	2296790499	0.000345926	0.00122596
LINC01122	0.211	0.257	-0.046	4.723	5.536	0.853	0.496	2.2968e+09	2.48517e-06	1.10291e-05
ENSG00000287291	0.151	0.198	-0.047	3.229	4.059	0.796	0.496	2.29681e+09	4.66928e-08	2.38957e-07
CBR3	0.189	0.234	-0.046	4.123	4.945	0.834	0.496	2.29682e+09	6.86643e-07	3.19954e-06
NEURL2	0.06	0.105	-0.044	1.376	2.217	0.621	0.496	2296826771	1.87257e-13	1.30892e-12
CCDC85B	0.211	0.258	-0.048	4.782	5.581	0.857	0.496	2296854497	2.91112e-06	1.28427e-05
DUOX1	0.246	0.292	-0.047	5.435	6.235	0.872	0.496	2.29687e+09	9.22272e-06	3.88684e-05
SHROOM3	0.155	0.21	-0.056	3.447	4.253	0.81	0.496	2.29688e+09	1.033e-07	5.13953e-07
MAK	0.769	0.825	-0.056	16.522	16.967	0.974	0.496	2.29693e+09	0.0047269	0.0140156
ADRB1	0.043	0.084	-0.041	1	1.837	0.544	0.496	2.29695e+09	9.32185e-16	7.27542e-15
ARHGAP9	0.759	0.811	-0.052	17.08	17.445	0.979	0.496	2.29696e+09	0.00530073	0.0155623
KHDRBS2-OT1	0.096	0.138	-0.042	2.147	2.979	0.721	0.496	2296975163	2.90312e-10	1.7143e-09
NUP43	0.502	0.552	-0.05	11.469	12.096	0.948	0.496	2.29699e+09	0.00114096	0.00376652
PIPOX	0.218	0.264	-0.045	4.982	5.78	0.862	0.496	2.29702e+09	5.08766e-06	2.19969e-05
SUPT6H	1.019	1.065	-0.046	22.627	22.737	0.995	0.496	2.29703e+09	0.012345	0.0336258
SH2D3C	0.508	0.557	-0.049	11.31	11.973	0.945	0.496	2297032080	0.00110794	0.00366413
CCNB1IP1	0.367	0.415	-0.049	8.381	9.113	0.92	0.496	2.29703e+09	0.000228056	0.000828683
EML4-AS1	0.117	0.162	-0.045	2.635	3.454	0.763	0.496	2.29709e+09	5.63283e-09	3.0758e-08
SNAP25-AS1	0.257	0.307	-0.05	5.617	6.388	0.879	0.496	2297087796	1.46246e-05	6.04299e-05
ACSM3	0.23	0.275	-0.046	5.135	5.933	0.865	0.496	2.2971e+09	7.2805e-06	3.09825e-05
DRC3	0.214	0.259	-0.045	4.805	5.605	0.857	0.496	2.29711e+09	4.07643e-06	1.77879e-05
MAP3K7CL	0.333	0.379	-0.046	7.276	8.043	0.905	0.496	2297119476	0.000101728	0.000383922
SGIP1	0.541	0.593	-0.053	11.981	12.562	0.954	0.496	2.29717e+09	0.00152488	0.00493146
KPNA6	0.937	0.987	-0.05	20.739	20.908	0.992	0.496	2.29719e+09	0.0103977	0.0287894
KIAA1549L	0.336	0.386	-0.05	7.517	8.248	0.911	0.496	2.29721e+09	0.000131618	0.000490939
GRID2IP	0.143	0.185	-0.042	3.223	4.039	0.798	0.496	2.29721e+09	8.07593e-08	4.05973e-07
RAPGEF6	0.235	0.283	-0.048	5.493	6.251	0.879	0.496	2.29723e+09	1.38253e-05	5.72966e-05
ENSG00000285633	0.123	0.169	-0.045	2.77	3.58	0.774	0.496	2297243929	1.3484e-08	7.17756e-08
TUBB8	0.148	0.192	-0.044	3.388	4.189	0.809	0.496	2.29728e+09	1.52109e-07	7.45629e-07
ENSG00000248636	0.34	0.39	-0.05	7.064	7.83	0.902	0.496	2.29733e+09	9.90756e-05	0.000374237
STARD4	0.333	0.382	-0.049	7.581	8.306	0.913	0.496	2297329103	0.000152387	0.00056407
ANKRD26P3	0.058	0.1	-0.042	1.306	2.124	0.615	0.496	2.29736e+09	2.65282e-13	1.84287e-12
TMEFF2	0.55	0.599	-0.05	12.057	12.704	0.949	0.496	2.29737e+09	0.0017913	0.00572071
ENSG00000224505	0.512	0.559	-0.047	11.552	12.205	0.946	0.496	2.29738e+09	0.00148831	0.00482327
SERPINI1	0.75	0.801	-0.051	16.392	16.83	0.974	0.496	2.29738e+09	0.00561022	0.0163909
EPN1	0.753	0.804	-0.051	16.751	17.169	0.976	0.496	2.29738e+09	0.00602763	0.017518
PDE10A	0.416	0.469	-0.054	9.334	9.973	0.936	0.496	2297389859	0.000515479	0.00178905
CALD1	0.358	0.412	-0.054	7.723	8.436	0.915	0.496	2.2974e+09	0.000179662	0.0006604
ZNF814	0.518	0.571	-0.052	11.699	12.284	0.952	0.496	2297435566	0.00159104	0.00512527
MTMR4	0.754	0.805	-0.051	16.945	17.289	0.98	0.496	2297442012	0.00634429	0.0183725
CCDC60	0.149	0.196	-0.047	3.229	4.027	0.802	0.496	2.29744e+09	1.1162e-07	5.53923e-07
ATP1A1-AS1	0.457	0.507	-0.049	10.111	10.781	0.938	0.496	2297502739	0.000856504	0.00287759
ENSG00000283648	0.111	0.154	-0.044	2.429	3.233	0.751	0.496	2.29754e+09	4.12303e-09	2.26985e-08
CARS2	0.918	0.964	-0.047	20.327	20.6	0.987	0.496	2297548283	0.0114007	0.0313078
GABRG3	0.373	0.422	-0.049	8.293	8.996	0.922	0.496	2.29756e+09	0.00030931	0.00110337
SCAMP5	0.281	0.329	-0.048	6.352	7.094	0.895	0.496	2.29756e+09	5.68212e-05	0.000220528
ASIC2	0.47	0.519	-0.05	10.463	11.107	0.942	0.496	2297585221	0.0010552	0.00349964
ENSG00000272558	0.469	0.517	-0.048	10.381	11.061	0.939	0.496	2297590355	0.00103498	0.00343813
C2-AS1	0.066	0.108	-0.041	1.547	2.352	0.658	0.496	2.2976e+09	6.94204e-12	4.47831e-11
DNAJC6	0.65	0.7	-0.05	14.322	14.842	0.965	0.496	2.29761e+09	0.00393925	0.0118708
WDR5B-DT	0.583	0.635	-0.052	13.034	13.569	0.961	0.496	2297643585	0.00278225	0.00861418
ENSG00000239268	0.775	0.826	-0.05	16.963	17.363	0.977	0.496	2.29767e+09	0.00711233	0.0203707
ZNF512B	0.123	0.162	-0.039	2.782	3.584	0.776	0.496	2297687550	2.9406e-08	1.5273e-07
KLF4	0.018	0.061	-0.043	0.429	1.236	0.347	0.496	2297706588	3.62801e-21	3.41344e-20
FANCM	0.428	0.474	-0.046	9.322	10.037	0.929	0.496	2297738312	0.000674041	0.00229888
PCGF3	1.099	1.143	-0.043	24.374	24.356	1.001	0.496	2297763038	0.0189484	0.0493356
ENSG00000286646	0.246	0.293	-0.047	5.646	6.387	0.884	0.496	2297782693	2.93204e-05	0.000117359
RNU7-18P	0.012	0.051	-0.039	0.265	1.069	0.247	0.496	2.29779e+09	4.1419e-24	4.29288e-23
AMOT	0.533	0.582	-0.049	11.493	12.125	0.948	0.496	2297814585	0.00185401	0.0059053
BRAT1	0.309	0.357	-0.048	7.14	7.842	0.911	0.496	2297860321	0.00015651	0.000578529
CREG2	0.216	0.262	-0.047	4.805	5.56	0.864	0.496	2297868385	8.91711e-06	3.7626e-05
PRMT9	0.583	0.637	-0.055	12.916	13.414	0.963	0.496	2297879247	0.00300003	0.00922701
ENSG00000287880	0.155	0.198	-0.043	3.353	4.136	0.811	0.496	2.29791e+09	3.256e-07	1.5552e-06
ENSG00000271943	0.096	0.137	-0.041	2.229	3.016	0.739	0.496	2297921302	2.54571e-09	1.42236e-08
DDHD2	0.642	0.688	-0.046	14.281	14.853	0.961	0.496	2.29796e+09	0.00466604	0.0138528
TXLNB	0.031	0.071	-0.04	0.747	1.54	0.485	0.496	2.29798e+09	9.1749e-17	7.47862e-16
ENSG00000256568	0.14	0.18	-0.041	3.2	3.977	0.804	0.496	2.29802e+09	2.26494e-07	1.09533e-06
ENSG00000228566	0.427	0.473	-0.047	9.469	10.153	0.933	0.496	2.29803e+09	0.000870749	0.00292235
FUT9	0.507	0.556	-0.049	11.24	11.833	0.95	0.496	2298038109	0.00188263	0.00599155
ENSG00000258274	0.506	0.559	-0.054	10.646	11.263	0.945	0.496	2.29804e+09	0.00149111	0.00483147
SH3GL2	0.38	0.427	-0.047	8.399	9.092	0.924	0.496	2298059805	0.000475057	0.00165634
OGN	0.268	0.314	-0.045	5.852	6.601	0.887	0.496	2.2981e+09	5.25942e-05	0.000204943
FAM66D	0.244	0.288	-0.044	5.47	6.213	0.88	0.496	2.29814e+09	3.28173e-05	0.000130592
[truncated: 1,809 more rows]

## Sheet: Adapt_AIF1|up
featurekey	log2Mean	log2Mean_other	log2FC	percentage	percentage_other	percentage_fold_change	auroc	mwu_U	mwu_pval	mwu_qval
ERC2	3.497	1.953	1.544	58.04	36.711	1.581	0.65	1.62882e+09	0	0
SPP1	5.996	4.344	1.652	79.68	64.919	1.227	0.649	1.62735e+09	0	0
SH3RF3	6.524	5.647	0.877	90.321	85.738	1.053	0.649	1.62691e+09	0	0
TMEM163	4.043	2.193	1.85	59.024	35.351	1.67	0.647	1.62225e+09	0	0
DENND3	5.624	4.753	0.871	84.547	78.637	1.075	0.642	1608987137	0	0
BACH1	5.386	4.452	0.934	80.721	73.909	1.092	0.634	1.59003e+09	0	0
SPATA6	4.182	2.994	1.188	67.249	53.76	1.251	0.634	1588851148	0	0
PTPN2	4.197	3.124	1.073	68.032	56.954	1.195	0.632	1585832123	0	0
SLC11A1	4.336	3.012	1.324	69.363	51.761	1.34	0.629	1577117433	0	0
NCK2	5.057	4.214	0.843	77.811	71.324	1.091	0.621	1557247004	0	0
ARHGAP26	7.247	6.798	0.449	95.804	95.398	1.004	0.62	1553765013	0	0
ENSG00000261172	2.708	1.513	1.194	47.343	30.216	1.567	0.617	1.54629e+09	0	0
TBC1D14	4.314	3.487	0.828	70.035	61.894	1.132	0.608	1523380107	0	0
PTPRE	5.818	5.374	0.444	85.476	85.534	0.999	0.606	1520026886	0	0
CHST11	7.416	6.986	0.431	96.71	95.753	1.01	0.606	1519528954	0	0
SHOC1	3.797	2.822	0.975	59.517	49.822	1.195	0.6	1503215578	0	0
ENSG00000286618	3.299	1.994	1.304	47.846	31.498	1.519	0.598	1.49862e+09	0	0
HAMP	2.064	0.958	1.105	35.952	18.22	1.973	0.598	1498495647	0	0
MARCHF1	5.479	5.044	0.435	83.328	82.628	1.008	0.597	1.49635e+09	0	0
TGFBR1	4.731	4.15	0.581	73.817	70.691	1.044	0.59	1479075342	0	0
ADGRG1	3.286	2.592	0.695	57.391	50.062	1.146	0.588	1475213182	0	0
FCGR3A	2.406	1.567	0.839	43.493	31.827	1.367	0.587	1.47072e+09	0	0
OPRM1	3.556	2.714	0.842	56.909	48.064	1.184	0.585	1467436451	0	0
VSIG4	2.526	1.707	0.82	44.903	33.763	1.33	0.584	1464037192	0	0
ENSG00000265987	2.982	2.237	0.745	51.55	43.325	1.19	0.583	1.46169e+09	0	0
NIBAN1	2.711	1.835	0.876	45.742	33.7	1.357	0.581	1456713539	0	0
FRG1HP	4.99	4.628	0.363	77.174	78.194	0.987	0.58	1454006867	0	0
SCFD2	3.382	2.691	0.691	56.798	49.372	1.15	0.58	1453995312	0	0
RUNX1	6.485	6.128	0.357	89.963	90.008	1	0.58	1.45343e+09	0	0
FTL	4.144	3.443	0.701	63.131	60.233	1.048	0.58	1.45328e+09	0	0
LIMK2	2.172	1.354	0.818	39.185	26.917	1.456	0.579	1.45191e+09	0	0
BCL6	2.229	1.421	0.808	40.013	27.999	1.429	0.578	1449303240	0	0
LAP3	2.502	1.78	0.722	45.205	35.65	1.268	0.578	1.44844e+09	0	0
KLHL2	2.724	2.036	0.688	48.394	40.086	1.207	0.577	1.44713e+09	0	0
SLC2A5	3.641	3.129	0.512	61.643	58.063	1.062	0.575	1440737778	0	0
ENSG00000249502	1.783	1.006	0.777	32.74	20.737	1.579	0.573	1.43755e+09	0	0
SLC1A3	7.433	7.008	0.425	95.614	93.955	1.018	0.573	1.4375e+09	0	0
JAK3	2.072	1.356	0.716	38.525	27.902	1.381	0.573	1.43705e+09	0	0
PVT1	1.901	1.115	0.785	33.938	21.955	1.546	0.572	1.43539e+09	0	0
ENSG00000225313	2.738	2.054	0.684	47.488	39.8	1.193	0.572	1434872299	0	0
ENSG00000274441	3.304	2.658	0.646	54.862	48.979	1.12	0.572	1433918186	0	0
FCGBP	2.552	1.659	0.893	39.801	30.243	1.316	0.572	1.43356e+09	0	0
ABHD15-AS1	4.14	3.645	0.495	66.745	64.094	1.041	0.571	1.43254e+09	0	0
ENSG00000286153	2.692	2.009	0.683	46.873	38.822	1.207	0.571	1.43122e+09	0	0
ACER3	3.311	2.748	0.563	56.339	51.056	1.103	0.571	1430988749	0	0
SPTLC2	4.41	4.03	0.38	71.713	70.484	1.017	0.57	1430101144	0	0
ETV6	6.031	5.825	0.205	88.374	89.724	0.985	0.569	1427814626	0	0
TMSB4X	4.055	3.611	0.443	64.876	64.715	1.002	0.569	1427593806	0	0
GRB2	4.319	4.074	0.245	70.773	72.543	0.976	0.569	1426803105	0	0
C1QB	2.785	2.217	0.569	49.267	43.762	1.126	0.569	1426145493	0	0
IL4R	2.732	2.164	0.567	48.853	42.858	1.14	0.569	1425586814	0	0
CPEB4	3.621	3.135	0.486	60.177	57.075	1.054	0.568	1.42453e+09	0	0
TBC1D8	2.687	2.03	0.657	46.94	38.577	1.217	0.568	1424403936	0	0
HIVEP3	4.488	4.041	0.448	70.874	68.143	1.04	0.566	1418865931	0	0
ADGRE2	1.8	1.119	0.68	33.412	22.746	1.469	0.566	1418257335	0	0
PIM1	1.321	0.632	0.689	25.098	13.379	1.876	0.565	1.41668e+09	0	0
IL17RA	3.095	2.638	0.456	54.437	50.974	1.068	0.564	1.41465e+09	0	0
GOLGA4	4.317	4.064	0.253	69.71	71.429	0.976	0.564	1414605292	0	0
PRKCA	5.089	4.747	0.341	77.543	77.176	1.005	0.564	1413608026	0	0
PUM3	2.426	1.857	0.569	43.784	37.042	1.182	0.563	1411453369	0	0
RB1	5.088	4.94	0.148	80.016	82.7	0.968	0.563	1.41066e+09	0	0
SND1	3.874	3.6	0.274	64.977	65.81	0.987	0.562	1.40828e+09	0	0
RPS19	2.531	1.985	0.546	44.59	39.435	1.131	0.561	1406082296	0	0
SLC25A37	3.506	3.154	0.351	59.908	59.065	1.014	0.561	1406033431	0	0
HSP90B1	2.222	1.635	0.587	40.092	32.872	1.22	0.561	1.40576e+09	0	0
GRIK1	2.254	1.644	0.61	39.734	32.666	1.216	0.561	1405747900	0	0
H2BP2	1.542	0.888	0.654	28.298	18.417	1.537	0.56	1405015902	0	0
RPLP1	2.333	1.695	0.638	39.857	33.277	1.198	0.56	1404699540	0	0
CD163L1	1.64	0.961	0.679	29.037	18.588	1.562	0.56	1.4044e+09	0	0
RPS24	2.4	1.811	0.588	41.949	36.057	1.163	0.56	1403398389	0	0
SP100	4.53	4.363	0.167	73.671	76.135	0.968	0.559	1402631693	0	0
ANK2	3.358	2.933	0.425	56.596	54.303	1.042	0.559	1.40215e+09	0	0
ENSG00000255229	1.432	0.821	0.611	27.157	17.487	1.553	0.558	1.3994e+09	0	0
HDAC4	3.291	2.94	0.351	57.29	55.678	1.029	0.557	1397360224	0	0
SCIN	3.18	2.673	0.507	52.523	48.132	1.091	0.557	1397220076	0	0
ALOX5	3.7	3.425	0.274	62.739	63.206	0.993	0.557	1.39686e+09	0	0
ACTB	2.825	2.425	0.401	49.883	47.792	1.044	0.556	1.39349e+09	0	0
BIN1	3.375	3.009	0.366	56.988	55.962	1.018	0.555	1.39172e+09	0	0
ARIH2	5.771	5.726	0.045	87.647	91.657	0.956	0.555	1391244949	0	0
S100A8	0.692	0.105	0.588	12.957	2.246	5.769	0.554	1.38948e+09	0	0
PIK3AP1	3.65	3.398	0.253	61.542	62.293	0.988	0.553	1386796282	0	0
TLR2	4.398	4.092	0.306	69.878	68.973	1.013	0.552	1384800538	0	0
LINC01515	5.18	5.07	0.109	80.418	84.338	0.954	0.552	1.38443e+09	0	0
ENSG00000254420	4.684	4.423	0.261	70.907	72.487	0.978	0.55	1380084222	0	0
MLXIPL	2.194	1.753	0.44	40.662	35.908	1.132	0.55	1.37956e+09	0	0
POU2F2	3.004	2.656	0.348	52.87	50.845	1.04	0.55	1379528682	0	0
FILIP1L	2.42	1.913	0.508	41.334	36.265	1.14	0.55	1378152721	0	0
EIF4G3	5.506	5.482	0.024	84.1	87.907	0.957	0.55	1378093444	0	0
RPL37A	2.256	1.734	0.521	38.771	34.404	1.127	0.549	1.37772e+09	0	0
ASCC3	3.385	3.125	0.26	58.096	58.224	0.998	0.549	1377605972	0	0
C1QTNF7-AS1	5.219	5.188	0.031	82.824	87.21	0.95	0.549	1376850885	0	0
MALAT1	11.4	11.323	0.077	100	100	1	0.549	1376259528	0	0
HRH2	1.691	1.197	0.494	31.509	24.823	1.269	0.548	1375187425	0	0
RPL13	2.441	1.999	0.441	42.475	39.499	1.075	0.548	1374887084	0	0
CD14	1.706	1.19	0.515	31.028	24.34	1.275	0.548	1373841541	0	0
MIR223HG	2.151	1.698	0.453	38.38	33.955	1.13	0.547	1372454588	0	0
ENSG00000234162	1.408	0.897	0.511	26.25	18.593	1.412	0.547	1372016833	0	0
HSPA5	1.399	0.88	0.519	25.635	17.776	1.442	0.547	1.37181e+09	0	0
CEBPB	1.97	1.51	0.46	36.075	30.774	1.172	0.547	1.37147e+09	0	0
DCAF6	3.534	3.302	0.231	60.076	60.698	0.99	0.547	1371369675	0	0
C3	4.666	4.466	0.2	74.387	75.226	0.989	0.546	1.37006e+09	0	0
CD163	2.3	1.779	0.521	39.297	29.66	1.325	0.546	1369293329	0	0
WDFY3	5.271	5.277	-0.006	81.593	86.097	0.948	0.546	1368064682	0	0
PPA1	1.238	0.753	0.486	23.543	15.697	1.5	0.546	1.36784e+09	0	0
ATP8B1	2.295	1.851	0.445	40.293	35.853	1.124	0.545	1367606776	0	0
TAF1D	2.692	2.415	0.277	48.361	48.173	1.004	0.545	1366585955	0	0
ANKS1A	4.852	4.806	0.045	76.838	80.665	0.953	0.545	1.3661e+09	0	0
FMNL2	5.692	5.65	0.042	83.339	87.21	0.956	0.545	1365700921	0	0
RPLP2	1.841	1.333	0.508	32.058	26.65	1.203	0.544	1365026532	0	0
PRKD3	2.713	2.407	0.306	48.383	47.002	1.029	0.544	1.36502e+09	0	0
RAB11A	3.421	3.181	0.24	57.323	58.473	0.98	0.544	1.36473e+09	0	0
DDX21	1.481	1.025	0.457	27.974	21.349	1.31	0.544	1363218537	0	0
RPL35	1.555	1.062	0.492	27.951	21.857	1.279	0.543	1362301819	0	0
USP15	4.851	4.829	0.021	78.013	81.821	0.953	0.543	1.3623e+09	1.26117e-44	2.8026e-43
RPS27	1.71	1.175	0.535	29.003	23.035	1.259	0.543	1.3623e+09	0	0
PHC2	3.478	3.287	0.19	59.919	60.935	0.983	0.543	1361419193	0	0
TRPM2	3.454	3.317	0.137	59.449	61.936	0.96	0.543	1360387875	2.8026e-45	6.30584e-44
DDX10	2.392	2.026	0.366	42.744	39.318	1.087	0.542	1359486310	0	0
ENSG00000250771	2.559	1.998	0.561	38.167	32.499	1.174	0.542	1359116092	0	0
RHBDF2	4.349	4.312	0.037	72.597	76.43	0.95	0.542	1.35828e+09	8.84079e-42	1.80578e-40
ENTPD1-AS1	4.857	4.711	0.146	74.264	76.922	0.965	0.542	1358276414	9.7082e-42	1.97949e-40
SSH2	6.834	6.658	0.176	93.991	93.985	1	0.541	1.35741e+09	1.33545e-40	2.60716e-39
RPS27A	1.707	1.238	0.469	30.1	24.945	1.207	0.541	1356546445	0	0
FKBP5	5.85	5.403	0.447	84.234	79.257	1.063	0.541	1.35575e+09	1.09564e-39	2.06949e-38
RPS18	1.582	1.119	0.463	28.164	22.758	1.238	0.54	1355007301	0	0
RPL19	1.479	1.001	0.477	26.15	20.242	1.292	0.54	1.35444e+09	0	0
RPL37	1.796	1.365	0.431	32.293	27.801	1.162	0.54	1354363189	0	0
RPS2	1.569	1.12	0.449	28.376	23.201	1.223	0.54	1.35391e+09	0	0
STAB1	2.225	1.873	0.352	40.338	37.086	1.088	0.54	1353062473	0	0
ENSG00000250155	2.48	2.141	0.339	43.214	41.549	1.04	0.54	1.35279e+09	0	0
TCF12	6.545	6.575	-0.03	92.19	95.351	0.967	0.539	1.35251e+09	5.18553e-37	8.98696e-36
PTK2	3.74	3.627	0.112	62.706	65.562	0.956	0.539	1.35173e+09	6.09934e-38	1.08676e-36
RPL11	1.9	1.479	0.42	33.624	29.738	1.131	0.539	1.35082e+09	0	0
CTSC	2.8	2.564	0.236	49.726	49.646	1.002	0.539	1.35082e+09	8.51303e-41	1.67698e-39
MGAT4A	5.559	5.527	0.032	84.167	87.124	0.966	0.539	1.35066e+09	9.02972e-36	1.49582e-34
ENSG00000228804	0.863	0.444	0.419	16.65	9.499	1.753	0.539	1.35063e+09	0	0
JAZF1	5.584	5.466	0.118	83.014	84.532	0.982	0.538	1.34998e+09	2.38476e-35	3.89499e-34
IARS1	1.53	1.14	0.391	28.712	23.598	1.217	0.538	1.34871e+09	0	0
RPS11	1.559	1.11	0.449	27.481	22.522	1.22	0.538	1.34857e+09	0	0
FAR2	3.453	3.221	0.233	57.279	57.607	0.994	0.538	1348229681	1.10786e-36	1.89554e-35
TMSB10	1.693	1.272	0.421	30.122	25.768	1.169	0.537	1.34768e+09	0	0
RNF175	1.317	0.868	0.449	23.263	17.278	1.346	0.537	1347477822	0	0
FYB1	5.773	5.727	0.046	84.917	87.672	0.969	0.537	1.34726e+09	2.04876e-33	3.11439e-32
LMO2	1.601	1.237	0.365	30.502	25.968	1.175	0.537	1346612348	0	0
RPL13A	1.815	1.418	0.397	32.449	28.91	1.122	0.537	1.34594e+09	0	0
RPL31	1.648	1.278	0.37	30.76	26.682	1.153	0.537	1345815337	0	0
S100A9	0.479	0.088	0.391	9.164	1.925	4.76	0.537	1345333770	0	0
SLC5A9	0.779	0.377	0.403	14.871	8.069	1.843	0.536	1.34512e+09	0	0
RPL32	1.408	0.98	0.428	25.165	19.911	1.264	0.536	1.34479e+09	0	0
NFATC2	3.71	3.644	0.067	62.616	66.038	0.948	0.536	1344332670	1.25009e-32	1.84483e-31
CHSY3	3.514	3.288	0.226	58.152	58.119	1.001	0.536	1.34384e+09	2.04782e-33	3.11431e-32
LARS1	2.009	1.709	0.301	37.574	35.267	1.065	0.536	1.34325e+09	1.92468e-41	3.8813e-40
IFNGR2	3.203	3.087	0.115	56.361	58.876	0.957	0.536	1343031908	9.89959e-33	1.4659e-31
HCK	2.995	2.839	0.156	52.825	54.418	0.971	0.536	1342753378	2.15948e-33	3.27414e-32
APOE	2.569	2.273	0.296	44.232	43.138	1.025	0.535	1.34241e+09	1.48035e-36	2.51926e-35
ANKRD22	0.873	0.486	0.387	16.695	10.166	1.642	0.535	1.34215e+09	0	0
RPS23	1.264	0.86	0.404	23.173	17.769	1.304	0.535	1.34158e+09	0	0
ENSG00000227227	1.417	1.022	0.395	25.646	20.567	1.247	0.535	1340609104	0	0
HIF1A-AS3	2.963	2.648	0.315	49.278	46.423	1.062	0.534	1.33956e+09	3.50841e-33	5.27805e-32
RPS15	1.362	0.961	0.401	24.538	19.702	1.245	0.534	1.33895e+09	0	0
ENSG00000273112	1.705	1.365	0.34	31.543	28.062	1.124	0.534	1.33833e+09	7.52497e-43	1.5979e-41
GAREM1	3.162	2.971	0.191	54.302	54.627	0.994	0.534	1337840927	6.06965e-30	8.06981e-29
RPL28	1.653	1.275	0.378	29.663	26.105	1.136	0.533	1.33751e+09	3.78351e-44	8.29569e-43
RNF149	3.85	3.758	0.092	64.563	66.675	0.968	0.533	1.33712e+09	7.71202e-28	9.40731e-27
C1QA	1.57	1.23	0.339	29.361	25.898	1.134	0.533	1.33705e+09	6.30584e-44	1.37467e-42
ENSG00000264324	1.092	0.719	0.373	20.544	15.16	1.355	0.533	1.33651e+09	0	0
TUBA1B	1.805	1.495	0.309	33.188	30.994	1.071	0.533	1336395444	1.74837e-38	3.1785e-37
ENSG00000235522	0.988	0.625	0.363	18.966	13.296	1.426	0.533	1336231392	0	0
ACSL1	3.3	2.99	0.309	55.824	51.207	1.09	0.533	1336119266	1.8333e-29	2.38325e-28
ENSG00000287216	1.691	1.321	0.37	29.887	26.1	1.145	0.532	1.335e+09	1.20259e-41	2.4435e-40
PTMA	1.93	1.627	0.303	35.381	33.184	1.066	0.532	1.33498e+09	1.05329e-35	1.74152e-34
RPS8	1.504	1.128	0.376	27.09	23.071	1.174	0.532	1.33484e+09	2.8026e-45	6.30584e-44
ANK2-AS1	0.923	0.545	0.378	16.885	11.139	1.516	0.532	1334822432	0	0
GRAMD1A	1.656	1.333	0.323	30.592	27.735	1.103	0.532	1.33481e+09	7.91553e-40	1.5049e-38
RASSF4	2.784	2.619	0.165	49.155	50.565	0.972	0.532	1334635183	1.18184e-28	1.49117e-27
CCDC26	2.56	2.133	0.427	38.536	33.22	1.16	0.532	1334236072	5.27214e-35	8.50737e-34
RPS6	1.494	1.121	0.372	26.821	22.928	1.17	0.532	1.33368e+09	3.36312e-44	7.39886e-43
SIGLEC9	1.115	0.774	0.341	21.73	16.866	1.288	0.532	1333565634	0	0
CHD9	5.279	5.353	-0.074	82.377	87.128	0.945	0.532	1.33341e+09	1.02e-24	1.1e-23
RPS12	1.288	0.929	0.358	23.867	19.395	1.231	0.532	1332958099	0	0
RPL23A	1.113	0.735	0.378	20.13	15.116	1.332	0.531	1331752390	0	0
FAM157C	0.845	0.511	0.334	16.706	11.243	1.486	0.531	1.3313e+09	0	0
DNAJC3	2.179	1.936	0.243	39.308	38.628	1.018	0.531	1.33104e+09	7.8666e-30	1.03955e-28
RPL12	1.22	0.873	0.347	22.882	18.318	1.249	0.531	1.33078e+09	0	0
ENSG00000287195	1.958	1.686	0.272	36.198	34.414	1.052	0.531	1.33067e+09	1.59972e-31	2.26041e-30
FTH1	3.189	2.964	0.226	51.885	53.425	0.971	0.531	1330516846	1.93103e-25	2.15029e-24
CYRIB	6.296	6.324	-0.028	91.496	94.199	0.971	0.531	1330447207	5.42162e-23	5.41184e-22
RPL10	1.556	1.235	0.321	28.88	25.656	1.126	0.53	1.32971e+09	4.50516e-37	7.83117e-36
LINC00486	8.671	8.608	0.063	99.799	99.938	0.999	0.53	1.32962e+09	1.57788e-22	1.5355e-21
RPS20	1.311	0.948	0.363	23.632	19.475	1.213	0.53	1.32932e+09	9.80909e-45	2.18603e-43
STAT1	3.196	3.082	0.115	54.694	57.299	0.955	0.53	1329144466	5.04729e-24	5.29419e-23
RPL38	1.374	1.02	0.355	24.773	20.894	1.186	0.53	1.32892e+09	4.84709e-42	9.98229e-41
C1QC	1.606	1.312	0.294	30.234	27.594	1.096	0.53	1.32884e+09	1.49417e-34	2.37805e-33
FMN1	4.785	4.661	0.124	73.985	74.827	0.989	0.53	1.32881e+09	2.0324e-22	1.96902e-21
ENSG00000286071	2.373	2.142	0.232	42.195	41.839	1.009	0.53	1.32844e+09	7.57695e-27	8.89424e-26
MTHFD2	1.207	0.891	0.316	23.296	19.066	1.222	0.53	1327862607	8.40779e-44	1.82449e-42
FAM157A	0.718	0.405	0.313	14.423	8.988	1.605	0.53	1.32768e+09	0	0
ZFAND3	5.766	5.878	-0.111	86.774	91.423	0.949	0.529	1.32715e+09	3.32651e-21	3.03721e-20
TG	1.767	1.475	0.292	32.438	29.977	1.082	0.529	1.32703e+09	2.86236e-31	4.01202e-30
LAT2	2.354	2.17	0.185	43.359	43.553	0.996	0.529	1.32698e+09	2.24044e-25	2.48449e-24
NLRC5	1.465	1.171	0.294	28.007	24.711	1.133	0.529	1.32675e+09	2.84306e-35	4.63268e-34
RPL27A	1.245	0.907	0.338	22.938	18.912	1.213	0.529	1.32675e+09	8.00141e-43	1.69697e-41
ATP5F1E	1.165	0.812	0.353	21.103	16.78	1.258	0.529	1326136064	0	0
SNHG8	0.861	0.539	0.321	16.572	11.562	1.433	0.529	1325810249	0	0
PIK3CB	4.044	4.147	-0.102	68.77	75.17	0.915	0.529	1.32554e+09	1.21988e-20	1.08705e-19
MAP3K8	2.257	2.008	0.249	40.081	38.312	1.046	0.528	1325107917	8.95322e-26	1.00856e-24
SERP1	1.555	1.269	0.286	29.372	26.493	1.109	0.528	1324598474	8.63467e-32	1.23206e-30
SH3PXD2B	1.214	0.904	0.31	22.905	18.346	1.248	0.528	1324484074	3.1127e-41	6.2338e-40
CALR	1.086	0.775	0.311	20.913	16.645	1.256	0.528	1.3244e+09	2.24208e-44	4.9606e-43
LINC01094	2.366	2.148	0.219	42.128	41.343	1.019	0.528	1324125936	3.70539e-24	3.90779e-23
MS4A6A	2.558	2.329	0.228	45.082	43.372	1.039	0.528	1323492908	3.35675e-23	3.38753e-22
INSYN2B	2.093	1.85	0.243	37.708	36.766	1.026	0.528	1.32338e+09	3.48671e-25	3.83846e-24
GPC3	3.584	3.619	-0.035	62.079	67.548	0.919	0.528	1.32337e+09	7.38357e-20	6.34459e-19
CD99L2	3.532	3.472	0.06	59.338	63.253	0.938	0.528	1.32325e+09	4.2814e-20	3.72018e-19
PLAC8	0.683	0.361	0.322	12.655	7.489	1.69	0.528	1322991378	0	0
ATP11A	2.991	2.932	0.059	52.892	56.152	0.942	0.528	1.32293e+09	1.28365e-20	1.14242e-19
RPL23	1.347	1.013	0.334	24.225	20.73	1.169	0.528	1.32283e+09	5.28713e-36	8.82124e-35
CMSS1	2.504	2.278	0.226	43.527	42.431	1.026	0.528	1.32277e+09	5.29532e-23	5.29031e-22
SH3TC1	2.679	2.567	0.112	48.439	50.398	0.961	0.527	1.32235e+09	4.20742e-21	3.81853e-20
LYN	4.645	4.737	-0.092	74.835	80.395	0.931	0.527	1322228601	8.74419e-19	7.16773e-18
PTPRC	5.579	5.669	-0.09	85.208	89.509	0.952	0.527	1.32202e+09	1.43396e-18	1.16395e-17
RPL8	1.131	0.811	0.32	21.025	17.053	1.233	0.527	1321938126	1.05564e-40	2.07016e-39
TNFRSF10D	1.27	0.975	0.295	24.08	20.332	1.184	0.527	1.32184e+09	1.59016e-35	2.61433e-34
RPL10A	0.927	0.62	0.308	17.78	13.279	1.339	0.527	1321623678	0	0
SKAP2	4.905	4.928	-0.024	77.61	81.242	0.955	0.527	1321397592	2.36508e-18	1.89723e-17
KCNK13	2.686	2.498	0.188	46.694	46.449	1.005	0.527	1321243771	3.58023e-21	3.26374e-20
RPS4X	1.145	0.824	0.321	21.036	17.041	1.234	0.527	1321062323	9.91301e-40	1.8775e-38
PRKCA-AS1	1.126	0.804	0.322	20.477	16.284	1.257	0.527	1.32092e+09	5.44643e-41	1.08021e-39
PSTPIP2	1.488	1.2	0.288	27.414	24.001	1.142	0.527	1.3208e+09	1.2359e-30	1.69219e-29
PDIA6	1.201	0.915	0.286	23.028	19.427	1.185	0.526	1319983225	7.11473e-35	1.14331e-33
CPB2-AS1	1.468	1.167	0.301	26.608	23.442	1.135	0.526	1319809908	2.74002e-30	3.70365e-29
PYGL	1.894	1.651	0.243	34.911	32.896	1.061	0.526	1319657642	3.2672e-24	3.45193e-23
E2F3	2.268	2.078	0.19	41.121	40.932	1.005	0.526	1.31958e+09	1.89123e-21	1.74456e-20
RPL36	1.215	0.914	0.301	22.614	19.106	1.184	0.526	1.31938e+09	1.02723e-34	1.64164e-33
ENSG00000253535	4.558	4.473	0.085	69.688	72.262	0.964	0.526	1.31888e+09	2.31762e-17	1.77508e-16
RPL3	1.482	1.188	0.294	27.034	24.505	1.103	0.526	1318219668	4.5636e-28	5.60994e-27
CAMK2D	3.919	3.932	-0.013	64.194	68.746	0.934	0.526	1318039223	4.16132e-17	3.14916e-16
PMM2	1.535	1.283	0.253	29.115	26.552	1.097	0.525	1.31739e+09	6.0879e-26	6.89126e-25
FAM168A	3.6	3.565	0.035	61.206	64.314	0.952	0.525	1.31724e+09	5.87495e-17	4.41248e-16
RPS9	1.606	1.355	0.251	29.999	28.255	1.062	0.525	1.31707e+09	1.0821e-24	1.16588e-23
RPL5	1.604	1.356	0.248	30.044	28.386	1.058	0.525	1316760753	2.13532e-24	2.27605e-23
ZFP36L1	4.104	4.118	-0.014	66.365	70.882	0.936	0.525	1316152313	4.04955e-16	2.91593e-15
RPS21	0.976	0.691	0.286	18.563	14.635	1.268	0.525	1.31602e+09	1.29107e-38	2.35697e-37
UGGT2	2.695	2.583	0.112	47.757	49.514	0.965	0.525	1.31585e+09	1.05547e-17	8.21187e-17
WNT5A	1.394	1.13	0.265	26.183	23.197	1.129	0.525	1315678027	5.01653e-27	5.92055e-26
UBA52	1.017	0.724	0.293	18.988	15.197	1.249	0.525	1315675241	4.34628e-37	7.55876e-36
RPS3	1.383	1.107	0.275	25.68	23.241	1.105	0.525	1315416637	8.63503e-27	1.01057e-25
PARP9	1.775	1.554	0.221	33.311	31.883	1.045	0.525	1315260456	1.04634e-21	9.79179e-21
LAIR1	1.613	1.385	0.229	30.648	29.207	1.049	0.525	1.31525e+09	6.68274e-23	6.63652e-22
TYMP	1.253	0.989	0.264	24.046	20.912	1.15	0.525	1315184318	1.1514e-28	1.45434e-27
AIF1	1.104	0.806	0.298	20.32	16.906	1.202	0.524	1.31502e+09	1.89307e-33	2.884e-32
RPL7A	1.255	0.98	0.276	23.666	20.668	1.145	0.524	1314889269	1.17959e-28	1.48886e-27
NACA	1.131	0.847	0.284	21.159	17.69	1.196	0.524	1.31467e+09	5.89839e-32	8.47168e-31
CUL1	2.655	2.575	0.081	47.298	50.158	0.943	0.524	1.31435e+09	7.45643e-17	5.55838e-16
MYO1G	0.493	0.233	0.261	9.768	5.133	1.903	0.524	1.31426e+09	0	0
EML4	3.736	3.783	-0.048	62.896	67.973	0.925	0.524	1313764030	3.85479e-15	2.62763e-14
ENSG00000228655	3.312	3.207	0.105	54.705	57.017	0.959	0.524	1.31329e+09	1.3316e-15	9.28184e-15
ANKUB1	3.649	3.579	0.07	58.968	62.255	0.947	0.524	1313230250	3.40039e-15	2.32151e-14
FCGR1A	0.807	0.546	0.261	16.057	12.063	1.331	0.524	1313016537	3.99426e-41	7.97185e-40
RPS28	1.254	0.989	0.265	23.632	20.819	1.135	0.524	1.31293e+09	8.07756e-27	9.45961e-26
LINC01684	2.133	1.919	0.214	37.574	36.348	1.034	0.523	1312454922	1.75348e-18	1.41409e-17
TASOR2	2.402	2.27	0.132	43.505	44.596	0.976	0.523	1312393879	1.12761e-16	8.3222e-16
XRN2	2.597	2.518	0.079	46.951	49.513	0.948	0.523	1312347369	6.15974e-16	4.3874e-15
TAOK3	4.31	4.414	-0.103	71.12	76.588	0.929	0.523	1312194694	3.57743e-14	2.31336e-13
IFITM3	0.496	0.239	0.257	9.757	5.312	1.837	0.523	1312193051	0	0
TSIX	1.922	1.648	0.274	32.17	30.365	1.059	0.523	1.31208e+09	2.86071e-20	2.50615e-19
SLC25A19	0.693	0.434	0.259	13.651	9.52	1.434	0.523	1.31191e+09	0	0
ENSG00000232259	0.764	0.502	0.261	14.837	10.818	1.372	0.523	1.31169e+09	3.96567e-43	8.45684e-42
EEF1B2	0.777	0.51	0.267	14.949	10.972	1.362	0.523	1311444762	2.81661e-42	5.8664e-41
PDIA3	1.358	1.118	0.24	25.769	23.469	1.098	0.523	1310971256	3.82317e-23	3.84377e-22
IGF2R	1.91	1.723	0.187	35.594	34.88	1.02	0.523	1.31096e+09	4.85656e-18	3.84109e-17
SLC7A1	0.68	0.425	0.255	13.17	8.976	1.467	0.523	1.31093e+09	0	0
CHSY1	2.824	2.716	0.108	49.435	50.539	0.978	0.523	1.3104e+09	7.14528e-15	4.80303e-14
ENSG00000267458	0.533	0.279	0.254	10.283	6.009	1.711	0.523	1.31029e+09	0	0
TMED8	1.274	1.032	0.242	24.337	21.434	1.135	0.523	1310155883	5.26165e-24	5.51573e-23
RASSF8	3.763	3.642	0.12	59.718	60.802	0.982	0.522	1.30993e+09	8.45786e-14	5.34353e-13
IL21R	0.618	0.362	0.257	11.738	7.551	1.554	0.522	1.30979e+09	0	0
ITGAV	2.666	2.554	0.112	46.817	48.47	0.966	0.522	1.30959e+09	9.78981e-15	6.5341e-14
LILRB1	2.069	1.912	0.157	37.742	38.548	0.979	0.522	1309381043	2.92304e-16	2.11964e-15
CHCHD7	1.026	0.78	0.246	20.04	16.881	1.187	0.522	1.30927e+09	8.23233e-28	1.00385e-26
RPL41	1.375	1.121	0.254	25.366	23.382	1.085	0.522	1309048346	8.743e-22	8.2237e-21
RPL27	0.925	0.667	0.259	17.635	14.205	1.241	0.522	1308763218	2.77382e-31	3.89104e-30
RPL34	1.317	1.07	0.247	24.606	22.185	1.109	0.522	1308635790	2.80984e-22	2.70419e-21
FARSB	1.096	0.857	0.239	21.305	18.185	1.172	0.522	1308482251	1.35481e-25	1.51929e-24
FNDC3B	3.338	3.309	0.029	56.775	59.873	0.948	0.522	1308359800	3.50992e-13	2.13366e-12
ARHGAP26-AS1	0.832	0.574	0.258	15.587	11.839	1.317	0.522	1308230711	1.36346e-35	2.24479e-34
RPL14	1.082	0.829	0.253	20.443	17.417	1.174	0.522	1308071722	4.48039e-26	5.09975e-25
IL1B	0.581	0.343	0.238	10.619	6.361	1.669	0.522	1307704615	0	0
FGD2	2.915	2.917	-0.002	51.975	56.278	0.924	0.522	1.30768e+09	3.92317e-13	2.37783e-12
RPL30	1.246	1.003	0.243	23.419	20.967	1.117	0.521	1307496635	2.64137e-22	2.54838e-21
FCGR1CP	0.743	0.504	0.238	14.826	11.165	1.328	0.521	1.30749e+09	2.08911e-36	3.53286e-35
IKBKE	0.879	0.635	0.244	17.075	13.684	1.248	0.521	1.30746e+09	8.25368e-31	1.13543e-29
FAU	1.133	0.877	0.257	21.014	18.216	1.154	0.521	1307447251	1.12298e-24	1.20918e-23
ENSG00000280441	6.376	6.44	-0.064	91.53	94.857	0.965	0.521	1.30742e+09	4.77786e-12	2.70725e-11
ENSG00000249207	1.785	1.575	0.209	32.528	31.539	1.031	0.521	1.30738e+09	5.35014e-17	4.02263e-16
EIF1	1.467	1.248	0.219	27.616	26.1	1.058	0.521	1306785028	9.71235e-19	7.94268e-18
GMDS	2.509	2.368	0.141	44.221	44.386	0.996	0.521	1306688343	6.74854e-14	4.28767e-13
GCA	1.653	1.459	0.194	31.185	30.251	1.031	0.521	1306461102	6.88152e-17	5.14411e-16
DTNB	3.486	3.529	-0.043	59.449	64.284	0.925	0.521	1305707521	7.3093e-12	4.09769e-11
ALPK1	3.117	3.102	0.015	54.134	57.805	0.936	0.521	1.30557e+09	3.8608e-12	2.20084e-11
PTPN1	1.795	1.606	0.189	33.031	32.098	1.029	0.521	1305503387	9.00763e-16	6.35746e-15
EIF5B	1.492	1.281	0.211	28.085	26.407	1.064	0.521	1.30547e+09	9.28568e-18	7.25044e-17
WDR43	1.514	1.315	0.199	28.869	27.388	1.054	0.52	1.30496e+09	4.82376e-17	3.63784e-16
NDUFAF2	1.43	1.208	0.222	26.385	23.971	1.101	0.52	1.30479e+09	1.79276e-18	1.44511e-17
RPL24	1.221	0.98	0.241	22.681	20.412	1.111	0.52	1304703659	1.31578e-20	1.17012e-19
RPL18A	0.756	0.514	0.242	14.434	10.963	1.317	0.52	1304668717	2.20105e-33	3.33426e-32
BZW2	0.652	0.42	0.232	12.689	9.057	1.401	0.52	1304632994	3.71987e-39	6.9066e-38
OLA1	2.102	1.951	0.151	38.559	38.469	1.002	0.52	1.30458e+09	7.75568e-14	4.91503e-13
RPLP0	0.741	0.507	0.234	14.513	11.114	1.306	0.52	1304437654	9.93485e-33	1.4705e-31
ENSG00000259564	2.157	2.012	0.145	38.76	39.832	0.973	0.52	1304045635	2.36744e-13	1.45308e-12
FCGR1B	0.914	0.688	0.226	17.981	14.994	1.199	0.52	1303875449	3.46734e-25	3.81834e-24
GNL3	1.04	0.817	0.223	20.298	17.614	1.152	0.52	1303596090	4.85563e-22	4.62205e-21
ENSG00000273118	0.9	0.659	0.241	16.426	13.053	1.258	0.52	1.30349e+09	1.07384e-27	1.29945e-26
RPL18	1.425	1.212	0.214	26.72	25.315	1.055	0.52	1303404447	5.87354e-17	4.41236e-16
CANX	1.7	1.528	0.172	32.158	31.817	1.011	0.52	1.30305e+09	1.56521e-14	1.03341e-13
PRELID1	0.402	0.192	0.211	8.056	4.26	1.891	0.52	1.30288e+09	0	0
RBMS1	2.677	2.618	0.059	47.287	49.755	0.95	0.52	1302878100	1.25222e-11	6.91567e-11
RPSA	1.022	0.801	0.221	19.928	17.365	1.148	0.52	1.30264e+09	1.69035e-21	1.56423e-20
GNAQ	6.296	6.4	-0.104	90.825	94.294	0.963	0.52	1.30261e+09	3.10216e-10	1.56553e-09
ARHGAP12	4.388	4.541	-0.152	72.273	78.593	0.92	0.519	1302050551	4.02743e-10	2.01643e-09
RPS25	0.925	0.687	0.239	17.366	14.459	1.201	0.519	1301896892	4.8332e-24	5.07574e-23
B2M	2.898	2.882	0.016	50.856	54.718	0.929	0.519	1.30187e+09	7.47089e-11	3.91817e-10
PAQR3	2.136	1.979	0.157	37.843	38.506	0.983	0.519	1.30176e+09	1.66239e-12	9.69829e-12
TUBA1A	1.146	0.925	0.22	21.674	19.474	1.113	0.519	1301004435	1.45183e-18	1.17791e-17
STK3	3.768	3.85	-0.082	63.925	69.022	0.926	0.519	1.3006e+09	8.91845e-10	4.359e-09
IKZF1	4.06	4.142	-0.082	66.902	72.066	0.928	0.519	1300576734	1.06158e-09	5.16102e-09
PTPRJ	5.623	5.667	-0.044	84.491	87.523	0.965	0.519	1.30056e+09	1.57644e-09	7.58059e-09
CCDC200	2.139	2.018	0.121	39.118	40.453	0.967	0.519	1.30054e+09	1.14092e-11	6.32001e-11
RPS7	0.993	0.771	0.222	18.933	16.436	1.152	0.519	1.30049e+09	1.25657e-20	1.11889e-19
CD93	0.698	0.485	0.213	13.841	10.668	1.297	0.519	1300429878	5.32736e-29	6.80292e-28
IFI16	3.809	3.95	-0.14	64.63	71.205	0.908	0.519	1300166320	1.41862e-09	6.83678e-09
MFF	1.596	1.426	0.17	30.021	29.739	1.009	0.518	1.29997e+09	1.75362e-13	1.08665e-12
RPL9	1.099	0.885	0.214	20.947	18.852	1.111	0.518	1.29972e+09	4.47384e-18	3.54483e-17
SIPA1L2	4.569	4.682	-0.113	72.664	78.104	0.93	0.518	1299645700	2.77876e-09	1.31305e-08
COLGALT1	1.676	1.523	0.153	31.812	32.037	0.993	0.518	1299363724	1.29877e-12	7.63312e-12
GAPDH	1.377	1.184	0.193	26.083	24.843	1.05	0.518	1299310272	1.05616e-14	7.04113e-14
SLC16A3	1.335	1.142	0.194	25.557	24.177	1.057	0.518	1.29921e+09	6.55689e-15	4.41432e-14
RPL6	1.028	0.81	0.218	19.626	17.272	1.136	0.518	1.29921e+09	6.91548e-19	5.70086e-18
ENSG00000268112	0.877	0.664	0.213	16.728	13.994	1.195	0.518	1298481516	1.58501e-21	1.46986e-20
LHFPL2	5.029	5.041	-0.011	77.42	80.11	0.966	0.518	1298162643	9.22499e-09	4.19326e-08
PSMD14	1.374	1.19	0.184	26.116	24.487	1.067	0.518	1297971235	4.56327e-14	2.93292e-13
RNGTT	2.418	2.35	0.068	43.717	45.75	0.956	0.518	1297697544	6.48406e-10	3.19866e-09
RPS14	1.297	1.094	0.203	24.169	22.789	1.061	0.517	1297281324	2.37708e-14	1.55211e-13
NAPSB	0.675	0.47	0.205	13.069	10.141	1.289	0.517	1.29702e+09	3.01237e-26	3.45132e-25
PTRH2	1.308	1.12	0.188	24.896	23.582	1.056	0.517	1.29688e+09	8.48684e-14	5.36086e-13
TMEM131L	2.123	1.999	0.124	38.346	39.026	0.983	0.517	1.29673e+09	3.02003e-10	1.52518e-09
PLP1	3.289	3.369	-0.08	57.312	63.506	0.902	0.517	1.29654e+09	1.5713e-08	7.02432e-08
SERPINA1	0.495	0.305	0.19	10.048	6.903	1.456	0.517	1.29646e+09	1.59257e-35	2.61705e-34
FLVCR2	0.806	0.605	0.201	15.352	12.536	1.225	0.517	1.29644e+09	1.5445e-21	1.43306e-20
ENSG00000226647	0.754	0.549	0.205	14.412	11.603	1.242	0.517	1.29629e+09	8.87924e-23	8.76294e-22
MKNK1	3.612	3.721	-0.109	62.202	68.022	0.914	0.517	1.29625e+09	2.56977e-08	1.12543e-07
EIF2B3	1.5	1.335	0.165	28.477	27.624	1.031	0.517	1296045031	4.7353e-12	2.68488e-11
SLC11A2	2.406	2.37	0.036	44.187	47.185	0.936	0.517	1295784435	4.42237e-09	2.05903e-08
EIF2S2	1.139	0.95	0.189	21.909	20.269	1.081	0.517	1.29566e+09	1.5763e-14	1.04014e-13
CLTC	2.895	2.949	-0.054	52.087	57.084	0.912	0.517	1.29563e+09	1.85089e-08	8.22257e-08
IL1RAP	2.374	2.282	0.092	41.871	43.529	0.962	0.517	1.2956e+09	2.57987e-09	1.22205e-08
NLN	0.971	0.777	0.194	18.653	16.287	1.145	0.517	1295567354	6.03499e-17	4.52877e-16
S100A11	0.648	0.442	0.206	12.487	9.643	1.295	0.517	1.29553e+09	1.20343e-25	1.35171e-24
MANF	0.393	0.216	0.178	7.989	4.771	1.675	0.517	1.29552e+09	0	0
MPC2	0.668	0.476	0.192	13.237	10.438	1.268	0.517	1.2953e+09	8.97489e-24	9.31866e-23
RASGRF2	4.963	5.114	-0.151	74.096	80.036	0.926	0.517	1.29521e+09	8.15549e-08	3.42631e-07
B4GALT5	1.219	1.034	0.185	23.061	21.276	1.084	0.517	1.29513e+09	9.83618e-14	6.18186e-13
PLSCR1	2.664	2.61	0.054	47.98	49.749	0.964	0.516	1.29492e+09	1.35932e-08	6.11273e-08
SNHG15	0.49	0.307	0.183	9.836	6.791	1.448	0.516	1294875118	1.48456e-33	2.27157e-32
APOC1	0.748	0.546	0.202	14.267	11.591	1.231	0.516	1294813307	2.3445e-21	2.15414e-20
ARHGAP20	1.266	1.064	0.201	22.782	21.131	1.078	0.516	1294762540	1.39366e-13	8.68072e-13
TOMM7	0.716	0.517	0.199	13.685	10.993	1.245	0.516	1294511518	5.43495e-22	5.15943e-21
MTHFD1L	4.505	4.598	-0.093	72.944	77.473	0.942	0.516	1.29438e+09	1.39589e-07	5.76585e-07
ENSG00000287555	1.571	1.381	0.191	27.817	26.741	1.04	0.516	1.29433e+09	1.96713e-11	1.07281e-10
LMNB1	0.549	0.365	0.184	10.731	7.791	1.377	0.516	1.29393e+09	1.57176e-28	1.97032e-27
RPL22L1	0.441	0.263	0.178	8.795	5.776	1.523	0.516	1.29383e+09	8.02675e-37	1.38013e-35
ATP2A2	2.265	2.207	0.058	41.356	43.933	0.941	0.516	1.29378e+09	1.30427e-08	5.86973e-08
STAT3	2.75	2.751	-0.001	49.435	53.027	0.932	0.516	1293316865	7.15161e-08	3.01873e-07
BCL2A1	0.416	0.242	0.174	8.101	5.087	1.593	0.516	1.29276e+09	3.75101e-39	6.96072e-38
ANGPT2	1.089	0.891	0.197	19.749	17.778	1.111	0.516	1292598288	6.3215e-14	4.02515e-13
RPL15	1.057	0.871	0.186	20.152	18.542	1.087	0.515	1.29247e+09	1.94366e-13	1.19993e-12
PXN	0.985	0.805	0.18	19.223	17.369	1.107	0.515	1.29244e+09	4.62455e-14	2.96957e-13
GTF3A	0.83	0.643	0.187	16.158	13.947	1.159	0.515	1.29242e+09	1.4966e-16	1.09851e-15
ENSG00000235419	0.75	0.563	0.188	14.535	12.118	1.199	0.515	1292384356	1.95351e-18	1.57177e-17
LYRM4	1.358	1.19	0.168	25.344	24.038	1.054	0.515	1.29236e+09	3.25689e-11	1.75101e-10
RPS16	1.118	0.935	0.183	21.305	19.872	1.072	0.515	1292312711	1.03823e-12	6.14015e-12
ENSG00000268903	0.444	0.272	0.173	8.929	6.063	1.473	0.515	1292199665	1.21003e-32	1.78798e-31
MPZL1	2.463	2.415	0.048	44.098	46.605	0.946	0.515	1.2921e+09	7.91473e-08	3.32877e-07
RBPJ	3.209	3.24	-0.031	55.701	59.091	0.943	0.515	1291789165	3.76734e-07	1.50431e-06
ENSG00000254988	0.449	0.274	0.174	8.784	5.946	1.477	0.515	1291652776	2.53927e-32	3.70039e-31
P4HB	0.83	0.648	0.181	16.292	14.149	1.151	0.515	1291545821	1.04552e-15	7.3479e-15
LCP2	2.414	2.365	0.049	43.326	45.766	0.947	0.515	1291467528	1.13315e-07	4.71071e-07
LAPTM5	2.648	2.672	-0.024	47.533	52.18	0.911	0.515	1291222984	3.057e-07	1.22897e-06
BCL2L1-AS1	0.971	0.786	0.185	18.351	16.453	1.115	0.515	1.29113e+09	9.26114e-14	5.82886e-13
YWHAG	1.589	1.456	0.132	30.211	30.294	0.997	0.515	1.29072e+09	4.66622e-09	2.16765e-08
PRPF4B	2.622	2.644	-0.023	47.499	52.047	0.913	0.515	1.29054e+09	4.91927e-07	1.94844e-06
BHLHE41	3.367	3.399	-0.032	58.219	61.943	0.94	0.515	1.29047e+09	1.11545e-06	4.26929e-06
FBXL5	2.037	1.963	0.074	37.809	39.85	0.949	0.515	1.29045e+09	8.80373e-08	3.68976e-07
ENSG00000232729	1.352	1.187	0.164	25.255	24.517	1.03	0.515	1290447020	3.78825e-10	1.90187e-09
GPS2	0.442	0.272	0.169	8.661	5.932	1.46	0.515	1.29035e+09	2.44992e-30	3.31537e-29
LPP	5.647	5.807	-0.16	85.185	90.092	0.946	0.515	1.29034e+09	2.38481e-06	8.87645e-06
IKZF2	1.365	1.2	0.166	24.964	23.64	1.056	0.515	1290256362	2.74137e-10	1.38908e-09
UBE2J1	0.924	0.751	0.173	17.903	15.922	1.124	0.515	1.29019e+09	1.79922e-13	1.11372e-12
URB1	0.682	0.509	0.173	13.461	11.108	1.212	0.515	1290194067	9.06433e-18	7.08236e-17
ENSG00000285692	1.183	1.006	0.177	22.01	20.721	1.062	0.515	1.29003e+09	4.23346e-11	2.25864e-10
YARS1	0.876	0.704	0.172	17.131	15.16	1.13	0.514	1289988626	7.87056e-14	4.98511e-13
PPIB	0.667	0.492	0.174	13.125	10.826	1.212	0.514	1289768139	9.32492e-18	7.27945e-17
TRIM5	1.905	1.786	0.119	34.564	35.529	0.973	0.514	1.28962e+09	6.48644e-08	2.74764e-07
NEK6	1.566	1.434	0.132	29.35	29.76	0.986	0.514	1.2895e+09	1.19339e-08	5.38322e-08
PAG1	4.493	4.666	-0.173	71.657	78.199	0.916	0.514	1.28928e+09	4.15395e-06	1.5102e-05
SDF2L1	0.313	0.158	0.155	6.255	3.495	1.79	0.514	1289240850	1.4013e-45	3.22299e-44
HYOU1	0.443	0.281	0.162	8.851	6.229	1.421	0.514	1.28917e+09	2.37933e-27	2.84566e-26
TSPAN14	2.753	2.794	-0.041	49.077	53.879	0.911	0.514	1.28917e+09	1.51102e-06	5.73175e-06
SH3BGRL	3.531	3.644	-0.113	59.606	65.612	0.908	0.514	1.28888e+09	3.76206e-06	1.37245e-05
SLC12A9	1.019	0.857	0.163	19.984	18.578	1.076	0.514	1288578357	3.81449e-11	2.04011e-10
SLC2A3	1.507	1.368	0.139	26.653	24.521	1.087	0.514	1288571760	2.86661e-09	1.35346e-08
RPL7	0.617	0.448	0.169	12.051	9.751	1.236	0.514	1288298189	6.50528e-18	5.11148e-17
RPL35A	0.875	0.706	0.17	16.874	14.998	1.125	0.514	1288291803	8.29325e-13	4.939e-12
WDFY3-AS1	0.612	0.439	0.172	11.738	9.458	1.241	0.514	1.28793e+09	5.21984e-18	4.12188e-17
CMAHP	3.836	3.768	0.068	61.307	61.985	0.989	0.514	1287843941	6.1589e-06	2.20533e-05
EDNRB-AS1	0.811	0.639	0.172	15.162	13.038	1.163	0.514	1.28784e+09	6.67348e-14	4.24076e-13
ENSG00000236065	0.866	0.695	0.172	16.572	14.756	1.123	0.514	1287794078	1.23005e-12	7.24269e-12
RNF111	3.252	3.38	-0.128	57.301	63.835	0.898	0.514	1.28768e+09	7.35784e-06	2.61905e-05
DPYD	3.695	3.562	0.134	55.802	55.199	1.011	0.514	1287675609	4.56742e-06	1.65397e-05
ENSG00000287632	0.839	0.669	0.171	16.079	14.247	1.129	0.514	1287616188	7.47643e-13	4.46551e-12
ENSG00000223646	1.781	1.653	0.128	31.935	32.58	0.98	0.513	1.28713e+09	2.37443e-07	9.63777e-07
PDE4DIPP7	1.24	1.087	0.154	23.386	22.533	1.038	0.513	1.28705e+09	4.49043e-09	2.08933e-08
TLR1	2.515	2.54	-0.025	45.977	50.294	0.914	0.513	1.28704e+09	4.55335e-06	1.64922e-05
MGAT5	4.362	4.536	-0.173	70.471	76.946	0.916	0.513	1.28674e+09	1.87297e-05	6.40736e-05
LINC00624	1.029	0.865	0.164	19.458	18.063	1.077	0.513	1.28672e+09	2.44262e-10	1.24221e-09
PPP1R14B	0.262	0.122	0.139	5.36	2.781	1.928	0.513	1.28671e+09	0	0
ENO4	2.118	2.031	0.087	37.854	39.595	0.956	0.513	1286634267	1.56323e-06	5.92466e-06
RPL29	0.719	0.554	0.165	13.886	11.879	1.169	0.513	1.28652e+09	6.35402e-14	4.04512e-13
ENSG00000287732	0.725	0.548	0.177	12.991	10.829	1.2	0.513	1286425741	6.80612e-15	4.5777e-14
TIFA	0.36	0.213	0.147	7.184	4.691	1.531	0.513	1.2864e+09	4.30128e-30	5.75379e-29
LTBR	0.902	0.741	0.161	17.713	16.233	1.091	0.513	1286364744	6.10872e-11	3.22266e-10
SERF2	0.933	0.761	0.171	17.814	16.462	1.082	0.513	1286340852	8.07009e-11	4.22417e-10
BAZ1A	2.126	2.071	0.055	38.906	41.161	0.945	0.513	1286300386	2.54398e-06	9.43967e-06
C1orf147	0.337	0.193	0.144	6.736	4.232	1.592	0.513	1.28629e+09	8.82022e-33	1.30718e-31
CD63	1.039	0.882	0.157	19.984	18.869	1.059	0.513	1.28629e+09	8.20995e-10	4.02107e-09
SLA	2.719	2.741	-0.021	48.506	52.26	0.928	0.513	1.2858e+09	1.19341e-05	4.16178e-05
ENSG00000251556	0.374	0.225	0.149	7.262	4.839	1.501	0.513	1285686060	4.16827e-28	5.13846e-27
SNHG6	0.97	0.813	0.157	18.709	17.455	1.072	0.513	1285626803	5.39812e-10	2.67886e-09
RPL4	0.736	0.575	0.161	14.345	12.528	1.145	0.513	1285526588	1.16166e-12	6.85387e-12
TMLHE-AS1	2.298	2.215	0.083	39.286	41.544	0.946	0.513	1.28535e+09	5.22448e-06	1.88233e-05
TPT1	1.988	1.899	0.09	35.471	37.796	0.938	0.513	1285307948	2.98673e-06	1.09948e-05
HMOX1	0.814	0.658	0.156	15.453	13.584	1.138	0.513	1285276982	9.5758e-12	5.33149e-11
PNKD	0.959	0.805	0.153	18.686	17.4	1.074	0.513	1285214496	8.52607e-10	4.17297e-09
GAS6	2.175	2.152	0.023	40.304	43.547	0.926	0.513	1.2851e+09	7.99812e-06	2.83654e-05
PDCD11	0.661	0.506	0.155	13.025	11.061	1.178	0.513	1285079894	1.35656e-13	8.45264e-13
EXOC6	2.414	2.392	0.021	43.549	46.293	0.941	0.513	1.28507e+09	1.11054e-05	3.8895e-05
DPYD-AS1	1.294	1.118	0.176	22.256	21.204	1.05	0.512	1.28469e+09	2.41465e-08	1.06002e-07
PDIA4	0.475	0.327	0.148	9.444	7.232	1.306	0.512	1.28457e+09	1.2297e-18	1.00071e-17
SERPINB9	2.799	2.811	-0.012	48.954	52.692	0.929	0.512	1284387091	2.92289e-05	9.80488e-05
RACK1	1.084	0.936	0.148	20.935	20.077	1.043	0.512	1.28425e+09	1.93449e-08	8.57653e-08
SBNO2	0.817	0.667	0.15	16.146	14.638	1.103	0.512	1284152891	1.91996e-10	9.83143e-10
COMMD10	3.788	3.855	-0.067	62.829	66.945	0.939	0.512	1284125737	6.6016e-05	0.000213171
RRP12	0.391	0.252	0.139	7.833	5.58	1.404	0.512	1283946310	2.21485e-22	2.14161e-21
ITGAL	1.076	0.932	0.144	20.734	19.786	1.048	0.512	1283702711	2.8733e-08	1.25285e-07
INKA2	1.774	1.664	0.109	32.326	33.273	0.972	0.512	1.28365e+09	4.23408e-06	1.53853e-05
PABPC1	2.677	2.754	-0.077	48.417	53.881	0.899	0.512	1.28352e+09	5.25683e-05	0.000171397
CTPS1	0.509	0.366	0.143	10.149	8.079	1.256	0.512	1283414575	7.30881e-16	5.19101e-15
ZNF565	1.09	0.944	0.146	20.723	19.807	1.046	0.512	1.28321e+09	4.88465e-08	2.08556e-07
SCO2	0.443	0.303	0.14	8.817	6.686	1.319	0.512	1283203154	2.49836e-18	2.00139e-17
PRKDC	2.494	2.525	-0.031	45.586	49.925	0.913	0.512	1283174711	4.90761e-05	0.000160627
KNOP1	0.659	0.512	0.148	12.845	11.023	1.165	0.512	1.28304e+09	4.16604e-12	2.36981e-11
NEK11	1.308	1.164	0.144	24.024	23.448	1.025	0.512	1283019268	3.74425e-07	1.49526e-06
ITGB2	1.567	1.471	0.096	29.887	31.024	0.963	0.512	1.28294e+09	4.33904e-06	1.57552e-05
ENSG00000249592	1.83	1.752	0.078	34.173	35.639	0.959	0.512	1282940113	1.09697e-05	3.84467e-05
POLR1C	0.749	0.598	0.151	14.401	12.761	1.128	0.512	1282913190	9.41094e-11	4.90029e-10
BACH1-AS1	0.292	0.159	0.133	5.774	3.531	1.635	0.512	1.28286e+09	2.92519e-31	4.09679e-30
XPOT	0.823	0.679	0.143	16.102	14.684	1.097	0.512	1282596283	1.59013e-09	7.63904e-09
ENSG00000288630	2.233	2.227	0.006	41.076	44.949	0.914	0.511	1282490588	4.83998e-05	0.000158562
CCND1	0.839	0.696	0.142	16.437	15.018	1.095	0.511	1282477700	2.62186e-09	1.24126e-08
PDIA5	0.598	0.458	0.14	11.816	9.932	1.19	0.511	1.28234e+09	1.37965e-12	8.08801e-12
CD74	3.461	3.552	-0.091	58.722	63.87	0.919	0.511	1.28222e+09	0.000168154	0.000516408
ENSG00000258666	0.447	0.303	0.144	8.526	6.461	1.32	0.511	1282190184	1.05133e-17	8.1815e-17
HSPA1A	1.92	1.797	0.123	33.121	32.674	1.014	0.511	1282166499	1.10326e-05	3.8648e-05
RPS5	0.607	0.463	0.144	11.894	10.089	1.179	0.511	1282069697	3.15298e-12	1.80858e-11
UCK2	0.817	0.68	0.137	15.844	14.26	1.111	0.511	1.28198e+09	2.25205e-09	1.07084e-08
RPS29	0.905	0.763	0.142	17.657	16.529	1.068	0.511	1.28182e+09	2.23735e-08	9.86531e-08
PACSIN2	2.957	3.064	-0.106	52.311	58.314	0.897	0.511	1281774173	0.000173539	0.000532242
FLT1	0.79	0.657	0.133	14.457	12.552	1.152	0.511	1281678003	4.22699e-10	2.11271e-09
ENSG00000285938	0.254	0.131	0.123	5.091	2.931	1.737	0.511	1281502801	8.50387e-34	1.31563e-32
ALDH1L2	0.393	0.259	0.134	7.609	5.546	1.372	0.511	1.2814e+09	3.79076e-19	3.16307e-18
DIAPH2-AS1	2.001	1.886	0.115	34.307	35.155	0.976	0.511	1.28139e+09	2.90055e-05	9.73277e-05
RPS13	0.623	0.482	0.14	12.129	10.372	1.169	0.511	1281275328	2.18008e-11	1.18634e-10
XBP1	0.734	0.597	0.138	14.378	12.795	1.124	0.511	1.2812e+09	1.12529e-09	5.45856e-09
BST2	0.759	0.617	0.143	14.904	13.528	1.102	0.511	1.28119e+09	2.75357e-09	1.30168e-08
LINC01362	0.868	0.726	0.142	16.717	15.458	1.081	0.511	1281111227	2.09635e-08	9.26822e-08
ENO1	1.104	0.977	0.127	21.517	20.88	1.031	0.511	1281041408	7.30713e-07	2.84991e-06
SOCS3	0.308	0.185	0.123	6.053	3.941	1.536	0.511	1.28103e+09	4.00576e-25	4.40154e-24
UQCRB	0.791	0.643	0.148	14.916	13.487	1.106	0.511	1281020573	3.29609e-09	1.54995e-08
SEMA6B	0.525	0.391	0.133	10.417	8.573	1.215	0.511	1.28094e+09	5.94358e-13	3.56768e-12
RAPGEF2	3.496	3.638	-0.142	59.382	65.782	0.903	0.511	1.28089e+09	0.000350694	0.00103613
ANOS1	2.379	2.342	0.038	42.274	44.262	0.955	0.511	1.28087e+09	0.0001188	0.000372481
YBX3	1.123	0.997	0.126	21.629	20.868	1.036	0.511	1.28085e+09	8.71662e-07	3.37435e-06
WARS1	1.039	0.902	0.137	19.749	18.92	1.044	0.511	1.28076e+09	3.48406e-07	1.39438e-06
DTNBP1	2.116	2.07	0.047	38.469	40.556	0.949	0.511	1280756304	8.81983e-05	0.000280797
ATP5ME	0.785	0.643	0.143	15.05	13.734	1.096	0.511	1280447715	9.02417e-09	4.10732e-08
TSPO	0.53	0.398	0.132	10.63	8.868	1.199	0.511	1280362918	3.85487e-12	2.19818e-11
ZFAS1	0.92	0.789	0.132	18.071	17.093	1.057	0.511	1280296081	1.81517e-07	7.42911e-07
CHI3L1	0.393	0.257	0.136	7.419	5.462	1.358	0.511	1.28028e+09	5.42465e-18	4.27973e-17
RPS3A	0.83	0.687	0.143	15.956	14.736	1.083	0.511	1280159406	3.40121e-08	1.47255e-07
LRP8	0.797	0.66	0.137	15.419	14.104	1.093	0.511	1.28014e+09	1.92593e-08	8.54072e-08
SELL	0.256	0.139	0.117	5.136	3.086	1.664	0.511	1.28009e+09	2.95192e-29	3.81279e-28
ENSG00000267168	0.617	0.481	0.136	11.861	10.209	1.162	0.511	1280014266	1.24376e-10	6.43882e-10
ENSG00000258225	1.295	1.165	0.13	23.699	23.175	1.023	0.51	1.27983e+09	5.3636e-06	1.93086e-05
SPDYE3	0.733	0.59	0.143	13.729	12.266	1.119	0.51	1.27982e+09	3.82833e-09	1.79129e-08
FAM20A	0.705	0.574	0.131	13.383	11.704	1.143	0.51	1279763790	1.97498e-09	9.43078e-09
SH2B2	0.435	0.311	0.124	8.717	6.862	1.27	0.51	1.27965e+09	3.10825e-14	2.01557e-13
NMT1	1.718	1.648	0.069	32.371	34.294	0.944	0.51	1279633770	7.90274e-05	0.000252799
HEATR1	1.016	0.891	0.125	19.749	18.969	1.041	0.51	1.27954e+09	1.16608e-06	4.45575e-06
ANKRD36BP1	0.968	0.827	0.141	18.149	17.264	1.051	0.51	1.27937e+09	5.27513e-07	2.08253e-06
ENSG00000282572	0.265	0.151	0.113	5.438	3.465	1.569	0.51	1.27933e+09	5.3441e-25	5.83535e-24
EIF2A	1.071	0.947	0.124	20.779	20.174	1.03	0.51	1.27927e+09	2.65989e-06	9.84778e-06
GAS5	1.006	0.88	0.127	19.604	18.973	1.033	0.51	1.27907e+09	1.82434e-06	6.86506e-06
DPYSL2	2.685	2.758	-0.074	47.891	53.202	0.9	0.51	1279010498	0.000577315	0.00165754
ACACA	1.982	1.939	0.044	36.478	38.666	0.943	0.51	1278852193	0.00022052	0.000667645
SNRPD1	0.43	0.309	0.12	8.605	6.815	1.263	0.51	1.27876e+09	1.85602e-13	1.14766e-12
PHYKPL	1.936	1.905	0.031	36.22	39.11	0.926	0.51	1278683570	0.000253915	0.000763451
SRM	0.364	0.244	0.12	7.251	5.418	1.338	0.51	1.27855e+09	4.73857e-16	3.39944e-15
GPATCH4	0.369	0.252	0.117	7.407	5.566	1.331	0.51	1278532263	1.15539e-15	8.08747e-15
RRP15	0.692	0.567	0.124	13.584	12.162	1.117	0.51	1.27819e+09	2.90455e-08	1.266e-07
SIGLEC10	1.135	1.014	0.122	21.528	21.467	1.003	0.51	1.27817e+09	1.14829e-05	4.0129e-05
MRPS27	1.146	1.03	0.116	21.898	21.297	1.028	0.51	1.27815e+09	1.09883e-05	3.85044e-05
AVEN	0.788	0.664	0.125	14.882	13.475	1.104	0.51	1.278e+09	1.40434e-07	5.798e-07
RAC2	0.257	0.151	0.106	5.315	3.444	1.543	0.51	1277958979	1.02983e-22	1.01319e-21
CMIP	4.639	4.891	-0.252	75.394	82.757	0.911	0.51	1.27764e+09	0.00199086	0.00529102
ACTG1	1.129	1.012	0.116	21.741	21.549	1.009	0.51	1.27753e+09	1.98542e-05	6.77677e-05
FIRRE	0.907	0.783	0.124	17.276	16.278	1.061	0.509	1.27746e+09	1.96725e-06	7.3821e-06
ATR	2.27	2.265	0.005	41.233	44.337	0.93	0.509	1.27739e+09	0.000794195	0.00223588
SLC31A1	0.717	0.598	0.119	14.177	12.921	1.097	0.509	1277050153	2.57223e-07	1.0408e-06
PDPN	0.612	0.495	0.117	12.073	10.57	1.142	0.509	1.27705e+09	1.87123e-08	8.3087e-08
RUVBL1	0.69	0.569	0.121	13.629	12.374	1.101	0.509	1277013298	1.59381e-07	6.55082e-07
SNHG29	0.711	0.587	0.124	13.987	12.831	1.09	0.509	1277003686	2.49307e-07	1.01041e-06
PDE5A	1.406	1.296	0.111	25.613	26.065	0.983	0.509	1.277e+09	0.000101022	0.000319467
EFHD2	0.84	0.717	0.122	16.605	15.754	1.054	0.509	1.27697e+09	2.33648e-06	8.70491e-06
TMED9	0.607	0.486	0.121	12.107	10.757	1.125	0.509	1276805604	3.33378e-08	1.44479e-07
SIGLEC7	0.317	0.21	0.106	6.456	4.725	1.366	0.509	1.27671e+09	1.08551e-15	7.61515e-15
SLCO2B1	5.51	5.642	-0.132	84.626	88.686	0.954	0.509	1.27653e+09	0.00325494	0.00834166
UQCR10	0.465	0.348	0.118	9.041	7.472	1.21	0.509	1276528480	1.28098e-10	6.62559e-10
YBX1	1.136	1.016	0.119	21.573	21.556	1.001	0.509	1.2765e+09	4.4749e-05	0.000146988
PFN1	0.562	0.441	0.121	11.189	9.803	1.141	0.509	1276403255	1.55422e-08	6.95332e-08
CLIC1	0.419	0.307	0.112	8.459	6.883	1.229	0.509	1.27621e+09	4.60554e-11	2.45004e-10
ENSG00000253926	0.352	0.238	0.114	6.714	5.031	1.334	0.509	1.27617e+09	2.89901e-14	1.88268e-13
DIAPH2	5.908	6.064	-0.156	87.345	91.59	0.954	0.509	1.2761e+09	0.00391099	0.00990438
ENSG00000257337	0.8	0.678	0.122	15.43	14.458	1.067	0.509	1.276e+09	2.69864e-06	9.98488e-06
LDHA	0.705	0.59	0.115	13.931	12.766	1.091	0.509	1275842151	9.0084e-07	3.48036e-06
DDIT4	0.912	0.786	0.126	16.616	15.625	1.063	0.509	1.27581e+09	6.6916e-06	2.38824e-05
EEF1A1	1.438	1.348	0.09	27.09	27.958	0.969	0.509	1.27581e+09	0.000319488	0.000948756
ZNF407	2.797	2.824	-0.026	48.663	51.913	0.937	0.509	1.27576e+09	0.0025683	0.00669608
VOPP1	3.021	3.137	-0.115	53.027	58.804	0.902	0.509	1275747897	0.00322264	0.00826436
SUSD6	4.064	4.29	-0.226	68.132	75.48	0.903	0.509	1275664032	0.00436742	0.0109667
KCTD12	2.209	2.219	-0.01	40.349	44.146	0.914	0.509	1.27566e+09	0.00184136	0.00492257
TARS1	0.722	0.606	0.116	14.267	13.211	1.08	0.509	1275649667	1.59654e-06	6.04498e-06
NETO2	0.707	0.592	0.115	13.528	12.263	1.103	0.509	1275605789	7.62564e-07	2.96948e-06
SETBP1	2.533	2.524	0.009	43.594	46.436	0.939	0.509	1275555503	0.00220622	0.00581816
ALOX5AP	1.015	0.903	0.111	19.749	19.391	1.018	0.509	1275520213	4.6761e-05	0.000153366
PUS7	0.824	0.708	0.116	15.979	15.031	1.063	0.509	1275515820	6.32352e-06	2.26196e-05
SLC8A1-AS1	2.833	2.845	-0.011	47.846	51.77	0.924	0.509	1275405290	0.00299581	0.00772409
GPR65	0.707	0.589	0.117	13.976	12.926	1.081	0.509	1275335029	1.8002e-06	6.78223e-06
ENSG00000223720	0.194	0.096	0.098	3.76	2.066	1.82	0.509	1275287446	7.4903e-29	9.52311e-28
RGS16	0.473	0.361	0.112	8.683	7.112	1.221	0.509	1275082494	7.22476e-10	3.55e-09
CATIP-AS2	0.339	0.234	0.105	6.758	5.189	1.302	0.509	1275033269	1.10475e-12	6.5225e-12
ENSG00000254263	0.906	0.791	0.116	17.511	16.848	1.039	0.508	1274880483	2.89002e-05	9.6993e-05
TCERG1	2.034	2.041	-0.007	37.876	41.624	0.91	0.508	1274875013	0.00229361	0.00603265
MTCP1	0.74	0.616	0.123	13.729	12.62	1.088	0.508	1.27482e+09	2.48533e-06	9.23482e-06
PPARD	2.914	2.98	-0.067	51.18	55.595	0.921	0.508	1.27473e+09	0.00454925	0.0113901
KCNMB1	1.187	1.07	0.117	21.752	21.763	0.999	0.508	1274716217	0.000177088	0.000542413
MKNK1-AS1	0.655	0.541	0.113	12.834	11.699	1.097	0.508	1274626065	1.41683e-06	5.38092e-06
CCR1	0.603	0.491	0.112	11.995	10.8	1.111	0.508	1.27462e+09	5.92788e-07	2.33073e-06
RANBP9	2.774	2.858	-0.083	49.155	54.349	0.904	0.508	1274574898	0.00468415	0.0116976
C5orf15	0.905	0.794	0.111	17.713	17.171	1.032	0.508	1274405590	4.96965e-05	0.000162566
FPR1	0.716	0.604	0.112	14.121	13.125	1.076	0.508	1274343486	5.99528e-06	2.15028e-05
SLC1A5	0.558	0.444	0.114	11.033	9.853	1.12	0.508	1.27424e+09	3.25689e-07	1.30586e-06
NFKBIZ	1.075	0.973	0.102	20.555	20.046	1.025	0.508	1274194072	0.000160589	0.000494524
CEACAM16-AS1	0.358	0.255	0.103	7.038	5.565	1.265	0.508	1.27398e+09	5.82077e-11	3.07401e-10
ENSG00000254604	1.516	1.432	0.084	27.873	28.868	0.966	0.508	1.27386e+09	0.00116934	0.00321878
CEP192-DT	0.246	0.152	0.094	4.823	3.269	1.475	0.508	1.27384e+09	6.19445e-17	4.64444e-16
MT2A	0.493	0.382	0.111	9.298	7.938	1.171	0.508	1273819520	3.48888e-08	1.50845e-07
C5orf66	0.959	0.849	0.11	18.53	18.163	1.02	0.508	1.27373e+09	0.000124762	0.000389911
LINC02513	0.149	0.065	0.084	3.044	1.473	2.067	0.508	1273563123	1.5589e-33	2.38428e-32
IPO7	1.44	1.37	0.07	27.593	28.776	0.959	0.508	1.27353e+09	0.00138998	0.0037855
SEC24D	1.504	1.432	0.072	28.209	29.24	0.965	0.508	1273521002	0.00148081	0.00401376
TBL1XR1	4.335	4.578	-0.243	71.142	78.6	0.905	0.508	1273444924	0.0105795	0.0246829
CD300A	1.219	1.128	0.091	23.554	24.138	0.976	0.508	1.27342e+09	0.000710456	0.00201444
COX7C	0.602	0.492	0.11	11.704	10.591	1.105	0.508	1.27342e+09	2.03908e-06	7.64098e-06
GPR84	0.166	0.082	0.084	3.39	1.846	1.836	0.508	1273324299	9.55896e-27	1.1172e-25
ITPKC	0.443	0.338	0.105	8.773	7.473	1.174	0.508	1273321739	3.19778e-08	1.38757e-07
USP3-AS1	1.34	1.244	0.097	24.773	25.397	0.975	0.508	1.27318e+09	0.0010317	0.00286106
RARRES1	0.557	0.447	0.111	10.596	9.385	1.129	0.508	1273169849	7.48136e-07	2.91623e-06
SIL1	2.004	1.988	0.017	36.735	39.62	0.927	0.508	1273114444	0.0046021	0.0115092
NDUFAF8	0.406	0.305	0.1	8.079	6.758	1.195	0.508	1272878056	1.50101e-08	6.72475e-08
HCST	0.366	0.268	0.099	7.296	5.93	1.23	0.508	1.27283e+09	1.97963e-09	9.45036e-09
HNRNPDL	2.997	3.18	-0.183	53.687	61.441	0.874	0.508	1272791260	0.0112641	0.0261492
URI1	1.988	1.967	0.02	36.545	38.992	0.937	0.508	1272707313	0.00532761	0.0131875
DHX37	0.417	0.32	0.097	8.426	7.127	1.182	0.508	1.27261e+09	5.14841e-08	2.19387e-07
TMA7	0.616	0.509	0.107	12.085	11.066	1.092	0.508	1272593843	8.064e-06	2.85932e-05
EBPL	0.383	0.287	0.096	7.654	6.311	1.213	0.508	1.27259e+09	8.57814e-09	3.91146e-08
RPL36AL	0.492	0.387	0.106	9.511	8.32	1.143	0.508	1.27255e+09	4.22881e-07	1.68164e-06
BATF	0.276	0.186	0.09	5.483	4.058	1.351	0.508	1.27247e+09	1.96107e-12	1.13837e-11
DNAJC15	1.231	1.148	0.083	23.789	24.076	0.988	0.507	1.27247e+09	0.00126295	0.00346062
FLOT2	1.048	0.951	0.097	20.41	20.427	0.999	0.507	1272445240	0.000607397	0.0017379
SPCS2	0.89	0.787	0.103	17.377	16.968	1.024	0.507	1272423842	0.000226319	0.00068461
UGCG	2.206	2.198	0.008	39.846	42.393	0.94	0.507	1.27238e+09	0.00742741	0.0178975
ENSG00000282051	0.146	0.064	0.082	2.92	1.449	2.015	0.507	1.27234e+09	3.06562e-30	4.13094e-29
CARHSP1	0.618	0.508	0.11	11.838	10.825	1.094	0.507	1272327968	8.83712e-06	3.12045e-05
H2BC18	0.751	0.65	0.1	14.647	13.774	1.063	0.507	1272310429	6.37777e-05	0.000206249
ARHGDIA	0.496	0.395	0.1	9.914	8.764	1.131	0.507	1272191746	1.24578e-06	4.75615e-06
ANKRD17	4.268	4.522	-0.255	70.952	78.592	0.903	0.507	1.27218e+09	0.0167356	0.0374627
SQLE	0.371	0.279	0.092	7.318	5.982	1.223	0.507	1272118151	8.70804e-09	3.97017e-08
ITGAM	2.421	2.485	-0.064	43.717	48.776	0.896	0.507	1.27211e+09	0.0107517	0.0250415
LPAR6	4.138	4.358	-0.22	68.916	76.145	0.905	0.507	1272071605	0.0171518	0.0382936
ADGRE1	0.28	0.19	0.09	5.606	4.233	1.324	0.507	1272010988	1.69588e-11	9.28066e-11
VPS9D1	0.662	0.557	0.106	13.047	12.215	1.068	0.507	1271974380	3.54553e-05	0.000117809
RPL21	0.863	0.756	0.107	16.695	16.221	1.029	0.507	1271968759	0.000246907	0.000743406
ATF5	0.291	0.199	0.092	5.729	4.365	1.313	0.507	1271951987	3.78771e-11	2.0264e-10
C1orf162	0.88	0.779	0.101	17.232	16.873	1.021	0.507	1271941699	0.000316599	0.000940576
CCDC85B	0.345	0.253	0.092	6.803	5.493	1.238	0.507	1271858416	3.54799e-09	1.66369e-08
ENSG00000233912	0.958	0.854	0.104	18.205	17.817	1.022	0.507	1271847535	0.000458356	0.001334
TACR1	0.291	0.199	0.092	5.449	4.065	1.34	0.507	1.27185e+09	1.0603e-11	5.88647e-11
PMVK	0.323	0.233	0.09	6.479	5.164	1.254	0.507	1271726462	1.60554e-09	7.71099e-09
DDX31	0.653	0.556	0.098	12.991	12.068	1.076	0.507	1.2717e+09	4.23731e-05	0.000139499
TRABD	0.905	0.803	0.102	17.646	17.475	1.01	0.507	1.27162e+09	0.000486182	0.00141031
OR52K3P	1.125	1.031	0.093	20.443	19.783	1.033	0.507	1.27162e+09	0.000908888	0.00253606
UGDH	0.341	0.25	0.091	6.781	5.485	1.236	0.507	1.27158e+09	5.93388e-09	2.7383e-08
C12orf73	0.586	0.481	0.105	11.391	10.421	1.093	0.507	1271526825	1.52079e-05	5.24836e-05
VAMP8	0.36	0.265	0.095	7.172	5.924	1.211	0.507	1271510651	2.252e-08	9.92743e-08
ENSG00000230826	0.593	0.49	0.103	11.301	10.233	1.104	0.507	1.27151e+09	1.32639e-05	4.60253e-05
POLR1A	0.674	0.575	0.099	13.439	12.595	1.067	0.507	1271497300	7.05937e-05	0.000227154
NIFK	0.36	0.27	0.09	7.251	5.989	1.211	0.507	1.27142e+09	3.10827e-08	1.35041e-07
ENSG00000236449	1.944	1.912	0.032	35.191	37.861	0.929	0.507	1271358333	0.00902323	0.0213492
C12orf45	0.56	0.461	0.099	10.865	9.843	1.104	0.507	1271172037	1.36859e-05	4.74234e-05
TMED3	0.466	0.37	0.095	8.963	7.798	1.149	0.507	1271115125	1.46783e-06	5.57033e-06
CTSZ	1.561	1.511	0.05	29.697	31.588	0.94	0.507	1271077805	0.0065846	0.0160383
HK1	1.791	1.768	0.022	33.445	36.222	0.923	0.507	1270927284	0.00984933	0.0231374
PLTP	0.588	0.491	0.097	10.977	9.858	1.113	0.507	1.27092e+09	1.84945e-05	6.3331e-05
TTC27	1.388	1.317	0.071	26.474	27.166	0.975	0.507	1.27089e+09	0.00467693	0.0116821
ENSG00000236986	1.065	0.963	0.102	19.693	19.561	1.007	0.507	1270855143	0.00141464	0.00384726
SP110	2.361	2.408	-0.047	42.822	47.178	0.908	0.507	1270852690	0.0166203	0.0372224
ENSG00000279541	0.48	0.383	0.097	9.377	8.304	1.129	0.507	1.27082e+09	4.20154e-06	1.52703e-05
PDE4DIPP4	0.656	0.553	0.103	12.644	11.824	1.069	0.507	1270814779	8.535e-05	0.000272101
ESF1	1.145	1.057	0.088	21.607	21.752	0.993	0.507	1270750377	0.00233395	0.00612951
ENSG00000254177	0.735	0.631	0.104	13.92	13.183	1.056	0.507	1270738669	0.000190452	0.000581356
KPNB1	1.775	1.756	0.019	33.378	36.282	0.92	0.507	1.2706e+09	0.0113905	0.0264162
ATP5MK	0.576	0.478	0.097	11.301	10.382	1.089	0.507	1.27055e+09	4.18984e-05	0.000138053
CASP4	1.024	0.933	0.091	19.816	19.894	0.996	0.507	1270520992	0.00187582	0.00500854
IL4I1	0.189	0.112	0.077	3.76	2.446	1.537	0.507	1.27049e+09	1.04588e-15	7.34895e-15
C1orf56	0.638	0.538	0.1	12.387	11.607	1.067	0.507	1.27046e+09	0.000105309	0.00033224
ACSM4	0.154	0.077	0.077	3.01	1.693	1.777	0.507	1.27043e+09	1.54682e-21	1.43483e-20
SEC63	1.879	1.872	0.007	34.967	37.994	0.92	0.507	1.27041e+09	0.0135345	0.0309018
RPS15A	0.358	0.269	0.089	7.139	5.987	1.192	0.507	1270237203	2.36543e-07	9.60349e-07
BCCIP	0.666	0.572	0.094	13.148	12.422	1.058	0.507	1270209062	0.000207406	0.000629799
CRLF1	0.492	0.396	0.097	9.533	8.532	1.117	0.507	1.2702e+09	1.17979e-05	4.11552e-05
ENSG00000285982	0.241	0.159	0.082	4.688	3.443	1.362	0.507	1.27005e+09	3.28272e-11	1.76354e-10
RCC1	0.376	0.288	0.087	7.53	6.414	1.174	0.507	1.27002e+09	7.83767e-07	3.04592e-06
ENSG00000285366	0.282	0.2	0.083	5.628	4.427	1.271	0.506	1.2699e+09	5.34966e-09	2.47426e-08
LINC01146	0.46	0.372	0.089	8.672	7.544	1.15	0.506	1.2699e+09	5.37491e-06	1.93474e-05
CERNA2	0.556	0.463	0.093	9.858	8.747	1.127	0.506	1269882420	2.15827e-05	7.34091e-05
SLIRP	1.177	1.092	0.085	22.334	22.888	0.976	0.506	1.26986e+09	0.0046408	0.011601
PDXP-DT	0.87	0.77	0.1	16.46	16.18	1.017	0.506	1.26983e+09	0.00118762	0.00326575
PUS1	0.408	0.32	0.088	8.168	7.104	1.15	0.506	1269824639	3.23045e-06	1.18582e-05
CCDC65	0.513	0.415	0.098	9.903	8.989	1.102	0.506	1269818597	2.90972e-05	9.76258e-05
MYDGF	0.658	0.565	0.093	13.058	12.376	1.055	0.506	1.26968e+09	0.000322812	0.00095781
PPRC1	0.417	0.329	0.088	8.37	7.324	1.143	0.506	1269675468	5.40458e-06	1.94481e-05
CC2D2A	0.704	0.601	0.104	13.248	12.609	1.051	0.506	1269600209	0.000384418	0.00112984
MAP3K20-AS1	0.298	0.218	0.08	5.841	4.651	1.256	0.506	1269562538	2.38988e-08	1.04981e-07
GALE	0.274	0.194	0.08	5.516	4.349	1.268	0.506	1.26952e+09	9.15175e-09	4.16213e-08
STOM	1.306	1.241	0.065	25.087	26.044	0.963	0.506	1269516909	0.00823254	0.019657
PHC2-AS1	0.32	0.239	0.081	6.356	5.216	1.219	0.506	1269404745	1.64076e-07	6.73664e-07
ENSG00000238009	0.203	0.131	0.072	4.218	3.019	1.397	0.506	1269305931	1.53185e-11	8.40938e-11
GTPBP4	0.695	0.604	0.091	13.741	13.149	1.045	0.506	1.26927e+09	0.000638242	0.00182168
MRTO4	0.236	0.158	0.078	4.688	3.512	1.335	0.506	1.26924e+09	4.1675e-10	2.08447e-09
CRELD2	0.272	0.196	0.076	5.528	4.366	1.266	0.506	1.26921e+09	1.86583e-08	8.28582e-08
PARG	1.64	1.602	0.038	30.905	33.027	0.936	0.506	1.26917e+09	0.0170974	0.0381991
IRF1	1.037	0.946	0.091	19.693	19.913	0.989	0.506	1269144911	0.00430939	0.0108315
EIPR1	1.01	0.928	0.082	19.727	19.67	1.003	0.506	1.26905e+09	0.00436757	0.0109667
RGS19	0.853	0.764	0.089	16.773	16.638	1.008	0.506	1.26903e+09	0.00232191	0.0061002
MDN1	1.475	1.423	0.052	28.097	29.589	0.95	0.506	1269014138	0.0143841	0.0326491
ENSG00000233848	0.481	0.388	0.093	9.142	8.203	1.114	0.506	1.26898e+09	3.59376e-05	0.00011936
FCER1G	0.673	0.582	0.091	13.439	12.855	1.045	0.506	1268938828	0.000738119	0.00208745
OST4	0.274	0.198	0.076	5.505	4.38	1.257	0.506	1268875008	3.90955e-08	1.6851e-07
SNHG16	0.267	0.192	0.074	5.449	4.324	1.26	0.506	1.26885e+09	3.42762e-08	1.48343e-07
DDX18	0.882	0.791	0.091	17.019	16.849	1.01	0.506	1.26875e+09	0.0029372	0.00758307
SPCS3	1.285	1.217	0.068	24.695	25.916	0.953	0.506	1.26874e+09	0.0117946	0.0272646
ENSG00000261573	0.58	0.488	0.092	11.346	10.61	1.069	0.506	1.2687e+09	0.00030144	0.000899139
CCDC97	0.701	0.602	0.099	13.293	12.754	1.042	0.506	1268652704	0.000889498	0.00248554
SLC7A5	0.901	0.823	0.078	17.187	16.585	1.036	0.506	1.26856e+09	0.0031261	0.00803567
ENSG00000286277	1.514	1.45	0.064	27.358	28.503	0.96	0.506	1.26851e+09	0.0165443	0.037076
ENSG00000235189	0.313	0.232	0.081	6.109	5.052	1.209	0.506	1.26847e+09	5.7433e-07	2.26045e-06
ENSG00000260378	0.303	0.225	0.078	5.897	4.812	1.226	0.506	1268450639	3.22225e-07	1.29257e-06
PIM3	0.314	0.235	0.079	6.266	5.219	1.201	0.506	1.26839e+09	9.64443e-07	3.71497e-06
OSTC	0.513	0.429	0.084	10.25	9.417	1.088	0.506	1.26837e+09	0.00019421	0.000592204
FHOD1	0.707	0.616	0.091	13.808	13.378	1.032	0.506	1.26835e+09	0.00142037	0.00386193
SEC61A1	0.806	0.716	0.09	15.9	15.707	1.012	0.506	1268315226	0.00293896	0.00758707
NOL7	0.813	0.726	0.087	16.023	15.744	1.018	0.506	1.2683e+09	0.00299059	0.00771178
ENSG00000267787	1.409	1.346	0.063	26.15	27.086	0.965	0.506	1.2683e+09	0.0161444	0.0362579
ENSG00000238221	0.681	0.588	0.092	13.092	12.506	1.047	0.506	1.2683e+09	0.00106568	0.00295089
BCL2L14	0.648	0.554	0.093	12.196	11.514	1.059	0.506	1268297337	0.000693785	0.00196941
PAICS	0.458	0.374	0.084	9.041	8.139	1.111	0.506	1268259947	7.76271e-05	0.000248639
TMEM121B	0.244	0.169	0.074	4.879	3.797	1.285	0.506	1.26823e+09	1.77901e-08	7.91839e-08
ANGPTL1	0.384	0.301	0.083	7.329	6.339	1.156	0.506	1268015968	1.30404e-05	4.53082e-05
ENSG00000285165	0.511	0.426	0.085	9.925	9.114	1.089	0.506	1.2679e+09	0.000250112	0.000752667
SEC61B	0.443	0.359	0.084	8.773	7.913	1.109	0.506	1267870198	9.76802e-05	0.000309516
LINC00621	0.412	0.316	0.096	7.351	6.426	1.144	0.506	1267779596	2.03372e-05	6.93281e-05
KCNJ2	0.351	0.272	0.079	6.993	6.037	1.158	0.506	1.26776e+09	1.18372e-05	4.12883e-05
ENSG00000254730	0.161	0.096	0.065	3.234	2.135	1.515	0.506	1.26776e+09	6.84767e-13	4.09909e-12
ENSG00000233184	0.456	0.377	0.08	8.929	8.053	1.109	0.506	1267748819	0.000127145	0.000396753
MAP3K20	0.873	0.79	0.083	16.572	16.222	1.022	0.506	1.2677e+09	0.00494474	0.0123009
ABHD12B	0.193	0.126	0.067	3.86	2.786	1.386	0.506	1.26762e+09	3.84731e-10	1.9293e-09
HNRNPAB	0.557	0.471	0.086	11.122	10.465	1.063	0.506	1.2676e+09	0.000753659	0.00212743
ST14	0.28	0.205	0.075	5.595	4.593	1.218	0.506	1267545790	9.34699e-07	3.60478e-06
MRPL51	0.219	0.151	0.068	4.353	3.303	1.318	0.506	1.26746e+09	1.17906e-08	5.31996e-08
ENSG00000248996	0.184	0.118	0.067	3.715	2.657	1.398	0.505	1267427852	2.71257e-10	1.37529e-09
RN7SL1	0.177	0.111	0.065	3.569	2.506	1.424	0.505	1267418631	8.5791e-11	4.47852e-10
SURF4	0.6	0.514	0.086	11.906	11.34	1.05	0.505	1.26741e+09	0.00133961	0.00365718
ENSG00000227033	0.356	0.276	0.08	6.546	5.571	1.175	0.505	1.26736e+09	9.86401e-06	3.47041e-05
ENSG00000235298	0.94	0.856	0.084	17.981	18.026	0.998	0.505	1267172023	0.00955505	0.0225113
ENSG00000242317	0.12	0.063	0.058	2.473	1.407	1.758	0.505	1.26717e+09	3.85626e-17	2.9221e-16
STEAP3-AS1	0.344	0.266	0.077	6.77	5.851	1.157	0.505	1267166739	2.06047e-05	7.02056e-05
GNLY	0.336	0.258	0.078	6.423	5.481	1.172	0.505	1.26715e+09	1.16537e-05	4.06889e-05
RAN	0.396	0.32	0.076	7.922	7.05	1.124	0.505	1.26711e+09	0.000100505	0.000318004
WDR4	0.493	0.416	0.077	10.003	9.25	1.081	0.505	1267073054	0.000611937	0.00174989
ENSG00000286808	0.346	0.27	0.075	6.77	5.852	1.157	0.505	1.26702e+09	2.52787e-05	8.53643e-05
SSR4	0.318	0.244	0.074	6.277	5.342	1.175	0.505	1266995176	1.14792e-05	4.01263e-05
ENSG00000254397	0.171	0.107	0.063	3.379	2.357	1.433	0.505	1266855223	1.43902e-10	7.42102e-10
YY1P1	0.545	0.462	0.083	10.552	9.899	1.066	0.505	1.26685e+09	0.00108129	0.0029915
ARMH1	0.372	0.294	0.078	7.318	6.464	1.132	0.505	1266847594	7.20545e-05	0.000231555
OSCAR	0.496	0.415	0.081	9.891	9.184	1.077	0.505	1266842725	0.000728576	0.00206196
EBI3	0.803	0.72	0.082	15.744	15.587	1.01	0.505	1266828171	0.00734422	0.0177166
BIRC6-AS2	0.814	0.725	0.089	15.453	15.215	1.016	0.505	1266813023	0.00683528	0.0165933
DDIT3	0.229	0.163	0.066	4.576	3.6	1.271	0.505	1.2667e+09	2.28276e-07	9.27865e-07
ENSG00000287503	0.49	0.408	0.082	9.422	8.66	1.088	0.505	1266689817	0.00060567	0.00173325
DNAJA3	0.502	0.425	0.077	10.059	9.347	1.076	0.505	1.26661e+09	0.00099042	0.00275168
ARFGAP3	1.047	0.974	0.073	20.231	20.63	0.981	0.505	1266585589	0.0187694	0.0415461
TCIRG1	0.55	0.47	0.08	11.033	10.435	1.057	0.505	1266513777	0.00186267	0.00497619
SLC17A9	0.473	0.39	0.082	9.343	8.651	1.08	0.505	1.26648e+09	0.000735233	0.00207979
MYBBP1A	0.323	0.254	0.07	6.557	5.667	1.157	0.505	1.26647e+09	4.15501e-05	0.000136932
ENSG00000259756	0.365	0.295	0.07	7.206	6.32	1.14	0.505	1.26646e+09	9.92354e-05	0.000314244
LINC01605	0.39	0.318	0.072	7.441	6.558	1.135	0.505	1266454479	0.000130765	0.000407341
PRR5	0.688	0.61	0.078	13.562	13.119	1.034	0.505	1.26644e+09	0.00512435	0.0127205
SELENOT	0.969	0.894	0.076	18.955	19.188	0.988	0.505	1.26641e+09	0.0170915	0.0381882
ENSG00000258378	0.421	0.345	0.076	8.168	7.361	1.11	0.505	1266381744	0.000310924	0.000924898
GARS1	1.021	0.946	0.076	19.693	20.053	0.982	0.505	1266322277	0.0199191	0.0438683
NOC3L	0.716	0.638	0.078	14.143	13.818	1.024	0.505	1266319546	0.00669897	0.0162953
ENSG00000255672	0.233	0.168	0.065	4.588	3.639	1.261	0.505	1266290178	6.20868e-07	2.43647e-06
SH3BGRL3	0.308	0.237	0.071	6.143	5.265	1.167	0.505	1266209920	3.21386e-05	0.000107335
FGR	0.388	0.313	0.075	7.698	6.903	1.115	0.505	1266122398	0.000273679	0.00081991
CLIC4	0.681	0.598	0.083	12.969	12.526	1.035	0.505	1.26612e+09	0.00538315	0.0133132
MAFB	0.815	0.736	0.08	15.497	15.199	1.02	0.505	1266099802	0.0104959	0.0244997
ENSG00000283061	0.104	0.051	0.053	2.137	1.156	1.849	0.505	1.26608e+09	1.68285e-17	1.29716e-16
LSM7	0.495	0.416	0.078	9.858	9.218	1.069	0.505	1266065457	0.00150247	0.00406773
ENSG00000231731	0.736	0.652	0.084	14.02	13.712	1.022	0.505	1266061062	0.007702	0.018494
SSBP4	0.669	0.588	0.081	13.215	12.894	1.025	0.505	1.26601e+09	0.00641218	0.0156457
FRMD3	0.725	0.647	0.077	13.494	12.976	1.04	0.505	1.266e+09	0.00662235	0.0161213
TCF4-AS1	0.36	0.291	0.069	7.061	6.216	1.136	0.505	1265895131	0.000176415	0.000540445
NDUFA1	0.373	0.3	0.073	7.329	6.546	1.12	0.505	1.26587e+09	0.000258546	0.000776505
EIF5A	0.243	0.179	0.064	4.912	4.014	1.224	0.505	1.26585e+09	4.41954e-06	1.60342e-05
ENSG00000234185	0.56	0.478	0.082	10.809	10.264	1.053	0.505	1.26583e+09	0.00298851	0.00770755
SYNE3	0.436	0.364	0.072	8.605	7.863	1.094	0.505	1.26582e+09	0.000825642	0.00231862
PROS1	0.963	0.891	0.071	18.116	17.966	1.008	0.505	1.26581e+09	0.0196159	0.0432762
RPL39	0.197	0.14	0.058	4.028	3.097	1.301	0.505	1.26579e+09	2.29685e-07	9.33483e-07
RABGGTB	0.701	0.622	0.079	13.942	13.681	1.019	0.505	1.26576e+09	0.00922432	0.0217821
PNO1	0.315	0.249	0.066	6.3	5.464	1.153	0.505	1.26566e+09	9.29969e-05	0.00029538
SLC39A14	0.31	0.242	0.068	6.132	5.306	1.156	0.505	1.26556e+09	8.58506e-05	0.000273672
PAXX	0.461	0.387	0.074	9.153	8.515	1.075	0.505	1.26554e+09	0.0016331	0.0044009
ENSG00000258581	0.152	0.094	0.057	2.988	2.068	1.445	0.505	1.26548e+09	9.08513e-10	4.43663e-09
APEX1	0.404	0.335	0.068	8.213	7.488	1.097	0.505	1265472375	0.000892529	0.00249381
ENSG00000286316	0.344	0.273	0.071	6.68	5.889	1.134	0.505	1.26546e+09	0.000206722	0.000627777
MKRN2OS	0.343	0.274	0.069	6.702	5.901	1.136	0.505	1.26545e+09	0.000213437	0.000646971
CFL1	0.807	0.725	0.082	15.699	15.734	0.998	0.505	1265429155	0.0169903	0.0379766
CDC26	0.274	0.209	0.065	5.505	4.661	1.181	0.505	1.26542e+09	3.69787e-05	0.000122517
EARS2	0.307	0.241	0.066	6.188	5.377	1.151	0.505	1265379972	0.000120411	0.000377226
SYNGR2	0.692	0.615	0.077	13.718	13.464	1.019	0.505	1265375961	0.0111638	0.0259293
SNHG19	0.267	0.204	0.063	5.393	4.552	1.185	0.505	1.26534e+09	3.40057e-05	0.000113213
KIFC3	0.535	0.46	0.075	10.54	9.978	1.056	0.505	1.2653e+09	0.0040466	0.0102237
ALDH18A1	0.365	0.297	0.067	7.284	6.523	1.117	0.505	1265264291	0.000503683	0.00145777
ENSG00000284677	0.168	0.11	0.058	3.312	2.422	1.367	0.505	1265218517	2.89428e-08	1.26184e-07
SNHG7	0.365	0.294	0.071	7.251	6.527	1.111	0.505	1.26519e+09	0.000549173	0.00158182
GCH1	0.395	0.329	0.067	7.698	6.938	1.11	0.505	1265155311	0.000811678	0.00228124
TOMM40	0.33	0.264	0.066	6.624	5.854	1.131	0.505	1265057799	0.000326226	0.000967448
PSME2	0.228	0.17	0.058	4.666	3.823	1.221	0.505	1.26504e+09	1.1483e-05	4.0129e-05
LPCAT3	0.684	0.608	0.076	13.383	13.096	1.022	0.505	1.265e+09	0.0129285	0.0296422
SLFNL1	0.138	0.086	0.052	2.775	1.893	1.466	0.504	1264942411	1.06354e-09	5.16908e-09
ENSG00000284738	0.414	0.342	0.071	8.191	7.54	1.086	0.504	1.26488e+09	0.00165254	0.0044495
SLC35B1	0.263	0.201	0.061	5.293	4.494	1.178	0.504	1.2648e+09	6.94649e-05	0.000223666
ENSG00000232934	0.348	0.277	0.071	6.702	5.972	1.122	0.504	1.26479e+09	0.000507625	0.00146882
ENSG00000233340	0.298	0.232	0.066	5.852	5.082	1.151	0.504	1264736995	0.000189683	0.00057921
ENSG00000260507	0.104	0.055	0.05	2.104	1.236	1.701	0.504	1.26467e+09	2.53819e-13	1.55542e-12
ENSG00000273398	0.198	0.144	0.055	3.995	3.164	1.263	0.504	1264606613	3.80323e-06	1.38645e-05
ENSG00000287427	0.117	0.067	0.05	2.339	1.483	1.576	0.504	1.26456e+09	3.24994e-11	1.74754e-10
THBD	0.183	0.128	0.054	3.614	2.781	1.3	0.504	1.26452e+09	1.05992e-06	4.06747e-06
IRF7	0.323	0.257	0.066	6.412	5.7	1.125	0.504	1264453711	0.000567967	0.00163222
CLEC19A	0.406	0.339	0.067	8	7.359	1.087	0.504	1264401159	0.00232007	0.00609628
RPL35AP16	0.113	0.063	0.05	2.227	1.383	1.61	0.504	1.2644e+09	1.37204e-11	7.55708e-11
C4orf3	0.465	0.394	0.071	9.265	8.727	1.062	0.504	1.2643e+09	0.00524033	0.0129871
ARHGAP31-AS1	0.376	0.309	0.067	7.34	6.674	1.1	0.504	1264291338	0.00161137	0.0043467
FZD6	0.207	0.149	0.059	3.961	3.164	1.252	0.504	1.26428e+09	7.38334e-06	2.62732e-05
TUBB	0.671	0.596	0.075	13.237	13.032	1.016	0.504	1264241995	0.0201064	0.0442444
NOLC1	0.292	0.231	0.061	5.863	5.134	1.142	0.504	1264215666	0.000400123	0.00117343
ENSG00000258891	0.698	0.623	0.075	13.327	13.076	1.019	0.504	1.26418e+09	0.0210143	0.0460246
ENSG00000237094	0.214	0.161	0.052	4.498	3.72	1.209	0.504	1.26414e+09	4.22013e-05	0.000138986
ENSG00000284526	0.093	0.05	0.044	1.925	1.095	1.758	0.504	1.26413e+09	1.57383e-13	9.76977e-13
CDK2AP2	0.152	0.102	0.05	3.099	2.294	1.351	0.504	1.26407e+09	2.85538e-07	1.15096e-06
MRAP	0.094	0.049	0.045	1.891	1.074	1.76	0.504	1.26398e+09	2.03065e-13	1.25187e-12
LRRC75A	0.383	0.316	0.067	7.553	6.94	1.088	0.504	1.26387e+09	0.00293559	0.00757947
HTR2B	0.358	0.293	0.066	6.915	6.26	1.105	0.504	1263821602	0.00189803	0.00506398
PSMC4	0.461	0.392	0.069	9.153	8.666	1.056	0.504	1263694670	0.00826765	0.01973
NCLN	0.345	0.28	0.064	6.859	6.239	1.099	0.504	1263677290	0.00216514	0.0057189
RNASE2	0.087	0.044	0.043	1.801	1.01	1.783	0.504	1.26367e+09	2.20176e-13	1.35425e-12
RIOX2	0.419	0.353	0.066	8.359	7.816	1.069	0.504	1.26362e+09	0.00601714	0.0147478
PLK3	0.58	0.511	0.069	11.492	11.166	1.029	0.504	1263584472	0.0197115	0.0434523
DNAJB11	0.382	0.318	0.064	7.676	7.091	1.083	0.504	1.26357e+09	0.00425827	0.0107154
ENSG00000280878	0.154	0.106	0.048	3.088	2.324	1.329	0.504	1.26355e+09	1.2454e-06	4.7552e-06
NOP10	0.191	0.14	0.051	3.872	3.127	1.238	0.504	1263529281	2.7632e-05	9.28975e-05
POLR3B	0.551	0.484	0.067	10.82	10.415	1.039	0.504	1.26347e+09	0.0175068	0.0390037
POLR2J	0.188	0.138	0.049	3.816	3.077	1.24	0.504	1263410383	3.00024e-05	0.000100595
ENSG00000259536	0.29	0.231	0.06	5.707	5.043	1.132	0.504	1263409623	0.000973838	0.00270841
POP1	0.249	0.194	0.055	4.979	4.283	1.162	0.504	1.26335e+09	0.000397409	0.00116615
MYD88	0.191	0.139	0.052	3.86	3.14	1.229	0.504	1263329959	4.14214e-05	0.000136533
PDSS1	0.492	0.427	0.065	9.768	9.336	1.046	0.504	1.26326e+09	0.0145476	0.0329838
GAU1	0.159	0.11	0.049	3.111	2.372	1.311	0.504	1.26326e+09	3.21471e-06	1.18029e-05
HMGB1P7	0.152	0.106	0.047	3.032	2.29	1.324	0.504	1263248918	2.21372e-06	8.26607e-06
ZMYM4-AS1	0.465	0.397	0.068	9.086	8.636	1.052	0.504	1.2632e+09	0.0118793	0.0274478
LINC02193	0.118	0.075	0.043	2.473	1.732	1.428	0.504	1.26314e+09	8.47683e-08	3.55788e-07
PHPT1	0.274	0.218	0.056	5.46	4.804	1.137	0.504	1.2631e+09	0.00108349	0.00299687
C1RL-AS1	0.142	0.099	0.044	2.954	2.225	1.328	0.504	1.26305e+09	2.57829e-06	9.56191e-06
ENSG00000282917	0.554	0.482	0.071	10.373	9.98	1.039	0.504	1.26305e+09	0.0204353	0.0448889
AANAT	0.199	0.148	0.051	3.927	3.227	1.217	0.504	1.26304e+09	8.63266e-05	0.000275064
LAMTOR2	0.252	0.197	0.055	5.058	4.401	1.149	0.504	1.26302e+09	0.000733225	0.00207445
PPIL1	0.189	0.14	0.049	3.804	3.101	1.227	0.504	1.26301e+09	6.68885e-05	0.000215829
ENSG00000280143	0.2	0.149	0.051	3.972	3.277	1.212	0.504	1.26299e+09	0.000106849	0.000336794
MTLN	0.229	0.178	0.051	4.588	3.921	1.17	0.504	1262811074	0.00048604	0.0014101
POLE4	0.18	0.131	0.048	3.625	2.935	1.235	0.504	1262808622	6.15259e-05	0.000199281
ENSG00000283648	0.2	0.15	0.05	3.849	3.164	1.216	0.504	1262774890	0.000117938	0.000369911
MZT2B	0.39	0.329	0.06	7.721	7.199	1.072	0.504	1262759722	0.00913171	0.0215839
CHRM3-AS2	0.19	0.137	0.053	3.379	2.686	1.258	0.504	1.26275e+09	3.23512e-05	0.000108004
ENSG00000260349	0.266	0.211	0.054	5.281	4.649	1.136	0.504	1262743992	0.00140407	0.0038206
ENSG00000280011	0.357	0.296	0.061	6.848	6.281	1.09	0.504	1262724255	0.00566606	0.01395
ENSG00000248115	0.107	0.066	0.041	2.148	1.438	1.494	0.504	1.26269e+09	2.29744e-08	1.01099e-07
HIGD1C	0.268	0.211	0.057	5.27	4.654	1.133	0.504	1.26268e+09	0.00152112	0.00411502
MIIP	0.223	0.171	0.052	4.521	3.877	1.166	0.504	1262652785	0.000566495	0.00162822
CSTB	0.348	0.291	0.057	6.949	6.397	1.086	0.504	1.26258e+09	0.00694051	0.0168242
UTP14A	0.363	0.307	0.056	7.307	6.772	1.079	0.504	1262526806	0.00897111	0.0212446
INO80-AS1	0.226	0.175	0.051	4.409	3.765	1.171	0.504	1262465531	0.000619777	0.001771
UTP4	0.387	0.326	0.061	7.642	7.152	1.069	0.504	1262441279	0.0116142	0.0268834
ENSG00000280299	0.217	0.166	0.051	4.185	3.542	1.181	0.503	1262372812	0.000488241	0.00141578
ENSG00000250267	0.112	0.068	0.043	2.148	1.466	1.465	0.503	1.26237e+09	9.3998e-08	3.93155e-07
COA4	0.213	0.167	0.046	4.353	3.712	1.173	0.503	1262365241	0.000657003	0.00187231
C19orf53	0.173	0.126	0.046	3.458	2.799	1.235	0.503	1.26236e+09	9.59342e-05	0.000304232
NOP16	0.101	0.062	0.04	2.07	1.39	1.49	0.503	1.26232e+09	5.08134e-08	2.16609e-07
ENSG00000287378	0.239	0.184	0.055	4.521	3.9	1.159	0.503	1262299341	0.000959254	0.00267104
ENSG00000231104	0.434	0.375	0.059	8.538	8.085	1.056	0.503	1.26229e+09	0.0190166	0.0420558
ELOB	0.352	0.293	0.059	6.87	6.363	1.08	0.503	1262254342	0.00911931	0.0215604
RPS26	0.394	0.332	0.061	7.765	7.303	1.063	0.503	1262173365	0.0153855	0.0346986
FAM174C	0.134	0.091	0.044	2.685	2.031	1.322	0.503	1262164063	8.54205e-06	3.02146e-05
ENSG00000258757	0.246	0.194	0.052	4.756	4.154	1.145	0.503	1.26215e+09	0.00163145	0.0043968
NOD2	0.302	0.243	0.059	5.964	5.423	1.1	0.503	1.26215e+09	0.00551291	0.0136123
SPAG17	0.117	0.075	0.043	2.294	1.637	1.401	0.503	1262089814	9.61808e-07	3.70564e-06
PSMB8	0.212	0.165	0.046	4.33	3.717	1.165	0.503	1262067476	0.00100698	0.00279613
BANF1	0.231	0.181	0.05	4.632	4.037	1.148	0.503	1262054019	0.00159656	0.00430907
FKBP14	0.355	0.301	0.054	7.15	6.646	1.076	0.503	1262027401	0.0128573	0.0294965
PDCD5	0.363	0.304	0.059	7.184	6.708	1.071	0.503	1262011301	0.0134223	0.0306676
ENSG00000286307	0.175	0.128	0.047	3.413	2.789	1.223	0.503	1.26198e+09	0.000188228	0.000575069
CATIP	0.187	0.141	0.046	3.771	3.156	1.195	0.503	1.26193e+09	0.000464527	0.00135106
NOL6	0.145	0.104	0.041	2.954	2.32	1.273	0.503	1261914916	5.09662e-05	0.000166485
NRL	0.336	0.277	0.059	6.546	6.058	1.081	0.503	1261888288	0.0106339	0.0247885
TMEM139-AS1	0.386	0.326	0.06	7.553	7.116	1.061	0.503	1261884372	0.017827	0.0396665
AEN	0.22	0.174	0.047	4.498	3.907	1.151	0.503	1.26188e+09	0.0016843	0.00453011
CENPX	0.149	0.107	0.041	3.032	2.402	1.262	0.503	1261879515	7.28086e-05	0.000233785
POLR2L	0.172	0.128	0.045	3.435	2.818	1.219	0.503	1261841188	0.000256951	0.000771995
POLR3G	0.224	0.178	0.046	4.453	3.856	1.155	0.503	1261838312	0.00167007	0.00449427
C1QTNF7	0.169	0.123	0.046	3.144	2.521	1.247	0.503	1.26182e+09	0.000119767	0.00037531
LGALS1	0.16	0.111	0.049	3.066	2.451	1.251	0.503	1261808949	9.81596e-05	0.000310978
ENSG00000258407	0.159	0.115	0.044	3.2	2.582	1.239	0.503	1261804937	0.000147086	0.000455476
TMCC1-DT	0.243	0.195	0.048	4.912	4.342	1.131	0.503	1.26178e+09	0.00318896	0.00818701
COASY	0.215	0.168	0.047	4.319	3.734	1.157	0.503	1.26173e+09	0.00163774	0.00441271
RPL36AP41	0.183	0.139	0.044	3.637	3.034	1.198	0.503	1261716020	0.000513397	0.00148441
ENSG00000286067	0.123	0.084	0.038	2.518	1.893	1.33	0.503	1.26169e+09	1.35321e-05	4.69233e-05
COPS9	0.251	0.203	0.048	4.979	4.416	1.128	0.503	1.26167e+09	0.00388859	0.0098505
SNHG17	0.281	0.23	0.052	5.639	5.113	1.103	0.503	1261638820	0.00731241	0.0176472
CARS1-AS1	0.128	0.087	0.04	2.529	1.913	1.322	0.503	1.2616e+09	1.85975e-05	6.36526e-05
ENSG00000235085	0.274	0.224	0.051	5.36	4.825	1.111	0.503	1.26158e+09	0.00623338	0.0152414
ENSG00000257550	0.211	0.165	0.046	4.196	3.626	1.157	0.503	1.26151e+09	0.00189703	0.00506209
DHRS13	0.121	0.082	0.038	2.462	1.856	1.326	0.503	1261477858	1.90046e-05	6.49823e-05
BCL3	0.196	0.15	0.046	3.972	3.406	1.166	0.503	1261473201	0.00143615	0.00390179
LINC02231	0.126	0.084	0.041	2.383	1.778	1.341	0.503	1261472138	1.28124e-05	4.45428e-05
WDR46	0.285	0.235	0.05	5.74	5.232	1.097	0.503	1261430694	0.0097638	0.022955
BZW1-AS1	0.14	0.1	0.04	2.797	2.206	1.268	0.503	1.26138e+09	0.000103679	0.000327366
RPS11P5	0.178	0.135	0.043	3.547	2.973	1.193	0.503	1.26137e+09	0.000783576	0.00220777
ENSG00000235939	0.359	0.302	0.058	6.848	6.404	1.069	0.503	1261369894	0.0196825	0.043391
FAM157B	0.065	0.033	0.032	1.387	0.777	1.786	0.503	1.26137e+09	1.22772e-10	6.35861e-10
ENSG00000241073	0.343	0.289	0.054	6.702	6.244	1.073	0.503	1261356099	0.0184854	0.0409799
IRF2BPL	0.32	0.266	0.054	6.389	5.932	1.077	0.503	1261351405	0.01589	0.0357372
ENSG00000270174	0.341	0.286	0.055	6.591	6.136	1.074	0.503	1261335629	0.0178521	0.0397197
C1QBP	0.196	0.152	0.045	3.927	3.365	1.167	0.503	1.26132e+09	0.00166564	0.00448269
OGN	0.363	0.309	0.053	7.005	6.543	1.071	0.503	1.26132e+09	0.0217714	0.0474771
TXNDC17	0.146	0.107	0.039	2.965	2.38	1.246	0.503	1261303119	0.000210204	0.000637742
ENSG00000241860	0.131	0.094	0.037	2.775	2.192	1.266	0.503	1261242572	0.000130244	0.000405916
EFCAB13-DT	0.19	0.146	0.044	3.748	3.19	1.175	0.503	1261227674	0.00144278	0.00391707
BOLA3	0.127	0.09	0.037	2.562	1.981	1.294	0.503	1261154238	7.11431e-05	0.000228837
ENSG00000246250	0.334	0.28	0.053	6.434	5.988	1.075	0.503	1.26105e+09	0.0211322	0.0462479
HMBS	0.118	0.082	0.036	2.406	1.835	1.311	0.503	1261001038	5.37371e-05	0.000175077
EIF4EBP1	0.266	0.219	0.047	5.382	4.896	1.099	0.503	1260962585	0.0122135	0.0281584
SLC26A5	0.33	0.275	0.055	6.378	5.955	1.071	0.503	1.26095e+09	0.0224943	0.0488854
SHMT2	0.116	0.077	0.038	2.305	1.746	1.32	0.503	1260898531	4.49829e-05	0.000147742
ENSG00000262967	0.189	0.145	0.044	3.715	3.192	1.164	0.503	1260824841	0.00256178	0.00667958
ENSG00000285619	0.166	0.127	0.039	3.312	2.774	1.194	0.503	1260783163	0.00133579	0.00364703
ENSG00000197099	0.271	0.224	0.046	5.382	4.915	1.095	0.503	1260704742	0.01581	0.0355779
ENSG00000259617	0.177	0.137	0.04	3.513	2.993	1.174	0.503	1.26066e+09	0.002361	0.00619683
MRPS26	0.287	0.237	0.049	5.673	5.231	1.085	0.503	1.26066e+09	0.0198369	0.0437121
RBP5	0.074	0.042	0.032	1.488	0.939	1.585	0.503	1260616661	1.13769e-07	4.72901e-07
MTND6P18	0.103	0.069	0.034	2.07	1.528	1.355	0.503	1.26061e+09	2.91456e-05	9.7779e-05
LSM10	0.159	0.121	0.039	3.234	2.717	1.19	0.503	1.26054e+09	0.0017539	0.00470507
IMP4	0.19	0.154	0.037	3.939	3.428	1.149	0.503	1.26052e+09	0.00523228	0.0129681
ALKBH2	0.094	0.06	0.034	1.869	1.332	1.403	0.503	1.26052e+09	1.01702e-05	3.57346e-05
RNU4-61P	0.06	0.031	0.029	1.242	0.698	1.779	0.503	1.26051e+09	1.58907e-09	7.63605e-09
ODF3B	0.214	0.168	0.046	4.241	3.765	1.126	0.503	1260513063	0.00769356	0.0184766
SNRPD2	0.233	0.19	0.044	4.644	4.173	1.113	0.503	1.26045e+09	0.0118897	0.0274699
ATP6V1C2	0.092	0.059	0.033	1.857	1.328	1.399	0.503	1260435542	1.2718e-05	4.42321e-05
ENSG00000232220	0.209	0.166	0.044	4.028	3.552	1.134	0.503	1260363223	0.00734219	0.0177142
CCR3	0.148	0.112	0.036	2.999	2.49	1.204	0.503	1.26036e+09	0.00148236	0.00401702
IFI27L2	0.177	0.139	0.038	3.547	3.05	1.163	0.503	1260338034	0.00406155	0.0102574
ISG15	0.118	0.083	0.035	2.294	1.777	1.291	0.503	1.26032e+09	0.000197058	0.000600626
PRMT5-AS1	0.067	0.036	0.031	1.32	0.799	1.652	0.503	1260255255	5.29915e-08	2.25673e-07
ENSG00000259138	0.257	0.211	0.046	5.046	4.613	1.094	0.503	1.26026e+09	0.0199031	0.0438385
ENSG00000248734	0.089	0.057	0.032	1.79	1.276	1.403	0.503	1260218418	1.64973e-05	5.67682e-05
TMEM176A	0.154	0.117	0.036	3.155	2.665	1.184	0.503	1260186366	0.00272325	0.00707312
MRPS34	0.218	0.177	0.041	4.397	3.938	1.117	0.503	1260173166	0.0131692	0.0301466
PTMAP11	0.142	0.105	0.037	2.753	2.261	1.217	0.503	1260150387	0.00124621	0.00341636
IMPDH2	0.205	0.162	0.043	4.062	3.61	1.125	0.503	1.26014e+09	0.0101066	0.0236859
RPS7P15	0.083	0.052	0.031	1.656	1.148	1.443	0.503	1260127599	7.67161e-06	2.7249e-05
ISOC2	0.118	0.084	0.033	2.372	1.873	1.266	0.503	1260126978	0.000424735	0.00124122
CAV3	0.15	0.112	0.038	2.786	2.293	1.215	0.503	1.26011e+09	0.00143744	0.00390469
FPR2	0.09	0.06	0.03	1.88	1.379	1.363	0.503	1.26005e+09	5.25584e-05	0.000171381
MYC	0.107	0.074	0.033	2.16	1.665	1.297	0.503	1260032829	0.000235411	0.000710572
PNP	0.209	0.171	0.037	4.263	3.805	1.12	0.503	1260023361	0.0138069	0.0314599
SGSM3-AS1	0.202	0.162	0.04	3.972	3.519	1.129	0.503	1259982421	0.0110915	0.0257743
NHP2	0.186	0.148	0.039	3.715	3.263	1.138	0.502	1.2599e+09	0.00934907	0.0220603
GADD45GIP1	0.221	0.181	0.04	4.386	3.95	1.111	0.502	1259879759	0.0180628	0.0401347
PHB	0.191	0.152	0.039	3.827	3.384	1.131	0.502	1.25983e+09	0.0115124	0.0266778
APRT	0.147	0.11	0.037	2.932	2.471	1.186	0.502	1259828144	0.00329515	0.00844037
ENSG00000236498	0.215	0.175	0.04	4.286	3.857	1.111	0.502	1259794923	0.0183403	0.0406867
AP4B1-AS1	0.207	0.167	0.04	4.062	3.628	1.12	0.502	1.25979e+09	0.0151973	0.0343074
ENSG00000253968	0.135	0.102	0.033	2.697	2.231	1.209	0.502	1259770629	0.00221655	0.00584143
LARS2-AS1	0.148	0.111	0.037	2.864	2.411	1.188	0.502	1259727869	0.0034348	0.00877746
ENSG00000234818	0.127	0.094	0.033	2.506	2.041	1.228	0.502	1259712924	0.00155561	0.00420277
METTL1	0.044	0.018	0.025	0.906	0.427	2.123	0.502	1259694112	1.48879e-11	8.17915e-11
PTPN7	0.204	0.162	0.042	4.006	3.589	1.116	0.502	1259679348	0.0165924	0.0371634
ENSG00000227081	0.062	0.036	0.026	1.276	0.803	1.588	0.502	1259627608	8.898e-07	3.44037e-06
ENSG00000235837	0.082	0.052	0.029	1.622	1.154	1.406	0.502	1.25962e+09	3.84788e-05	0.000127208
BOP1	0.149	0.114	0.034	2.988	2.552	1.171	0.502	1.2595e+09	0.00613007	0.0150045
ENSG00000259133	0.088	0.058	0.03	1.734	1.286	1.349	0.502	1259397241	0.000171919	0.000527598
SDAD1-AS1	0.091	0.062	0.029	1.813	1.369	1.324	0.502	1.25934e+09	0.000305927	0.0009112
CISH	0.082	0.054	0.028	1.656	1.213	1.366	0.502	1259330093	0.000132689	0.000413018
NIP7	0.096	0.066	0.03	1.925	1.487	1.294	0.502	1259289835	0.000593961	0.00170239
ENSG00000273870	0.15	0.114	0.035	2.954	2.54	1.163	0.502	1259266846	0.00837063	0.0199567
ARL14EPL	0.086	0.057	0.029	1.69	1.254	1.347	0.502	1.25923e+09	0.000219302	0.000664131
ENSG00000248758	0.145	0.112	0.033	2.797	2.379	1.176	0.502	1259201047	0.00715221	0.0172917
RPL9P32	0.1	0.072	0.028	2.003	1.574	1.272	0.502	1259167326	0.00108191	0.00299276
VPS39-DT	0.181	0.146	0.035	3.558	3.163	1.125	0.502	1.25915e+09	0.0202008	0.044427
ENSG00000257553	0.129	0.098	0.031	2.596	2.18	1.191	0.502	1259129690	0.00560813	0.0138259
LINC01147	0.086	0.059	0.027	1.768	1.342	1.317	0.502	1.25911e+09	0.000469341	0.00136449
EMC6	0.124	0.093	0.03	2.495	2.084	1.197	0.502	1.25907e+09	0.00508424	0.012629
Metazoa_SRP	0.108	0.078	0.03	2.148	1.732	1.24	0.502	1.25907e+09	0.00217873	0.00575218
ENSG00000242299	0.074	0.048	0.026	1.522	1.099	1.384	0.502	1.25904e+09	0.000143887	0.000446006
TIMM13	0.17	0.136	0.034	3.39	3.002	1.129	0.502	1.25902e+09	0.020195	0.0444197
ENSG00000286035	0.056	0.031	0.025	1.108	0.687	1.612	0.502	1258975175	2.26836e-06	8.46015e-06
EHD4-AS1	0.102	0.074	0.028	2.036	1.627	1.252	0.502	1.25896e+09	0.00196831	0.00523908
FTLP3	0.041	0.018	0.022	0.85	0.431	1.973	0.502	1258941804	3.78829e-09	1.77304e-08
RPL35AP17	0.06	0.035	0.024	1.208	0.791	1.528	0.502	1.25894e+09	1.15691e-05	4.04136e-05
EHD1	0.128	0.098	0.031	2.585	2.186	1.182	0.502	1.25893e+09	0.00768413	0.0184587
ENSG00000272027	0.082	0.057	0.025	1.578	1.162	1.357	0.502	1258930210	0.000286513	0.000856667
GPER1	0.067	0.042	0.025	1.354	0.94	1.44	0.502	1258916092	5.99016e-05	0.000194281
RPS15P4	0.077	0.05	0.026	1.555	1.146	1.357	0.502	1258882507	0.000294983	0.000880935
ENSG00000248896	0.101	0.072	0.028	1.958	1.553	1.261	0.502	1.25888e+09	0.00181467	0.00485754
ENSG00000226601	0.068	0.044	0.024	1.387	0.978	1.419	0.502	1258844582	0.000103046	0.000325454
SIGLEC10-AS1	0.077	0.052	0.025	1.567	1.16	1.35	0.502	1.25884e+09	0.000358839	0.00105912
S100A4	0.072	0.045	0.027	1.421	1.021	1.392	0.502	1.25877e+09	0.000177736	0.000544207
SH3RF3-AS1	0.066	0.043	0.024	1.365	0.969	1.409	0.502	1.25869e+09	0.000152197	0.000470342
ENSG00000283156	0.075	0.049	0.026	1.466	1.071	1.368	0.502	1.25869e+09	0.000317609	0.000943496
CISD3	0.146	0.114	0.032	2.932	2.568	1.142	0.502	1258649187	0.0195839	0.0432146
ENSG00000228172	0.144	0.113	0.031	2.853	2.485	1.148	0.502	1.25863e+09	0.0182389	0.0404772
ENSG00000226754	0.06	0.036	0.025	1.197	0.806	1.485	0.502	1.25862e+09	4.39997e-05	0.000144663
SCAT2	0.15	0.119	0.031	2.943	2.577	1.142	0.502	1258602646	0.0209702	0.0459367
CARD16	0.086	0.061	0.025	1.768	1.386	1.276	0.502	1.25857e+09	0.00193722	0.00516144
RPL35AP13	0.134	0.104	0.03	2.641	2.274	1.161	0.502	1258563143	0.0149645	0.033828
CYP1A2	0.07	0.046	0.024	1.41	1.025	1.375	0.502	1258559165	0.000335616	0.000994112
MSTO1	0.113	0.086	0.027	2.294	1.923	1.193	0.502	1.25851e+09	0.00898229	0.0212696
ENSG00000237550	0.121	0.093	0.028	2.45	2.087	1.174	0.502	1258465733	0.012903	0.0295857
YDJC	0.08	0.055	0.025	1.611	1.237	1.302	0.502	1258448194	0.0013848	0.00377228
WNT5A-AS1	0.084	0.059	0.025	1.678	1.31	1.281	0.502	1258391404	0.00212206	0.00561362
ENSG00000286223	0.105	0.078	0.026	2.092	1.732	1.208	0.502	1.25835e+09	0.00782584	0.0187707
ENSG00000230638	0.044	0.023	0.021	0.884	0.514	1.721	0.502	1.25833e+09	1.6298e-06	6.16288e-06
ENSG00000267461	0.1	0.073	0.026	2.003	1.643	1.219	0.502	1258331622	0.00660461	0.0160803
LINC01289	0.049	0.029	0.021	1.007	0.638	1.578	0.502	1.25831e+09	1.73828e-05	5.96708e-05
ENSG00000231964	0.077	0.054	0.023	1.567	1.207	1.298	0.502	1.25826e+09	0.0018627	0.00497619
TIMM10	0.087	0.062	0.025	1.723	1.367	1.261	0.502	1258249691	0.00349879	0.00892661
NASPP1	0.047	0.028	0.019	0.985	0.621	1.585	0.502	1.25824e+09	1.85109e-05	6.3381e-05
PLA2G2C	0.075	0.053	0.022	1.555	1.198	1.298	0.502	1.25821e+09	0.00201476	0.00535087
UBE2U	0.048	0.025	0.023	0.85	0.493	1.724	0.502	1258163239	2.42309e-06	9.01412e-06
MIOX	0.043	0.024	0.019	0.862	0.504	1.708	0.502	1.25815e+09	3.26193e-06	1.197e-05
NRBF2P5	0.105	0.079	0.026	2.092	1.751	1.195	0.502	1258128300	0.0117699	0.0272111
ENSG00000256813	0.057	0.036	0.021	1.141	0.789	1.447	0.502	1258123320	0.00020218	0.000614786
ENSG00000227615	0.067	0.044	0.023	1.354	1.004	1.349	0.502	1258123069	0.000957431	0.00266639
ENSG00000273221	0.077	0.053	0.024	1.544	1.198	1.289	0.502	1.25811e+09	0.0025415	0.00663066
SMAGP	0.113	0.088	0.025	2.316	1.978	1.171	0.502	1258106709	0.0181725	0.0403529
TWNK	0.058	0.036	0.022	1.175	0.826	1.423	0.502	1.25809e+09	0.000306653	0.000913127
ENSG00000225616	0.054	0.033	0.021	1.085	0.736	1.474	0.502	1258079060	0.000141534	0.000439062
NAALADL1	0.061	0.038	0.024	1.141	0.793	1.439	0.502	1.25808e+09	0.00024467	0.000737308
RN7SL798P	0.091	0.067	0.024	1.846	1.506	1.226	0.502	1258057973	0.00760747	0.0182998
LINC01878	0.041	0.022	0.019	0.828	0.488	1.697	0.502	1257945938	6.39189e-06	2.28548e-05
ENSG00000260997	0.025	0.008	0.017	0.515	0.176	2.929	0.502	1.25792e+09	2.40409e-13	1.47506e-12
CNTNAP3C	0.076	0.052	0.024	1.365	1.033	1.322	0.502	1.2579e+09	0.00197075	0.00524515
ENSG00000255566	0.042	0.023	0.019	0.85	0.515	1.652	0.502	1257896309	1.38134e-05	4.78462e-05
LINC02795	0.066	0.046	0.019	1.376	1.043	1.32	0.502	1.25789e+09	0.0021208	0.00561174
ENSG00000240777	0.032	0.013	0.019	0.627	0.29	2.157	0.502	1.25789e+09	1.03132e-08	4.6757e-08
ENSG00000260252	0.056	0.035	0.021	1.108	0.777	1.425	0.502	1.25785e+09	0.000433973	0.00126642
ENSG00000226532	0.045	0.026	0.019	0.918	0.591	1.554	0.502	1.25779e+09	7.38319e-05	0.000236962
ENSG00000286642	0.073	0.051	0.022	1.387	1.073	1.293	0.502	1257678404	0.0039847	0.0100808
CCDC167	0.097	0.072	0.024	1.936	1.632	1.186	0.502	1257646265	0.0200108	0.0440509
ENSG00000279483	0.048	0.029	0.018	0.973	0.66	1.476	0.502	1257626870	0.000309635	0.0009213
ENSG00000204117	0.035	0.015	0.02	0.638	0.324	1.971	0.502	1257617133	3.56862e-07	1.42724e-06
CD96	0.105	0.079	0.026	1.936	1.634	1.185	0.502	1.25759e+09	0.0218158	0.0475501
EIF4A1P11	0.035	0.017	0.018	0.683	0.371	1.838	0.502	1257581264	2.36468e-06	8.80714e-06
SLC22A1	0.091	0.067	0.024	1.801	1.502	1.2	0.502	1.25757e+09	0.0173521	0.0387033
ENSG00000250869	0.064	0.043	0.021	1.253	0.947	1.324	0.502	1.25757e+09	0.0029243	0.00755535
KCNV2	0.055	0.036	0.019	1.108	0.801	1.383	0.502	1.25755e+09	0.00130249	0.00356197
ENSG00000271032	0.075	0.055	0.02	1.533	1.231	1.245	0.502	1257530263	0.00952266	0.0224425
ENSG00000250714	0.086	0.065	0.021	1.723	1.424	1.21	0.502	1257510514	0.0163158	0.0366238
TNFSF14	0.062	0.042	0.02	1.253	0.951	1.318	0.502	1.25751e+09	0.00345069	0.00881354
ENSG00000272343	0.081	0.059	0.021	1.634	1.338	1.221	0.502	1.25747e+09	0.0141871	0.0322491
NT5DC2	0.09	0.066	0.024	1.768	1.48	1.194	0.502	1.25743e+09	0.0210062	0.0460097
ENSG00000267563	0.059	0.04	0.019	1.175	0.88	1.335	0.501	1.25741e+09	0.00302934	0.00780478
ENSG00000285864	0.084	0.063	0.021	1.69	1.4	1.207	0.501	1.2574e+09	0.0185017	0.0410119
ENSG00000255252	0.044	0.026	0.019	0.862	0.574	1.502	0.501	1257308699	0.000377688	0.00111165
RPL21P121	0.068	0.048	0.02	1.332	1.048	1.271	0.501	1.25729e+09	0.0084253	0.0200752
ZNF585B	0.052	0.034	0.018	1.052	0.769	1.368	0.501	1.25725e+09	0.00244768	0.00640601
ENSG00000187185	0.054	0.036	0.018	1.085	0.803	1.352	0.501	1257248688	0.00302532	0.007795
SEPTIN7P1	0.046	0.029	0.017	0.918	0.634	1.447	0.501	1257245060	0.000881548	0.0024653
Y_RNA	0.034	0.018	0.016	0.694	0.411	1.69	0.501	1257227546	4.2571e-05	0.000140137
C16orf91	0.064	0.045	0.019	1.264	0.989	1.279	0.501	1257184356	0.0085476	0.0203258
FTH1P10	0.064	0.047	0.017	1.354	1.079	1.255	0.501	1257170657	0.0120732	0.0278663
ENSG00000247311	0.038	0.021	0.017	0.727	0.45	1.616	0.501	1.25716e+09	0.000125183	0.000391123
ENSG00000270228	0.057	0.039	0.018	1.141	0.869	1.314	0.501	1257134720	0.00572981	0.014098
ENSG00000256364	0.07	0.05	0.02	1.376	1.107	1.243	0.501	1.25712e+09	0.0144704	0.0328217
TMEM92-AS1	0.054	0.035	0.018	1.085	0.816	1.331	0.501	1.2571e+09	0.00476937	0.0118909
ENSG00000232721	0.048	0.032	0.016	0.985	0.716	1.376	0.501	1.25707e+09	0.00290091	0.00749992
ENSG00000256988	0.051	0.034	0.017	0.996	0.727	1.369	0.501	1257061947	0.00316617	0.00813269
PYCR1	0.035	0.02	0.015	0.716	0.447	1.603	0.501	1.25706e+09	0.000181414	0.000554981
ENSG00000269072	0.029	0.015	0.014	0.593	0.326	1.816	0.501	1257013427	1.67561e-05	5.75987e-05
TRIAP1	0.055	0.038	0.017	1.108	0.85	1.303	0.501	1.25694e+09	0.00837541	0.0199667
ENSG00000257359	0.058	0.04	0.018	1.141	0.886	1.289	0.501	1256922964	0.0101611	0.0237977
ENSG00000223373	0.028	0.015	0.013	0.582	0.328	1.776	0.501	1.25686e+09	4.09017e-05	0.000134922
ENSG00000255114	0.029	0.014	0.015	0.571	0.317	1.799	0.501	1.25685e+09	3.20815e-05	0.000107175
ENSG00000245748	0.061	0.043	0.018	1.22	0.973	1.254	0.501	1256829318	0.0171016	0.0382011
ENSG00000261216	0.065	0.046	0.019	1.287	1.04	1.237	0.501	1.25683e+09	0.0210793	0.0461524
ENSG00000242479	0.044	0.029	0.014	0.895	0.651	1.375	0.501	1.25675e+09	0.00469594	0.0117254
ENSG00000287319	0.057	0.04	0.017	1.074	0.833	1.29	0.501	1256740162	0.0123651	0.0284797
ENSG00000286136	0.051	0.036	0.015	1.063	0.821	1.294	0.501	1.25673e+09	0.0121077	0.0279347
ENSG00000286781	0.044	0.029	0.015	0.884	0.642	1.377	0.501	1256725101	0.00467583	0.0116802
EPHA2	0.054	0.039	0.015	1.119	0.879	1.273	0.501	1256707097	0.0159845	0.0359288
[truncated: 164 more rows]

## Sheet: Adapt_AIF1|dn
featurekey	log2Mean	log2Mean_other	log2FC	percentage	percentage_other	percentage_fold_change	auroc	mwu_U	mwu_pval	mwu_qval
[truncated: 14,866 more rows]

[truncated: 22 more sheets: Adapt_CCL3|up, Adapt_CCL3|dn, Adapt_HIF1A|up, Adapt_HIF1A|dn, Adapt_HIST|up, Adapt_HIST|dn, Adapt_HSPA1A|up, Adapt_HSPA1A|dn, Adapt_IFI44L|up, Adapt_IFI44L|dn, Adapt_TMEM163|up, Adapt_TMEM163|dn, Homeo_FRMD4A|up, Homeo_FRMD4A|dn, Homeo_PICALM|up, Homeo_PICALM|dn, PVM_CD163|up, PVM_CD163|dn, Prolif_MKI67|up, Prolif_MKI67|dn …]
