# Supplementary material for: Single‐cell analysis reveals neuroprotective histone deacetylase inhibitor pathways
Source: Alzheimers Dement. 2026 Feb 3;22(2):e71108. doi: 10.1002/alz.71108 (PMC12865332; doi:10.1002/alz.71108)
Supplement: Supplementary file 3 — Supporting Information [file ALZ-22-e71108-s003.zip › alz71108-sup-0025-SuppMat23.xlsx]

## Sheet: Sheet1
gene_name	in_TSA	in_Panos	in_Degas	dataset_count	intersection	TSA_log2FoldChange	TSA_pvalue	TSA_padj	Panos_log2FC	Panos_pval	Panos_qval	Degas_log2FC	Degas_pval	Degas_padj
disc1	TRUE	TRUE	TRUE	3	All Three	0.675442	0.0318875	0.0785515	0.664	0	0	1.71218	0.0164577	1
dpyd	FALSE	TRUE	TRUE	2	Panos & Degas				2.424	0	0	1.35592	3.66871e-05	0.398055
xylt1	FALSE	TRUE	TRUE	2	Panos & Degas				0.745	0	0	0.895547	0.00856907	1
man1a1	FALSE	TRUE	TRUE	2	Panos & Degas				0.723	0	0	1.86736	2.15358e-05	0.233663
znf618	FALSE	TRUE	TRUE	2	Panos & Degas				0.607	0	0	0.683925	0.0271755	1
gria3	TRUE	FALSE	TRUE	2	TSA & Degas	3.7307	6.50336e-68	1.30627e-64				0.966886	1.38777e-07	0.00150573
st6galnac5	TRUE	FALSE	TRUE	2	TSA & Degas	3.0835	7.52498e-15	2.29012e-13				1.2987	6.87409e-07	0.00745838
cyp4x1	TRUE	FALSE	TRUE	2	TSA & Degas	2.89629	1.22966e-05	8.25845e-05				1.66597	0.00090075	1
mlip	TRUE	FALSE	TRUE	2	TSA & Degas	2.74032	1.1392e-06	9.61748e-06				1.26615	0.00897327	1
dcc	TRUE	FALSE	TRUE	2	TSA & Degas	2.72376	0.000776092	0.00332029				1.27285	3.03344e-05	0.329129
kif26b	TRUE	FALSE	TRUE	2	TSA & Degas	2.68407	9.55121e-11	1.61669e-09				1.3055	5.20294e-06	0.0564519
sorbs2	TRUE	FALSE	TRUE	2	TSA & Degas	2.63922	6.94745e-07	6.09173e-06				1.24904	6.76429e-11	7.33925e-07
slc15a2	TRUE	FALSE	TRUE	2	TSA & Degas	2.62562	3.06652e-08	3.444e-07				2.61119	0.0159729	1
clec2d	TRUE	FALSE	TRUE	2	TSA & Degas	2.62428	3.00733e-05	0.000184077				1.71375	0.0373986	1
usp43	TRUE	FALSE	TRUE	2	TSA & Degas	2.54662	2.47319e-10	3.91868e-09				3.21875	0.0277813	1
sv2b	TRUE	FALSE	TRUE	2	TSA & Degas	2.54658	0.00014286	0.000742214				0.643244	0.0352516	1
gap43	TRUE	FALSE	TRUE	2	TSA & Degas	2.47551	7.36252e-14	1.97382e-12				0.748674	0.00184057	1
tenm1	TRUE	FALSE	TRUE	2	TSA & Degas	2.23985	0.00229475	0.00852963				0.994797	2.19326e-07	0.00237969
rasgrf2	TRUE	FALSE	TRUE	2	TSA & Degas	2.22567	4.90648e-06	3.59277e-05				1.16949	1.1898e-05	0.129093
adam12	TRUE	FALSE	TRUE	2	TSA & Degas	2.17152	3.16392e-18	1.42688e-16				1.73681	0.0117465	1
kcnk10	TRUE	FALSE	TRUE	2	TSA & Degas	2.08832	4.72695e-15	1.47467e-13				2.42925	0.00639731	1
sox6	TRUE	FALSE	TRUE	2	TSA & Degas	2.04253	4.00096e-16	1.41562e-14				1.87108	1.60532e-08	0.000174178
sparcl1	TRUE	FALSE	TRUE	2	TSA & Degas	1.95249	1.65071e-08	1.93984e-07				1.03812	1.14003e-06	0.0123693
rab15	TRUE	FALSE	TRUE	2	TSA & Degas	1.93552	8.06206e-08	8.38043e-07				1.94424	0.00244514	1
cr1l	TRUE	FALSE	TRUE	2	TSA & Degas	1.85797	1.00824e-16	3.88305e-15				2.0646	0.0252075	1
gpc6	TRUE	FALSE	TRUE	2	TSA & Degas	1.76959	0.00859677	0.0264362				1.56691	3.39369e-07	0.00368215
epc1	TRUE	FALSE	TRUE	2	TSA & Degas	1.74729	2.02681e-08	2.34696e-07				0.721688	0.00253602	1
fam184b	TRUE	FALSE	TRUE	2	TSA & Degas	1.72188	0.00300009	0.0107815				1.21802	0.0140815	1
kcnb2	TRUE	FALSE	TRUE	2	TSA & Degas	1.6929	0.0131727	0.0379108				1.31456	6.28929e-08	0.000682388
fam78b	TRUE	FALSE	TRUE	2	TSA & Degas	1.66215	0.00196632	0.00746505				1.77947	0.000508129	1
nbn	TRUE	FALSE	TRUE	2	TSA & Degas	1.61259	5.65497e-28	6.93252e-26				0.858265	0.0152435	1
rapgef5	TRUE	FALSE	TRUE	2	TSA & Degas	1.58395	0.00606233	0.0196768				1.07601	8.79269e-07	0.00954007
prdm5	TRUE	FALSE	TRUE	2	TSA & Degas	1.50793	4.45257e-05	0.000260978				1.98528	0.0052864	1
slc26a4	TRUE	FALSE	TRUE	2	TSA & Degas	1.49195	0.00181016	0.00693776				1.64631	0.0168805	1
grik3	TRUE	FALSE	TRUE	2	TSA & Degas	1.45957	0.00118877	0.00481151				1.65552	0.000128308	1
cntnap3	TRUE	FALSE	TRUE	2	TSA & Degas	1.41791	0.0445179	0.103146				2.88392	1.58703e-07	0.00172193
hcrtr2	TRUE	FALSE	TRUE	2	TSA & Degas	1.39774	0.0404775	0.0954699				2.38151	0.0459472	1
plch1	TRUE	FALSE	TRUE	2	TSA & Degas	1.39383	5.90534e-12	1.21705e-10				1.35168	0.000124649	1
cpne4	TRUE	FALSE	TRUE	2	TSA & Degas	1.37425	0.0168656	0.0465878				1.2822	0.024054	1
megf10	TRUE	FALSE	TRUE	2	TSA & Degas	1.37043	4.86885e-05	0.000282272				1.32683	0.0462268	1
rab31	TRUE	FALSE	TRUE	2	TSA & Degas	1.36286	0.0036345	0.0127013				1.4609	0.0185075	1
lmo4	TRUE	FALSE	TRUE	2	TSA & Degas	1.28853	5.05641e-19	2.49119e-17				1.20031	0.00328241	1
rmdn2	TRUE	FALSE	TRUE	2	TSA & Degas	1.28463	1.71299e-07	1.686e-06				1.23648	0.0380179	1
syt7	TRUE	FALSE	TRUE	2	TSA & Degas	1.26352	0.00884445	0.0270936				2.08571	0.000399986	1
stxbp6	TRUE	FALSE	TRUE	2	TSA & Degas	1.25742	0.000791482	0.00337405				1.76036	0.000120397	1
myo5b	TRUE	FALSE	TRUE	2	TSA & Degas	1.23814	0.0124504	0.0361389				3.09243	0.000658466	1
sdc2	TRUE	FALSE	TRUE	2	TSA & Degas	1.16087	0.0212061	0.0561709				2.16658	0.00184718	1
tyw5	TRUE	FALSE	TRUE	2	TSA & Degas	1.15033	8.17397e-13	1.89219e-11				1.33063	0.0190141	1
scmh1	TRUE	FALSE	TRUE	2	TSA & Degas	1.1338	8.25846e-09	1.01052e-07				0.600517	0.00200708	1
tox	TRUE	FALSE	TRUE	2	TSA & Degas	1.12108	0.00102686	0.00424596				1.01948	0.00345127	1
lage3	TRUE	FALSE	TRUE	2	TSA & Degas	1.0808	0.0208454	0.0554236				2.47615	0.00759534	1
mafg	TRUE	FALSE	TRUE	2	TSA & Degas	1.07357	9.043e-08	9.32954e-07				1.54226	0.0469296	1
cpeb1	TRUE	FALSE	TRUE	2	TSA & Degas	0.996675	2.54593e-16	9.23325e-15				0.840368	0.0443203	1
slc16a1	TRUE	FALSE	TRUE	2	TSA & Degas	0.990205	7.42263e-05	0.000413085				2.75215	0.0155156	1
hs6st2	TRUE	FALSE	TRUE	2	TSA & Degas	0.988676	8.91906e-05	0.000486819				2.67452	0.000273277	1
tmeff2	TRUE	FALSE	TRUE	2	TSA & Degas	0.976186	9.91624e-08	1.02022e-06				0.599798	0.000434613	1
nrip1	TRUE	FALSE	TRUE	2	TSA & Degas	0.953772	0.0230734	0.0602175				2.6634	0.00093858	1
ypel4	TRUE	FALSE	TRUE	2	TSA & Degas	0.920275	0.00121347	0.00489893				1.21588	0.0380737	1
ildr2	TRUE	FALSE	TRUE	2	TSA & Degas	0.882333	0.000779899	0.00333302				2.05558	0.00354351	1
susd6	TRUE	FALSE	TRUE	2	TSA & Degas	0.800147	0.0106109	0.0315967				1.22252	0.0396361	1
pde7a	TRUE	FALSE	TRUE	2	TSA & Degas	0.786121	7.59092e-05	0.000421463				0.822926	0.0400726	1
dzip1	TRUE	FALSE	TRUE	2	TSA & Degas	0.775414	1.0425e-07	1.06878e-06				0.604801	0.0352138	1
lgals8	TRUE	FALSE	TRUE	2	TSA & Degas	0.658068	0.00133367	0.00531027				1.41178	0.00193707	1
rnf168	TRUE	FALSE	TRUE	2	TSA & Degas	0.650763	2.89383e-08	3.2655e-07				1.22048	0.0081927	1
zbtb20	TRUE	TRUE	FALSE	2	TSA & Panos	3.81482	2.76361e-10	4.33675e-09	0.597	0	0
sla	TRUE	TRUE	FALSE	2	TSA & Panos	3.62878	1.65942e-07	1.63574e-06	0.71	0	0
zeb2	TRUE	TRUE	FALSE	2	TSA & Panos	3.12935	7.04287e-10	1.03549e-08	0.798	0	0
wipf3	TRUE	TRUE	FALSE	2	TSA & Panos	3.07016	6.43268e-08	6.77572e-07	0.842	0	0
pik3ip1	TRUE	TRUE	FALSE	2	TSA & Panos	3.06714	5.62227e-08	5.99464e-07	0.704	0	0
gas7	TRUE	TRUE	FALSE	2	TSA & Panos	2.79367	1.85787e-13	4.70998e-12	0.934	0	0
gypc	TRUE	TRUE	FALSE	2	TSA & Panos	2.78268	5.29787e-05	0.000304107	1.398	0	0
kcnma1	TRUE	TRUE	FALSE	2	TSA & Panos	2.71967	1.68722e-05	0.000109832	1.594	0	0
celf2	TRUE	TRUE	FALSE	2	TSA & Panos	2.6932	1.27882e-10	2.12963e-09	0.925	0	0
spats2l	TRUE	TRUE	FALSE	2	TSA & Panos	2.66544	7.6515e-09	9.39775e-08	1.057	0	0
dscam	TRUE	TRUE	FALSE	2	TSA & Panos	2.61443	2.15694e-05	0.000137304	1.452	0	0
gprin3	TRUE	TRUE	FALSE	2	TSA & Panos	2.57155	1.03845e-05	7.08728e-05	0.745	0	0
vim	TRUE	TRUE	FALSE	2	TSA & Panos	2.51528	0.000743105	0.00319828	0.808	0	0
nupr1	TRUE	TRUE	FALSE	2	TSA & Panos	2.45891	9.1238e-07	7.84202e-06	1.107	0	0
fgd4	TRUE	TRUE	FALSE	2	TSA & Panos	2.44751	4.40642e-07	4.02169e-06	0.968	0	0
maml2	TRUE	TRUE	FALSE	2	TSA & Panos	2.39675	9.55326e-11	1.61669e-09	0.739	0	0
lpl	TRUE	TRUE	FALSE	2	TSA & Panos	2.3432	3.68696e-05	0.000220206	0.966	0	0
ptms	TRUE	TRUE	FALSE	2	TSA & Panos	2.26071	1.73202e-28	2.31931e-26	0.677	0	0
shtn1	TRUE	TRUE	FALSE	2	TSA & Panos	2.23675	4.70257e-07	4.26933e-06	0.62	0	0
zbtb16	TRUE	TRUE	FALSE	2	TSA & Panos	2.22425	8.57928e-05	0.000469944	0.79	0	0
tuba1b	TRUE	TRUE	FALSE	2	TSA & Panos	2.2142	1.67929e-07	1.65408e-06	0.705	0	0
farp1	TRUE	TRUE	FALSE	2	TSA & Panos	2.20689	3.27632e-21	2.04179e-19	0.882	0	0
arhgdib	TRUE	TRUE	FALSE	2	TSA & Panos	2.13965	2.52479e-22	1.82119e-20	0.7	0	0
laptm5	TRUE	TRUE	FALSE	2	TSA & Panos	2.09823	0.0224292	0.0588674	0.722	0	0
hdac9	TRUE	TRUE	FALSE	2	TSA & Panos	2.08246	2.17151e-06	1.71826e-05	0.927	0	0
nhsl1	TRUE	TRUE	FALSE	2	TSA & Panos	2.01941	1.5574e-11	3.02132e-10	1.689	0	0
snca	TRUE	TRUE	FALSE	2	TSA & Panos	1.97693	5.15615e-05	0.000296689	0.878	0	0
prkce	TRUE	TRUE	FALSE	2	TSA & Panos	1.93446	0.000420175	0.00193162	0.748	0	0
pdgfc	TRUE	TRUE	FALSE	2	TSA & Panos	1.92723	0.0011375	0.00463374	0.65	0	0
sirpa	TRUE	TRUE	FALSE	2	TSA & Panos	1.83834	1.3128e-14	3.88661e-13	0.722	0	0
gpnmb	TRUE	TRUE	FALSE	2	TSA & Panos	1.8254	0.021248	0.0562591	1.816	0	0
akt3	TRUE	TRUE	FALSE	2	TSA & Panos	1.79301	0.000294059	0.00140915	0.662	0	0
sh3bgrl	TRUE	TRUE	FALSE	2	TSA & Panos	1.79263	8.92762e-14	2.34054e-12	0.82	0	0
vegfb	TRUE	TRUE	FALSE	2	TSA & Panos	1.79121	1.27833e-16	4.85171e-15	0.802	0	0
ftx	TRUE	TRUE	FALSE	2	TSA & Panos	1.76806	0.00356343	0.0124746	0.657	0	0
arid1b	TRUE	TRUE	FALSE	2	TSA & Panos	1.76677	1.45259e-06	1.19842e-05	0.67	0	0
sms	TRUE	TRUE	FALSE	2	TSA & Panos	1.74612	1.54858e-09	2.14974e-08	0.729	0	0
timp2	TRUE	TRUE	FALSE	2	TSA & Panos	1.69322	6.31259e-13	1.47966e-11	0.688	0	0
hcls1	TRUE	TRUE	FALSE	2	TSA & Panos	1.63481	0.0376583	0.0899829	0.687	0	0
gnaq	TRUE	TRUE	FALSE	2	TSA & Panos	1.61031	1.08264e-05	7.35811e-05	0.757	0	0
plxdc2	TRUE	TRUE	FALSE	2	TSA & Panos	1.57859	0.000243886	0.00119729	0.711	0	0
usf2	TRUE	TRUE	FALSE	2	TSA & Panos	1.56535	3.03843e-23	2.41153e-21	0.622	0	0
pla2g7	TRUE	TRUE	FALSE	2	TSA & Panos	1.53755	0.000573451	0.00254573	1.094	0	0
p2rx7	TRUE	TRUE	FALSE	2	TSA & Panos	1.51708	0.00118015	0.00478395	0.641	0	0
nme2	TRUE	TRUE	FALSE	2	TSA & Panos	1.48047	3.05456e-08	3.43204e-07	0.834	0	0
fam53b	TRUE	TRUE	FALSE	2	TSA & Panos	1.44157	0.00491999	0.0164264	0.703	0	0
lrp1	TRUE	TRUE	FALSE	2	TSA & Panos	1.43762	1.83783e-05	0.000118756	0.611	0	0
actb	TRUE	TRUE	FALSE	2	TSA & Panos	1.41094	6.15704e-06	4.41804e-05	0.775	0	0
dtna	TRUE	TRUE	FALSE	2	TSA & Panos	1.39084	1.51734e-10	2.49188e-09	0.955	0	0
arhgap24	TRUE	TRUE	FALSE	2	TSA & Panos	1.36307	4.49629e-05	0.000263338	0.711	0	0
lrrk2	TRUE	TRUE	FALSE	2	TSA & Panos	1.34469	0.000382402	0.00177769	0.954	0	0
pfn1	TRUE	TRUE	FALSE	2	TSA & Panos	1.26261	0.000695923	0.00301859	0.863	0	0
cadm1	TRUE	TRUE	FALSE	2	TSA & Panos	1.24735	0.00294601	0.0106142	0.584	0	0
cxcr4	TRUE	TRUE	FALSE	2	TSA & Panos	1.24622	0.000599179	0.00264689	0.921	0	0
csgalnact1	TRUE	TRUE	FALSE	2	TSA & Panos	1.23782	2.02527e-09	2.75407e-08	0.915	0	0
itsn2	TRUE	TRUE	FALSE	2	TSA & Panos	1.22641	2.02694e-05	0.000129724	0.675	0	0
clasp1	TRUE	TRUE	FALSE	2	TSA & Panos	1.2174	0.00120763	0.00487984	0.642	0	0
dnaaf9	TRUE	TRUE	FALSE	2	TSA & Panos	1.21566	8.59736e-06	5.96806e-05	0.869	0	0
tmt1a	TRUE	TRUE	FALSE	2	TSA & Panos	1.19996	0.00748941	0.0235278	0.582	0	0
arhgap15	TRUE	TRUE	FALSE	2	TSA & Panos	1.16968	0.00137987	0.00547253	0.78	0	0
tmsb4x	TRUE	TRUE	FALSE	2	TSA & Panos	1.14475	0.0094956	0.0287377	0.661	0	0
atxn1	TRUE	TRUE	FALSE	2	TSA & Panos	1.14468	2.71173e-10	4.26559e-09	0.583	0	0
ttc3	TRUE	TRUE	FALSE	2	TSA & Panos	1.12853	0.0127884	0.0369843	0.738	0	0
rasa1	TRUE	TRUE	FALSE	2	TSA & Panos	1.12358	3.40785e-11	6.31104e-10	0.742	0	0
pcm1	TRUE	TRUE	FALSE	2	TSA & Panos	1.11491	0.00247204	0.00910036	0.909	0	0
cacna1a	TRUE	TRUE	FALSE	2	TSA & Panos	1.11102	0.00107318	0.00440958	0.932	0	0
prkcb	TRUE	TRUE	FALSE	2	TSA & Panos	1.10293	0.0206503	0.0549889	0.709	0	0
cd81	TRUE	TRUE	FALSE	2	TSA & Panos	1.09181	0.00849151	0.0261783	1.29	0	0
fndc3b	TRUE	TRUE	FALSE	2	TSA & Panos	1.06892	0.0158353	0.0442331	0.732	0	0
hp1bp3	TRUE	TRUE	FALSE	2	TSA & Panos	1.04848	3.57913e-15	1.13973e-13	0.786	0	0
nedd4l	TRUE	TRUE	FALSE	2	TSA & Panos	1.04575	0.00144983	0.00571354	0.706	0	0
wipf1	TRUE	TRUE	FALSE	2	TSA & Panos	1.04429	0.00297685	0.0107157	0.59	0	0
trio	TRUE	TRUE	FALSE	2	TSA & Panos	1.03844	0.0212654	0.0562939	0.651	0	0
iqgap2	TRUE	TRUE	FALSE	2	TSA & Panos	1.02448	0.0265745	0.0676542	1.014	0	0
arid5b	TRUE	TRUE	FALSE	2	TSA & Panos	0.954157	0.0334134	0.0816863	1.051	0	0
actg1	TRUE	TRUE	FALSE	2	TSA & Panos	0.928407	0.000117842	0.00062481	0.759	0	0
pcbp1	TRUE	TRUE	FALSE	2	TSA & Panos	0.917322	1.40556e-05	9.30577e-05	0.747	0	0
uqcrb	TRUE	TRUE	FALSE	2	TSA & Panos	0.91492	4.88622e-06	3.58094e-05	0.653	0	0
gphn	TRUE	TRUE	FALSE	2	TSA & Panos	0.899531	0.0136414	0.0390661	0.607	0	0
nap1l1	TRUE	TRUE	FALSE	2	TSA & Panos	0.895305	3.25899e-05	0.000197491	1.302	0	0
frmd4b	TRUE	TRUE	FALSE	2	TSA & Panos	0.882777	0.0283424	0.0713601	0.967	0	0
septin7	TRUE	TRUE	FALSE	2	TSA & Panos	0.873042	5.94e-08	6.29741e-07	0.693	0	0
dbi	TRUE	TRUE	FALSE	2	TSA & Panos	0.872179	0.00294633	0.0106142	1.188	0	0
prkag2	TRUE	TRUE	FALSE	2	TSA & Panos	0.866675	0.000331536	0.00156802	0.675	0	0
hsp90ab1	TRUE	TRUE	FALSE	2	TSA & Panos	0.864116	5.38776e-09	6.78655e-08	1.187	0	0
stag2	TRUE	TRUE	FALSE	2	TSA & Panos	0.862833	1.58932e-05	0.000103985	0.606	0	0
prkacb	TRUE	TRUE	FALSE	2	TSA & Panos	0.846207	0.0195275	0.0525942	0.618	0	0
tbc1d5	TRUE	TRUE	FALSE	2	TSA & Panos	0.844736	0.000384263	0.00178539	0.891	0	0
rhoq	TRUE	TRUE	FALSE	2	TSA & Panos	0.832294	0.0188599	0.0510543	0.607	0	0
rgs12	TRUE	TRUE	FALSE	2	TSA & Panos	0.813298	0.0456533	0.105262	0.608	0	0
sh3bgrl3	TRUE	TRUE	FALSE	2	TSA & Panos	0.783945	0.00621677	0.0200999	0.936	0	0
hint1	TRUE	TRUE	FALSE	2	TSA & Panos	0.770009	7.22417e-05	0.000403589	0.581	0	0
exoc4	TRUE	TRUE	FALSE	2	TSA & Panos	0.758032	0.00726288	0.0229105	0.604	0	0
usp6nl	TRUE	TRUE	FALSE	2	TSA & Panos	0.739018	1.25222e-06	1.04902e-05	0.595	0	0
atp5f1e	TRUE	TRUE	FALSE	2	TSA & Panos	0.711091	0.0194405	0.0524304	0.77	0	0
kansl1l	TRUE	TRUE	FALSE	2	TSA & Panos	0.672449	0.0173248	0.0476949	0.608	0	0
eef1a1	TRUE	TRUE	FALSE	2	TSA & Panos	0.666596	7.40855e-05	0.00041239	0.671	0	0
rab2a	TRUE	TRUE	FALSE	2	TSA & Panos	0.664551	1.57151e-10	2.56792e-09	0.604	0	0
tmsb10	TRUE	TRUE	FALSE	2	TSA & Panos	0.655172	0.0448396	0.103744	0.582	0	0
atg16l2	TRUE	TRUE	FALSE	2	TSA & Panos	0.646326	0.00660189	0.0211429	0.815	0	0
chordc1	TRUE	TRUE	FALSE	2	TSA & Panos	0.61465	0.00499134	0.0166348	0.881	0	0
atp5mc2	TRUE	TRUE	FALSE	2	TSA & Panos	0.611688	0.000175145	0.000889936	0.916	0	0
rnf130	TRUE	TRUE	FALSE	2	TSA & Panos	0.585548	0.000647205	0.00283316	1.378	0	0
scarb2	TRUE	TRUE	FALSE	2	TSA & Panos	0.580804	0.00356067	0.01247	1.1	0	0
